# Supplementary material for: Splicing of platelet resident pre-mRNAs upon activation by physiological stimuli results in functionally relevant proteome modifications
Source: Sci Rep. 2018 Jan 11;8:498. doi: 10.1038/s41598-017-18985-5 (PMC5765118; doi:10.1038/s41598-017-18985-5)
Supplement: Supplementary file 2 — Supplementary Table 1 [file 41598_2017_18985_MOESM2_ESM.xlsx]

## Sheet: Summary
Summary
Supplementary Table S1A-D
Supplementary Table S1A: Raw data relative to protein identification in purified platelets before and after activation
Supplementary Table S1B: Differentially expressed proteins identified in platelets activated with COLL and TRAP
Supplementary Table S1C: Differentially expressed proteins in platelets activated with COLL (only statistically significant results are shown)
Supplementary Table S1D: Differentially expressed proteins in platelets activated with TRAP (only statistically significant results are shown)

## Sheet: S1A_MS output
Supplementary Table S1A: Raw data relative to protein identification in purified platelets before and after activation
Accession	Description	Score	Coverage	# Proteins	# Unique Peptides	# Peptides	# PSMs	Area	CTRL1	CTRL2	CTRL3	COLL1	COLL2	COLL3	TRAP1	TRAP2	TRAP3
P60709	Actin, cytoplasmic 1 OS=Homo sapiens GN=ACTB PE=1 SV=1 - [ACTB_HUMAN]	5930.41	72.27	13	4	29	1326	3.98531e+11	1.01736	0.98581	0.996826	0.905479	0.990404	0.936977	0.903164	0.930271	1.11133			Legend
P68032	Actin, alpha cardiac muscle 1 OS=Homo sapiens GN=ACTC1 PE=1 SV=1 - [ACTC_HUMAN]	2077.02	40.32	14	3	19	552	3.88052e+11	0.643971	1.57809	0.777936	0.860539	0.709778	1.42563	1.03176	1.12797	1.35684
I3L4N8	Actin, cytoplasmic 2 (Fragment) OS=Homo sapiens GN=ACTG1 PE=1 SV=4 - [I3L4N8_HUMAN]	2565.12	64.32	2	1	14	526	3.84604e+11	0.747169	1.31021	0.942625	0.901724	1.06254	0.986779	0.975138	1.2326	1.15528			Accession	Accension number from Uniprot
I3L3R2	Actin, cytoplasmic 2 (Fragment) OS=Homo sapiens GN=ACTG1 PE=1 SV=1 - [I3L3R2_HUMAN]	1998.87	60.37	11	1	12	493	3.44014e+11	0.7709	1.53977	0.68933	0.792287	1.0795	0.8252	0.832036	1.32915	0.713935			Description	Description including protein name and Gene name
Q562R1	Beta-actin-like protein 2 OS=Homo sapiens GN=ACTBL2 PE=1 SV=2 - [ACTBL_HUMAN]	1438.18	21.54	1	2	9	359	3.3538e+11	0.976683	1.68147	0.341851	1.07435	0.617521	1.36244	1.028	1.7607	0.880558			ΣCoverage	Percent of protein covered by the identified peptides
P21333-2	Isoform 2 of Filamin-A OS=Homo sapiens GN=FLNA - [FLNA_HUMAN]	13855.5	74.42	8	156	190	3224	3.03867e+11	1.03523	1.00769	0.95708	1.03103	1.09887	0.993712	1.00086	1.03115	0.975246			Σ# Proteins	Number of other proteins that also contain some of the identified peptides
P69905	Hemoglobin subunit alpha OS=Homo sapiens GN=HBA1 PE=1 SV=2 - [HBA_HUMAN]	1049.03	49.3	2	6	7	212	2.86433e+11	1.12029	0.699482	1.18023	1.05557	1.12149	1.26727	1.11656	0.993315	1.14856			Σ# Unique Peptides	Number of unique peptides mapping to the protein that were identified
P02768	Serum albumin OS=Homo sapiens GN=ALB PE=1 SV=2 - [ALBU_HUMAN]	5893.36	83.74	9	5	68	1370	2.65647e+11	1.13608	0.765991	1.09793	2.49756	1.14065	1.98588	0.626442	0.569099	0.805788			Σ# Peptides	Total Number of peptides mapping to the protein that were identified
A0A0C4DGB6	Serum albumin OS=Homo sapiens GN=ALB PE=4 SV=1 - [A0A0C4DGB6_HUMAN]	5642.2	82.78	2	1	64	1298	2.65647e+11	1.17957	0.680533	1.1399	1.37123	0.806124	1.20677	0.509767	0.498386	1.3167			Σ# PSMs	Number of Peptide Spectral Matches. How many times peptides matching the protein were identified.
Q9Y490	Talin-1 OS=Homo sapiens GN=TLN1 PE=1 SV=3 - [TLN1_HUMAN]	13930.4	75.91	4	161	182	3185	2.6192e+11	1.00254	1.0411	0.956365	1.03438	1.00732	1.01208	1.037	1.02059	1.00277			Area	The average area of the three most abundant peptides
P68871	Hemoglobin subunit beta OS=Homo sapiens GN=HBB PE=1 SV=2 - [HBB_HUMAN]	1178.03	76.87	2	6	11	293	2.55759e+11	0.860215	0.755076	1.38471	0.980427	1.37892	1.74011	1.04685	1.13597	1.16701
P0CG38	POTE ankyrin domain family member I OS=Homo sapiens GN=POTEI PE=3 SV=1 - [POTEI_HUMAN]	1228.45	12.93	2	2	11	313	2.37241e+11	0.934863	1.20454	0.860601	1.04977	0.821712	1.15966	1.00839	1.16688	1.13988
P0CG39	POTE ankyrin domain family member J OS=Homo sapiens GN=POTEJ PE=3 SV=1 - [POTEJ_HUMAN]	1201.57	12.33	1	2	10	305	2.37241e+11	1.65143	0.671861	0.67671	0.853113	0.434258	0.727665	1.0719	0.49846	0.534108
Q6S8J3	POTE ankyrin domain family member E OS=Homo sapiens GN=POTEE PE=1 SV=3 - [POTEE_HUMAN]	2267.46	14.6	4	1	13	522	2.37241e+11	2.67541	0.126547	0.198042	0.664483	0.060999	0.144601	0.972266	0.0494441	0.108408
P07996	Thrombospondin-1 OS=Homo sapiens GN=THBS1 PE=1 SV=2 - [TSP1_HUMAN]	4134.68	68.21	3	85	85	970	2.34535e+11	1.04644	0.851727	1.10183	0.446774	0.275571	0.400951	0.476693	0.540775	0.655198
P18206-2	Isoform 1 of Vinculin OS=Homo sapiens GN=VCL - [VINC_HUMAN]	4654.28	78.71	5	99	99	1194	2.23647e+11	0.991217	1.06529	0.943497	1.02694	0.959243	1.02166	1.01785	1.05944	0.996549
P67936	Tropomyosin alpha-4 chain OS=Homo sapiens GN=TPM4 PE=1 SV=3 - [TPM4_HUMAN]	2432.11	82.26	7	9	42	650	2.14745e+11	0.866002	1.18435	0.949647	1.07566	0.985551	1.11487	1.03073	1.0685	1.10591
P02671	Fibrinogen alpha chain OS=Homo sapiens GN=FGA PE=1 SV=2 - [FIBA_HUMAN]	2811.5	44.92	3	50	50	713	213746912872	1.01322	1.0125	0.974276	0.695064	0.467628	0.62512	0.623353	0.638016	0.817271
H0Y5C6	Filamin-A (Fragment) OS=Homo sapiens GN=FLNA PE=1 SV=1 - [H0Y5C6_HUMAN]	2016.55	91.46	1	1	24	414	2.13416e+11	0.890572	1.03535	1.07408	1.15509	1.62624	0.883618	1.08857	1.17423	1.07624
P68363	Tubulin alpha-1B chain OS=Homo sapiens GN=TUBA1B PE=1 SV=1 - [TBA1B_HUMAN]	2120.28	80.49	15	2	28	488	211823885298	0.631004	1.31769	1.0513	0.695548	1.04592	1.34426	1.00416	0.921968	1.05417
Q9BQE3	Tubulin alpha-1C chain OS=Homo sapiens GN=TUBA1C PE=1 SV=1 - [TBA1C_HUMAN]	1896.21	73.27	14	2	26	451	211823885298	0.890481	1.15605	0.953469	1.13248	1.02248	1.08033	1.09565	1.18859	1.06788
P68366	Tubulin alpha-4A chain OS=Homo sapiens GN=TUBA4A PE=1 SV=1 - [TBA4A_HUMAN]	2174.46	80.36	10	10	28	509	211823885298	0.943364	1.06823	0.988406	1.00441	0.949497	1.10719	1.00699	1.06348	1.06078
P12814	Alpha-actinin-1 OS=Homo sapiens GN=ACTN1 PE=1 SV=2 - [ACTN1_HUMAN]	4212.35	67.49	13	1	70	990	2.07197e+11	1.01654	1.11901	0.864456	0.985523	1.15623	1.15175	0.928859	1.15562	1.01249
P12814-3	Isoform 3 of Alpha-actinin-1 OS=Homo sapiens GN=ACTN1 - [ACTN1_HUMAN]	4135.45	68.27	16	3	72	975	2.07197e+11	1.09774	1.04497	0.857287	1.10235	1.11199	1.07442	0.999805	1.01809	1.0538
P61224	Ras-related protein Rap-1b OS=Homo sapiens GN=RAP1B PE=1 SV=1 - [RAP1B_HUMAN]	1321.61	84.24	19	1	22	332	197904796329	1.11149	0.981008	0.907497	1.04286	0.911823	0.903257	1.0206	0.981289	0.84773
Q9NY65	Tubulin alpha-8 chain OS=Homo sapiens GN=TUBA8 PE=1 SV=1 - [TBA8_HUMAN]	1239.17	55.68	8	10	22	309	1.9542e+11	0.938136	1.09201	0.969857	1.05246	0.988893	1.08465	1.06516	1.12618	1.03168
P67936-2	Isoform 2 of Tropomyosin alpha-4 chain OS=Homo sapiens GN=TPM4 - [TPM4_HUMAN]	1947.49	80.99	11	9	47	530	1.85385e+11	0.887081	1.08697	1.02595	0.956039	0.917893	1.18918	0.947009	0.910406	1.22439
Q9Y4G6	Talin-2 OS=Homo sapiens GN=TLN2 PE=1 SV=4 - [TLN2_HUMAN]	1348.4	30.49	14	46	67	331	182258864546	0.929097	1.12409	0.94681	1.08434	1.16337	1.09943	1.04749	1.14059	1.03092
O43707	Alpha-actinin-4 OS=Homo sapiens GN=ACTN4 PE=1 SV=2 - [ACTN4_HUMAN]	2006.67	70.58	6	20	68	473	1.76573e+11	1.11443	1.09352	0.792055	1.09889	1.0134	1.0786	1.03793	1.05654	0.996825
Q9H4B7	Tubulin beta-1 chain OS=Homo sapiens GN=TUBB1 PE=1 SV=1 - [TBB1_HUMAN]	1783.85	69.4	1	20	24	427	1.7514e+11	0.939553	1.04068	1.01977	0.972404	1.03346	1.06773	1.00614	1.13169	1.07678
P02679-2	Isoform Gamma-A of Fibrinogen gamma chain OS=Homo sapiens GN=FGG - [FIBG_HUMAN]	1582.26	67.28	4	17	32	384	1.73097e+11	1.05205	1.01697	0.930981	0.690483	0.4442	0.574847	0.605758	0.619816	0.763813
P06396-2	Isoform 2 of Gelsolin OS=Homo sapiens GN=GSN - [GELS_HUMAN]	1603.73	57.18	7	1	38	370	1.72156e+11	1.12494	0.882037	0.993023	0.892718	0.798172	0.84295	0.842908	0.868145	0.802746
P06396-3	Isoform 3 of Gelsolin OS=Homo sapiens GN=GSN - [GELS_HUMAN]	1609.62	57.41	7	1	38	371	1.72156e+11	1.31095	0.808243	0.880808	1.28757	0.543915	0.97759	1.17378	0.817405	0.900926
P06396	Gelsolin OS=Homo sapiens GN=GSN PE=1 SV=1 - [GELS_HUMAN]	1616.68	54.48	6	1	38	374	1.72156e+11	1.71592	0.466821	0.817257	0.834698	0.340335	0.472967	0.602802	0.374769	0.535093
F5H6R7	Ras-related protein Rap-1b (Fragment) OS=Homo sapiens GN=RAP1B PE=1 SV=1 - [F5H6R7_HUMAN]	886.541	87.7	8	1	12	223	168106407753	1.41138	0.971512	0.617109	1.60605	0.635664	1.18239	1.19579	0.936639	0.861521
P05106	Integrin beta-3 OS=Homo sapiens GN=ITGB3 PE=1 SV=2 - [ITB3_HUMAN]	2851.52	65.36	5	49	49	682	1.6619e+11	0.941303	1.11231	0.946387	1.03265	1.02866	1.03749	1.07885	1.11365	1.06033
P07437	Tubulin beta chain OS=Homo sapiens GN=TUBB PE=1 SV=2 - [TBB5_HUMAN]	1344.66	60.81	16	5	22	302	1.61505e+11	1.06823	0.999488	0.932283	1.04326	0.908888	1.00187	1.06613	0.99433	0.977377
P63104	14-3-3 protein zeta/delta OS=Homo sapiens GN=YWHAZ PE=1 SV=1 - [1433Z_HUMAN]	1419.28	72.24	11	19	24	328	1.61105e+11	0.895779	1.15606	0.948161	1.02333	0.99985	1.07475	1.02603	1.08892	1.02826
P08514	Integrin alpha-IIb OS=Homo sapiens GN=ITGA2B PE=1 SV=3 - [ITA2B_HUMAN]	2809.63	47.64	5	48	48	630	159041126706	0.952733	1.10742	0.93985	1.0251	1.00019	1.04605	1.02148	1.08131	1.0483
Q13885	Tubulin beta-2A chain OS=Homo sapiens GN=TUBB2A PE=1 SV=1 - [TBB2A_HUMAN]	988.751	57.08	10	3	19	232	1.57432e+11	0.941478	1.12526	0.933259	1.07476	1.0035	1.08464	1.07075	1.17274	1.05469
P68371	Tubulin beta-4B chain OS=Homo sapiens GN=TUBB4B PE=1 SV=1 - [TBB4B_HUMAN]	1205.69	59.78	18	4	21	270	1.57432e+11	1.0563	1.0249	0.918801	1.02124	0.920968	0.955213	1.02626	1.06173	0.977239
Q14315-2	Isoform 2 of Filamin-C OS=Homo sapiens GN=FLNC - [FLNC_HUMAN]	581.443	5.24	2	1	13	165	1.56692e+11	1.01414	1.29397	0.691891	1.19	0.91385	1.17985	1.03975	1.21103	0.949097
P02675	Fibrinogen beta chain OS=Homo sapiens GN=FGB PE=1 SV=2 - [FIBB_HUMAN]	2287.29	71.28	2	47	47	518	1.51609e+11	0.945975	1.0507	1.00332	0.662778	0.467154	0.626178	0.61251	0.657287	0.853313
Q86UX7-2	Isoform 2 of Fermitin family homolog 3 OS=Homo sapiens GN=FERMT3 - [URP2_HUMAN]	2027.05	62.9	5	40	40	493	1.42045e+11	0.992412	1.01607	0.991522	1.01986	0.987614	0.989554	1.03455	1.0291	0.998668
H0YJW3	Alpha-actinin-1 (Fragment) OS=Homo sapiens GN=ACTN1 PE=1 SV=1 - [H0YJW3_HUMAN]	933.031	58.96	1	1	18	223	1.33048e+11	2.17048	0.343402	0.486113	1.39136	0.419385	0.568764	1.0008	0.368086	0.407659
P06753-2	Isoform 2 of Tropomyosin alpha-3 chain OS=Homo sapiens GN=TPM3 - [TPM3_HUMAN]	1692.23	74.6	6	0	43	434	1.33042e+11
P06753-5	Isoform 5 of Tropomyosin alpha-3 chain OS=Homo sapiens GN=TPM3 - [TPM3_HUMAN]	1666.54	71.77	4	0	40	427	1.33042e+11
P06753-6	Isoform 6 of Tropomyosin alpha-3 chain OS=Homo sapiens GN=TPM3 - [TPM3_HUMAN]	1581.17	77.82	4	0	41	401	1.33042e+11
P06753-3	Isoform 3 of Tropomyosin alpha-3 chain OS=Homo sapiens GN=TPM3 - [TPM3_HUMAN]	1578.25	72.47	3	0	41	401	1.33042e+11
P06753-4	Isoform 4 of Tropomyosin alpha-3 chain OS=Homo sapiens GN=TPM3 - [TPM3_HUMAN]	1552.56	69.64	3	0	38	394	1.33042e+11
P14618-2	Isoform M1 of Pyruvate kinase PKM OS=Homo sapiens GN=PKM - [KPYM_HUMAN]	1882.74	68.55	11	4	43	442	1.3166e+11	0.950301	1.0683	0.981404	0.935243	0.999247	0.911933	0.997781	1.07338	0.901257
P14618	Pyruvate kinase PKM OS=Homo sapiens GN=PKM PE=1 SV=4 - [KPYM_HUMAN]	2170.37	70.62	11	5	44	491	1.3166e+11	1.03486	0.978741	0.986404	0.961241	0.893135	0.930995	0.960568	0.995669	0.905979
C9JPQ9	Fibrinogen gamma chain (Fragment) OS=Homo sapiens GN=FGG PE=1 SV=1 - [C9JPQ9_HUMAN]	708.842	91.6	2	1	16	161	1.29338e+11	0.451154	1.49112	1.05773	0.508941	0.812901	0.588968	0.390054	0.883478	0.971251
Q08043	Alpha-actinin-3 OS=Homo sapiens GN=ACTN3 PE=1 SV=2 - [ACTN3_HUMAN]	579.373	12.87	3	3	15	142	1.23373e+11	0.994515	1.42568	0.579809	1.33654	0.742342	1.14354	1.02794	1.52579	0.690392
Q5TCU3	Tropomyosin beta chain OS=Homo sapiens GN=TPM2 PE=1 SV=1 - [Q5TCU3_HUMAN]	1149.29	60.92	5	0	36	305	1.2249e+11
P07951-2	Isoform 2 of Tropomyosin beta chain OS=Homo sapiens GN=TPM2 - [TPM2_HUMAN]	1105.87	66.9	2	0	39	292	1.21486e+11
P07951-3	Isoform 3 of Tropomyosin beta chain OS=Homo sapiens GN=TPM2 - [TPM2_HUMAN]	995.301	58.06	1	0	28	262	1.21486e+11
P62834	Ras-related protein Rap-1A OS=Homo sapiens GN=RAP1A PE=1 SV=1 - [RAP1A_HUMAN]	769.744	66.3	4	4	17	197	120524592294	0.900055	1.15662	0.943327	1.01702	1.06737	1.03043	0.968368	1.13529	0.97706
J3KN67	Tropomyosin alpha-3 chain OS=Homo sapiens GN=TPM3 PE=1 SV=1 - [J3KN67_HUMAN]	1417.25	68.42	2	0	43	383	1.19175e+11
P06753	Tropomyosin alpha-3 chain OS=Homo sapiens GN=TPM3 PE=1 SV=2 - [TPM3_HUMAN]	1280.51	68.77	3	0	38	343	1.19175e+11
A0A087WZB5	Beta-parvin OS=Homo sapiens GN=PARVB PE=1 SV=1 - [A0A087WZB5_HUMAN]	1002.55	49.83	1	1	14	234	1.17938e+11	0.304417	1.89759	0.797995	0.613518	1.83712	0.630327	0.497337	0.721105	0.84013
Q9HBI1	Beta-parvin OS=Homo sapiens GN=PARVB PE=1 SV=1 - [PARVB_HUMAN]	1037.46	48.08	4	4	17	242	1.17938e+11	0.636462	1.31227	1.05126	0.787823	1.05769	1.03932	0.89863	1.02978	1.15836
H7C144	Alpha-actinin-4 (Fragment) OS=Homo sapiens GN=ACTN4 PE=1 SV=1 - [H7C144_HUMAN]	677.045	68.13	1	1	24	168	112140211777	0.833875	1.30444	0.86168	0.853967	1.47549	1.1814	0.800573	1.31962	1.1094
Q6ZN40	Tropomyosin 1 (Alpha), isoform CRA_f OS=Homo sapiens GN=TPM1 PE=1 SV=1 - [Q6ZN40_HUMAN]	1027.19	76.99	4	1	48	278	1.09107e+11	0.616274	1.34829	1.03543	0.771046	1.00912	1.34524	0.941102	1.21649	1.70944
P09493-4	Isoform 4 of Tropomyosin alpha-1 chain OS=Homo sapiens GN=TPM1 - [TPM1_HUMAN]	948.859	84.15	11	1	48	253	1.09107e+11	0.860831	1.17279	0.966375	0.600348	0.780645	0.835384	0.662846	0.902016	1.42623
H7BYY1	Tropomyosin 1 (Alpha), isoform CRA_m OS=Homo sapiens GN=TPM1 PE=1 SV=1 - [H7BYY1_HUMAN]	980.852	79.44	8	6	38	262	1.09107e+11	0.960415	1.13971	0.899874	0.759604	0.729058	0.857477	0.693694	0.861392	1.35515
P09493-3	Isoform 3 of Tropomyosin alpha-1 chain OS=Homo sapiens GN=TPM1 - [TPM1_HUMAN]	1005.38	83.8	10	0	48	271	1.09107e+11
P09493-8	Isoform 8 of Tropomyosin alpha-1 chain OS=Homo sapiens GN=TPM1 - [TPM1_HUMAN]	999.293	82.04	5	0	44	272	1.09107e+11
P09493-9	Isoform 9 of Tropomyosin alpha-1 chain OS=Homo sapiens GN=TPM1 - [TPM1_HUMAN]	973.887	75.7	7	0	43	261	1.09107e+11
P09493-7	Isoform 7 of Tropomyosin alpha-1 chain OS=Homo sapiens GN=TPM1 - [TPM1_HUMAN]	967.8	73.94	3	0	39	262	1.09107e+11
F5GYH7	Ras-related protein Rap-1b (Fragment) OS=Homo sapiens GN=RAP1B PE=1 SV=1 - [F5GYH7_HUMAN]	387.639	90.57	3	1	7	104	1.07132e+11	0.88863	1.60993	0.50144	1.15413	0.953561	1.66804	1.26005	1.538	1.16083
P04406	Glyceraldehyde-3-phosphate dehydrogenase OS=Homo sapiens GN=GAPDH PE=1 SV=3 - [G3P_HUMAN]	1209.06	85.67	3	23	23	272	105015282729	1.20782	0.74574	1.04644	1.03718	1.01283	0.827139	1.17876	0.832381	0.749087
P02008	Hemoglobin subunit zeta OS=Homo sapiens GN=HBZ PE=1 SV=2 - [HBAZ_HUMAN]	52.1299	20.42	1	2	3	17	1.04508e+11	0.998787	0.581893	1.41932	1.34657	0.567344	3.317	5.97609	1.88905	4.29716
P11142	Heat shock cognate 71 kDa protein OS=Homo sapiens GN=HSPA8 PE=1 SV=1 - [HSP7C_HUMAN]	1951.87	63.93	15	30	45	506	1.03589e+11	0.965164	1.0773	0.957533	0.937635	0.937374	1.03971	0.925045	1.04866	1.02301
P54652	Heat shock-related 70 kDa protein 2 OS=Homo sapiens GN=HSPA2 PE=1 SV=1 - [HSP72_HUMAN]	840.027	38.97	1	8	25	212	1.03589e+11	1.13211	0.944539	0.923355	0.931365	0.927488	0.915684	0.999404	0.911412	0.930209
P27797	Calreticulin OS=Homo sapiens GN=CALR PE=1 SV=1 - [CALR_HUMAN]	627.649	59.95	3	23	23	158	102840715645	0.886925	1.18399	0.929082	1.11205	1.09883	1.18291	1.11697	1.11138	1.11769
O75369-2	Isoform 2 of Filamin-B OS=Homo sapiens GN=FLNB - [FLNB_HUMAN]	332.717	13.62	12	21	29	88	101279520264	0.989146	1.03611	0.974743	0.989045	1.21672	0.987893	0.950247	0.997163	0.966282
P35579	Myosin-9 OS=Homo sapiens GN=MYH9 PE=1 SV=4 - [MYH9_HUMAN]	6237.93	69.64	6	164	200	1536	9.82341e+10	1.5737	0.365873	1.06043	0.524323	0.230769	0.400048	0.217602	0.255594	0.984187
P04264	Keratin, type II cytoskeletal 1 OS=Homo sapiens GN=KRT1 PE=1 SV=6 - [K2C1_HUMAN]	1343.11	53.73	6	34	43	329	9.78841e+10	0.609966	0.783374	1.60666	0.613864	0.918846	1.20849	0.657393	1.19852	1.42475
P02042	Hemoglobin subunit delta OS=Homo sapiens GN=HBD PE=1 SV=2 - [HBD_HUMAN]	540.743	79.59	4	7	12	131	9.3708e+10	0.76698	0.709595	1.52342	0.969094	1.46034	1.68698	1.05315	1.32455	1.24593
P62328	Thymosin beta-4 OS=Homo sapiens GN=TMSB4X PE=1 SV=2 - [TYB4_HUMAN]	339.094	56.82	3	8	8	104	91645218883	0.90281	0.814706	1.28248	1.14217	0.433488	1.24842	1.13466	0.739868	1.20024
O75083	WD repeat-containing protein 1 OS=Homo sapiens GN=WDR1 PE=1 SV=4 - [WDR1_HUMAN]	1497.02	70.96	3	36	36	337	9.01599e+10	1.04912	0.934476	1.01641	1.02733	1.03948	0.964072	0.987887	0.898412	0.930397
F5GZG1	Ras-related protein Rap-1b (Fragment) OS=Homo sapiens GN=RAP1B PE=1 SV=4 - [F5GZG1_HUMAN]	773.788	84.3	2	1	14	179	8.98791e+10	0.364853	1.54953	1.08561	0.663585	2.28186	1.48184	0.726457	2.13309	1.40626
P48059	LIM and senescent cell antigen-like-containing domain protein 1 OS=Homo sapiens GN=LIMS1 PE=1 SV=4 - [LIMS1_HUMAN]	872.655	75.08	15	12	20	198	8.96971e+10	1.19608	0.861908	0.94201	1.0815	1.1215	0.829993	1.10326	0.898244	0.770861
Q9BUF5	Tubulin beta-6 chain OS=Homo sapiens GN=TUBB6 PE=1 SV=1 - [TBB6_HUMAN]	226.718	32.06	12	6	12	66	8.60011e+10	1.04779	0.814033	1.13818	1.02199	0.886137	1.315	1.03971	0.786418	1.04021
P62258	14-3-3 protein epsilon OS=Homo sapiens GN=YWHAE PE=1 SV=1 - [1433E_HUMAN]	681.31	76.08	7	20	23	172	8.28517e+10	0.962192	1.09615	0.94166	1.03047	0.992168	1.02413	1.01165	1.09075	1.01485
P34931	Heat shock 70 kDa protein 1-like OS=Homo sapiens GN=HSPA1L PE=1 SV=2 - [HS71L_HUMAN]	470.741	32.45	1	2	17	125	8.26231e+10	1.07477	0.964926	0.960301	1.00399	0.812869	0.960201	1.05761	0.789119	1.11136
P08107	Heat shock 70 kDa protein 1A/1B OS=Homo sapiens GN=HSPA1A PE=1 SV=5 - [HSP71_HUMAN]	779.63	59.13	4	22	34	208	8.26231e+10	1.07869	1.00778	0.913529	1.00855	0.849892	0.976483	0.986263	0.946123	0.950818
O95810	Serum deprivation-response protein OS=Homo sapiens GN=SDPR PE=1 SV=3 - [SDPR_HUMAN]	1226.05	52.94	1	21	21	299	8.17239e+10	0.894666	1.09131	1.01403	0.991497	0.887001	1.11817	1.05739	1.08184	1.10264
P08567	Pleckstrin OS=Homo sapiens GN=PLEK PE=1 SV=3 - [PLEK_HUMAN]	1221.14	52.29	1	21	21	262	8.0353e+10	1.11986	0.90761	0.972534	1.07421	0.899383	0.999172	1.05061	0.949684	0.930612
P35527	Keratin, type I cytoskeletal 9 OS=Homo sapiens GN=KRT9 PE=1 SV=3 - [K1C9_HUMAN]	952.466	62.44	2	33	34	213	7.96423e+10	0.504273	0.723535	1.77219	0.510421	0.897003	1.36875	0.603737	1.30239	1.66507
P00488	Coagulation factor XIII A chain OS=Homo sapiens GN=F13A1 PE=1 SV=4 - [F13A_HUMAN]	1842.4	67.76	5	45	45	446	7.92439e+10	1.03487	0.967873	0.997254	0.778768	0.766866	0.794953	0.94674	0.928816	0.950002
P04075	Fructose-bisphosphate aldolase A OS=Homo sapiens GN=ALDOA PE=1 SV=2 - [ALDOA_HUMAN]	1407.66	86.54	12	26	34	337	7.88476e+10	1.29819	0.654617	1.0472	1.07177	0.906075	0.747618	1.17005	0.79928	0.650112
H0Y7A7	Calmodulin (Fragment) OS=Homo sapiens GN=CALM2 PE=1 SV=1 - [H0Y7A7_HUMAN]	613.401	75.4	10	14	15	169	7.38861e+10	0.775341	1.28156	0.943102	0.935426	0.860965	1.16804	0.99168	1.1253	1.13847
P61981	14-3-3 protein gamma OS=Homo sapiens GN=YWHAG PE=1 SV=2 - [1433G_HUMAN]	521.145	76.92	3	13	19	143	7.3393e+10	0.962831	1.1133	0.923871	1.02136	0.935265	0.994763	1.00883	1.03943	0.996688
Q04917	14-3-3 protein eta OS=Homo sapiens GN=YWHAH PE=1 SV=4 - [1433F_HUMAN]	619.334	69.11	6	17	21	159	7.18172e+10	0.819519	1.20869	0.971794	0.974116	1.0977	1.03442	1.02088	1.18904	1.04285
Q01518	Adenylyl cyclase-associated protein 1 OS=Homo sapiens GN=CAP1 PE=1 SV=5 - [CAP1_HUMAN]	1262.71	69.47	18	1	37	327	70300140762	1.03205	1.01549	0.952463	0.893039	0.691781	1.06303	1.09614	0.833461	1.10431
Q01518-2	Isoform 2 of Adenylyl cyclase-associated protein 1 OS=Homo sapiens GN=CAP1 - [CAP1_HUMAN]	1206.08	69.41	12	1	37	316	70300140762	1.05722	0.905709	1.03707	0.803515	0.730954	1.06175	1.13355	0.84643	1.02631
P31946-2	Isoform Short of 14-3-3 protein beta/alpha OS=Homo sapiens GN=YWHAB - [1433B_HUMAN]	555.122	61.07	6	8	16	146	69277443561	0.832512	1.13492	1.03257	1.03339	1.02948	1.13013	1.04051	1.17395	1.13043
P06733	Alpha-enolase OS=Homo sapiens GN=ENO1 PE=1 SV=2 - [ENOA_HUMAN]	1069.35	78.34	3	29	33	258	67700132683	1.21743	0.793365	0.989201	0.93965	1.01689	0.855306	1.0283	0.8975	0.737242
P27105	Erythrocyte band 7 integral membrane protein OS=Homo sapiens GN=STOM PE=1 SV=3 - [STOM_HUMAN]	517.764	69.79	5	18	18	128	6.71023e+10	0.994755	1.05749	0.947751	1.05221	0.968329	1.00289	1.02165	1.00466	1.03285
P11021	78 kDa glucose-regulated protein OS=Homo sapiens GN=HSPA5 PE=1 SV=2 - [GRP78_HUMAN]	1423.74	61.16	4	43	46	347	66603546628	1.01951	1.05702	0.923466	1.10844	0.994583	1.09977	1.02623	1.0186	1.01678
P35908	Keratin, type II cytoskeletal 2 epidermal OS=Homo sapiens GN=KRT2 PE=1 SV=2 - [K22E_HUMAN]	609.959	55.56	11	30	43	155	6.53855e+10	0.964906	0.887866	1.14723	0.882539	1.0798	0.690437	0.944242	0.835623	0.946743
P07195	L-lactate dehydrogenase B chain OS=Homo sapiens GN=LDHB PE=1 SV=2 - [LDHB_HUMAN]	725.241	47.9	11	19	21	186	6.41601e+10	0.914625	1.11902	0.966357	0.957762	0.89263	1.05186	0.996615	1.10051	1.05344
Q7Z406	Myosin-14 OS=Homo sapiens GN=MYH14 PE=1 SV=2 - [MYH14_HUMAN]	513.781	5.66	8	1	15	133	6.36128e+10	0.883649	0.661199	1.45515	0.520835	0.368339	0.540386	0.279806	0.480674	1.56114
A0A087WYC5	Ig gamma-1 chain C region OS=Homo sapiens GN=IGHG1 PE=1 SV=1 - [A0A087WYC5_HUMAN]	395.358	49.47	9	10	18	93	6.26063e+10	1.34149	0.624281	1.03423	2.08022	0.967497	1.65379	0.759278	0.567964	0.798526
P35749-4	Isoform 4 of Myosin-11 OS=Homo sapiens GN=MYH11 - [MYH11_HUMAN]	648.072	10.22	7	1	22	163	61426839615	1.46885	0.636334	0.89482	0.455636	0.0829856	0.304454	0.324918	0.249272	0.399209
A6NNI4	Tetraspanin OS=Homo sapiens GN=CD9 PE=1 SV=1 - [A6NNI4_HUMAN]	167.576	40.88	6	8	8	44	61391155190	1.59645	0.739755	0.66379	1.46332	0.7332	0.704082	1.48614	0.88861	0.727298
P27348	14-3-3 protein theta OS=Homo sapiens GN=YWHAQ PE=1 SV=1 - [1433T_HUMAN]	568.323	66.12	4	12	18	145	5.91169e+10	0.904449	1.18322	0.912327	0.993484	0.973565	1.05817	1.01929	1.15558	1.03012
P02775	Platelet basic protein OS=Homo sapiens GN=PPBP PE=1 SV=3 - [CXCL7_HUMAN]	276.433	40.63	1	6	6	67	57569455127	0.66901	0.495622	1.83537	0.317345	0.34999	0.468806	0.272012	0.393605	0.71548
Q15942	Zyxin OS=Homo sapiens GN=ZYX PE=1 SV=1 - [ZYX_HUMAN]	644.86	53.5	7	19	19	158	5.74777e+10	1.17818	0.700998	1.12083	0.953292	0.952028	1.05607	0.916042	0.890906	1.05846
P13645	Keratin, type I cytoskeletal 10 OS=Homo sapiens GN=KRT10 PE=1 SV=6 - [K1C10_HUMAN]	804.517	52.23	9	26	34	198	5.69521e+10	0.838565	0.933525	1.22791	0.81694	1.05501	0.811575	0.823315	0.980669	1.04469
G3V1A4	Cofilin 1 (Non-muscle), isoform CRA_a OS=Homo sapiens GN=CFL1 PE=1 SV=1 - [G3V1A4_HUMAN]	506.164	80.54	7	12	16	124	5.55918e+10	1.00061	0.605402	1.39399	0.863999	1.18233	0.713956	0.831236	0.911722	0.869614
P00338	L-lactate dehydrogenase A chain OS=Homo sapiens GN=LDHA PE=1 SV=2 - [LDHA_HUMAN]	672.514	66.27	22	21	23	172	5.50462e+10	0.976182	1.05736	0.966455	0.972511	0.947523	1.01903	1.023	1.11754	1.00225
Q13201	Multimerin-1 OS=Homo sapiens GN=MMRN1 PE=1 SV=3 - [MMRN1_HUMAN]	1519.33	43.32	3	48	49	350	5.37461e+10	1.00947	0.947448	1.04308	0.740131	0.571215	0.717404	0.630425	0.595852	0.817025
Q13418	Integrin-linked protein kinase OS=Homo sapiens GN=ILK PE=1 SV=2 - [ILK_HUMAN]	678.507	54.87	7	20	20	180	53353954270	0.983868	1.02127	0.994864	0.990866	1.0661	0.98564	0.997747	1.02602	0.995283
P35580	Myosin-10 OS=Homo sapiens GN=MYH10 PE=1 SV=3 - [MYH10_HUMAN]	1038.4	15.64	6	7	37	269	5.25139e+10	1.69393	0.335679	0.970395	0.508254	0.28439	0.376464	0.245715	0.260422	0.930096
Q86YW5	Trem-like transcript 1 protein OS=Homo sapiens GN=TREML1 PE=1 SV=2 - [TRML1_HUMAN]	256.736	34.73	2	2	6	60	5.14202e+10	1.12157	0.824287	1.05414	0.989711	0.892868	0.992832	1.12589	0.836603	0.923294
Q15404	Ras suppressor protein 1 OS=Homo sapiens GN=RSU1 PE=1 SV=3 - [RSU1_HUMAN]	513.451	41.16	2	14	14	140	5.08398e+10	1.09003	0.872284	1.03768	1.09049	1.15844	0.8878	1.15726	0.978953	0.85979
C9JF46	LIM and senescent cell antigen-like-containing domain protein 1 (Fragment) OS=Homo sapiens GN=LIMS1 PE=1 SV=4 - [C9JF46_HUMAN]	308.567	69.89	4	1	9	64	5.07722e+10	1.08292	0.973155	0.943923	0.921714	0.829061	1.15268	0.743661	0.838902	1.11234
Q15555-5	Isoform 5 of Microtubule-associated protein RP/EB family member 2 OS=Homo sapiens GN=MAPRE2 - [MARE2_HUMAN]	453.605	61.62	9	17	19	105	4.86719e+10	0.956961	1.09287	0.950164	1.0457	0.851839	1.04375	1.02424	0.988046	1.00763
P02533	Keratin, type I cytoskeletal 14 OS=Homo sapiens GN=KRT14 PE=1 SV=4 - [K1C14_HUMAN]	329.007	53.81	11	10	30	89	47948834651	0.670204	1.02895	1.30085	0.740741	0.980365	0.933772	0.855667	1.16118	1.16016
P08779	Keratin, type I cytoskeletal 16 OS=Homo sapiens GN=KRT16 PE=1 SV=4 - [K1C16_HUMAN]	326.92	61.31	12	19	31	88	47948834651	0.714942	1.11764	1.16742	0.854604	1.35494	0.717326	1.12826	1.27886	1.1744
P19012	Keratin, type I cytoskeletal 15 OS=Homo sapiens GN=KRT15 PE=1 SV=3 - [K1C15_HUMAN]	155.314	26.1	13	1	13	45	47948834651	0.868226	0.828391	1.30338	0.829289	1.02973	0.734067	0.913084	0.954939	1.04628
P00387-2	Isoform 2 of NADH-cytochrome b5 reductase 3 OS=Homo sapiens GN=CYB5R3 - [NB5R3_HUMAN]	597.934	65.47	4	19	19	135	4.77574e+10	0.851376	1.13372	1.0149	1.01592	1.27117	1.16637	1.03847	1.19503	1.08919
Q9UBW5	Bridging integrator 2 OS=Homo sapiens GN=BIN2 PE=1 SV=3 - [BIN2_HUMAN]	647.735	50.8	9	24	26	154	4.74652e+10	1.03208	0.900123	1.06779	0.999164	0.92561	1.08019	1.06933	1.00277	1.0936
P26038	Moesin OS=Homo sapiens GN=MSN PE=1 SV=3 - [MOES_HUMAN]	1051.41	64.47	3	44	56	292	4.65571e+10	0.980739	1.03337	0.98589	1.00136	0.965226	0.97765	1.01338	1.05407	0.977856
Q04695	Keratin, type I cytoskeletal 17 OS=Homo sapiens GN=KRT17 PE=1 SV=2 - [K1C17_HUMAN]	241.429	45.37	13	10	24	65	4.65267e+10	0.657793	0.99009	1.35212	0.697193	1.1973	0.870676	0.890832	1.27759	1.32834
P52566	Rho GDP-dissociation inhibitor 2 OS=Homo sapiens GN=ARHGDIB PE=1 SV=3 - [GDIR2_HUMAN]	389.621	86.57	5	19	19	91	4.65082e+10	0.916235	1.06653	1.01723	1.00776	1.01167	1.09972	0.97777	1.11681	1.09306
P05556	Integrin beta-1 OS=Homo sapiens GN=ITGB1 PE=1 SV=2 - [ITB1_HUMAN]	1109.63	41.73	16	35	35	265	4.63268e+10	0.871142	1.20488	0.923979	1.06059	1.0851	1.05046	1.05476	1.16268	1.0578
P07900	Heat shock protein HSP 90-alpha OS=Homo sapiens GN=HSP90AA1 PE=1 SV=5 - [HS90A_HUMAN]	1321.32	55.33	7	30	50	322	4.62176e+10	1.01699	1.05344	0.929572	0.982917	0.879283	0.965427	0.999124	0.972148	0.989274
P30041	Peroxiredoxin-6 OS=Homo sapiens GN=PRDX6 PE=1 SV=3 - [PRDX6_HUMAN]	453.026	63.39	1	20	20	118	45208760045	0.729447	1.29181	0.978742	0.948164	1.03125	1.07348	1.06954	1.35577	1.06526
P61158	Actin-related protein 3 OS=Homo sapiens GN=ACTR3 PE=1 SV=3 - [ARP3_HUMAN]	761.671	64.11	5	22	25	180	45017191067	0.993614	1.03775	0.968636	1.01285	1.04128	1.00968	1.0019	0.999861	1.00549
P08238	Heat shock protein HSP 90-beta OS=Homo sapiens GN=HSP90AB1 PE=1 SV=4 - [HS90B_HUMAN]	1165.63	52.49	3	17	48	281	4.49775e+10	1.07723	0.965398	0.957371	0.934086	0.888115	0.940944	0.940013	0.953222	0.917269
H3BSC1	Ras-related protein Rab-11A OS=Homo sapiens GN=RAB11A PE=1 SV=1 - [H3BSC1_HUMAN]	461.369	65.15	7	2	13	122	4.43331e+10	0.569187	1.30722	1.1236	0.804269	1.89269	1.08245	0.848255	1.6688	1.43614
Q15907	Ras-related protein Rab-11B OS=Homo sapiens GN=RAB11B PE=1 SV=4 - [RB11B_HUMAN]	468.785	61.01	7	2	13	127	4.43331e+10	0.969016	0.98638	1.0446	0.998403	1.07493	0.989504	1.07551	0.964802	1.09034
O00151	PDZ and LIM domain protein 1 OS=Homo sapiens GN=PDLIM1 PE=1 SV=4 - [PDLI1_HUMAN]	840.765	79.64	1	24	24	197	44027609931	1.26055	0.632728	1.10672	0.76103	1.02649	1.01816	0.616519	0.9598	1.0039
P30740	Leukocyte elastase inhibitor OS=Homo sapiens GN=SERPINB1 PE=1 SV=1 - [ILEU_HUMAN]	652.917	48.02	2	19	19	149	4.39062e+10	1.05773	0.992235	0.950032	0.993187	0.980935	0.977092	1.0373	1.0444	0.953492
Q14019	Coactosin-like protein OS=Homo sapiens GN=COTL1 PE=1 SV=3 - [COTL1_HUMAN]	238.836	61.97	2	13	13	68	4.3518e+10	0.828983	1.21108	0.959941	0.965198	1.10185	1.05976	0.992373	1.18646	0.974588
P04259	Keratin, type II cytoskeletal 6B OS=Homo sapiens GN=KRT6B PE=1 SV=5 - [K2C6B_HUMAN]	341.375	46.81	10	2	30	95	4.30085e+10	0.816572	1.12058	1.06285	0.98067	1.26446	0.710168	1.15498	1.39824	1.10813
P48735	Isocitrate dehydrogenase [NADP], mitochondrial OS=Homo sapiens GN=IDH2 PE=1 SV=2 - [IDHP_HUMAN]	619.889	41.15	3	21	22	147	4.2059e+10	1.02132	0.980564	0.998116	1.13837	1.22771	1.08161	1.12214	1.00788	1.02286
P14625	Endoplasmin OS=Homo sapiens GN=HSP90B1 PE=1 SV=1 - [ENPL_HUMAN]	1101.51	54.67	6	49	51	292	4.12983e+10	0.965555	1.07635	0.958096	1.10756	1.16758	1.11547	1.04845	1.0783	1.0377
O00194	Ras-related protein Rab-27B OS=Homo sapiens GN=RAB27B PE=1 SV=4 - [RB27B_HUMAN]	301.062	68.35	3	12	13	75	4.10573e+10	0.898904	1.17389	0.927207	1.01749	1.02839	1.09033	1.05777	1.08249	1.04862
O15143	Actin-related protein 2/3 complex subunit 1B OS=Homo sapiens GN=ARPC1B PE=1 SV=3 - [ARC1B_HUMAN]	463.959	48.12	7	14	15	90	4.06846e+10	1.10413	0.9577	0.938174	1.08437	0.947212	0.971805	1.04679	0.919576	0.913457
O00299	Chloride intracellular channel protein 1 OS=Homo sapiens GN=CLIC1 PE=1 SV=4 - [CLIC1_HUMAN]	517.758	71.37	1	14	14	119	4.05837e+10	1.00283	1.0588	0.938363	0.967615	0.919548	1.01979	0.986108	1.05565	0.956788
P00558	Phosphoglycerate kinase 1 OS=Homo sapiens GN=PGK1 PE=1 SV=3 - [PGK1_HUMAN]	716.219	67.87	2	23	27	176	4.01605e+10	1.29916	0.707948	0.992897	1.07746	0.879752	0.748857	1.17209	0.916434	0.619531
P04632	Calpain small subunit 1 OS=Homo sapiens GN=CAPNS1 PE=1 SV=1 - [CPNS1_HUMAN]	282.149	57.46	11	13	13	70	3.94003e+10	0.843492	1.17652	0.979993	0.948828	0.880923	1.11781	0.996815	1.06748	1.11439
P19105	Myosin regulatory light chain 12A OS=Homo sapiens GN=MYL12A PE=1 SV=2 - [ML12A_HUMAN]	412.432	63.16	4	5	13	104	3.90547e+10	1.53045	0.442189	1.02736	0.585711	0.292799	0.522305	0.309084	0.325421	1.15265
Q86YW5-2	Isoform 2 of Trem-like transcript 1 protein OS=Homo sapiens GN=TREML1 - [TRML1_HUMAN]	210.199	26.13	1	3	7	53	3.85031e+10	1.01648	0.939765	1.04375	0.845957	1.18696	0.733536	0.973888	1.20204	1.11714
P06576	ATP synthase subunit beta, mitochondrial OS=Homo sapiens GN=ATP5B PE=1 SV=3 - [ATPB_HUMAN]	718.412	69.38	5	25	25	170	3.84715e+10	1.00337	0.994651	1.00198	1.10368	1.08756	1.11187	0.946377	1.02021	1.07322
J3KTF8	Rho GDP-dissociation inhibitor 1 (Fragment) OS=Homo sapiens GN=ARHGDIA PE=1 SV=4 - [J3KTF8_HUMAN]	133.544	23.83	7	5	5	32	3.82401e+10	0.936321	1.04307	1.02061	0.938956	0.998254	1.01973	0.984803	1.05784	1.09148
P13224	Platelet glycoprotein Ib beta chain OS=Homo sapiens GN=GP1BB PE=1 SV=1 - [GP1BB_HUMAN]	249.836	11.65	2	3	3	63	3.80378e+10	0.986214	1.04107	0.972712	1.0129	1.00954	0.978235	0.958456	0.925441	0.966336
A0A0C4DGZ8	Glycoprotein Ib (Platelet), alpha polypeptide OS=Homo sapiens GN=GP1BA PE=4 SV=1 - [A0A0C4DGZ8_HUMAN]	483.96	23.48	2	18	18	123	3.74852e+10	0.917098	1.1169	0.965998	0.986863	0.940906	1.01017	0.95937	1.10176	1.05302
K7EJH8	Alpha-actinin-4 (Fragment) OS=Homo sapiens GN=ACTN4 PE=1 SV=1 - [K7EJH8_HUMAN]	230.879	60.99	1	1	14	56	37173506885	0.902721	1.28297	0.81431	1.0092	1.17994	1.0505	1.00907	1.297	1.04434
P01009	Alpha-1-antitrypsin OS=Homo sapiens GN=SERPINA1 PE=1 SV=3 - [A1AT_HUMAN]	581.071	56.7	8	24	24	141	3.62383e+10	1.09443	0.715484	1.19009	2.3679	1.07985	2.23505	0.731901	0.579788	0.872277
P30101	Protein disulfide-isomerase A3 OS=Homo sapiens GN=PDIA3 PE=1 SV=4 - [PDIA3_HUMAN]	1014.72	65.54	1	33	39	246	3.62303e+10	1.24923	0.726557	1.02421	0.995268	1.15816	0.950104	0.938617	0.93606	0.864861
P52907	F-actin-capping protein subunit alpha-1 OS=Homo sapiens GN=CAPZA1 PE=1 SV=3 - [CAZA1_HUMAN]	514.357	58.39	1	12	14	109	3.62148e+10	1.04606	1.02115	0.932796	0.866942	0.821042	0.973096	0.900159	0.968477	1.00922
P09104	Gamma-enolase OS=Homo sapiens GN=ENO2 PE=1 SV=3 - [ENOG_HUMAN]	334.524	61.98	6	13	17	72	3.58563e+10	0.981159	1.11189	0.906948	0.920267	0.887938	1.07039	0.927199	1.21086	0.984641
P02647	Apolipoprotein A-I OS=Homo sapiens GN=APOA1 PE=1 SV=1 - [APOA1_HUMAN]	800.967	80.9	2	31	31	204	3.54736e+10	0.826335	1.15975	1.01392	1.32398	1.2363	1.94384	0.682612	0.961785	1.01738
Q7Z794	Keratin, type II cytoskeletal 1b OS=Homo sapiens GN=KRT77 PE=2 SV=3 - [K2C1B_HUMAN]	186.099	16.44	4	6	11	48	3.53796e+10	0.940591	1.0937	0.96571	0.781259	1.21133	0.664176	0.711769	0.935839	0.793069
P27824	Calnexin OS=Homo sapiens GN=CANX PE=1 SV=2 - [CALX_HUMAN]	527.854	49.16	13	27	37	136	3.52085e+10	0.947757	1.08891	0.96333	1.13079	1.10722	1.1253	1.09735	1.06817	1.06676
P16188	HLA class I histocompatibility antigen, A-30 alpha chain OS=Homo sapiens GN=HLA-A PE=1 SV=2 - [1A30_HUMAN]	318.676	53.42	8	1	18	76	3.49434e+10	0.275761	2.52109	0.203147	0.381126	1.15889	0.138071	0.19235	0.16147	0.262651
P30453	HLA class I histocompatibility antigen, A-34 alpha chain OS=Homo sapiens GN=HLA-A PE=1 SV=1 - [1A34_HUMAN]	352.291	58.63	10	7	20	85	3.49434e+10	0.490669	1.49968	1.00965	0.792464	1.65145	1.26105	0.845993	1.62372	0.939415
P01892	HLA class I histocompatibility antigen, A-2 alpha chain OS=Homo sapiens GN=HLA-A PE=1 SV=1 - [1A02_HUMAN]	392.649	61.37	5	6	22	94	3.49434e+10	0.744131	1.08803	1.16784	0.871814	0.715495	1.28464	0.856703	1.16155	1.31692
P04439	HLA class I histocompatibility antigen, A-3 alpha chain OS=Homo sapiens GN=HLA-A PE=1 SV=2 - [1A03_HUMAN]	346.339	57.81	13	1	22	82	3.49434e+10	1.1638	0.0746145	1.76159	1.45503	0.228641	0.874838	1.10194	0.144213	1.62819
P01891	HLA class I histocompatibility antigen, A-68 alpha chain OS=Homo sapiens GN=HLA-A PE=1 SV=4 - [1A68_HUMAN]	344.053	53.97	5	2	19	83	3.49434e+10	1.2665	0.621633	1.11187	0.904029	0.743473	1.38001	0.721072	0.68875	1.29606
P05534	HLA class I histocompatibility antigen, A-24 alpha chain OS=Homo sapiens GN=HLA-A PE=1 SV=2 - [1A24_HUMAN]	350.549	49.59	6	1	17	82	3.49382e+10	1.03358	0.963827	1.00259	0.729947	1.22573	1.08789	0.624942	0.895085	1.37892
Q14766	Latent-transforming growth factor beta-binding protein 1 OS=Homo sapiens GN=LTBP1 PE=1 SV=4 - [LTBP1_HUMAN]	1105.1	48.46	15	8	62	255	34793686500	1.28047	0.692126	1.02741	0.669641	0.426937	0.551171	0.691152	0.558337	0.675731
Q14766-3	Isoform 3 of Latent-transforming growth factor beta-binding protein 1 OS=Homo sapiens GN=LTBP1 - [LTBP1_HUMAN]	1011.31	54.4	10	1	55	232	34793686500	2.20252	0.289208	0.508269	0.824911	0.200984	0.320492	0.633973	0.210327	0.280609
P25705	ATP synthase subunit alpha, mitochondrial OS=Homo sapiens GN=ATP5A1 PE=1 SV=1 - [ATPA_HUMAN]	679.236	50.45	9	27	27	176	3.40549e+10	1.04202	0.959502	0.998479	1.12744	1.1959	1.0163	1.06306	1.0389	0.90353
Q13642-1	Isoform 1 of Four and a half LIM domains protein 1 OS=Homo sapiens GN=FHL1 - [FHL1_HUMAN]	513.54	69.64	12	21	21	120	3.40494e+10	1.23565	0.756464	1.00789	1.15284	1.12492	0.714978	1.19841	0.873559	0.714483
Q93084-2	Isoform SERCA3A of Sarcoplasmic/endoplasmic reticulum calcium ATPase 3 OS=Homo sapiens GN=ATP2A3 - [AT2A3_HUMAN]	954.324	47.65	8	34	47	222	3.38625e+10	0.937774	1.1058	0.956423	1.06755	1.16104	1.09951	1.05082	1.12197	1.05893
P07237	Protein disulfide-isomerase OS=Homo sapiens GN=P4HB PE=1 SV=3 - [PDIA1_HUMAN]	768.778	57.48	12	36	36	211	33845584578	0.906261	1.16481	0.928924	1.11977	1.04786	1.17587	1.07612	1.14196	1.09427
P07205	Phosphoglycerate kinase 2 OS=Homo sapiens GN=PGK2 PE=1 SV=3 - [PGK2_HUMAN]	234.752	12.95	1	1	5	64	33798270692	1.48623	0.643828	0.869943	1.07831	0.867634	0.660742	1.16052	0.810596	0.521077
P47755	F-actin-capping protein subunit alpha-2 OS=Homo sapiens GN=CAPZA2 PE=1 SV=3 - [CAZA2_HUMAN]	393.466	62.59	4	13	15	84	33709632470	0.936707	1.10358	0.959717	0.89101	0.822638	0.919966	0.927682	1.0339	1.02036
P21291	Cysteine and glycine-rich protein 1 OS=Homo sapiens GN=CSRP1 PE=1 SV=3 - [CSRP1_HUMAN]	434.145	64.77	5	14	14	99	3.33387e+10	1.29375	0.734693	0.971558	1.27921	1.00743	0.749765	1.28672	0.794491	0.753019
Q15691	Microtubule-associated protein RP/EB family member 1 OS=Homo sapiens GN=MAPRE1 PE=1 SV=3 - [MARE1_HUMAN]	290.981	55.6	1	14	16	72	33160877006	1.2176	0.826657	0.955748	1.14381	0.993293	0.96712	1.20047	0.9231	1.00637
P37802	Transgelin-2 OS=Homo sapiens GN=TAGLN2 PE=1 SV=3 - [TAGL2_HUMAN]	270.774	57.79	5	11	11	66	3.31367e+10	1.07014	0.881454	1.04841	1.05827	1.45283	1.0475	0.98919	0.817579	0.678072
P24844	Myosin regulatory light polypeptide 9 OS=Homo sapiens GN=MYL9 PE=1 SV=4 - [MYL9_HUMAN]	472.203	66.28	3	5	13	112	3.30954e+10	1.41175	0.59742	0.990833	0.713456	0.494052	0.625713	0.451639	0.509899	1.15389
P13929-3	Isoform 3 of Beta-enolase OS=Homo sapiens GN=ENO3 - [ENOB_HUMAN]	210.003	25.32	10	2	7	46	3.29427e+10	1.2054	0.765643	1.02896	1.08637	0.966318	0.963787	1.16232	0.903119	0.725722
Q9NZN3	EH domain-containing protein 3 OS=Homo sapiens GN=EHD3 PE=1 SV=2 - [EHD3_HUMAN]	889.837	65.61	3	29	40	208	3.25488e+10	1.04127	1.03759	0.921145	1.0062	0.981188	1.00318	1.04726	1.05434	0.973558
P61026	Ras-related protein Rab-10 OS=Homo sapiens GN=RAB10 PE=1 SV=1 - [RAB10_HUMAN]	360.228	61	9	12	15	100	31776825483	1.00714	1.09662	0.896243	1.02939	1.07657	0.996413	0.983623	1.06953	0.984722
P12931	Proto-oncogene tyrosine-protein kinase Src OS=Homo sapiens GN=SRC PE=1 SV=3 - [SRC_HUMAN]	504.441	52.43	11	18	23	124	3.13809e+10	0.999698	0.977037	1.02327	1.04953	1.03995	0.955425	1.04196	1.03132	0.997677
Q15084-3	Isoform 3 of Protein disulfide-isomerase A6 OS=Homo sapiens GN=PDIA6 - [PDIA6_HUMAN]	410.117	52.86	5	18	18	103	3.13387e+10	1.0183	0.997223	0.984477	1.10216	1.10203	1.09536	1.02166	1.04227	1.03298
P60660-2	Isoform Smooth muscle of Myosin light polypeptide 6 OS=Homo sapiens GN=MYL6 - [MYL6_HUMAN]	424.377	80.79	18	11	11	110	3.08188e+10	1.75567	0.386832	0.857499	0.526401	0.183355	0.406368	0.210123	0.217272	1.03415
P02787	Serotransferrin OS=Homo sapiens GN=TF PE=1 SV=3 - [TRFE_HUMAN]	839.78	57.45	7	49	49	210	30652228992	1.35848	0.510672	1.13084	2.16768	1.14083	1.72935	0.639659	0.482859	0.67433
P07384	Calpain-1 catalytic subunit OS=Homo sapiens GN=CAPN1 PE=1 SV=1 - [CAN1_HUMAN]	686.289	52.24	11	38	38	169	3.05318e+10	0.981377	1.03208	0.986545	0.926463	0.951808	0.970168	0.958379	0.999547	0.999492
P07947	Tyrosine-protein kinase Yes OS=Homo sapiens GN=YES1 PE=1 SV=3 - [YES_HUMAN]	222.121	32.41	48	5	15	60	3.00968e+10	1.06314	0.873666	1.06319	1.12691	1.08885	0.896036	1.05759	0.914378	1.05284
P61204	ADP-ribosylation factor 3 OS=Homo sapiens GN=ARF3 PE=1 SV=2 - [ARF3_HUMAN]	413.771	62.98	18	5	12	93	3.00782e+10	1.67803	0.523809	0.798157	1.22374	0.695033	0.702759	1.04968	0.464699	0.70241
P60953	Cell division control protein 42 homolog OS=Homo sapiens GN=CDC42 PE=1 SV=2 - [CDC42_HUMAN]	358.632	49.21	9	9	10	93	2.99789e+10	0.987691	1.05566	0.956651	0.999643	1.03402	0.931831	1.03536	1.03542	0.904951
P30508	HLA class I histocompatibility antigen, Cw-12 alpha chain OS=Homo sapiens GN=HLA-C PE=1 SV=2 - [1C12_HUMAN]	274.619	55.74	11	3	16	65	2.90122e+10	1.83096	0.532823	0.636219	1.55379	0.544149	0.965395	1.3979	0.437382	0.569158
P30443	HLA class I histocompatibility antigen, A-1 alpha chain OS=Homo sapiens GN=HLA-A PE=1 SV=1 - [1A01_HUMAN]	283.696	50.68	9	1	19	63	2.90122e+10	2.2614	0.368793	0.369807	2.16229	0.330878	0.43344	2.4845	0.317529	0.37859
Q3ZCW2	Galectin-related protein OS=Homo sapiens GN=LGALSL PE=1 SV=2 - [LEGL_HUMAN]	320.014	59.3	4	11	11	75	2.88526e+10	1.15458	0.95506	0.890357	1.10731	0.801447	1.01362	0.986529	0.94248	0.856382
P58546	Myotrophin OS=Homo sapiens GN=MTPN PE=1 SV=2 - [MTPN_HUMAN]	169.408	80.51	2	10	10	40	2.88452e+10	0.862129	0.98813	1.14974	0.990793	0.906311	1.20547	0.935692	1.03757	1.05751
E7EQR4	Ezrin OS=Homo sapiens GN=EZR PE=1 SV=3 - [E7EQR4_HUMAN]	298.831	23.21	3	6	19	85	2.86678e+10	0.902555	0.974442	1.123	0.81892	1.18021	1.03141	0.932248	1.17674	1.05378
P35241	Radixin OS=Homo sapiens GN=RDX PE=1 SV=1 - [RADI_HUMAN]	453.778	41.68	10	22	36	127	2.86678e+10	1.01764	1.01653	0.96583	0.993898	0.981278	0.953758	1.09978	1.07399	0.984656
P18464	HLA class I histocompatibility antigen, B-51 alpha chain OS=Homo sapiens GN=HLA-B PE=1 SV=1 - [1B51_HUMAN]	321.943	53.31	4	2	15	75	2.83049e+10	1.93961	0.43471	0.625683	1.23165	0.470662	0.649688	1.02533	0.510992	0.639702
Q29940	HLA class I histocompatibility antigen, B-59 alpha chain OS=Homo sapiens GN=HLA-B PE=1 SV=1 - [1B59_HUMAN]	331.057	53.31	7	0	14	78	2.83049e+10
P30495	HLA class I histocompatibility antigen, B-56 alpha chain OS=Homo sapiens GN=HLA-B PE=1 SV=1 - [1B56_HUMAN]	321.791	51.66	6	0	13	75	2.83049e+10
Q9H4M9	EH domain-containing protein 1 OS=Homo sapiens GN=EHD1 PE=1 SV=2 - [EHD1_HUMAN]	673.575	67.98	7	31	40	156	2.80407e+10	1.02198	1.04047	0.937541	1.00576	1.00854	0.980847	1.03061	1.07961	0.961263
P00491	Purine nucleoside phosphorylase OS=Homo sapiens GN=PNP PE=1 SV=2 - [PNPH_HUMAN]	319.274	62.63	4	13	13	76	2.80057e+10	1.05012	0.932076	1.0178	1.08519	0.961979	0.935506	1.09415	1.00738	0.992829
P07737	Profilin-1 OS=Homo sapiens GN=PFN1 PE=1 SV=2 - [PROF1_HUMAN]	359.8	78.57	3	14	14	91	2.79774e+10	1.99357	0.288878	0.717552	1.48423	0.450679	0.430287	1.32329	0.338965	0.39835
O00499-9	Isoform BIN1-10-13 of Myc box-dependent-interacting protein 1 OS=Homo sapiens GN=BIN1 - [BIN1_HUMAN]	70.3917	6.85	13	1	3	22	2.77004e+10	1.05691	0.966936	0.976151	0.903977	0.880774	1.15728	0.979484	1.00044	1.10514
P24557	Thromboxane-A synthase OS=Homo sapiens GN=TBXAS1 PE=1 SV=3 - [THAS_HUMAN]	419.855	51.41	11	22	22	109	2.76835e+10	0.959096	1.08688	0.954019	1.04853	1.13753	1.08226	1.01182	1.12522	1.03302
P30492	HLA class I histocompatibility antigen, B-54 alpha chain OS=Homo sapiens GN=HLA-B PE=1 SV=1 - [1B54_HUMAN]	320.056	51.66	6	0	13	75	2.74513e+10
P16615	Sarcoplasmic/endoplasmic reticulum calcium ATPase 2 OS=Homo sapiens GN=ATP2A2 PE=1 SV=1 - [AT2A2_HUMAN]	715.711	41.36	10	29	47	166	2.74328e+10	0.943224	1.10095	0.955826	1.07927	1.15727	1.0919	0.995964	1.12314	1.08219
F8VY35	Nucleosome assembly protein 1-like 1 (Fragment) OS=Homo sapiens GN=NAP1L1 PE=1 SV=1 - [F8VY35_HUMAN]	309.687	78.79	19	13	15	78	27240848635	0.881763	1.10112	1.01712	0.904505	0.978994	1.07559	0.966675	1.12904	1.08424
Q08722	Leukocyte surface antigen CD47 OS=Homo sapiens GN=CD47 PE=1 SV=1 - [CD47_HUMAN]	144.071	13.62	5	5	5	39	2.70486e+10	1.05897	1.07385	0.867181	1.08515	0.935468	0.96758	1.09311	1.07608	0.922441
P00918	Carbonic anhydrase 2 OS=Homo sapiens GN=CA2 PE=1 SV=2 - [CAH2_HUMAN]	456.769	63.85	3	14	14	109	2.70349e+10	1.36287	0.766597	0.870529	1.24583	0.976234	0.813249	1.30642	0.770176	0.644991
Q00610-2	Isoform 2 of Clathrin heavy chain 1 OS=Homo sapiens GN=CLTC - [CLH1_HUMAN]	1628.01	55.4	11	87	87	376	2.69688e+10	1.02075	0.974757	1.0045	1.08729	1.11384	1.00722	0.998544	0.99287	0.986201
O75915	PRA1 family protein 3 OS=Homo sapiens GN=ARL6IP5 PE=1 SV=1 - [PRAF3_HUMAN]	94.0613	23.94	4	5	5	24	2.68135e+10	1.02888	1.06931	0.90181	1.1879	1.09624	1.09489	1.1076	1.04213	0.982076
P30501	HLA class I histocompatibility antigen, Cw-2 alpha chain OS=Homo sapiens GN=HLA-C PE=1 SV=1 - [1C02_HUMAN]	188.86	42.08	4	2	11	45	2.56496e+10	0.558799	1.57366	0.86754	0.694032	1.88091	1.54301	0.720674	1.16207	1.01286
P59998	Actin-related protein 2/3 complex subunit 4 OS=Homo sapiens GN=ARPC4 PE=1 SV=3 - [ARPC4_HUMAN]	260.589	60.71	10	10	10	72	2.55722e+10	1.09372	0.963658	0.942625	1.0432	1.0009	0.924283	1.03083	0.95901	0.917569
P30460	HLA class I histocompatibility antigen, B-8 alpha chain OS=Homo sapiens GN=HLA-B PE=1 SV=1 - [1B08_HUMAN]	300.569	53.31	7	2	16	70	2.54851e+10	0.203784	2.54428	0.251937	0.43839	1.35586	0.296862	0.367226	2.92963	0.241721
P01889	HLA class I histocompatibility antigen, B-7 alpha chain OS=Homo sapiens GN=HLA-B PE=1 SV=3 - [1B07_HUMAN]	266.051	45.3	5	1	12	61	2.54851e+10	0.73562	1.49007	0.774315	0.907058	1.64381	0.945844	1.03418	2.8305	1.30765
A0A075B738	Platelet endothelial cell adhesion molecule OS=Homo sapiens GN=PECAM1 PE=1 SV=1 - [A0A075B738_HUMAN]	813.091	54.07	4	4	38	192	2.54018e+10	0.676198	1.31855	1.00525	1.08377	1.51206	1.30457	1.13181	1.33889	1.20291
P16284-3	Isoform Delta13 of Platelet endothelial cell adhesion molecule OS=Homo sapiens GN=PECAM1 - [PECA1_HUMAN]	817.099	53.28	2	3	37	193	2.54018e+10	1.07634	0.972426	0.951231	1.37714	0.992791	0.999337	1.33272	0.977485	1.07088
Q9NVD7	Alpha-parvin OS=Homo sapiens GN=PARVA PE=1 SV=1 - [PARVA_HUMAN]	160.996	9.41	3	1	3	43	2.53727e+10	1.05444	1.05912	0.886442	0.920992	0.988344	0.943384	1.13004	0.938628	1.13542
P30481	HLA class I histocompatibility antigen, B-44 alpha chain OS=Homo sapiens GN=HLA-B PE=1 SV=1 - [1B44_HUMAN]	227.929	53.59	6	2	14	52	2.53332e+10	0.605392	2.11897	0.275634	0.603134	2.26473	0.459987	0.809135	2.22216	0.243516
P30483	HLA class I histocompatibility antigen, B-45 alpha chain OS=Homo sapiens GN=HLA-B PE=1 SV=1 - [1B45_HUMAN]	280.001	54.97	6	1	15	62	2.53332e+10	1.37829	0.121858	1.49985	1.28343	0.204679	2.65645	1.40988	0.182755	3.61256
P30461	HLA class I histocompatibility antigen, B-13 alpha chain OS=Homo sapiens GN=HLA-B PE=1 SV=1 - [1B13_HUMAN]	230.407	41.71	6	1	11	52	2.53332e+10	1.69773	1.09598	0.206284	2.82469	0.650087	0.264348	3.37616	0.120855	0.202053
P61586	Transforming protein RhoA OS=Homo sapiens GN=RHOA PE=1 SV=1 - [RHOA_HUMAN]	145.684	59.59	13	5	12	38	2.52998e+10	0.927207	1.04111	1.03169	1.02579	0.933592	0.990066	1.09945	1.08544	1.03001
P60174-1	Isoform 2 of Triosephosphate isomerase OS=Homo sapiens GN=TPI1 - [TPIS_HUMAN]	511.542	83.13	6	18	18	123	2.49661e+10	1.16294	0.68927	1.14779	0.762158	0.939598	0.879311	0.782488	1.00443	0.802809
P06241-2	Isoform 2 of Tyrosine-protein kinase Fyn OS=Homo sapiens GN=FYN - [FYN_HUMAN]	235.902	32.58	61	1	17	64	2.49655e+10	0.862179	1.0303	1.10752	0.777319	0.980963	0.837537	0.991675	0.94039	0.939795
P06241	Tyrosine-protein kinase Fyn OS=Homo sapiens GN=FYN PE=1 SV=3 - [FYN_HUMAN]	235.071	32.4	61	1	17	64	2.49655e+10	1.44912	0.688603	0.86228	1.21156	0.618611	0.69798	0.941645	0.580819	0.81161
P23219-3	Isoform 3 of Prostaglandin G/H synthase 1 OS=Homo sapiens GN=PTGS1 - [PGH1_HUMAN]	351.666	35.75	9	17	17	85	24856919259	0.99287	1.04971	0.957424	1.10475	1.21961	1.02348	1.01851	1.05028	1.02082
P04792	Heat shock protein beta-1 OS=Homo sapiens GN=HSPB1 PE=1 SV=2 - [HSPB1_HUMAN]	426.314	60.98	3	13	13	103	2.48099e+10	0.783295	1.14375	1.07295	0.942163	1.10502	1.12862	0.856018	1.08937	1.01133
P30475	HLA class I histocompatibility antigen, B-39 alpha chain OS=Homo sapiens GN=HLA-B PE=1 SV=1 - [1B39_HUMAN]	289.535	51.38	8	1	13	68	2.46532e+10	0.684399	1.03853	1.27707	0.811422	1.31355	1.29575	0.753021	1.1738	1.18586
P30466	HLA class I histocompatibility antigen, B-18 alpha chain OS=Homo sapiens GN=HLA-B PE=1 SV=1 - [1B18_HUMAN]	311.749	54.7	2	3	15	72	2.46532e+10	0.762433	0.382337	1.85523	0.793438	0.523605	1.22021	0.890577	0.38726	2.1541
Q29718	HLA class I histocompatibility antigen, B-82 alpha chain OS=Homo sapiens GN=HLA-B PE=1 SV=1 - [1B82_HUMAN]	283.786	51.38	6	0	13	67	2.46532e+10
P30462	HLA class I histocompatibility antigen, B-14 alpha chain OS=Homo sapiens GN=HLA-B PE=1 SV=1 - [1B14_HUMAN]	280.448	51.66	2	0	13	65	2.46532e+10
P18463	HLA class I histocompatibility antigen, B-37 alpha chain OS=Homo sapiens GN=HLA-B PE=1 SV=1 - [1B37_HUMAN]	280.244	51.66	6	0	13	65	2.46532e+10
P61006	Ras-related protein Rab-8A OS=Homo sapiens GN=RAB8A PE=1 SV=1 - [RAB8A_HUMAN]	346.635	59.42	13	7	13	91	2.43754e+10	0.97719	1.06678	0.956033	1.01176	1.03757	1.04929	1.02084	0.980972	0.976176
Q5HYI8	Rab-like protein 3 OS=Homo sapiens GN=RABL3 PE=1 SV=1 - [RABL3_HUMAN]	92.803	31.36	6	7	7	27	2.42838e+10	1.1122	0.918591	0.969209	1.06663	1.10759	0.843691	1.01046	0.942404	0.83858
B1AK87	Capping protein (Actin filament) muscle Z-line, beta, isoform CRA_a OS=Homo sapiens GN=CAPZB PE=1 SV=1 - [B1AK87_HUMAN]	471.704	58.08	4	6	22	121	24256298456	1.14019	0.963685	0.896126	0.893277	0.676145	0.868241	0.956894	0.937698	0.922117
P47756	F-actin-capping protein subunit beta OS=Homo sapiens GN=CAPZB PE=1 SV=4 - [CAPZB_HUMAN]	351.669	52.71	2	2	18	87	24256298456	1.2528	0.970709	0.776487	0.93875	0.67444	0.757721	0.950402	0.882668	0.709307
Q9Y281-3	Isoform 3 of Cofilin-2 OS=Homo sapiens GN=CFL2 - [COF2_HUMAN]	128.449	40.27	3	2	6	30	2.4229e+10	1.49416	0.530637	0.9752	0.982475	0.78758	0.586769	1.09686	0.647627	0.665723
P26447	Protein S100-A4 OS=Homo sapiens GN=S100A4 PE=1 SV=1 - [S10A4_HUMAN]	105.184	36.63	1	5	5	30	24166374032	0.975737	0.877813	1.14645	0.918056	1.03703	1.02448	0.891092	1.02402	0.967532
P09486	SPARC OS=Homo sapiens GN=SPARC PE=1 SV=1 - [SPRC_HUMAN]	361.832	49.83	5	17	17	96	2.4153e+10	0.889386	1.1327	0.977912	0.548187	0.318092	0.509901	0.561546	0.645933	0.755466
E7EU05	Platelet glycoprotein 4 (Fragment) OS=Homo sapiens GN=CD36 PE=1 SV=2 - [E7EU05_HUMAN]	363.163	29.59	12	11	11	74	2.407e+10	1.03283	1.05249	0.914687	1.12785	0.777314	0.979033	1.16751	0.942273	1.09759
P09972	Fructose-bisphosphate aldolase C OS=Homo sapiens GN=ALDOC PE=1 SV=2 - [ALDOC_HUMAN]	265.007	49.45	9	11	19	56	2.38575e+10	1.35121	0.652013	0.996778	1.0036	0.983305	0.815209	1.09737	0.764516	0.692858
Q5SQ64	Lymphocyte antigen 6 complex locus protein G6f OS=Homo sapiens GN=LY6G6F PE=1 SV=2 - [LY66F_HUMAN]	164.44	29.97	1	1	7	39	2.37647e+10	1.11863	0.936317	0.945055	1.00467	1.02215	1.04928	1.06904	0.944726	0.983361
P16109	P-selectin OS=Homo sapiens GN=SELP PE=1 SV=3 - [LYAM3_HUMAN]	549.04	36.27	4	2	25	124	23750674119	1.24278	0.855635	0.901583	1.34142	0.761836	0.748037	1.53652	0.793475	0.91751
P55072	Transitional endoplasmic reticulum ATPase OS=Homo sapiens GN=VCP PE=1 SV=4 - [TERA_HUMAN]	844.709	67.62	15	55	56	203	2.35888e+10	0.964749	1.06804	0.967208	0.978439	0.941773	1.0305	0.989069	1.05378	1.04542
Q5JR08	Rho-related GTP-binding protein RhoC (Fragment) OS=Homo sapiens GN=RHOC PE=1 SV=4 - [Q5JR08_HUMAN]	98.5454	55.32	15	2	9	23	2.35063e+10	1.07224	0.944203	0.983557	0.902946	0.960026	0.891734	1.04681	0.96965	0.934306
P61160	Actin-related protein 2 OS=Homo sapiens GN=ACTR2 PE=1 SV=1 - [ARP2_HUMAN]	375.913	41.88	3	16	16	95	2.31826e+10	1.0433	1.00752	0.949176	1.02042	1.01699	0.99651	0.963966	1.01456	0.959886
Q7Z3Y7	Keratin, type I cytoskeletal 28 OS=Homo sapiens GN=KRT28 PE=1 SV=2 - [K1C28_HUMAN]	56.3528	8.84	10	1	6	16	2.31633e+10	1.52063	0.691242	0.788132	1.73074	2.48808	1.73028	1.88252	1.00692	1.97953
P51153	Ras-related protein Rab-13 OS=Homo sapiens GN=RAB13 PE=1 SV=1 - [RAB13_HUMAN]	121.96	50.25	2	7	10	35	2.30395e+10	0.98718	1.05528	0.95754	1.14545	0.97517	1.00952	1.05508	1.14212	1.07477
Q58FF7	Putative heat shock protein HSP 90-beta-3 OS=Homo sapiens GN=HSP90AB3P PE=5 SV=1 - [H90B3_HUMAN]	400.01	24.79	2	1	23	103	22924858803	0.894803	1.1493	0.955895	1.03894	0.980338	1.19816	1.01273	1.34586	1.05844
K7ERE3	Keratin, type I cytoskeletal 13 OS=Homo sapiens GN=KRT13 PE=1 SV=1 - [K7ERE3_HUMAN]	147.724	35.18	19	6	17	40	22850473215	1.30706	1.19308	0.499863	0.470387	0.759336	0.206969	0.399505	0.85546	1.52469
P37840	Alpha-synuclein OS=Homo sapiens GN=SNCA PE=1 SV=1 - [SYUA_HUMAN]	506.534	89.29	7	10	13	119	2.28198e+10	1.02906	1.00375	0.967183	1.0173	0.890456	1.11575	1.14984	1.11229	1.03765
Q92930	Ras-related protein Rab-8B OS=Homo sapiens GN=RAB8B PE=1 SV=2 - [RAB8B_HUMAN]	275.148	52.17	13	5	11	75	2.25215e+10	0.993386	1.07341	0.933201	1.01015	1.03324	0.999645	1.00171	1.05393	1.02725
Q14141-2	Isoform I of Septin-6 OS=Homo sapiens GN=SEPT6 - [SEPT6_HUMAN]	441.336	51.29	6	15	30	99	21813085269	1.02366	1.03314	0.943201	1.00289	1.02034	1.0042	0.981326	1.01965	0.933699
Q15746	Myosin light chain kinase, smooth muscle OS=Homo sapiens GN=MYLK PE=1 SV=4 - [MYLK_HUMAN]	747.791	27.01	25	1	48	181	21734310172	0.432699	1.43269	1.13461	0.706589	1.32992	1.18711	0.878734	1.53456	1.34437
Q15746-6	Isoform Del-1790 of Myosin light chain kinase, smooth muscle OS=Homo sapiens GN=MYLK - [MYLK_HUMAN]	757.008	26.97	20	1	48	182	21734310172	0.504512	1.4047	1.09079	0.759082	1.28628	1.0457	0.954044	1.44185	1.21401
P62937	Peptidyl-prolyl cis-trans isomerase A OS=Homo sapiens GN=PPIA PE=1 SV=2 - [PPIA_HUMAN]	222.99	47.88	10	11	11	62	21709439379	1.6447	0.35496	1.00034	1.25869	0.930367	0.57047	1.20475	0.489234	0.46493
O14983-2	Isoform SERCA1A of Sarcoplasmic/endoplasmic reticulum calcium ATPase 1 OS=Homo sapiens GN=ATP2A1 - [AT2A1_HUMAN]	357.812	16.8	5	1	21	83	2.16649e+10	1.13373	0.983226	0.883042	1.1242	0.802444	0.822771	0.896241	1.01164	0.747335
Q14247	Src substrate cortactin OS=Homo sapiens GN=CTTN PE=1 SV=2 - [SRC8_HUMAN]	759.091	60.91	6	4	38	193	2.1573e+10	0.975883	1.09301	0.93111	0.894556	1.58477	1.0159	0.980324	1.35218	1.06
Q14247-3	Isoform 3 of Src substrate cortactin OS=Homo sapiens GN=CTTN - [SRC8_HUMAN]	721.563	61.21	7	1	35	183	2.1573e+10	2.46971	0.1916	0.338691	0.612236	0.180451	0.224004	0.37467	0.172854	0.181903
Q9NR31	GTP-binding protein SAR1a OS=Homo sapiens GN=SAR1A PE=1 SV=1 - [SAR1A_HUMAN]	339.127	78.28	6	10	15	77	2.14974e+10	0.968501	1.02575	1.00575	1.13151	1.01113	1.11639	1.12374	1.0007	1.13298
I3L397	Eukaryotic translation initiation factor 5A (Fragment) OS=Homo sapiens GN=EIF5A PE=1 SV=4 - [I3L397_HUMAN]	225.281	54.11	9	12	12	53	2.13622e+10	0.854721	1.07601	1.06927	1.01321	0.948505	1.21502	0.892	1.14754	1.1192
Q99733	Nucleosome assembly protein 1-like 4 OS=Homo sapiens GN=NAP1L4 PE=1 SV=1 - [NP1L4_HUMAN]	206.75	41.33	14	11	13	56	2.13137e+10	0.974376	1.02077	1.00486	0.958551	0.951463	0.981338	1.09897	1.02398	1.08083
Q9ULV4	Coronin-1C OS=Homo sapiens GN=CORO1C PE=1 SV=1 - [COR1C_HUMAN]	357.158	42.62	19	28	28	90	2.12967e+10	1.57654	0.545172	0.878284	0.676074	0.520961	0.567162	0.550052	0.405604	0.636661
Q5R341	P-selectin OS=Homo sapiens GN=SELP PE=1 SV=1 - [Q5R341_HUMAN]	492.367	33.2	3	1	24	115	2.12554e+10	1.41321	0.749648	0.837144	1.61066	0.802942	0.935625	1.52365	0.852108	1.02482
P10909-4	Isoform 4 of Clusterin OS=Homo sapiens GN=CLU - [CLUS_HUMAN]	561.277	41.83	14	19	19	132	2.07385e+10	0.806571	1.33468	0.858749	0.888226	0.909368	0.96837	0.797259	1.08974	1.04169
P78417	Glutathione S-transferase omega-1 OS=Homo sapiens GN=GSTO1 PE=1 SV=2 - [GSTO1_HUMAN]	245.397	56.02	5	16	16	67	2.05597e+10	1.19724	0.762893	1.03987	1.07418	0.933852	0.870905	1.22112	0.824367	0.843318
P10809	60 kDa heat shock protein, mitochondrial OS=Homo sapiens GN=HSPD1 PE=1 SV=2 - [CH60_HUMAN]	514.904	72.43	8	36	36	124	2.03959e+10	1.02756	1.01968	0.952761	1.05025	1.15793	1.13638	0.982102	1.11397	1.02177
P62820	Ras-related protein Rab-1A OS=Homo sapiens GN=RAB1A PE=1 SV=3 - [RAB1A_HUMAN]	428.864	72.2	12	7	15	117	2.02173e+10	0.945795	1.12082	0.933389	1.09672	1.0881	1.05312	1.07885	1.14421	1.04069
D6RB85	Calnexin (Fragment) OS=Homo sapiens GN=CANX PE=1 SV=1 - [D6RB85_HUMAN]	163.426	41.67	6	1	11	43	2.02071e+10	0.683326	1.54364	0.773035	0.685598	0.961994	1.28525	0.807955	1.29541	1.43232
P19367-4	Isoform 4 of Hexokinase-1 OS=Homo sapiens GN=HK1 - [HXK1_HUMAN]	882.571	50.5	10	43	43	222	2.01896e+10	1.03021	1.04372	0.92607	1.08191	1.16799	1.0127	1.03898	1.06032	0.960655
P31150	Rab GDP dissociation inhibitor alpha OS=Homo sapiens GN=GDI1 PE=1 SV=2 - [GDIA_HUMAN]	459.242	75.17	2	23	32	105	2.00325e+10	0.950931	1.08721	0.961857	0.972682	0.982823	0.965228	1.02561	1.0717	1.02045
P51572	B-cell receptor-associated protein 31 OS=Homo sapiens GN=BCAP31 PE=1 SV=3 - [BAP31_HUMAN]	259.273	47.15	7	20	20	73	2.00062e+10	0.951415	1.09561	0.952977	1.06481	1.06018	1.06451	1.06582	1.13091	1.00651
P18085	ADP-ribosylation factor 4 OS=Homo sapiens GN=ARF4 PE=1 SV=3 - [ARF4_HUMAN]	308.128	65	16	5	11	69	1.98823e+10	0.871537	1.14701	0.98145	1.02767	1.05852	1.23781	1.1226	1.19978	1.09794
P18054	Arachidonate 12-lipoxygenase, 12S-type OS=Homo sapiens GN=ALOX12 PE=1 SV=4 - [LOX12_HUMAN]	335.498	43.29	2	27	27	87	1.98716e+10	0.892402	1.15916	0.94844	0.929901	1.11426	0.97861	0.948103	1.15798	1.01635
P48426-2	Isoform 2 of Phosphatidylinositol 5-phosphate 4-kinase type-2 alpha OS=Homo sapiens GN=PIP4K2A - [PI42A_HUMAN]	387.544	46.4	4	16	23	94	1.98149e+10	0.982476	1.07046	0.947064	0.963015	0.934272	1.0037	0.975093	1.03307	1.0039
O15144	Actin-related protein 2/3 complex subunit 2 OS=Homo sapiens GN=ARPC2 PE=1 SV=1 - [ARPC2_HUMAN]	620.973	78	5	25	25	158	1.96494e+10	0.974603	1.05528	0.970113	1.03046	0.991997	1.01737	0.995497	1.04677	0.982328
Q9H0U4	Ras-related protein Rab-1B OS=Homo sapiens GN=RAB1B PE=1 SV=1 - [RAB1B_HUMAN]	471.453	76.62	12	8	16	117	1.95475e+10	0.974478	1.05953	0.965995	1.09256	1.06432	1.07253	1.02525	1.07091	1.01073
P04899	Guanine nucleotide-binding protein G(i) subunit alpha-2 OS=Homo sapiens GN=GNAI2 PE=1 SV=3 - [GNAI2_HUMAN]	222.186	49.3	19	9	17	57	1.9547e+10	0.99369	1.03195	0.97436	1.00829	0.972511	0.986983	1.0081	1.07891	1.01223
A0A075B6N8	Ig gamma-3 chain C region (Fragment) OS=Homo sapiens GN=IGHG3 PE=1 SV=1 - [A0A075B6N8_HUMAN]	245.774	42.97	4	5	13	67	1.95412e+10	1.51715	0.642527	0.840318	2.70854	1.07661	1.55208	1.09405	0.559143	0.697599
Q16762	Thiosulfate sulfurtransferase OS=Homo sapiens GN=TST PE=1 SV=4 - [THTR_HUMAN]	235.845	45.45	2	11	11	58	1.93298e+10	0.99076	1.00767	1.00157	1.05263	1.24118	1.09148	1.01972	1.11913	0.983239
P63000	Ras-related C3 botulinum toxin substrate 1 OS=Homo sapiens GN=RAC1 PE=1 SV=1 - [RAC1_HUMAN]	278.484	45.83	8	4	11	78	1.88713e+10	1.08103	0.799066	1.11991	1.0529	1.08742	0.867532	1.05407	0.739568	0.948569
Q9NQC3-5	Isoform 5 of Reticulon-4 OS=Homo sapiens GN=RTN4 - [RTN4_HUMAN]	313.18	33.16	7	3	8	71	1.88555e+10	1.07431	0.840645	1.08505	1.26731	0.795241	1.24897	1.2724	0.864138	1.21071
Q5T123	SH3 domain-binding glutamic acid-rich-like protein 3 OS=Homo sapiens GN=SH3BGRL3 PE=1 SV=1 - [Q5T123_HUMAN]	124.937	43.18	3	5	5	32	1.84087e+10	1.05064	0.779713	1.16965	0.972198	0.895055	1.18794	0.789857	1.04246	1.08097
P15153	Ras-related C3 botulinum toxin substrate 2 OS=Homo sapiens GN=RAC2 PE=1 SV=1 - [RAC2_HUMAN]	257.228	39.58	10	4	9	72	1.80943e+10	1.10105	0.834036	1.06492	0.982633	1.02099	0.894014	0.987002	0.800984	0.924681
P50395	Rab GDP dissociation inhibitor beta OS=Homo sapiens GN=GDI2 PE=1 SV=2 - [GDIB_HUMAN]	547.675	72.36	8	26	35	125	1.80438e+10	0.889302	1.10747	1.00322	0.936704	1.0942	1.01093	1.01891	1.11193	1.03876
P50148	Guanine nucleotide-binding protein G(q) subunit alpha OS=Homo sapiens GN=GNAQ PE=1 SV=4 - [GNAQ_HUMAN]	334.829	52.09	2	15	21	81	1.786e+10	1.03985	1.02854	0.931609	1.03144	0.948497	0.960832	1.06232	0.995653	0.979708
Q9NRW1	Ras-related protein Rab-6B OS=Homo sapiens GN=RAB6B PE=1 SV=1 - [RAB6B_HUMAN]	191.331	60.58	13	7	15	49	1.77478e+10	0.943138	1.07283	0.984034	1.1277	1.13773	1.15306	1.08712	1.10908	1.10722
Q7LDG7	RAS guanyl-releasing protein 2 OS=Homo sapiens GN=RASGRP2 PE=1 SV=1 - [GRP2_HUMAN]	359.695	48.28	12	24	24	81	1.76729e+10	1.02869	0.962349	1.00896	0.956067	0.89288	0.960965	0.984272	0.969832	0.981367
P84085	ADP-ribosylation factor 5 OS=Homo sapiens GN=ARF5 PE=1 SV=2 - [ARF5_HUMAN]	351.459	68.89	14	6	13	81	1.76726e+10	0.755316	1.2518	0.992883	1.0236	1.15793	1.12773	1.06156	1.27706	1.11058
Q15833	Syntaxin-binding protein 2 OS=Homo sapiens GN=STXBP2 PE=1 SV=2 - [STXB2_HUMAN]	641.414	68.13	12	35	36	152	17631874183	1.0359	1.03005	0.934046	1.02721	0.949865	0.988702	1.04885	0.988261	0.969863
P62873	Guanine nucleotide-binding protein G(I)/G(S)/G(T) subunit beta-1 OS=Homo sapiens GN=GNB1 PE=1 SV=3 - [GBB1_HUMAN]	171.941	50.88	13	7	12	39	1.7589e+10	1.11898	0.881631	0.999384	1.03632	1.165	0.991343	1.05673	0.985219	0.85839
Q15323	Keratin, type I cuticular Ha1 OS=Homo sapiens GN=KRT31 PE=2 SV=3 - [K1H1_HUMAN]	31.9278	16.83	17	3	7	9	1.74811e+10	0.54249	0.617573	1.83994	0.441949	2.55683	0.582045	0.617495	1.10453	0.784597
Q14532	Keratin, type I cuticular Ha2 OS=Homo sapiens GN=KRT32 PE=1 SV=3 - [K1H2_HUMAN]	22.8156	9.82	7	1	4	6	1.74743e+10	0.831275	1.27819	0.890536	1.1734	8.08808	1.19549	1.50024	0.973923	0.98406
O00429-2	Isoform 4 of Dynamin-1-like protein OS=Homo sapiens GN=DNM1L - [DNM1L_HUMAN]	733.386	65.1	14	2	46	184	1.73972e+10	0.824356	1.10933	1.06632	0.986582	0.913077	1.06568	1.07344	1.09827	1.06791
O00429-3	Isoform 2 of Dynamin-1-like protein OS=Homo sapiens GN=DNM1L - [DNM1L_HUMAN]	733.532	64.51	11	2	46	185	1.73972e+10	1.10132	0.923085	0.975599	1.07353	1.04727	1.05769	1.13627	1.00028	0.965658
P11169	Solute carrier family 2, facilitated glucose transporter member 3 OS=Homo sapiens GN=SLC2A3 PE=1 SV=1 - [GTR3_HUMAN]	373.902	17.54	7	13	13	101	17235588833	0.930972	1.12702	0.942005	1.0087	1.04829	1.042	1.06615	1.11436	1.04575
H7BZJ3	Protein disulfide-isomerase A3 (Fragment) OS=Homo sapiens GN=PDIA3 PE=1 SV=1 - [H7BZJ3_HUMAN]	313.253	51.22	1	1	7	81	1.71771e+10	1.03175	0.893765	1.07448	0.994692	1.27641	1.12301	1.00133	1.05306	0.973896
P11413	Glucose-6-phosphate 1-dehydrogenase OS=Homo sapiens GN=G6PD PE=1 SV=4 - [G6PD_HUMAN]	460.614	60.58	4	10	27	112	1.71182e+10	1.02683	1.02744	0.945735	0.935172	0.946669	0.89574	0.992743	1.02295	0.882197
Q9NQC3-3	Isoform 3 of Reticulon-4 OS=Homo sapiens GN=RTN4 - [RTN4_HUMAN]	196.006	35.18	4	2	7	46	1.70032e+10	0.870791	1.02586	1.10335	1.00358	1.32083	1.08933	0.905596	0.946345	1.20917
P06727	Apolipoprotein A-IV OS=Homo sapiens GN=APOA4 PE=1 SV=3 - [APOA4_HUMAN]	689.161	65.66	1	33	34	172	1.69813e+10	0.835364	1.4965	0.668141	0.981205	1.03566	1.09561	0.755475	1.1581	0.946955
K7EQ37	Protein unc-13 homolog D (Fragment) OS=Homo sapiens GN=UNC13D PE=1 SV=1 - [K7EQ37_HUMAN]	355.442	57.68	3	1	15	80	1.68136e+10	1.08401	1.07957	0.836419	0.996589	0.723993	0.898949	0.939211	0.917501	0.795409
P38646	Stress-70 protein, mitochondrial OS=Homo sapiens GN=HSPA9 PE=1 SV=2 - [GRP75_HUMAN]	386.16	50.22	5	34	35	98	1.68064e+10	0.999288	1.03752	0.963189	0.999358	1.11663	1.08368	0.994608	1.02688	1.04325
Q16555	Dihydropyrimidinase-related protein 2 OS=Homo sapiens GN=DPYSL2 PE=1 SV=1 - [DPYL2_HUMAN]	335.885	61.89	10	23	23	76	16728145837	1.02269	0.994271	0.983037	0.930659	0.948047	1.02088	0.90336	0.924997	0.983831
Q16181	Septin-7 OS=Homo sapiens GN=SEPT7 PE=1 SV=2 - [SEPT7_HUMAN]	519.873	70.71	8	37	40	135	1.67006e+10	1.0757	0.940562	0.983736	1.08857	0.976789	0.921194	1.05675	0.889485	0.899935
Q70J99	Protein unc-13 homolog D OS=Homo sapiens GN=UNC13D PE=1 SV=1 - [UN13D_HUMAN]	761.758	46.06	8	28	42	174	1.66183e+10	1.01567	1.004	0.980325	0.972539	0.923554	1.01838	1.00053	1.01367	1.01329
Q9Y624	Junctional adhesion molecule A OS=Homo sapiens GN=F11R PE=1 SV=1 - [JAM1_HUMAN]	112.433	40.13	3	10	10	30	1.64023e+10	0.901083	1.14119	0.957725	1.12021	1.11753	1.07666	1.14102	1.12912	1.0973
Q96C24	Synaptotagmin-like protein 4 OS=Homo sapiens GN=SYTL4 PE=1 SV=2 - [SYTL4_HUMAN]	546.57	51.12	2	35	35	127	1.62903e+10	0.950197	0.997297	1.05251	0.980297	0.942985	0.955963	1.02382	1.01358	0.981991
E7EUI8	Glucose-6-phosphate 1-dehydrogenase (Fragment) OS=Homo sapiens GN=G6PD PE=1 SV=4 - [E7EUI8_HUMAN]	273.377	60.95	3	1	18	67	1.62022e+10	1.05326	0.922779	1.02396	1.20638	0.957725	0.997837	1.00347	0.925485	0.933668
B4DDF4	Calponin-2 OS=Homo sapiens GN=CNN2 PE=1 SV=1 - [B4DDF4_HUMAN]	230.76	70.13	16	16	16	60	1.60445e+10	1.0897	0.66707	1.24323	1.15595	1.29776	0.909667	1.18881	0.922726	0.789412
P11216	Glycogen phosphorylase, brain form OS=Homo sapiens GN=PYGB PE=1 SV=5 - [PYGB_HUMAN]	820.266	54.45	2	39	47	216	1.60276e+10	0.943133	1.05067	1.0062	1.00824	1.08232	1.05547	1.00028	1.0674	1.00333
P52209-2	Isoform 2 of 6-phosphogluconate dehydrogenase, decarboxylating OS=Homo sapiens GN=PGD - [6PGD_HUMAN]	256.452	43.19	6	18	18	60	15968887028	1.01211	1.03558	0.952313	0.958033	0.889748	0.989251	1.01772	1.02132	0.974545
P00915	Carbonic anhydrase 1 OS=Homo sapiens GN=CA1 PE=1 SV=2 - [CAH1_HUMAN]	339.798	55.56	14	11	11	76	15917486156	0.898492	0.795078	1.30643	0.869161	1.21688	1.70613	0.921363	1.25971	1.42839
P23229-5	Isoform Alpha-6X2B of Integrin alpha-6 OS=Homo sapiens GN=ITGA6 - [ITA6_HUMAN]	544.082	46.13	5	1	43	136	1.59111e+10	0.903889	1.06442	1.03169	1.04421	1.16844	1.07756	1.09941	1.25741	1.21508
P23229-4	Isoform Alpha-6X2A of Integrin alpha-6 OS=Homo sapiens GN=ITGA6 - [ITA6_HUMAN]	651.985	48.31	6	4	46	162	1.59111e+10	0.951858	1.105	0.943142	1.02822	1.07067	0.963121	1.07853	1.27866	1.06257
P40925	Malate dehydrogenase, cytoplasmic OS=Homo sapiens GN=MDH1 PE=1 SV=4 - [MDHC_HUMAN]	212.588	47.31	8	17	17	55	1.58691e+10	0.958639	1.06032	0.981038	0.999711	1.01358	1.05436	1.01598	1.03216	0.984186
Q07960	Rho GTPase-activating protein 1 OS=Homo sapiens GN=ARHGAP1 PE=1 SV=1 - [RHG01_HUMAN]	343.073	63.33	3	23	23	88	15859970153	0.962684	1.06982	0.967498	0.933689	0.954681	1.01156	1.00253	1.04663	1.01493
P13667	Protein disulfide-isomerase A4 OS=Homo sapiens GN=PDIA4 PE=1 SV=2 - [PDIA4_HUMAN]	661.744	58.14	2	47	47	185	1.58587e+10	0.952201	1.08917	0.958625	1.12075	1.2357	1.08817	1.03058	1.10602	1.01367
Q9Y277-2	Isoform 2 of Voltage-dependent anion-selective channel protein 3 OS=Homo sapiens GN=VDAC3 - [VDAC3_HUMAN]	349.513	43.31	4	1	11	79	1.58322e+10	0.737214	0.940409	1.32238	1.08178	1.38213	1.0091	1.13211	0.791166	0.959443
Q9Y277	Voltage-dependent anion-selective channel protein 3 OS=Homo sapiens GN=VDAC3 PE=1 SV=1 - [VDAC3_HUMAN]	555.122	43.11	6	1	11	117	1.58322e+10	1.03312	0.801095	1.16578	0.951902	1.41635	0.795623	0.954408	0.798325	0.996295
Q9Y696	Chloride intracellular channel protein 4 OS=Homo sapiens GN=CLIC4 PE=1 SV=4 - [CLIC4_HUMAN]	269.35	69.17	1	14	14	58	1.58177e+10	0.949223	1.10134	0.949439	0.955956	0.978881	0.96277	1.03583	1.14104	1.04557
Q9P1U1-2	Isoform 2 of Actin-related protein 3B OS=Homo sapiens GN=ACTR3B - [ARP3B_HUMAN]	41.867	13.94	7	2	5	13	1.57464e+10	1.01738	1.04262	0.94001	1.05282	0.959324	1.04312	1.09118	0.977926	1.06838
Q15019	Septin-2 OS=Homo sapiens GN=SEPT2 PE=1 SV=1 - [SEPT2_HUMAN]	328.2	67.31	20	19	20	78	1.57209e+10	1.10536	0.914404	0.980236	1.03662	0.999521	0.913465	0.937787	0.82747	0.841734
Q96DZ9-4	Isoform 4 of CKLF-like MARVEL transmembrane domain-containing protein 5 OS=Homo sapiens GN=CMTM5 - [CKLF5_HUMAN]	112.18	36.49	7	4	4	26	1.57093e+10	0.821521	1.14046	1.03802	1.02966	1.23187	1.29487	1.08199	1.18894	1.15826
P51149	Ras-related protein Rab-7a OS=Homo sapiens GN=RAB7A PE=1 SV=1 - [RAB7A_HUMAN]	303.616	68.12	7	17	17	69	1.54833e+10	1.07369	0.976987	0.949321	1.06563	0.987619	1.02457	1.04687	0.980688	0.978379
P04275	von Willebrand factor OS=Homo sapiens GN=VWF PE=1 SV=4 - [VWF_HUMAN]	1673.42	53.15	2	115	115	384	1.5411e+10	1.16835	0.781475	1.05017	0.831219	0.458935	0.670281	0.658852	0.52673	0.767815
O76074-2	Isoform PDE5A2 of cGMP-specific 3',5'-cyclic phosphodiesterase OS=Homo sapiens GN=PDE5A - [PDE5A_HUMAN]	607.982	52.7	5	46	46	141	1.53839e+10	0.936419	1.09186	0.971723	0.909215	0.971756	0.98386	0.969241	1.08364	1.0121
P00738	Haptoglobin OS=Homo sapiens GN=HP PE=1 SV=1 - [HPT_HUMAN]	371.474	46.8	13	11	23	93	1.53479e+10	1.31442	0.526647	1.15893	2.53837	0.976132	1.65947	0.583249	0.383237	0.715815
E7ERA5	Myosin-10 (Fragment) OS=Homo sapiens GN=MYH10 PE=1 SV=4 - [E7ERA5_HUMAN]	148.863	21.93	1	1	4	26	1.52642e+10	1.14902	0.395716	1.45526	0.603665	0.138158	0.464241	0.171042	0.216426	1.30091
Q15365	Poly(rC)-binding protein 1 OS=Homo sapiens GN=PCBP1 PE=1 SV=2 - [PCBP1_HUMAN]	238.54	58.99	15	9	12	63	1.5223e+10	1.07318	0.900337	1.02648	0.9606	0.98498	0.928772	1.00769	0.983116	0.990669
P50552	Vasodilator-stimulated phosphoprotein OS=Homo sapiens GN=VASP PE=1 SV=3 - [VASP_HUMAN]	430.122	40.79	6	21	21	114	15194367668	1.19733	0.69288	1.10979	1.17805	0.823517	0.97853	1.11739	0.739159	1.02465
P19013	Keratin, type II cytoskeletal 4 OS=Homo sapiens GN=KRT4 PE=1 SV=4 - [K2C4_HUMAN]	149.032	24.16	10	8	12	41	1.51691e+10	0.889487	1.56623	0.544287	0.57298	0.793358	0.362764	0.51304	0.700655	1.042
P63218	Guanine nucleotide-binding protein G(I)/G(S)/G(O) subunit gamma-5 OS=Homo sapiens GN=GNG5 PE=1 SV=3 - [GBG5_HUMAN]	30.1162	13.24	1	1	1	9	15142161474	0.976045	1.00623	1.01773	0.985334	0.928922	1.03567	1.022	1.01624	1.03252
O60610-2	Isoform 2 of Protein diaphanous homolog 1 OS=Homo sapiens GN=DIAPH1 - [DIAP1_HUMAN]	746.776	45.83	14	65	66	192	1.50911e+10	1.11628	0.972077	0.911646	1.13672	0.866598	0.923612	1.1565	0.956435	1.00485
A0A075B6K9	Ig lambda-2 chain C regions (Fragment) OS=Homo sapiens GN=IGLC2 PE=4 SV=1 - [A0A075B6K9_HUMAN]	150.77	66.98	5	3	6	34	1.50794e+10	1.44758	0.404507	1.14791	2.26501	1.03647	1.35421	0.561394	0.441818	0.500962
P10599-2	Isoform 2 of Thioredoxin OS=Homo sapiens GN=TXN - [THIO_HUMAN]	58.63	56.47	2	5	5	17	1.49658e+10	0.962916	0.923098	1.11399	0.967702	0.838654	1.1133	0.801157	0.990332	0.94417
P61106	Ras-related protein Rab-14 OS=Homo sapiens GN=RAB14 PE=1 SV=4 - [RAB14_HUMAN]	332.882	79.07	8	16	17	82	1.49016e+10	0.950347	1.01686	1.03279	1.11428	1.10965	1.06666	1.08482	1.04176	1.00443
R4GN98	Protein S100 (Fragment) OS=Homo sapiens GN=S100A6 PE=1 SV=1 - [R4GN98_HUMAN]	62.8674	28.24	2	4	4	20	1.48559e+10	0.987153	1.03647	0.976377	0.956596	0.862593	1.06965	0.928354	0.969075	0.981224
Q6IBS0	Twinfilin-2 OS=Homo sapiens GN=TWF2 PE=1 SV=2 - [TWF2_HUMAN]	367.394	63.61	8	22	25	77	1.48188e+10	1.05483	0.873258	1.07191	0.953989	0.956724	0.901282	1.00959	0.889866	0.916319
Q15286	Ras-related protein Rab-35 OS=Homo sapiens GN=RAB35 PE=1 SV=1 - [RAB35_HUMAN]	167.657	53.73	12	9	11	42	1.47765e+10	0.968908	1.03386	0.997234	1.006	0.990735	0.99153	1.03851	1.00761	0.976072
P04040	Catalase OS=Homo sapiens GN=CAT PE=1 SV=3 - [CATA_HUMAN]	478.399	51.42	1	27	27	114	1.47587e+10	1.1464	0.8441	1.0095	1.14428	0.941677	1.07606	1.08766	0.945485	1.06703
P12259	Coagulation factor V OS=Homo sapiens GN=F5 PE=1 SV=4 - [FA5_HUMAN]	756.215	31.38	2	63	63	192	1.47333e+10	0.999495	0.998015	1.00249	0.849386	0.693555	0.719969	0.760876	0.71567	0.840589
P78371	T-complex protein 1 subunit beta OS=Homo sapiens GN=CCT2 PE=1 SV=4 - [TCPB_HUMAN]	461.597	66.54	4	29	29	106	1.46953e+10	0.980179	1.0408	0.979025	0.904984	0.994178	1.03327	0.938912	1.0481	0.971077
Q9HCN6-3	Isoform 3 of Platelet glycoprotein VI OS=Homo sapiens GN=GP6 - [GPVI_HUMAN]	199.248	11.61	4	7	7	54	1.46698e+10	1.00252	1.01851	0.978973	0.899772	0.772293	0.92647	1.02793	0.970701	1.01348
Q14165	Malectin OS=Homo sapiens GN=MLEC PE=1 SV=1 - [MLEC_HUMAN]	213.225	45.55	4	13	13	55	1.46152e+10	0.977497	1.06341	0.959097	1.10318	1.1934	1.09757	1.07233	1.07137	1.07573
P50990	T-complex protein 1 subunit theta OS=Homo sapiens GN=CCT8 PE=1 SV=4 - [TCPQ_HUMAN]	610.123	72.08	5	38	38	147	1.44772e+10	0.999393	1.06637	0.934239	1.00099	0.954957	0.996509	0.997245	1.07092	0.962173
P02538	Keratin, type II cytoskeletal 6A OS=Homo sapiens GN=KRT6A PE=1 SV=3 - [K2C6A_HUMAN]	345.198	48.76	11	1	32	94	1.43612e+10	0.337174	1.26741	1.39541	0.477265	1.03631	0.64368	0.694659	1.18202	1.1307
P48668	Keratin, type II cytoskeletal 6C OS=Homo sapiens GN=KRT6C PE=1 SV=3 - [K2C6C_HUMAN]	334.756	46.99	11	1	31	92	1.43612e+10	0.40993	1.44592	1.14415	0.667187	1.38377	0.742183	0.586048	1.49536	1.278
P13647	Keratin, type II cytoskeletal 5 OS=Homo sapiens GN=KRT5 PE=1 SV=3 - [K2C5_HUMAN]	313.576	44.92	13	19	35	84	1.43612e+10	0.607268	0.878141	1.51459	0.642152	0.974999	0.996578	0.733148	1.16067	1.27526
Q01546	Keratin, type II cytoskeletal 2 oral OS=Homo sapiens GN=KRT76 PE=1 SV=2 - [K22O_HUMAN]	136.758	14.73	7	1	13	43	1.43612e+10	1.12144	0.813994	1.06457	0.849529	0.725499	1.15626	0.641488	1.00446	0.875665
O00264	Membrane-associated progesterone receptor component 1 OS=Homo sapiens GN=PGRMC1 PE=1 SV=3 - [PGRC1_HUMAN]	123.447	43.59	2	8	9	34	1.42005e+10	0.966187	1.06602	0.967798	0.995072	1.15151	1.0276	1.00995	1.06286	1.05264
P35237	Serpin B6 OS=Homo sapiens GN=SERPINB6 PE=1 SV=3 - [SPB6_HUMAN]	159.723	54.26	8	17	17	43	1.41283e+10	0.985035	1.02462	0.99034	0.95563	1.00235	1.02062	1.01414	1.10174	0.968048
P48643	T-complex protein 1 subunit epsilon OS=Homo sapiens GN=CCT5 PE=1 SV=1 - [TCPE_HUMAN]	397.575	53.79	7	30	31	102	1.40735e+10	0.93838	1.11576	0.945864	0.994256	0.941316	1.04117	0.973767	1.09335	0.986586
P40197	Platelet glycoprotein V OS=Homo sapiens GN=GP5 PE=1 SV=1 - [GPV_HUMAN]	357.575	42.14	1	15	15	79	1.40706e+10	0.913447	1.11836	0.968193	0.719629	0.551283	0.766916	0.738974	0.718296	0.827422
O75116	Rho-associated protein kinase 2 OS=Homo sapiens GN=ROCK2 PE=1 SV=4 - [ROCK2_HUMAN]	973.302	56.56	5	91	98	243	1.39595e+10	0.952604	0.978993	1.0684	0.887911	0.989115	0.93312	0.955931	1.0235	0.942587
P31146	Coronin-1A OS=Homo sapiens GN=CORO1A PE=1 SV=4 - [COR1A_HUMAN]	304.061	45.55	7	21	21	82	1.395e+10	1.06008	0.970498	0.96942	0.8184	0.776262	0.746195	0.644389	0.612602	0.822508
P37837	Transaldolase OS=Homo sapiens GN=TALDO1 PE=1 SV=2 - [TALDO_HUMAN]	273.564	40.95	2	19	19	73	1.38089e+10	1.0456	1.02351	0.930895	0.991768	0.880477	0.979805	1.04837	1.02441	0.953056
P01859	Ig gamma-2 chain C region OS=Homo sapiens GN=IGHG2 PE=1 SV=2 - [IGHG2_HUMAN]	295.839	63.19	1	8	15	73	1.37908e+10	1.30449	0.518752	1.17676	3.02912	1.20175	1.74163	0.786356	0.510478	0.663839
A0A0C4DFU2	Superoxide dismutase [Mn], mitochondrial OS=Homo sapiens GN=SOD2 PE=4 SV=1 - [A0A0C4DFU2_HUMAN]	182.796	45.95	13	12	12	42	13773594624	1.23868	0.77889	0.982427	1.31596	1.3188	0.879855	1.34013	1.1334	0.880308
Q04941	Proteolipid protein 2 OS=Homo sapiens GN=PLP2 PE=1 SV=1 - [PLP2_HUMAN]	14.0458	8.55	1	1	1	4	13728676252	0.988739	1.06743	0.943836	0.880512	0.969873	0.989162	1.20469	1.11352	1.09361
Q14697	Neutral alpha-glucosidase AB OS=Homo sapiens GN=GANAB PE=1 SV=3 - [GANAB_HUMAN]	518.771	43.33	3	2	35	136	1.36548e+10	0.556487	1.34717	1.09634	0.889309	1.54409	1.23615	0.973955	1.3209	1.10494
Q14697-2	Isoform 2 of Neutral alpha-glucosidase AB OS=Homo sapiens GN=GANAB - [GANAB_HUMAN]	496.579	42.13	4	1	34	130	1.36548e+10	0.568943	1.39921	1.03184	1.01451	1.45576	1.41203	1.15506	1.49666	1.26809
Q5SQ64-2	Isoform 2 of Lymphocyte antigen 6 complex locus protein G6f OS=Homo sapiens GN=LY6G6F - [LY66F_HUMAN]	122.515	22.77	3	1	7	32	1.34913e+10	0.702335	1.17544	1.12223	0.82831	1.54568	1.17035	1.11653	1.44563	1.07614
C9JR62	Coiled-coil domain-containing protein 141 (Fragment) OS=Homo sapiens GN=CCDC141 PE=1 SV=1 - [C9JR62_HUMAN]	8.52572	1.11	5	1	1	3	13477853040	0.196182	1.3868	1.41702	0.439766	2.26345	2.85218	0.507534	1.43853	1.57254
P00441	Superoxide dismutase [Cu-Zn] OS=Homo sapiens GN=SOD1 PE=1 SV=2 - [SODC_HUMAN]	124.34	84.42	2	12	12	28	1.34126e+10	1.33941	0.850103	0.810488	1.50734	0.662641	1.00412	1.49697	0.847862	0.840517
P09211	Glutathione S-transferase P OS=Homo sapiens GN=GSTP1 PE=1 SV=2 - [GSTP1_HUMAN]	381.642	64.29	4	11	11	86	1.33649e+10	1.11609	0.759366	1.12454	1.04665	1.05938	0.911479	1.02955	0.77364	0.720301
P02751-3	Isoform 3 of Fibronectin OS=Homo sapiens GN=FN1 - [FINC_HUMAN]	756.064	42.93	19	60	60	171	13223404139	1.17497	0.89235	0.932676	2.22813	1.31754	1.35317	0.694028	0.620059	0.750429
P60763	Ras-related C3 botulinum toxin substrate 3 OS=Homo sapiens GN=RAC3 PE=1 SV=1 - [RAC3_HUMAN]	203.734	30.21	9	1	6	58	1.30383e+10	1.25502	0.825473	0.919509	1.25115	0.772842	0.86399	1.35071	0.661952	0.923282
P49368	T-complex protein 1 subunit gamma OS=Homo sapiens GN=CCT3 PE=1 SV=4 - [TCPG_HUMAN]	440.076	59.45	10	37	37	109	1.29978e+10	1.03645	0.99403	0.969517	0.941003	0.97996	0.952458	0.965538	1.03248	0.954476
Q99685	Monoglyceride lipase OS=Homo sapiens GN=MGLL PE=1 SV=2 - [MGLL_HUMAN]	169.186	46.53	9	10	10	39	1.27882e+10	0.945642	1.09307	0.961292	1.00458	1.0031	1.04033	1.12427	1.02836	1.06738
Q05682	Caldesmon OS=Homo sapiens GN=CALD1 PE=1 SV=3 - [CALD1_HUMAN]	428.459	39.22	5	1	45	108	1.26681e+10	0.507412	1.39685	1.09574	0.803601	0.99317	1.18152	0.658343	1.12116	1.48717
Q05682-6	Isoform 6 of Caldesmon OS=Homo sapiens GN=CALD1 - [CALD1_HUMAN]	433.328	55.24	8	1	45	109	1.26681e+10	0.938654	1.18599	0.875357	0.703717	0.494515	0.972417	0.505203	0.711566	1.07682
Q05682-4	Isoform 4 of Caldesmon OS=Homo sapiens GN=CALD1 - [CALD1_HUMAN]	473.484	57.99	8	4	48	121	1.26681e+10	1.04805	1.13014	0.821811	0.617845	0.586687	0.883969	0.47003	0.720421	1.0223
P10644	cAMP-dependent protein kinase type I-alpha regulatory subunit OS=Homo sapiens GN=PRKAR1A PE=1 SV=1 - [KAP0_HUMAN]	273.435	43.04	13	13	17	65	1.24043e+10	0.958656	1.03198	1.00936	0.957514	1.04573	1.03796	0.953876	1.0376	1.03718
Q99497	Protein deglycase DJ-1 OS=Homo sapiens GN=PARK7 PE=1 SV=2 - [PARK7_HUMAN]	170.846	81.48	3	18	18	45	12402618827	1.15232	0.634914	1.21277	0.956279	0.972061	1.04039	0.706685	0.911082	1.01311
Q9H939	Proline-serine-threonine phosphatase-interacting protein 2 OS=Homo sapiens GN=PSTPIP2 PE=1 SV=4 - [PPIP2_HUMAN]	278.082	59.28	2	27	27	72	1.23685e+10	1.17727	0.749498	1.07324	0.98236	1.07063	0.698015	1.06943	0.898643	0.672432
P05771	Protein kinase C beta type OS=Homo sapiens GN=PRKCB PE=1 SV=4 - [KPCB_HUMAN]	431.443	49.18	9	1	38	114	1.21994e+10	0.712775	1.09108	1.19614	0.845116	1.09086	1.26093	0.809715	1.0053	1.22158
P05771-2	Isoform Beta-II of Protein kinase C beta type OS=Homo sapiens GN=PRKCB - [KPCB_HUMAN]	446.571	52.9	9	2	39	117	1.21994e+10	1.00153	0.831781	1.16669	0.963528	1.30411	0.985875	0.676753	1.015	1.27555
Q86Y46	Keratin, type II cytoskeletal 73 OS=Homo sapiens GN=KRT73 PE=1 SV=1 - [K2C73_HUMAN]	79.1712	10.19	11	1	7	24	1.21158e+10	0.393197	0.812306	1.7945	0.429551	0.984968	1.41764	0.562044	1.31025	1.70596
Q9BS26	Endoplasmic reticulum resident protein 44 OS=Homo sapiens GN=ERP44 PE=1 SV=1 - [ERP44_HUMAN]	295.34	49.26	1	18	19	68	1.20572e+10	0.985276	1.10428	0.910439	1.13321	1.06136	1.06318	1.02105	1.07663	1.01885
P00739	Haptoglobin-related protein OS=Homo sapiens GN=HPR PE=2 SV=2 - [HPTR_HUMAN]	221.593	37.93	4	3	15	55	1.20249e+10	0.888324	0.977343	1.13433	1.45633	1.54369	1.6285	0.948232	1.13552	1.1377
P22392-2	Isoform 3 of Nucleoside diphosphate kinase B OS=Homo sapiens GN=NME2 - [NDKB_HUMAN]	192.426	59.18	9	5	11	53	1.20193e+10	1.64547	0.506353	0.848182	1.2404	0.841796	0.59314	1.44976	0.692664	0.54822
P40227	T-complex protein 1 subunit zeta OS=Homo sapiens GN=CCT6A PE=1 SV=3 - [TCPZ_HUMAN]	344.501	53.11	3	21	25	82	1.20076e+10	1.00905	1.04277	0.948171	0.953943	0.997646	0.972824	0.955403	1.06274	0.968068
Q13637	Ras-related protein Rab-32 OS=Homo sapiens GN=RAB32 PE=1 SV=3 - [RAB32_HUMAN]	207.07	61.78	1	14	16	49	1.1915e+10	0.947452	1.0437	1.00885	1.05773	1.05189	1.16069	1.08645	1.06808	1.04374
Q13561	Dynactin subunit 2 OS=Homo sapiens GN=DCTN2 PE=1 SV=4 - [DCTN2_HUMAN]	295.923	53.87	10	23	23	72	1.18607e+10	0.928027	1.0947	0.977272	0.879714	0.98377	1.1129	0.872454	1.0617	1.07194
P20340-2	Isoform 2 of Ras-related protein Rab-6A OS=Homo sapiens GN=RAB6A - [RAB6A_HUMAN]	139.11	55.77	16	1	14	36	1.1856e+10	0.876233	1.18433	0.939436	1.14472	1.16667	1.12054	1.05427	1.15208	1.09306
P20340	Ras-related protein Rab-6A OS=Homo sapiens GN=RAB6A PE=1 SV=3 - [RAB6A_HUMAN]	138.836	55.77	14	1	14	36	1.1856e+10	0.988265	1.03349	0.978243	1.02837	1.14842	1.08571	1.11995	1.18118	1.10341
Q16643	Drebrin OS=Homo sapiens GN=DBN1 PE=1 SV=4 - [DREB_HUMAN]	306.425	40.52	6	4	29	74	1.16705e+10	1.09198	1.05049	0.857527	0.673855	0.594303	0.853389	0.682168	0.77896	1.04036
Q96DA2	Ras-related protein Rab-39B OS=Homo sapiens GN=RAB39B PE=1 SV=1 - [RB39B_HUMAN]	33.4123	12.68	7	1	2	9	1.16697e+10	1.19275	0.913065	0.894188	1.11872	0.894953	1.10789	1.00794	0.889079	0.959868
Q86YS6	Ras-related protein Rab-43 OS=Homo sapiens GN=RAB43 PE=1 SV=1 - [RAB43_HUMAN]	28.4209	9.91	7	1	2	8	1.16135e+10	0.981939	0.888476	1.12958	0.920343	1.23263	0.814925	1.01991	1.12527	0.933055
D6RGI3	Septin 11, isoform CRA_b OS=Homo sapiens GN=SEPT11 PE=1 SV=1 - [D6RGI3_HUMAN]	331.84	56	16	14	30	84	1.15871e+10	1.10232	0.902501	0.995177	0.986851	0.941654	0.921843	0.97962	0.812433	0.921067
P06737-2	Isoform 2 of Glycogen phosphorylase, liver form OS=Homo sapiens GN=PYGL - [PYGL_HUMAN]	603.303	54.61	3	41	49	158	1.15842e+10	0.966022	1.05646	0.977521	1.02089	1.04037	1.01561	1.02606	1.0922	1.011
P01861	Ig gamma-4 chain C region OS=Homo sapiens GN=IGHG4 PE=1 SV=1 - [IGHG4_HUMAN]	208.234	63.3	1	7	12	49	1.1582e+10	1.37765	0.531121	1.09123	2.99831	1.13455	2.20098	0.774406	0.53791	0.625456
Q14644	Ras GTPase-activating protein 3 OS=Homo sapiens GN=RASA3 PE=1 SV=3 - [RASA3_HUMAN]	556.341	57.55	2	43	45	134	1.15555e+10	1.04005	1.00816	0.951789	1.00302	0.964689	0.931122	0.984069	0.965319	0.969074
Q06830	Peroxiredoxin-1 OS=Homo sapiens GN=PRDX1 PE=1 SV=1 - [PRDX1_HUMAN]	290.519	75.38	3	13	17	80	1.14653e+10	1.27567	0.666351	1.05798	1.11559	0.929267	0.787425	1.07024	0.674622	0.610758
Q9Y6B6	GTP-binding protein SAR1b OS=Homo sapiens GN=SAR1B PE=1 SV=1 - [SAR1B_HUMAN]	100.883	37.37	7	3	7	27	11395672866	0.870779	1.15341	0.975809	1.09346	1.2264	1.08497	1.06175	1.16875	1.03248
P01137	Transforming growth factor beta-1 OS=Homo sapiens GN=TGFB1 PE=1 SV=2 - [TGFB1_HUMAN]	178.989	41.28	4	13	14	44	1.1359e+10	1.03123	0.973799	0.994976	0.678805	0.588043	0.714149	0.637852	0.734691	0.816944
P05141	ADP/ATP translocase 2 OS=Homo sapiens GN=SLC25A5 PE=1 SV=7 - [ADT2_HUMAN]	152.303	31.54	2	6	11	40	11349368125	1.16182	0.888297	0.94988	1.02725	0.987522	0.928512	0.986004	0.83601	0.889054
Q16851	UTP--glucose-1-phosphate uridylyltransferase OS=Homo sapiens GN=UGP2 PE=1 SV=5 - [UGPA_HUMAN]	377.403	48.43	15	24	24	95	1.13488e+10	1.06399	0.932005	1.004	1.04905	0.963711	0.92365	1.06546	1.04278	0.872038
Q13423	NAD(P) transhydrogenase, mitochondrial OS=Homo sapiens GN=NNT PE=1 SV=3 - [NNTM_HUMAN]	457.79	36.1	6	36	36	106	11328712659	1.08532	0.962419	0.95226	1.23095	1.14354	0.998702	1.13841	1.04628	0.985031
P08758	Annexin A5 OS=Homo sapiens GN=ANXA5 PE=1 SV=2 - [ANXA5_HUMAN]	219.374	58.13	5	15	16	63	1.13166e+10	1.12323	0.984428	0.892343	1.04895	0.834375	0.968417	1.07115	1.01469	0.935675
Q14BN4	Sarcolemmal membrane-associated protein OS=Homo sapiens GN=SLMAP PE=1 SV=1 - [SLMAP_HUMAN]	417.325	51.45	11	1	54	102	1.12859e+10	0.827347	1.07153	1.10112	1.0949	1.17492	1.01043	1.01876	0.992777	1.06514
P01024	Complement C3 OS=Homo sapiens GN=C3 PE=1 SV=2 - [CO3_HUMAN]	927.309	55.68	4	79	79	227	1.12858e+10	1.15588	0.755857	1.08827	2.3911	1.26958	1.98688	0.867752	0.821401	0.980866
Q9NTJ5	Phosphatidylinositide phosphatase SAC1 OS=Homo sapiens GN=SACM1L PE=1 SV=2 - [SAC1_HUMAN]	303.192	44.97	8	23	23	78	1.12474e+10	1.00342	1.03142	0.96516	1.04207	1.12019	1.00481	1.00118	1.02491	0.983306
Q00325-2	Isoform B of Phosphate carrier protein, mitochondrial OS=Homo sapiens GN=SLC25A3 - [MPCP_HUMAN]	69.3225	18.84	6	6	6	20	1.12397e+10	1.02545	0.921441	1.05311	0.92509	1.15756	0.927134	0.903181	0.96674	0.897088
Q27J81	Inverted formin-2 OS=Homo sapiens GN=INF2 PE=1 SV=2 - [INF2_HUMAN]	569.689	45.08	4	44	45	138	1.11845e+10	0.962424	1.02737	1.0102	1.03454	1.03326	1.0498	1.05233	0.982558	1.05749
P04114	Apolipoprotein B-100 OS=Homo sapiens GN=APOB PE=1 SV=2 - [APOB_HUMAN]	1113.38	39.16	2	5	155	266	1.10895e+10	0.731541	1.45373	0.81473	1.51525	1.37713	1.78304	0.674652	1.38967	0.983847
A0A087WTM7	Apolipoprotein B-100 OS=Homo sapiens GN=APOB PE=1 SV=1 - [A0A087WTM7_HUMAN]	1094.4	40.06	2	1	151	262	1.10895e+10	1.02271	1.22564	0.751646	1.62907	1.27824	1.46843	0.895094	1.20151	0.903526
Q96AX2	Ras-related protein Rab-37 OS=Homo sapiens GN=RAB37 PE=1 SV=3 - [RAB37_HUMAN]	108.608	53.81	14	10	11	31	1.10349e+10	0.977947	1.09123	0.930819	1.05448	0.982865	1.08225	1.08272	1.08358	1.03215
O75558	Syntaxin-11 OS=Homo sapiens GN=STX11 PE=2 SV=1 - [STX11_HUMAN]	361.702	67.6	1	21	21	85	1.10088e+10	1.03731	1.04761	0.915082	1.01116	0.944894	0.98466	1.04221	1.029	0.94825
P23368	NAD-dependent malic enzyme, mitochondrial OS=Homo sapiens GN=ME2 PE=1 SV=1 - [MAOM_HUMAN]	222.213	51.71	2	19	20	50	1.09671e+10	1.03623	0.999206	0.964562	1.15529	1.06429	1.09966	1.11296	1.00165	0.989237
Q13576	Ras GTPase-activating-like protein IQGAP2 OS=Homo sapiens GN=IQGAP2 PE=1 SV=4 - [IQGA2_HUMAN]	1077.26	56	11	89	91	257	1.09551e+10	1.02575	1.04971	0.92454	1.12686	1.13114	1.03194	1.0544	1.04915	0.990349
Q5XKE5	Keratin, type II cytoskeletal 79 OS=Homo sapiens GN=KRT79 PE=1 SV=2 - [K2C79_HUMAN]	82.2686	13.27	5	1	8	24	1.09457e+10	0.920816	1.2097	0.869479	0.63811	1.10606	0.679626	0.479962	0.786602	0.745571
P02765	Alpha-2-HS-glycoprotein OS=Homo sapiens GN=AHSG PE=1 SV=1 - [FETUA_HUMAN]	144.773	28.34	2	10	10	37	1.08966e+10	0.995822	1.08797	0.916212	1.48784	0.956411	1.42298	0.857641	0.896561	0.94909
P50991	T-complex protein 1 subunit delta OS=Homo sapiens GN=CCT4 PE=1 SV=4 - [TCPD_HUMAN]	277.257	52.88	2	22	23	67	1.07607e+10	0.9882	1.03699	0.974811	0.93226	0.985947	0.977671	0.983573	1.03839	0.958784
P68104	Elongation factor 1-alpha 1 OS=Homo sapiens GN=EEF1A1 PE=1 SV=1 - [EF1A1_HUMAN]	234.191	46.97	8	16	16	56	1.07431e+10	1.07184	0.843815	1.08435	0.92219	0.713799	0.804232	0.902435	0.758147	0.88345
P78356	Phosphatidylinositol 5-phosphate 4-kinase type-2 beta OS=Homo sapiens GN=PIP4K2B PE=1 SV=1 - [PI42B_HUMAN]	171.807	26.44	3	6	13	41	10738516489	0.830426	1.23329	0.936286	0.938272	0.971241	1.05344	0.972484	1.14578	1.0112
Q16143	Beta-synuclein OS=Homo sapiens GN=SNCB PE=1 SV=1 - [SYUB_HUMAN]	106.704	24.63	2	1	4	29	1.06308e+10	0.835908	1.18259	0.981501	1.02912	0.85787	1.19498	1.17561	1.17173	1.08553
A0A087WYR4	Immunoglobulin lambda-like polypeptide 5 OS=Homo sapiens GN=IGLL5 PE=1 SV=1 - [A0A087WYR4_HUMAN]	117.224	31.91	14	4	6	25	1.06217e+10	1.52004	0.31486	1.1651	2.07086	1.13659	1.26821	0.529053	0.396243	0.659006
P23284	Peptidyl-prolyl cis-trans isomerase B OS=Homo sapiens GN=PPIB PE=1 SV=2 - [PPIB_HUMAN]	327.806	50.93	1	13	13	83	1.06019e+10	1.26469	0.691254	1.04406	1.24348	0.804975	0.698995	1.20803	0.679567	0.660182
Q9NZN4	EH domain-containing protein 2 OS=Homo sapiens GN=EHD2 PE=1 SV=2 - [EHD2_HUMAN]	116.376	8.47	2	2	4	33	1.05693e+10	1.23366	0.844038	0.922302	1.31958	0.803171	1.035	0.810027	0.652969	0.667107
P07948-2	Isoform 2 of Tyrosine-protein kinase Lyn OS=Homo sapiens GN=LYN - [LYN_HUMAN]	330.16	56.62	52	22	25	88	1.05396e+10	0.998085	0.999057	1.00286	0.936713	1.11001	0.9274	0.933501	0.967751	0.972725
Q01813	ATP-dependent 6-phosphofructokinase, platelet type OS=Homo sapiens GN=PFKP PE=1 SV=2 - [PFKAP_HUMAN]	471.444	49.87	9	28	30	108	1.05188e+10	1.0467	0.959299	0.993999	0.994756	0.88521	0.927206	1.04708	0.846189	0.964993
P29401	Transketolase OS=Homo sapiens GN=TKT PE=1 SV=3 - [TKT_HUMAN]	377.826	50.08	5	29	29	86	1.04755e+10	0.976834	1.03175	0.991421	1.01679	1.01411	0.98987	1.03549	1.13006	0.988179
O94919	Endonuclease domain-containing 1 protein OS=Homo sapiens GN=ENDOD1 PE=1 SV=2 - [ENDD1_HUMAN]	172.52	31.8	1	12	12	34	1.04468e+10	0.814341	1.10308	1.08258	1.18093	1.22245	1.22581	1.07369	1.17515	1.16479
P30613-2	Isoform L-type of Pyruvate kinase PKLR OS=Homo sapiens GN=PKLR - [KPYR_HUMAN]	151.724	18.42	2	7	9	40	1.04394e+10	0.776807	0.932091	1.2911	0.752455	1.13448	1.73361	0.855717	1.17032	1.74901
P27338	Amine oxidase [flavin-containing] B OS=Homo sapiens GN=MAOB PE=1 SV=3 - [AOFB_HUMAN]	315.965	43.85	4	21	21	75	1.04393e+10	0.966825	0.978946	1.05423	1.00644	1.21165	1.06689	1.00851	0.988419	1.07649
P04843	Dolichyl-diphosphooligosaccharide--protein glycosyltransferase subunit 1 OS=Homo sapiens GN=RPN1 PE=1 SV=1 - [RPN1_HUMAN]	339.819	58.65	3	33	33	89	1.04378e+10	1.00959	1.02886	0.961553	1.09271	1.19689	1.0263	1.06092	1.05959	0.985565
B4DJV2	Citrate synthase, mitochondrial OS=Homo sapiens GN=CS PE=1 SV=1 - [B4DJV2_HUMAN]	195.945	31.35	19	7	11	52	1.03897e+10	0.842131	1.14071	1.01716	1.06822	1.2375	1.18487	1.06575	1.15018	1.09187
Q15366-7	Isoform 7 of Poly(rC)-binding protein 2 OS=Homo sapiens GN=PCBP2 - [PCBP2_HUMAN]	127.47	42.77	31	1	9	34	10348010473	0.929143	1.10684	0.964018	0.930625	1.05029	1.09265	0.967802	1.15404	1.15804
H3BRU6	Poly(rC)-binding protein 2 (Fragment) OS=Homo sapiens GN=PCBP2 PE=1 SV=1 - [H3BRU6_HUMAN]	122.122	46.51	28	1	9	32	10348010473	0.93977	1.14725	0.912982	0.808453	0.7449	0.972613	0.858345	0.871798	1.06684
P31948	Stress-induced-phosphoprotein 1 OS=Homo sapiens GN=STIP1 PE=1 SV=1 - [STIP1_HUMAN]	443.362	61.51	6	48	48	119	1.034e+10	0.953264	1.0034	1.04334	0.756426	1.00205	1.00374	0.794334	1.08017	1.02869
Q96E17	Ras-related protein Rab-3C OS=Homo sapiens GN=RAB3C PE=2 SV=1 - [RAB3C_HUMAN]	101.828	39.65	8	3	7	22	1.03016e+10	0.955746	1.04156	1.00269	1.08479	1.00904	1.08541	1.05606	1.04319	0.988583
P13716	Delta-aminolevulinic acid dehydratase OS=Homo sapiens GN=ALAD PE=1 SV=1 - [HEM2_HUMAN]	212.139	41.21	3	11	11	49	1.02938e+10	1.01513	1.06523	0.919638	0.957636	0.906936	1.078	0.968545	1.10105	1.03027
P04004	Vitronectin OS=Homo sapiens GN=VTN PE=1 SV=1 - [VTNC_HUMAN]	77.6448	17.99	2	7	7	22	1.02458e+10	1.03279	1.12933	0.837881	1.34516	0.970316	1.15615	0.99488	0.9187	0.972153
P17301	Integrin alpha-2 OS=Homo sapiens GN=ITGA2 PE=1 SV=1 - [ITA2_HUMAN]	479.349	32.6	2	7	30	110	1.01979e+10	0.952179	1.10267	0.945154	0.971973	1.01264	1.00687	1.01345	1.1451	0.854937
P01042	Kininogen-1 OS=Homo sapiens GN=KNG1 PE=1 SV=2 - [KNG1_HUMAN]	181.307	33.39	1	2	22	42	1.01594e+10	0.483078	1.39507	1.12185	1.21431	1.49199	1.71639	0.763337	1.77228	1.30431
P01042-2	Isoform LMW of Kininogen-1 OS=Homo sapiens GN=KNG1 - [KNG1_HUMAN]	174.753	51.99	2	4	24	42	1.01594e+10	1.49285	0.76742	0.739729	1.6094	0.658881	1.14725	0.739535	0.601978	0.731588
O75563	Src kinase-associated phosphoprotein 2 OS=Homo sapiens GN=SKAP2 PE=1 SV=1 - [SKAP2_HUMAN]	179.484	52.09	2	17	17	41	1.01519e+10	0.968382	1.04536	0.986257	0.92969	0.873196	0.948322	0.860653	0.876072	0.945025
P14543	Nidogen-1 OS=Homo sapiens GN=NID1 PE=1 SV=3 - [NID1_HUMAN]	408.839	41.38	2	35	35	97	1.01087e+10	1.08359	0.953603	0.962811	0.599434	0.370559	0.507583	0.539919	0.553369	0.778316
P06744	Glucose-6-phosphate isomerase OS=Homo sapiens GN=GPI PE=1 SV=4 - [G6PI_HUMAN]	316.847	45.88	12	22	22	68	1.00862e+10	1.03679	0.983795	0.979414	0.965793	0.88722	0.96443	0.982179	0.930252	0.998301
P0DMN0	Sulfotransferase 1A4 OS=Homo sapiens GN=SULT1A4 PE=1 SV=1 - [ST1A4_HUMAN]	165.735	52.54	6	8	14	43	1.00603e+10	1.00986	0.93192	1.05822	1.06217	0.863528	0.955957	1.07443	1.00417	1.03116
P54920	Alpha-soluble NSF attachment protein OS=Homo sapiens GN=NAPA PE=1 SV=3 - [SNAA_HUMAN]	360.938	69.15	10	18	22	78	1.00558e+10	0.954118	1.08955	0.956327	1.07812	1.006	1.02961	1.04892	1.0654	1.04895
P19971	Thymidine phosphorylase OS=Homo sapiens GN=TYMP PE=1 SV=2 - [TYPH_HUMAN]	192.447	32.57	3	15	15	47	1.00553e+10	1.04679	1.07894	0.874268	1.01746	0.898848	1.01799	1.04897	1.07425	0.987253
D6R9W4	Drebrin (Fragment) OS=Homo sapiens GN=DBN1 PE=1 SV=1 - [D6R9W4_HUMAN]	250.575	61.51	2	1	26	64	10030030794	1.27321	0.843394	0.883398	0.88761	0.557528	0.934391	0.8534	0.757463	1.00252
P09496-2	Isoform Non-brain of Clathrin light chain A OS=Homo sapiens GN=CLTA - [CLCA_HUMAN]	113.007	38.53	7	9	10	35	1.00101e+10	1.02899	0.983044	0.98797	1.11916	1.05279	1.12301	1.10182	1.06765	1.08931
P01023	Alpha-2-macroglobulin OS=Homo sapiens GN=A2M PE=1 SV=3 - [A2MG_HUMAN]	610.429	45.73	4	47	52	137	9.99978e+09	1.20139	0.579939	1.21867	2.89882	1.37607	3.05094	0.836139	0.529871	0.861484
Q15185-4	Isoform 4 of Prostaglandin E synthase 3 OS=Homo sapiens GN=PTGES3 - [TEBP_HUMAN]	103.037	33.81	6	5	5	21	9.98877e+09	0.958367	1.10848	0.933153	1.04536	0.909558	1.01476	1.0034	1.07831	0.959326
Q9UJU6	Drebrin-like protein OS=Homo sapiens GN=DBNL PE=1 SV=1 - [DBNL_HUMAN]	225.189	45.58	12	3	17	58	9.95119e+09	1.10541	0.662719	1.23187	1.06614	1.00903	1.18205	0.939313	1.05316	1.19261
Q9UJU6-3	Isoform 3 of Drebrin-like protein OS=Homo sapiens GN=DBNL - [DBNL_HUMAN]	208.267	46.24	10	2	16	53	9.95119e+09	1.27799	0.780716	0.94129	1.08461	0.801267	0.994167	0.929915	0.936875	1.23542
P20073-2	Isoform 2 of Annexin A7 OS=Homo sapiens GN=ANXA7 - [ANXA7_HUMAN]	227.27	30.9	2	14	14	58	9.91229e+09	0.981157	1.02711	0.991733	1.00406	1.05058	1.01377	1.00458	1.07023	1.009
P41240	Tyrosine-protein kinase CSK OS=Homo sapiens GN=CSK PE=1 SV=1 - [CSK_HUMAN]	227.521	52.67	4	19	19	54	9.88792e+09	0.940533	1.06352	0.995951	1.00654	1.07934	0.993578	1.02495	1.19163	1.04127
P22694-2	Isoform 2 of cAMP-dependent protein kinase catalytic subunit beta OS=Homo sapiens GN=PRKACB - [KAPCB_HUMAN]	274.577	53.27	18	2	23	70	9.86157e+09	0.551492	1.65033	0.79818	0.869009	1.11642	1.20282	1.13457	1.89629	1.07071
P22694	cAMP-dependent protein kinase catalytic subunit beta OS=Homo sapiens GN=PRKACB PE=1 SV=2 - [KAPCB_HUMAN]	261.108	54.42	19	2	23	67	9.86157e+09	0.927332	1.08369	0.988981	1.02699	0.96166	1.03064	1.10833	1.0873	1.0219
P30273	High affinity immunoglobulin epsilon receptor subunit gamma OS=Homo sapiens GN=FCER1G PE=1 SV=1 - [FCERG_HUMAN]	220.335	40.7	2	5	5	60	9.86102e+09	1.06574	0.983412	0.95085	1.00009	0.931899	0.943371	1.08779	0.928952	0.96741
Q9P0L0	Vesicle-associated membrane protein-associated protein A OS=Homo sapiens GN=VAPA PE=1 SV=3 - [VAPA_HUMAN]	211.684	59.84	3	13	14	51	9.80472e+09	1.11177	0.809202	1.07903	1.01939	0.966352	0.985054	1.044	0.881869	0.948027
P49407	Beta-arrestin-1 OS=Homo sapiens GN=ARRB1 PE=1 SV=2 - [ARRB1_HUMAN]	368.824	63.64	6	1	23	86	9.79852e+09	1.20397	0.891537	0.904496	1.19979	0.739235	1.06533	1.1666	0.809092	1.01619
P49407-2	Isoform 1B of Beta-arrestin-1 OS=Homo sapiens GN=ARRB1 - [ARRB1_HUMAN]	369.069	62.93	7	1	23	87	9.79852e+09	1.24234	0.795486	0.962169	1.20063	0.744997	0.968508	0.950901	0.667107	0.946834
P43304	Glycerol-3-phosphate dehydrogenase, mitochondrial OS=Homo sapiens GN=GPD2 PE=1 SV=3 - [GPDM_HUMAN]	526.118	54.33	3	37	37	123	9.78541e+09	0.988843	1.03449	0.976666	1.09129	1.20471	1.0858	1.04302	1.10954	1.01102
P32119	Peroxiredoxin-2 OS=Homo sapiens GN=PRDX2 PE=1 SV=5 - [PRDX2_HUMAN]	199.976	53.03	3	10	11	58	9.74585e+09	0.997181	0.856486	1.14633	0.946902	1.26206	1.49008	0.910469	1.04194	1.11015
P36871	Phosphoglucomutase-1 OS=Homo sapiens GN=PGM1 PE=1 SV=3 - [PGM1_HUMAN]	427.961	59.96	3	30	30	104	9.74322e+09	0.969777	1.09849	0.931738	0.970565	0.972204	1.03634	1.01334	1.06952	0.999134
P17987	T-complex protein 1 subunit alpha OS=Homo sapiens GN=TCP1 PE=1 SV=1 - [TCPA_HUMAN]	391.102	53.24	11	26	26	94	9.6637e+09	1.05083	1.00371	0.945467	0.988565	0.942239	0.972868	0.983291	1.01215	0.960357
Q96AP7	Endothelial cell-selective adhesion molecule OS=Homo sapiens GN=ESAM PE=1 SV=1 - [ESAM_HUMAN]	87.4453	28.46	3	8	8	22	9.63103e+09	0.891019	1.07994	1.02904	1.08624	1.03496	1.01762	1.09981	1.05964	1.04993
Q14012	Calcium/calmodulin-dependent protein kinase type 1 OS=Homo sapiens GN=CAMK1 PE=1 SV=1 - [KCC1A_HUMAN]	227.028	72.16	7	18	18	49	9.52486e+09	0.908245	1.11805	0.973705	1.00662	0.903108	1.11219	1.04243	1.10294	1.04323
Q12931-2	Isoform 2 of Heat shock protein 75 kDa, mitochondrial OS=Homo sapiens GN=TRAP1 - [TRAP1_HUMAN]	184.987	32.87	5	17	18	44	9509212177	0.956417	0.945786	1.0978	1.17155	1.15632	1.19274	1.0811	0.921086	1.10428
P20338	Ras-related protein Rab-4A OS=Homo sapiens GN=RAB4A PE=1 SV=3 - [RAB4A_HUMAN]	81.968	39.91	8	6	9	20	9.44177e+09	1.01712	1.01178	0.971106	1.11198	1.07714	0.986083	1.15607	1.00898	0.998659
P28066	Proteasome subunit alpha type-5 OS=Homo sapiens GN=PSMA5 PE=1 SV=3 - [PSA5_HUMAN]	200.442	60.17	2	11	11	44	9.41045e+09	0.931676	1.12948	0.93884	1.01592	0.912686	1.0908	0.995848	1.07115	1.05721
P11766	Alcohol dehydrogenase class-3 OS=Homo sapiens GN=ADH5 PE=1 SV=4 - [ADHX_HUMAN]	184.195	48.4	5	17	17	43	9.35141e+09	0.981678	1.03351	0.984816	1.01357	0.914859	0.983547	1.09237	1.09152	0.990611
P50225	Sulfotransferase 1A1 OS=Homo sapiens GN=SULT1A1 PE=1 SV=3 - [ST1A1_HUMAN]	142.629	45.76	8	7	13	38	9.29778e+09	0.769841	0.961736	1.26842	0.827262	0.782527	0.962851	0.930387	0.805174	1.28801
Q14847	LIM and SH3 domain protein 1 OS=Homo sapiens GN=LASP1 PE=1 SV=2 - [LASP1_HUMAN]	211.306	64.37	8	15	15	60	9.23754e+09	1.25897	0.483847	1.25718	0.826559	0.8445	0.827169	0.843143	0.671383	0.904614
Q12913	Receptor-type tyrosine-protein phosphatase eta OS=Homo sapiens GN=PTPRJ PE=1 SV=3 - [PTPRJ_HUMAN]	589.143	30.82	14	41	41	140	9.22863e+09	0.966763	1.06808	0.96516	1.0124	0.959081	0.933811	1.02503	1.05298	0.985405
P20645	Cation-dependent mannose-6-phosphate receptor OS=Homo sapiens GN=M6PR PE=1 SV=1 - [MPRD_HUMAN]	186.41	29.6	9	8	8	44	9.21837e+09	0.858149	1.08165	1.0602	1.28186	1.11328	1.30406	1.20491	1.10309	1.18911
P41226	Ubiquitin-like modifier-activating enzyme 7 OS=Homo sapiens GN=UBA7 PE=1 SV=2 - [UBA7_HUMAN]	326.653	37.85	1	25	25	75	9158739365	0.996524	0.992074	1.0114	0.92544	0.813115	1.0323	1.02061	0.970289	1.05248
E7ESP4	Integrin alpha-2 OS=Homo sapiens GN=ITGA2 PE=1 SV=1 - [E7ESP4_HUMAN]	414.22	34.29	4	1	24	93	9.1512e+09	0.861037	1.1235	1.01546	0.974174	1.02987	1.23699	1.121	1.03729	1.20596
Q14677	Clathrin interactor 1 OS=Homo sapiens GN=CLINT1 PE=1 SV=1 - [EPN4_HUMAN]	263.217	33.28	5	23	23	62	9.07288e+09	0.950381	1.03344	1.01618	0.9719	1.00397	1.03187	0.990596	1.07706	1.08754
B4DR80	Serine/threonine-protein kinase 24 OS=Homo sapiens GN=STK24 PE=1 SV=1 - [B4DR80_HUMAN]	336.746	51.94	6	13	23	81	9058183892	0.967727	1.08866	0.943618	1.03171	0.976449	1.0277	1.03786	1.06272	1.00614
P35813	Protein phosphatase 1A OS=Homo sapiens GN=PPM1A PE=1 SV=1 - [PPM1A_HUMAN]	246.729	45.81	5	5	17	57	8.98062e+09	1.05086	0.943994	1.00515	0.928137	0.961697	0.900276	1.00947	0.954019	1.04044
O75396	Vesicle-trafficking protein SEC22b OS=Homo sapiens GN=SEC22B PE=1 SV=4 - [SC22B_HUMAN]	115.41	38.6	2	8	8	31	8.97231e+09	1.10156	1.0277	0.870737	1.11163	1.117	1.00692	1.07804	1.05269	0.928562
P62136	Serine/threonine-protein phosphatase PP1-alpha catalytic subunit OS=Homo sapiens GN=PPP1CA PE=1 SV=1 - [PP1A_HUMAN]	282.97	60	9	4	17	69	8946320423	1.02181	0.957595	1.0206	1.09307	1.01427	1.10793	0.996059	1.07503	0.994459
O95716	Ras-related protein Rab-3D OS=Homo sapiens GN=RAB3D PE=1 SV=1 - [RAB3D_HUMAN]	80.6068	29.22	8	1	6	25	8.94565e+09	1.06591	1.05221	0.881878	1.19198	1.14749	0.96934	1.27773	1.09692	0.81482
P35813-2	Isoform Alpha-2 of Protein phosphatase 1A OS=Homo sapiens GN=PPM1A - [PPM1A_HUMAN]	193.587	43.21	4	1	13	44	8.94558e+09	0.820543	1.09134	1.08812	0.97798	1.15686	1.03872	0.933838	1.09236	1.14538
A0A087WYJ9	Ig mu chain C region OS=Homo sapiens GN=IGHM PE=1 SV=1 - [A0A087WYJ9_HUMAN]	173.51	24.71	6	14	14	44	8.90318e+09	1.08896	0.775641	1.1354	2.22825	1.55083	2.27469	0.763987	0.698488	0.847675
Q8TF42	Ubiquitin-associated and SH3 domain-containing protein B OS=Homo sapiens GN=UBASH3B PE=1 SV=2 - [UBS3B_HUMAN]	278.51	43.14	4	24	24	68	8.85723e+09	1.02302	0.998521	0.978462	1.00986	0.985135	0.942062	1.0203	0.998184	0.95552
P61018	Ras-related protein Rab-4B OS=Homo sapiens GN=RAB4B PE=1 SV=1 - [RAB4B_HUMAN]	77.7465	46.95	10	7	10	21	8855433538	0.998657	0.904287	1.09706	1.00472	1.23425	0.900787	1.01167	0.942913	1.09141
Q13586	Stromal interaction molecule 1 OS=Homo sapiens GN=STIM1 PE=1 SV=3 - [STIM1_HUMAN]	571.642	48.47	15	15	32	143	8.79059e+09	0.847978	1.13308	1.01894	1.08473	1.21272	1.15964	1.03661	1.05973	1.08873
P40939	Trifunctional enzyme subunit alpha, mitochondrial OS=Homo sapiens GN=HADHA PE=1 SV=2 - [ECHA_HUMAN]	357.711	47.71	3	33	33	86	8.77447e+09	1.02744	0.933567	1.039	1.08142	1.24866	0.957108	1.04634	0.973738	0.958046
P12236	ADP/ATP translocase 3 OS=Homo sapiens GN=SLC25A6 PE=1 SV=4 - [ADT3_HUMAN]	103.807	27.52	2	1	8	29	8.61947e+09	1.05697	0.922736	1.0203	1.00058	1.08645	0.970586	0.991061	0.928492	0.987078
P61163	Alpha-centractin OS=Homo sapiens GN=ACTR1A PE=1 SV=1 - [ACTZ_HUMAN]	253.182	50.27	4	11	17	55	8.57197e+09	0.980878	1.0209	0.998223	1.03698	0.999153	1.00691	1.03319	1.00674	1.03107
P20336	Ras-related protein Rab-3A OS=Homo sapiens GN=RAB3A PE=1 SV=1 - [RAB3A_HUMAN]	49.4367	40.45	10	3	7	13	8.56872e+09	0.966473	1.07048	0.963048	1.06734	1.01542	1.15038	1.10685	1.08396	1.10483
P50502	Hsc70-interacting protein OS=Homo sapiens GN=ST13 PE=1 SV=2 - [F10A1_HUMAN]	119.069	36.31	8	11	11	28	8.5651e+09	0.820946	1.16276	1.01629	0.909919	0.933599	1.09284	0.962477	1.15301	1.13007
Q9Y4L1	Hypoxia up-regulated protein 1 OS=Homo sapiens GN=HYOU1 PE=1 SV=1 - [HYOU1_HUMAN]	421.888	41.94	15	38	38	102	8555504465	1.02339	1.01994	0.956675	1.14603	1.09508	1.10858	1.06151	1.03988	1.02111
B1ALC0	Actin-related protein 2/3 complex subunit 5 OS=Homo sapiens GN=ARPC5 PE=1 SV=1 - [B1ALC0_HUMAN]	121.317	60.74	3	9	10	26	8483143986	0.913134	0.981529	1.10534	0.878811	1.14853	1.02269	0.894454	1.06452	0.919824
P24539	ATP synthase F(0) complex subunit B1, mitochondrial OS=Homo sapiens GN=ATP5F1 PE=1 SV=2 - [AT5F1_HUMAN]	178.577	39.45	2	12	12	45	8.41693e+09	1.02814	1.01677	0.95509	1.08916	1.17287	1.05575	1.01071	1.09721	0.97606
O14672	Disintegrin and metalloproteinase domain-containing protein 10 OS=Homo sapiens GN=ADAM10 PE=1 SV=1 - [ADA10_HUMAN]	261.282	41.71	6	26	26	62	8.35447e+09	0.995646	1.02958	0.974775	0.987735	1.08585	0.977307	0.975904	1.03063	1.01306
Q9H082	Ras-related protein Rab-33B OS=Homo sapiens GN=RAB33B PE=1 SV=1 - [RB33B_HUMAN]	65.9352	33.62	7	4	6	17	8.30685e+09	1.06946	1.01569	0.914849	1.12507	1.05443	1.05126	1.18702	1.01592	1.03227
O00161	Synaptosomal-associated protein 23 OS=Homo sapiens GN=SNAP23 PE=1 SV=1 - [SNP23_HUMAN]	235.459	64.93	12	14	14	56	8.29621e+09	0.995914	1.09394	0.910144	1.04163	0.971446	1.08201	1.17391	1.14576	1.02528
P30048-2	Isoform 2 of Thioredoxin-dependent peroxide reductase, mitochondrial OS=Homo sapiens GN=PRDX3 - [PRDX3_HUMAN]	206.872	43.7	2	9	9	49	8.23077e+09	1.05893	0.902509	1.03856	1.18818	1.16507	1.07082	1.08645	0.964585	0.884898
P60842	Eukaryotic initiation factor 4A-I OS=Homo sapiens GN=EIF4A1 PE=1 SV=1 - [IF4A1_HUMAN]	281.42	42.36	19	10	18	75	8.22181e+09	1.03027	1.02141	0.948317	0.953651	0.899693	0.935776	0.935352	0.980891	0.91373
Q6DD88	Atlastin-3 OS=Homo sapiens GN=ATL3 PE=1 SV=1 - [ATLA3_HUMAN]	208.096	45.47	3	18	18	48	8.20085e+09	0.9482	1.07304	0.978764	1.08809	1.10558	1.0752	1.09246	1.06203	1.07621
Q96G03	Phosphoglucomutase-2 OS=Homo sapiens GN=PGM2 PE=1 SV=4 - [PGM2_HUMAN]	213.574	34.64	5	25	25	54	8.19059e+09	0.920742	1.07413	1.00513	0.971263	0.959847	1.04337	0.983774	1.03394	1.0436
Q9BXS5-2	Isoform 2 of AP-1 complex subunit mu-1 OS=Homo sapiens GN=AP1M1 - [AP1M1_HUMAN]	228.792	41.84	9	1	15	57	8.15858e+09	0.888858	0.997892	1.11325	1.02745	1.01434	1.15605	1.14086	0.956066	1.21307
Q9BXS5	AP-1 complex subunit mu-1 OS=Homo sapiens GN=AP1M1 PE=1 SV=3 - [AP1M1_HUMAN]	227.584	44.68	11	1	15	57	8.15858e+09	1.09407	0.789262	1.11667	1.10928	0.839311	1.35102	1.17012	0.80429	0.900346
P13489	Ribonuclease inhibitor OS=Homo sapiens GN=RNH1 PE=1 SV=2 - [RINI_HUMAN]	256.296	49.24	8	19	19	60	8.15308e+09	0.989717	1.06655	0.943729	0.942865	0.824401	1.01408	0.957679	0.95422	0.981467
Q15771	Ras-related protein Rab-30 OS=Homo sapiens GN=RAB30 PE=1 SV=2 - [RAB30_HUMAN]	59.6991	32.51	19	4	5	14	8104543739	0.84116	1.18303	0.975813	1.06314	1.11908	1.22422	1.06581	1.19848	1.14621
A0A087WWV8	Protein IGKV1-8 OS=Homo sapiens GN=IGKV1-8 PE=4 SV=1 - [A0A087WWV8_HUMAN]	228.284	39.32	7	1	9	50	8.08361e+09	0.799095	0.695669	1.50524	1.36005	2.11429	1.75422	1.02023	0.718731	1.56212
A0A087WZW8	Protein IGKV3-11 OS=Homo sapiens GN=IGKV3-11 PE=4 SV=1 - [A0A087WZW8_HUMAN]	232.474	36.91	8	1	9	51	8.08361e+09	1.30654	0.408945	1.28451	1.58791	1.24752	1.1792	0.669101	0.457601	0.610783
Q9Y394-2	Isoform 2 of Dehydrogenase/reductase SDR family member 7 OS=Homo sapiens GN=DHRS7 - [DHRS7_HUMAN]	102.568	40.14	13	13	13	26	8.08214e+09	0.934954	1.14172	0.923326	1.07828	1.2884	0.984644	1.03911	1.19715	0.978455
P63096	Guanine nucleotide-binding protein G(i) subunit alpha-1 OS=Homo sapiens GN=GNAI1 PE=1 SV=2 - [GNAI1_HUMAN]	179.081	39.83	17	5	13	48	8077987730	0.983353	1.03764	0.979004	0.959582	1.08551	0.973404	0.959119	0.984856	1.00691
P08754	Guanine nucleotide-binding protein G(k) subunit alpha OS=Homo sapiens GN=GNAI3 PE=1 SV=3 - [GNAI3_HUMAN]	198.508	44.63	14	7	15	53	8077987730	1.01395	0.993111	0.992939	1.03313	1.1126	0.903025	0.93647	1.07652	0.965087
Q6IQ22	Ras-related protein Rab-12 OS=Homo sapiens GN=RAB12 PE=1 SV=3 - [RAB12_HUMAN]	52.9088	27.05	7	6	7	15	7.97653e+09	0.769924	1.16818	1.06189	0.907242	1.13096	1.05877	0.976631	1.16962	1.17017
P43405-2	Isoform Short of Tyrosine-protein kinase SYK OS=Homo sapiens GN=SYK - [KSYK_HUMAN]	290.515	45.26	6	25	25	69	7962609320	1.06619	0.955082	0.978733	0.99644	0.963553	0.93973	1.01274	0.979077	0.970913
Q99832-3	Isoform 3 of T-complex protein 1 subunit eta OS=Homo sapiens GN=CCT7 - [TCPH_HUMAN]	366.338	66.13	5	32	32	86	7.93038e+09	1.02309	1.00259	0.974326	0.970962	0.990064	0.974949	1.00334	1.00395	0.95816
C9JA28	Translocon-associated protein subunit gamma OS=Homo sapiens GN=SSR3 PE=1 SV=1 - [C9JA28_HUMAN]	11.1763	8.05	3	1	1	2	7.86942e+09	0.779502	1.10663	1.11387	1.04203	1.36257	1.18567	1.1659	1.14601	1.16846
Q15382	GTP-binding protein Rheb OS=Homo sapiens GN=RHEB PE=1 SV=1 - [RHEB_HUMAN]	71.9357	28.8	3	7	7	22	7.85054e+09	0.896231	1.10883	0.994938	1.04216	1.07815	1.0482	1.00048	1.07139	1.01638
P29144	Tripeptidyl-peptidase 2 OS=Homo sapiens GN=TPP2 PE=1 SV=4 - [TPP2_HUMAN]	633.325	49.8	1	2	56	148	7.82839e+09	0.953324	0.879542	1.16713	1.21621	1.18427	1.0846	0.7991	0.848092	0.835805
Q5VZU9	Tripeptidyl-peptidase 2 OS=Homo sapiens GN=TPP2 PE=1 SV=1 - [Q5VZU9_HUMAN]	629.595	49.13	1	1	55	147	7.82839e+09	1.12544	0.935704	0.938853	1.02204	0.888972	0.840206	0.955484	0.793009	0.901576
P30153	Serine/threonine-protein phosphatase 2A 65 kDa regulatory subunit A alpha isoform OS=Homo sapiens GN=PPP2R1A PE=1 SV=4 - [2AAA_HUMAN]	312.755	43.46	4	20	22	79	7810859685	0.961486	1.11784	0.920677	1.04041	0.935325	1.04997	1.03992	1.07157	1.0189
F8VYE8	Serine/threonine-protein phosphatase OS=Homo sapiens GN=PPP1CC PE=1 SV=1 - [F8VYE8_HUMAN]	231.622	61.51	9	3	16	54	7.79468e+09	0.820658	0.96426	1.21508	0.88618	1.28237	1.01804	0.916612	1.19373	1.22293
Q06187	Tyrosine-protein kinase BTK OS=Homo sapiens GN=BTK PE=1 SV=3 - [BTK_HUMAN]	496.738	53.57	33	37	37	118	7.78273e+09	1.02674	1.03475	0.938516	0.999188	0.948606	0.922498	0.980287	1.01779	0.928475
O43852	Calumenin OS=Homo sapiens GN=CALU PE=1 SV=2 - [CALU_HUMAN]	214.771	68.89	12	4	20	50	7.77372e+09	0.285071	1.54705	1.16788	0.627417	0.576701	0.776853	0.61039	1.08321	1.08519
O43852-2	Isoform 2 of Calumenin OS=Homo sapiens GN=CALU - [CALU_HUMAN]	204.795	60.95	7	2	18	48	7.77372e+09	0.492117	1.4635	1.04438	0.751283	1.68505	1.12677	0.767992	1.61167	1.23974
Q9C0C9	E2/E3 hybrid ubiquitin-protein ligase UBE2O OS=Homo sapiens GN=UBE2O PE=1 SV=3 - [UBE2O_HUMAN]	417.39	39.32	2	16	45	93	7.76441e+09	1.00779	1.02345	0.968764	0.94912	0.939084	0.948157	0.970148	1.0245	0.940011
Q14974	Importin subunit beta-1 OS=Homo sapiens GN=KPNB1 PE=1 SV=2 - [IMB1_HUMAN]	298.638	30.94	6	22	22	70	7.74478e+09	1.05248	1.02629	0.921229	1.00508	0.89394	0.994748	1.02376	1.02667	1.01375
P17612	cAMP-dependent protein kinase catalytic subunit alpha OS=Homo sapiens GN=PRKACA PE=1 SV=2 - [KAPCA_HUMAN]	230.993	52.42	7	9	21	63	7.74326e+09	0.767434	1.1977	1.03486	0.900316	1.08988	1.07829	1.0579	1.21109	1.10957
O95197-7	Isoform 7 of Reticulon-3 OS=Homo sapiens GN=RTN3 - [RTN3_HUMAN]	72.7363	6.74	9	5	6	19	7.73573e+09	1.01599	0.966137	1.01787	1.19306	1.2696	1.07393	1.07148	1.09767	1.11362
P02790	Hemopexin OS=Homo sapiens GN=HPX PE=1 SV=2 - [HEMO_HUMAN]	167.743	38.74	2	13	13	40	7.7315e+09	1.18505	0.634726	1.18023	2.5236	1.0938	1.99858	0.800219	0.581852	0.839134
Q8N392	Rho GTPase-activating protein 18 OS=Homo sapiens GN=ARHGAP18 PE=1 SV=3 - [RHG18_HUMAN]	483.636	51.43	6	39	39	120	7.72998e+09	1.02657	1.03159	0.941849	1.00936	0.948762	0.94837	1.05617	1.03953	0.951087
P28482	Mitogen-activated protein kinase 1 OS=Homo sapiens GN=MAPK1 PE=1 SV=3 - [MK01_HUMAN]	206.812	54.72	25	11	16	51	7.72878e+09	1.06298	1.01497	0.92205	0.975479	0.965684	0.959621	1.03899	1.03237	0.932021
Q9NSB2	Keratin, type II cuticular Hb4 OS=Homo sapiens GN=KRT84 PE=2 SV=2 - [KRT84_HUMAN]	42.7181	6.67	4	1	4	13	7727156297	0.410311	0.447359	2.14233	0.125393	0.440537	0.334646	0.255603	0.908943	0.392665
Q0ZGT2-4	Isoform 4 of Nexilin OS=Homo sapiens GN=NEXN - [NEXN_HUMAN]	364.976	53.36	5	2	43	96	7.70217e+09	1.14938	1.00297	0.847654	0.694345	0.485665	0.767723	0.624978	0.714585	1.01294
Q0ZGT2-2	Isoform 2 of Nexilin OS=Homo sapiens GN=NEXN - [NEXN_HUMAN]	348.991	49.7	4	1	42	92	7.70217e+09	1.60572	0.617744	0.776536	0.687261	0.423271	0.710952	0.645349	0.524497	0.782891
O60268-3	Isoform 3 of Uncharacterized protein KIAA0513 OS=Homo sapiens GN=KIAA0513 - [K0513_HUMAN]	158.211	35.16	5	16	16	40	7.69727e+09	1.0493	0.964499	0.986204	1.00572	0.921302	0.96033	1.22141	0.965377	0.966032
P26641	Elongation factor 1-gamma OS=Homo sapiens GN=EEF1G PE=1 SV=3 - [EF1G_HUMAN]	216.402	32.72	2	18	18	58	7.68543e+09	1.05103	1.02258	0.926394	1.02084	0.904689	0.969408	0.996155	1.00901	0.946824
P53618	Coatomer subunit beta OS=Homo sapiens GN=COPB1 PE=1 SV=3 - [COPB_HUMAN]	420.222	43.23	4	37	37	100	7.68233e+09	0.977373	1.04879	0.973838	0.981811	0.98086	1.03049	1.0392	1.07018	1.0443
Q92619	Minor histocompatibility protein HA-1 OS=Homo sapiens GN=HMHA1 PE=1 SV=2 - [HMHA1_HUMAN]	547.681	40.14	11	47	47	134	7.6677e+09	0.993649	1.03394	0.972408	0.953086	0.878314	0.988705	1.0064	0.975809	0.981725
P22314-2	Isoform 2 of Ubiquitin-like modifier-activating enzyme 1 OS=Homo sapiens GN=UBA1 - [UBA1_HUMAN]	422.143	48.23	7	31	38	97	7.64203e+09	0.953811	1.08303	0.963155	0.967515	0.857114	1.01103	1.00241	1.08493	1.06498
Q05655	Protein kinase C delta type OS=Homo sapiens GN=PRKCD PE=1 SV=2 - [KPCD_HUMAN]	307.475	46.3	9	29	33	82	7.63091e+09	0.972672	1.02105	1.00628	1.01464	1.01081	0.964812	1.03213	1.03321	1.00977
P20618	Proteasome subunit beta type-1 OS=Homo sapiens GN=PSMB1 PE=1 SV=2 - [PSB1_HUMAN]	165.49	52.7	1	11	11	40	7.62966e+09	0.917518	1.05381	1.02867	0.986095	1.13713	1.00553	1.02089	1.06199	1.03577
P05067-7	Isoform L-APP733 of Amyloid beta A4 protein OS=Homo sapiens GN=APP - [A4_HUMAN]	223.326	27.42	21	18	19	60	7.62172e+09	0.847382	1.11188	1.04074	0.520854	0.33428	0.513585	0.569198	0.623865	0.86818
Q10567-2	Isoform B of AP-1 complex subunit beta-1 OS=Homo sapiens GN=AP1B1 - [AP1B1_HUMAN]	353.8	37.47	4	1	39	87	7.6114e+09	1.03642	0.960881	1.0027	1.0522	0.983827	0.968695	1.05006	0.927125	0.971698
Q10567-3	Isoform C of AP-1 complex subunit beta-1 OS=Homo sapiens GN=AP1B1 - [AP1B1_HUMAN]	349.17	37.27	4	1	39	86	7.6114e+09	1.12459	0.830854	1.04456	1.02734	1.04364	0.890037	0.99284	0.823199	0.937499
P00747	Plasminogen OS=Homo sapiens GN=PLG PE=1 SV=2 - [PLMN_HUMAN]	372.07	51.36	8	35	35	84	7.58888e+09	1.21377	0.773266	1.01296	1.35564	0.939521	0.918769	0.772118	0.638632	0.81408
P00403	Cytochrome c oxidase subunit 2 OS=Homo sapiens GN=MT-CO2 PE=1 SV=1 - [COX2_HUMAN]	80.0034	14.54	1	3	3	23	7565386214	0.979372	1.12724	0.893389	1.10957	1.20753	1.09335	1.0191	1.04199	0.976578
Q8WWA1-2	Isoform 2 of Transmembrane protein 40 OS=Homo sapiens GN=TMEM40 - [TMM40_HUMAN]	110.543	33.5	2	3	7	25	7.55297e+09	0.817726	1.17205	1.01023	1.16931	1.10106	1.18021	1.13562	1.1359	1.18087
V9GYG9	Apolipoprotein A-II (Fragment) OS=Homo sapiens GN=APOA2 PE=1 SV=1 - [V9GYG9_HUMAN]	114.582	44.21	6	6	6	32	7.53578e+09	0.861418	0.905524	1.23306	1.8948	1.43044	2.29078	0.840446	1.14905	1.17172
P54577	Tyrosine--tRNA ligase, cytoplasmic OS=Homo sapiens GN=YARS PE=1 SV=4 - [SYYC_HUMAN]	382.21	71.78	2	42	42	94	7.52958e+09	0.945429	1.07401	0.980557	0.931265	0.930532	1.01023	0.987285	1.03327	1.04764
Q15149-3	Isoform 3 of Plectin OS=Homo sapiens GN=PLEC - [PLEC_HUMAN]	1880.05	51.07	4	2	236	452	7.50686e+09	0.715218	1.32693	0.957856	0.773171	0.980585	0.917166	0.697444	1.47328	1.30446
Q15149-4	Isoform 4 of Plectin OS=Homo sapiens GN=PLEC - [PLEC_HUMAN]	1887.08	51.18	8	1	236	454	7.50686e+09	0.809351	1.29318	0.897471	0.86381	1.17422	0.982143	0.787419	1.36239	1.11671
Q15149-5	Isoform 5 of Plectin OS=Homo sapiens GN=PLEC - [PLEC_HUMAN]	1888.64	51.13	8	2	237	455	7.50686e+09	0.83056	1.06239	1.10705	0.803281	1.22627	0.911223	0.9502	1.17042	1.06402
Q15149-8	Isoform 8 of Plectin OS=Homo sapiens GN=PLEC - [PLEC_HUMAN]	1887.79	51.47	8	2	237	455	7.50686e+09	1.45567	0.586473	0.95786	1.2786	0.769057	0.886094	0.949908	0.827452	0.787945
Q5JSH3	WD repeat-containing protein 44 OS=Homo sapiens GN=WDR44 PE=1 SV=1 - [WDR44_HUMAN]	714.649	72.18	5	60	60	173	7.50076e+09	0.982803	1.04366	0.973536	0.998646	0.936254	1.01078	1.04216	1.04557	1.0072
P50851	Lipopolysaccharide-responsive and beige-like anchor protein OS=Homo sapiens GN=LRBA PE=1 SV=4 - [LRBA_HUMAN]	967.981	37.34	4	3	86	231	7.49646e+09	1.03913	1.02426	0.936605	1.07925	0.918803	0.938637	1.07267	1.13119	1.00834
P50851-2	Isoform 2 of Lipopolysaccharide-responsive and beige-like anchor protein OS=Homo sapiens GN=LRBA - [LRBA_HUMAN]	975.125	36.76	4	1	84	233	7.49646e+09	1.12621	0.84841	1.02538	0.994668	1.04622	1.05509	0.964064	0.880279	1.07843
P45880-2	Isoform 2 of Voltage-dependent anion-selective channel protein 2 OS=Homo sapiens GN=VDAC2 - [VDAC2_HUMAN]	159.844	52.3	7	11	11	38	7.49603e+09	1.11877	0.91134	0.969888	1.26221	1.36786	0.927523	1.14052	0.973116	0.804894
P35232	Prohibitin OS=Homo sapiens GN=PHB PE=1 SV=1 - [PHB_HUMAN]	162.687	54.78	7	15	15	42	7.49465e+09	1.17081	0.87223	0.956956	1.15867	1.18295	0.985798	1.12614	0.942409	0.879174
P04844-2	Isoform 2 of Dolichyl-diphosphooligosaccharide--protein glycosyltransferase subunit 2 OS=Homo sapiens GN=RPN2 - [RPN2_HUMAN]	219.555	40.98	7	20	20	43	7.48879e+09	0.939577	1.10409	0.956329	1.04824	1.22321	1.09756	1.04926	1.14341	1.0209
K7ES11	E2/E3 hybrid ubiquitin-protein ligase UBE2O (Fragment) OS=Homo sapiens GN=UBE2O PE=1 SV=1 - [K7ES11_HUMAN]	295.075	45.35	1	1	30	63	7.46525e+09	0.761666	1.14466	1.09368	0.950861	1.01529	1.11908	1.06372	1.0726	1.01874
O60234	Glia maturation factor gamma OS=Homo sapiens GN=GMFG PE=1 SV=1 - [GMFG_HUMAN]	69.1429	45.77	7	6	7	18	7.43597e+09	1.16205	0.706332	1.13161	0.872231	1.00426	0.996304	0.789527	0.941742	0.963285
P62140	Serine/threonine-protein phosphatase PP1-beta catalytic subunit OS=Homo sapiens GN=PPP1CB PE=1 SV=3 - [PP1B_HUMAN]	226.576	51.38	7	2	14	53	7.4211e+09	1.03275	1.05087	0.916379	0.900579	0.901734	0.964027	0.845541	1.03086	0.979789
H0YIC4	Citrate synthase (Fragment) OS=Homo sapiens GN=CS PE=1 SV=1 - [H0YIC4_HUMAN]	76.289	37.4	1	1	5	22	7.3974e+09	0.596532	1.34261	1.06085	0.837893	1.72572	1.17498	0.829187	1.51914	1.21174
P51148	Ras-related protein Rab-5C OS=Homo sapiens GN=RAB5C PE=1 SV=2 - [RAB5C_HUMAN]	92.725	62.04	10	7	8	21	7.39237e+09	0.850947	1.13125	1.01781	1.01256	1.15958	1.06226	0.999383	1.11171	1.12141
P01766	Ig heavy chain V-III region BRO OS=Homo sapiens PE=1 SV=1 - [HV305_HUMAN]	61.9208	25	13	1	2	14	7.39176e+09	1.22629	0.706808	1.0669	2.78852	1.28843	1.7353	0.765308	0.595809	0.785107
Q7L9L4	MOB kinase activator 1B OS=Homo sapiens GN=MOB1B PE=1 SV=3 - [MOB1B_HUMAN]	100.678	29.63	5	7	7	24	7.38981e+09	1.06268	1.04813	0.889189	0.994161	0.96778	0.942659	0.969887	1.10273	0.932526
Q99798	Aconitate hydratase, mitochondrial OS=Homo sapiens GN=ACO2 PE=1 SV=2 - [ACON_HUMAN]	322.401	51.54	2	35	35	70	7.38304e+09	0.978923	0.961241	1.05984	1.15559	1.29714	1.01275	1.10439	1.08753	0.887723
Q9Y251-3	Isoform 3 of Heparanase OS=Homo sapiens GN=HPSE - [HPSE_HUMAN]	106.75	20.9	6	9	9	28	7.32022e+09	1.10692	0.79909	1.09399	0.868119	0.773231	0.834607	0.817551	0.734395	0.925463
O15173	Membrane-associated progesterone receptor component 2 OS=Homo sapiens GN=PGRMC2 PE=1 SV=1 - [PGRC2_HUMAN]	106.38	30.49	3	8	9	24	7.30157e+09	0.860995	1.08201	1.057	1.06275	1.28231	1.03899	1.12657	1.24634	1.16766
P42025	Beta-centractin OS=Homo sapiens GN=ACTR1B PE=1 SV=1 - [ACTY_HUMAN]	139.31	47.61	3	7	13	31	7.27538e+09	1.04202	1.00506	0.952919	1.08999	1.11221	0.86432	1.06455	1.06724	1.02611
Q96KP4	Cytosolic non-specific dipeptidase OS=Homo sapiens GN=CNDP2 PE=1 SV=2 - [CNDP2_HUMAN]	215.984	60.84	18	19	19	43	7.27167e+09	0.944544	1.06516	0.990292	0.920424	1.02629	0.994606	1.00089	1.09494	0.986732
Q8NBY1	Serine/threonine-protein kinase 26 OS=Homo sapiens GN=STK26 PE=1 SV=1 - [Q8NBY1_HUMAN]	181.159	41.58	5	8	17	44	7.26416e+09	0.8823	1.13835	0.979354	0.939957	0.973942	1.06756	1.03913	1.15137	1.08514
P17081	Rho-related GTP-binding protein RhoQ OS=Homo sapiens GN=RHOQ PE=1 SV=2 - [RHOQ_HUMAN]	81.5808	13.66	8	1	2	21	7.26398e+09	0.962542	1.02657	1.01089	0.977535	1.06838	1.16393	1.09299	1.02643	1.16815
Q6PJW8	Consortin OS=Homo sapiens GN=CNST PE=1 SV=3 - [CNST_HUMAN]	284.29	42.34	3	4	27	65	7.23408e+09	0.904744	1.13971	0.955549	1.03538	1.10042	1.194	1.06343	1.21061	1.25386
Q6PJW8-2	Isoform 2 of Consortin OS=Homo sapiens GN=CNST - [CNST_HUMAN]	248.673	43.99	3	1	24	58	7.23408e+09	0.974258	1.09514	0.930604	0.943362	0.945863	0.99796	1.01021	1.17758	1.02444
Q13162	Peroxiredoxin-4 OS=Homo sapiens GN=PRDX4 PE=1 SV=1 - [PRDX4_HUMAN]	157.37	47.97	4	8	11	35	7.23108e+09	1.56767	0.678601	0.753731	1.8021	0.753745	0.695522	1.44579	0.644598	0.707885
P07225	Vitamin K-dependent protein S OS=Homo sapiens GN=PROS1 PE=1 SV=1 - [PROS_HUMAN]	245.999	31.36	4	20	20	59	7.22214e+09	0.949363	1.11494	0.935702	0.66183	0.416423	0.588487	0.575902	0.663306	0.720263
P62879	Guanine nucleotide-binding protein G(I)/G(S)/G(T) subunit beta-2 OS=Homo sapiens GN=GNB2 PE=1 SV=3 - [GBB2_HUMAN]	162.062	55	6	6	12	38	7.22133e+09	1.19584	0.93865	0.865514	1.25752	1.03854	0.975719	1.10564	0.984498	0.797253
Q6ZS30	Neurobeachin-like protein 1 OS=Homo sapiens GN=NBEAL1 PE=2 SV=3 - [NBEL1_HUMAN]	44.4764	4.83	4	9	10	11	7.21844e+09	1.01001	1.01401	0.97599	1.017	1.00105	1.01195	1.00928	0.99332	1.057
P61019	Ras-related protein Rab-2A OS=Homo sapiens GN=RAB2A PE=1 SV=1 - [RAB2A_HUMAN]	169.752	55.66	6	4	10	40	7.19542e+09	0.960523	1.06756	0.971916	1.06023	1.1784	1.09279	1.0652	1.10686	1.0395
Q9H479	Fructosamine-3-kinase OS=Homo sapiens GN=FN3K PE=1 SV=1 - [FN3K_HUMAN]	167.236	34.95	1	11	11	40	7186800472	1.03608	1.15702	0.806898	0.958405	1.02847	0.861139	0.954721	1.34394	0.868785
Q9NR12	PDZ and LIM domain protein 7 OS=Homo sapiens GN=PDLIM7 PE=1 SV=1 - [PDLI7_HUMAN]	160.234	47.05	10	2	16	41	7.1856e+09	1.49079	0.697328	0.811878	1.13859	0.742325	0.930409	0.724121	0.663318	0.684225
Q9NR12-2	Isoform 2 of PDZ and LIM domain protein 7 OS=Homo sapiens GN=PDLIM7 - [PDLI7_HUMAN]	159.046	50.12	3	1	15	40	7.1856e+09	1.70844	0.421101	0.870455	0.905402	0.623885	0.588825	0.999829	0.455597	0.709731
F5H265	Polyubiquitin-C (Fragment) OS=Homo sapiens GN=UBC PE=1 SV=1 - [F5H265_HUMAN]	56.5715	63.09	27	5	5	16	7177425112	1.04265	0.831895	1.12546	1.22479	1.34833	0.824618	1.04319	1.09236	0.939261
O15117-2	Isoform FYB-130 of FYN-binding protein OS=Homo sapiens GN=FYB - [FYB_HUMAN]	157.055	20.75	6	14	14	37	7.14812e+09	1.10341	0.946884	0.949708	0.977122	0.714195	0.938042	1.00789	0.839295	0.920876
P63010	AP-2 complex subunit beta OS=Homo sapiens GN=AP2B1 PE=1 SV=1 - [AP2B1_HUMAN]	367.249	37.78	13	17	37	91	7.14317e+09	0.985296	0.997993	1.01671	0.923104	1.07372	0.942882	0.941295	0.971014	0.96836
P53396	ATP-citrate synthase OS=Homo sapiens GN=ACLY PE=1 SV=3 - [ACLY_HUMAN]	426.372	42.87	5	43	43	101	7.09991e+09	0.996862	1.00831	0.994824	0.974289	0.967551	0.984207	0.997778	1.02757	0.964605
P14314-2	Isoform 2 of Glucosidase 2 subunit beta OS=Homo sapiens GN=PRKCSH - [GLU2B_HUMAN]	132.299	48.38	7	19	19	32	7097298376	0.718016	1.2516	1.03038	1.02033	1.2472	1.22847	1.07871	1.29773	1.2346
Q3SY84	Keratin, type II cytoskeletal 71 OS=Homo sapiens GN=KRT71 PE=1 SV=3 - [K2C71_HUMAN]	47.4328	9.18	6	1	5	14	7.08253e+09	1.15058	1.32616	0.523261	1.5766	0.704046	1.38456	1.22149	1.6003	0.782979
P40926	Malate dehydrogenase, mitochondrial OS=Homo sapiens GN=MDH2 PE=1 SV=3 - [MDHM_HUMAN]	283.879	60.36	3	18	18	69	7049504547	1.28519	0.727905	0.986905	1.1512	1.28033	0.848112	1.07495	0.840541	0.691349
P13073	Cytochrome c oxidase subunit 4 isoform 1, mitochondrial OS=Homo sapiens GN=COX4I1 PE=1 SV=1 - [COX41_HUMAN]	137.776	50.3	6	11	11	37	7.03111e+09	1.02281	1.02091	0.956281	1.05864	1.24727	1.0556	1.00032	1.05145	1.01477
A0A0C4DGS1	Dolichyl-diphosphooligosaccharide--protein glycosyltransferase 48 kDa subunit OS=Homo sapiens GN=DDOST PE=4 SV=1 - [A0A0C4DGS1_HUMAN]	145.549	38.95	5	12	12	36	7.0044e+09	1.04994	1.00779	0.942264	1.13197	1.1668	1.0388	1.06973	1.03848	0.951401
Q9UIB8-3	Isoform 3 of SLAM family member 5 OS=Homo sapiens GN=CD84 - [SLAF5_HUMAN]	113.189	31.1	7	10	10	25	7.00064e+09	0.984308	0.99127	1.02442	1.09325	1.03036	1.0447	1.1091	0.973049	1.03244
Q9BSJ8-2	Isoform 2 of Extended synaptotagmin-1 OS=Homo sapiens GN=ESYT1 - [ESYT1_HUMAN]	377.045	35.37	2	1	33	83	6.96093e+09	0.808826	1.25184	0.939332	1.1232	1.23476	1.34726	1.00314	1.30882	1.18554
Q9BSJ8	Extended synaptotagmin-1 OS=Homo sapiens GN=ESYT1 PE=1 SV=1 - [ESYT1_HUMAN]	381.896	34.78	2	2	34	85	6.96093e+09	0.92037	1.06322	1.01641	1.18078	1.22029	1.12782	1.15283	1.08853	1.05082
P30405	Peptidyl-prolyl cis-trans isomerase F, mitochondrial OS=Homo sapiens GN=PPIF PE=1 SV=1 - [PPIF_HUMAN]	71.5687	54.11	7	9	11	20	6955528195	1.42645	0.418226	1.15533	1.11984	0.848054	0.532604	0.998877	0.484231	0.587347
Q9HAV0	Guanine nucleotide-binding protein subunit beta-4 OS=Homo sapiens GN=GNB4 PE=1 SV=3 - [GBB4_HUMAN]	145.916	37.65	3	6	10	35	6946725310	1.17976	0.953565	0.866678	1.1221	0.99693	0.897143	1.07927	0.960295	0.811987
Q8IZP0-10	Isoform 10 of Abl interactor 1 OS=Homo sapiens GN=ABI1 - [ABI1_HUMAN]	166.204	39.69	14	10	14	40	6929652728	1.2187	0.658278	1.12302	0.996021	0.779848	0.866462	1.08248	0.738102	0.933078
Q9BR76	Coronin-1B OS=Homo sapiens GN=CORO1B PE=1 SV=1 - [COR1B_HUMAN]	142.988	34.97	4	13	13	37	6.92214e+09	1.1282	0.94825	0.923553	0.946168	0.822301	0.909863	0.824141	0.791922	0.848489
P29350	Tyrosine-protein phosphatase non-receptor type 6 OS=Homo sapiens GN=PTPN6 PE=1 SV=1 - [PTN6_HUMAN]	372.088	51.76	12	29	29	90	6.88607e+09	1.10548	0.871061	1.02346	1.04282	0.697874	0.856913	0.974481	0.660507	0.756538
Q14344	Guanine nucleotide-binding protein subunit alpha-13 OS=Homo sapiens GN=GNA13 PE=1 SV=2 - [GNA13_HUMAN]	281.051	58.09	7	19	22	73	6.84866e+09	0.984281	1.04791	0.967805	0.944608	1.0604	0.974361	0.99421	1.06467	0.974418
P38606	V-type proton ATPase catalytic subunit A OS=Homo sapiens GN=ATP6V1A PE=1 SV=2 - [VATA_HUMAN]	282.837	49.92	4	26	26	65	6.8298e+09	0.946084	1.06042	0.993493	0.995867	0.955566	1.0345	1.03668	1.01153	1.06608
P02763	Alpha-1-acid glycoprotein 1 OS=Homo sapiens GN=ORM1 PE=1 SV=1 - [A1AG1_HUMAN]	48.8482	40.3	1	5	7	13	6.81393e+09	0.700164	0.958951	1.34089	2.24935	1.2468	3.0861	0.588	0.766289	1.08566
P31323	cAMP-dependent protein kinase type II-beta regulatory subunit OS=Homo sapiens GN=PRKAR2B PE=1 SV=3 - [KAP3_HUMAN]	169.771	48.8	1	15	19	43	6.79691e+09	0.950201	1.09761	0.952188	0.939422	0.858449	1.04677	1.01306	1.04209	1.07501
Q16539	Mitogen-activated protein kinase 14 OS=Homo sapiens GN=MAPK14 PE=1 SV=3 - [MK14_HUMAN]	292.53	65	25	16	17	72	6.77293e+09	0.953162	1.09521	0.951624	0.95686	0.923237	1.01048	1.0109	1.04506	0.994581
O15127	Secretory carrier-associated membrane protein 2 OS=Homo sapiens GN=SCAMP2 PE=1 SV=2 - [SCAM2_HUMAN]	97.2033	12.77	5	4	4	21	6.75418e+09	0.924744	1.08566	0.989597	1.13379	1.17311	1.13906	1.10573	1.18478	1.08932
Q99719	Septin-5 OS=Homo sapiens GN=SEPT5 PE=1 SV=1 - [SEPT5_HUMAN]	188.703	42.55	13	2	18	50	6.75249e+09	1.13052	0.885447	0.984028	1.18838	0.842127	1.04671	1.15025	0.770288	0.903899
G3XAH0	HCG2002594, isoform CRA_c OS=Homo sapiens GN=SEPT5 PE=1 SV=1 - [G3XAH0_HUMAN]	199.202	41.8	11	2	18	53	6.75249e+09	1.24377	0.836981	0.91925	1.13222	1.09788	0.933168	1.18292	0.867423	0.891674
P48509	CD151 antigen OS=Homo sapiens GN=CD151 PE=1 SV=3 - [CD151_HUMAN]	65.334	10.28	5	3	3	18	6.73539e+09	0.949005	1.11539	0.935605	1.15964	1.34277	0.982095	1.0982	1.19298	0.987336
P02749	Beta-2-glycoprotein 1 OS=Homo sapiens GN=APOH PE=1 SV=3 - [APOH_HUMAN]	118.467	31.88	4	10	10	27	6.70026e+09	1.09855	0.865786	1.03567	2.34694	3.38459	2.96864	0.97902	0.916689	1.1561
Q7L576	Cytoplasmic FMR1-interacting protein 1 OS=Homo sapiens GN=CYFIP1 PE=1 SV=1 - [CYFP1_HUMAN]	559.791	39.11	11	31	48	143	6.67171e+09	1.04259	0.981628	0.97578	0.965139	0.935324	0.881406	0.976827	0.94183	0.930334
P50402	Emerin OS=Homo sapiens GN=EMD PE=1 SV=1 - [EMD_HUMAN]	127.281	58.66	2	12	12	30	6.62992e+09	1.00783	0.946545	1.04563	1.05141	1.16313	1.09828	1.19278	1.09941	1.13704
P49755	Transmembrane emp24 domain-containing protein 10 OS=Homo sapiens GN=TMED10 PE=1 SV=2 - [TMEDA_HUMAN]	167.235	49.32	2	11	11	40	6.61687e+09	0.957178	1.0736	0.96922	1.09922	1.14549	1.04553	1.04175	1.10374	1.03415
Q9UNF0	Protein kinase C and casein kinase substrate in neurons protein 2 OS=Homo sapiens GN=PACSIN2 PE=1 SV=2 - [PACN2_HUMAN]	194.191	45.06	5	19	19	52	6.56125e+09	1.13235	0.922186	0.945468	1.0679	0.829797	0.916439	1.15966	1.03779	0.90926
O95292	Vesicle-associated membrane protein-associated protein B/C OS=Homo sapiens GN=VAPB PE=1 SV=3 - [VAPB_HUMAN]	112.983	45.68	3	8	10	27	6.55295e+09	1.0513	0.939206	1.0095	1.04136	1.02804	1.06346	1.1163	0.997238	0.95853
O43399	Tumor protein D54 OS=Homo sapiens GN=TPD52L2 PE=1 SV=2 - [TPD54_HUMAN]	127.264	57.77	9	13	13	30	6.50893e+09	0.807602	1.17227	1.02013	1.0001	1.12464	1.29668	1.01584	1.24587	1.20833
Q8WUM4	Programmed cell death 6-interacting protein OS=Homo sapiens GN=PDCD6IP PE=1 SV=1 - [PDC6I_HUMAN]	443.101	48.85	7	46	47	120	6.50791e+09	1.00117	1.03068	0.968146	0.949059	0.95478	0.933864	1.0003	1.03239	0.950404
Q8NEU8	DCC-interacting protein 13-beta OS=Homo sapiens GN=APPL2 PE=1 SV=3 - [DP13B_HUMAN]	295.238	50.45	9	28	28	66	6.50163e+09	1.02102	1.08052	0.898461	0.961443	0.968347	0.965291	1.0441	1.09586	0.968051
P62993	Growth factor receptor-bound protein 2 OS=Homo sapiens GN=GRB2 PE=1 SV=1 - [GRB2_HUMAN]	132.507	42.4	4	10	10	32	6.48963e+09	1.28491	0.657619	1.05747	1.14661	1.04555	0.930974	0.911272	0.743443	0.805069
Q13976-2	Isoform Beta of cGMP-dependent protein kinase 1 OS=Homo sapiens GN=PRKG1 - [KGP1_HUMAN]	232.293	41.25	7	24	25	59	6.466e+09	1.07722	0.992282	0.930501	1.19468	1.18836	0.986881	1.10655	1.05029	0.966438
Q13464	Rho-associated protein kinase 1 OS=Homo sapiens GN=ROCK1 PE=1 SV=1 - [ROCK1_HUMAN]	531.241	45.42	2	65	72	137	6423904763	0.908531	1.03858	1.05289	0.94295	1.03234	0.964564	0.984469	1.03243	0.991211
P84095	Rho-related GTP-binding protein RhoG OS=Homo sapiens GN=RHOG PE=1 SV=1 - [RHOG_HUMAN]	158.417	51.83	7	8	9	38	6.37699e+09	1.07734	0.990262	0.932401	0.925035	0.910394	0.936556	0.989859	1.00277	0.972336
Q06323	Proteasome activator complex subunit 1 OS=Homo sapiens GN=PSME1 PE=1 SV=1 - [PSME1_HUMAN]	190.383	65.46	5	17	17	45	6.3605e+09	0.97771	1.0201	1.00219	1.05442	0.846384	1.06751	1.10395	1.00673	1.08788
Q9Y3F4	Serine-threonine kinase receptor-associated protein OS=Homo sapiens GN=STRAP PE=1 SV=1 - [STRAP_HUMAN]	189.18	54.29	3	18	18	44	6318073935	0.909473	1.11956	0.97097	0.962386	0.995556	1.04582	0.950174	1.06812	1.04798
P02776	Platelet factor 4 OS=Homo sapiens GN=PF4 PE=1 SV=2 - [PLF4_HUMAN]	121.075	36.63	1	4	6	31	6.31789e+09	1.5793	0.362951	1.05775	0.317976	0.191159	0.196565	0.400792	0.233268	0.351382
Q9BX67	Junctional adhesion molecule C OS=Homo sapiens GN=JAM3 PE=1 SV=1 - [JAM3_HUMAN]	139.095	40.65	3	12	12	33	6.30687e+09	0.930077	1.26577	0.804155	1.2047	1.32491	0.983699	1.23148	1.46306	0.967448
P10768	S-formylglutathione hydrolase OS=Homo sapiens GN=ESD PE=1 SV=2 - [ESTD_HUMAN]	140.49	40.07	4	9	9	32	6.29239e+09	1.17737	0.744292	1.07834	1.06123	0.998638	0.887324	1.08397	0.860899	0.766903
P43034	Platelet-activating factor acetylhydrolase IB subunit alpha OS=Homo sapiens GN=PAFAH1B1 PE=1 SV=2 - [LIS1_HUMAN]	243.449	60.24	4	21	22	55	6.2913e+09	1.06277	0.983617	0.953618	1.03935	0.90744	0.899716	1.02961	1.00938	0.88072
Q86VP6	Cullin-associated NEDD8-dissociated protein 1 OS=Homo sapiens GN=CAND1 PE=1 SV=2 - [CAND1_HUMAN]	346.196	31.71	6	36	39	88	6.29116e+09	0.880641	1.14774	0.971618	0.938389	0.944657	1.04112	0.994788	1.11265	1.03382
Q9NVJ2	ADP-ribosylation factor-like protein 8B OS=Homo sapiens GN=ARL8B PE=1 SV=1 - [ARL8B_HUMAN]	89.5352	53.76	2	4	12	22	6.29027e+09	1.02021	1.06675	0.913039	1.02737	1.13874	1.06013	1.04354	1.04277	0.998062
Q8NE86-3	Isoform 3 of Calcium uniporter protein, mitochondrial OS=Homo sapiens GN=MCU - [MCU_HUMAN]	160.49	33.77	5	13	13	41	6274953839	1.03597	0.974339	0.989686	1.13092	1.19086	1.06352	1.00532	1.01841	0.982986
P10619-2	Isoform 2 of Lysosomal protective protein OS=Homo sapiens GN=CTSA - [PPGB_HUMAN]	55.0324	16.41	8	8	8	12	6.25348e+09	0.972488	0.922772	1.10474	0.739749	0.893393	0.859164	0.914461	0.824934	0.941313
P11279	Lysosome-associated membrane glycoprotein 1 OS=Homo sapiens GN=LAMP1 PE=1 SV=3 - [LAMP1_HUMAN]	25.9047	4.8	2	2	2	8	6.2084e+09	1.0627	0.952669	0.984634	1.09365	1.11618	1.1227	1.10287	1.04588	1.15356
P15531	Nucleoside diphosphate kinase A OS=Homo sapiens GN=NME1 PE=1 SV=1 - [NDKA_HUMAN]	154.711	50.66	5	1	7	40	6.20153e+09	1.10598	0.761213	1.13281	1.10121	1.12594	1.05982	1.09148	0.942396	0.816544
P12429	Annexin A3 OS=Homo sapiens GN=ANXA3 PE=1 SV=3 - [ANXA3_HUMAN]	170.811	51.08	6	19	19	42	6.18262e+09	0.980544	1.07821	0.941247	1.00807	0.97827	1.02459	0.991664	1.09194	0.98074
P14324-2	Isoform 2 of Farnesyl pyrophosphate synthase OS=Homo sapiens GN=FDPS - [FPPS_HUMAN]	114.818	24.65	6	7	7	29	6.15447e+09	0.97095	1.09252	0.936529	0.936033	0.85666	0.982283	1.00021	1.06787	0.963408
Q14203-3	Isoform 3 of Dynactin subunit 1 OS=Homo sapiens GN=DCTN1 - [DCTN1_HUMAN]	489.9	49.19	20	52	53	111	6.1533e+09	0.983642	1.03219	0.984169	0.9888	1.0156	0.987917	1.00403	1.01425	1.01959
Q9NTK5	Obg-like ATPase 1 OS=Homo sapiens GN=OLA1 PE=1 SV=2 - [OLA1_HUMAN]	133.845	48.48	6	18	18	35	6.13742e+09	1.03587	0.907007	1.05713	1.03093	1.07436	0.915559	1.06201	1.05285	0.921579
E5RIW3	Tubulin-specific chaperone A OS=Homo sapiens GN=TBCA PE=1 SV=1 - [E5RIW3_HUMAN]	90.7347	70.24	6	11	11	26	6.13682e+09	0.696154	1.10187	1.20197	0.716305	1.03299	1.19416	0.723692	1.14705	1.16622
P01876	Ig alpha-1 chain C region OS=Homo sapiens GN=IGHA1 PE=1 SV=2 - [IGHA1_HUMAN]	232.226	45.89	1	5	13	54	6.1052e+09	1.47407	0.485279	1.04065	4.08707	1.35945	2.08349	0.740977	0.45612	0.77519
Q05209	Tyrosine-protein phosphatase non-receptor type 12 OS=Homo sapiens GN=PTPN12 PE=1 SV=3 - [PTN12_HUMAN]	431.195	60.77	8	43	43	101	6.10278e+09	1.00918	0.940046	1.05078	0.958405	1.04709	0.976317	1.02938	1.01635	0.951112
P61088	Ubiquitin-conjugating enzyme E2 N OS=Homo sapiens GN=UBE2N PE=1 SV=1 - [UBE2N_HUMAN]	98.1582	52.63	6	8	8	26	6.10043e+09	1.25378	0.739652	1.00656	1.152	0.960581	0.848361	1.07334	0.736421	0.633517
Q7KZF4	Staphylococcal nuclease domain-containing protein 1 OS=Homo sapiens GN=SND1 PE=1 SV=1 - [SND1_HUMAN]	416.012	43.19	2	36	36	99	6.06854e+09	0.981224	1.02107	0.997702	0.853729	0.821492	0.836174	0.957869	0.970018	0.976943
O43747	AP-1 complex subunit gamma-1 OS=Homo sapiens GN=AP1G1 PE=1 SV=5 - [AP1G1_HUMAN]	205.204	28.1	12	19	20	53	6.0403e+09	1.00151	1.01737	0.981115	0.976132	0.98386	0.980424	1.01216	1.0135	0.992689
Q9Y2A7	Nck-associated protein 1 OS=Homo sapiens GN=NCKAP1 PE=1 SV=1 - [NCKP1_HUMAN]	256.018	37.77	5	38	38	70	6021859925	0.915568	1.07877	1.00566	0.999223	1.01326	0.937136	1.02832	1.07698	1.02957
H0YDB2	Stromal interaction molecule 1 (Fragment) OS=Homo sapiens GN=STIM1 PE=1 SV=1 - [H0YDB2_HUMAN]	316.775	50.86	4	1	18	77	5.98633e+09	0.889341	1.11532	0.995341	1.13903	1.58193	1.04562	1.24113	1.18352	0.967578
P25325	3-mercaptopyruvate sulfurtransferase OS=Homo sapiens GN=MPST PE=1 SV=3 - [THTM_HUMAN]	123.81	51.52	3	11	11	29	5928582667	1.10104	0.827429	1.07153	1.10283	1.03404	1.01435	1.11377	1.00034	1.06201
P49137	MAP kinase-activated protein kinase 2 OS=Homo sapiens GN=MAPKAPK2 PE=1 SV=1 - [MAPK2_HUMAN]	132.767	37.25	3	12	15	32	5.92397e+09	0.99562	1.09058	0.913804	0.951618	0.971374	0.930794	1.04471	1.02512	0.954735
Q16644	MAP kinase-activated protein kinase 3 OS=Homo sapiens GN=MAPKAPK3 PE=1 SV=1 - [MAPK3_HUMAN]	119.989	30.89	5	9	12	31	5.92397e+09	1.1056	0.899596	0.9948	0.954239	0.881307	0.939863	0.996584	0.903337	0.903269
Q9Y2Q3	Glutathione S-transferase kappa 1 OS=Homo sapiens GN=GSTK1 PE=1 SV=3 - [GSTK1_HUMAN]	77.6586	34.07	6	6	6	18	5.92234e+09	0.913096	1.08837	0.998534	1.06177	1.18436	1.08122	1.01393	1.11186	1.03768
P31930	Cytochrome b-c1 complex subunit 1, mitochondrial OS=Homo sapiens GN=UQCRC1 PE=1 SV=3 - [QCR1_HUMAN]	182.109	40	1	14	14	41	5898240249	1.06131	0.962735	0.975956	1.17374	1.20312	1.15021	1.00361	0.991307	0.98725
Q53GQ0	Very-long-chain 3-oxoacyl-CoA reductase OS=Homo sapiens GN=HSD17B12 PE=1 SV=2 - [DHB12_HUMAN]	100.384	25	3	9	9	23	5888112195	0.912258	1.03493	1.05281	1.00972	1.23571	1.22572	1.05812	1.03507	1.15192
P49257	Protein ERGIC-53 OS=Homo sapiens GN=LMAN1 PE=1 SV=2 - [LMAN1_HUMAN]	161.348	38.43	1	18	19	39	5.87209e+09	0.988456	1.04526	0.966286	1.08461	1.16149	1.13363	1.0543	1.04818	1.0114
Q5HYI5	Putative uncharacterized protein DKFZp313C1541 OS=Homo sapiens GN=DKFZp313C1541 PE=1 SV=1 - [Q5HYI5_HUMAN]	152.564	50.24	5	4	10	36	5.84891e+09	1.10791	0.956422	0.935665	1.01601	0.954381	1.10895	1.0257	0.985371	1.04237
P04196	Histidine-rich glycoprotein OS=Homo sapiens GN=HRG PE=1 SV=1 - [HRG_HUMAN]	141.762	38.1	1	16	16	35	5819221360	0.602327	1.48293	0.914741	0.847938	0.8896	0.996227	0.562235	0.842697	0.813748
Q8IVB4	Sodium/hydrogen exchanger 9 OS=Homo sapiens GN=SLC9A9 PE=1 SV=1 - [SL9A9_HUMAN]	78.9412	14.26	2	8	8	15	5.75985e+09	0.834238	1.12896	1.0368	0.887022	1.13672	1.11644	0.971546	1.118	1.13698
O95870	Abhydrolase domain-containing protein 16A OS=Homo sapiens GN=ABHD16A PE=1 SV=3 - [ABHGA_HUMAN]	215.937	40.32	3	19	19	48	5.71483e+09	0.958809	1.03471	1.00648	1.07407	1.23015	1.12592	1.01155	1.08476	1.09918
C9J6F3	Programmed cell death protein 10 OS=Homo sapiens GN=PDCD10 PE=1 SV=1 - [C9J6F3_HUMAN]	96.4431	36.56	8	7	7	24	5.7114e+09	0.99758	1.06677	0.935647	1.004	0.906535	0.995749	0.953531	1.00488	0.952004
P49588	Alanine--tRNA ligase, cytoplasmic OS=Homo sapiens GN=AARS PE=1 SV=2 - [SYAC_HUMAN]	366.77	52.79	3	38	38	86	5.68072e+09	0.917914	1.10804	0.974042	0.924095	0.938446	1.00285	0.993095	1.0869	1.03316
Q16698-2	Isoform 2 of 2,4-dienoyl-CoA reductase, mitochondrial OS=Homo sapiens GN=DECR1 - [DECR_HUMAN]	124.182	36.5	7	11	11	26	5.64011e+09	0.921603	1.0256	1.05279	1.02822	1.21469	1.08475	1.0173	1.05009	1.06322
Q5SZE1	Ceramide synthase 2 (Fragment) OS=Homo sapiens GN=CERS2 PE=1 SV=2 - [Q5SZE1_HUMAN]	44.9828	14.8	8	3	3	11	5.63611e+09	0.995905	1.04081	0.963288	1.12485	1.15026	1.04754	0.99422	1.07668	1.04685
P06132	Uroporphyrinogen decarboxylase OS=Homo sapiens GN=UROD PE=1 SV=2 - [DCUP_HUMAN]	121.617	29.43	3	8	8	28	5.63091e+09	1.01152	1.0744	0.914081	1.08777	0.86323	1.09919	1.11945	1.00669	0.966932
C9J6L2	Serine/threonine-protein kinase 25 (Fragment) OS=Homo sapiens GN=STK25 PE=1 SV=1 - [C9J6L2_HUMAN]	83.0845	56.52	12	3	8	18	5.62719e+09	0.983942	1.05742	0.958639	0.956975	0.958151	0.998228	0.903839	0.979299	0.987654
P50995-2	Isoform 2 of Annexin A11 OS=Homo sapiens GN=ANXA11 - [ANX11_HUMAN]	149.036	37.92	6	17	17	38	5616564837	1.18532	0.856366	0.958316	1.01552	1.13742	0.8148	1.07914	0.938367	0.76628
Q9UHQ9	NADH-cytochrome b5 reductase 1 OS=Homo sapiens GN=CYB5R1 PE=1 SV=1 - [NB5R1_HUMAN]	79.1776	39.02	2	10	10	18	5.61524e+09	0.993698	1.06155	0.94475	1.24482	1.17272	1.1174	0.989122	1.08078	0.981075
P19652	Alpha-1-acid glycoprotein 2 OS=Homo sapiens GN=ORM2 PE=1 SV=2 - [A1AG2_HUMAN]	34.4655	26.87	1	3	5	10	5.60904e+09	0.726939	0.880855	1.39221	2.44823	1.14514	2.53038	0.684178	0.673861	1.04805
P13861	cAMP-dependent protein kinase type II-alpha regulatory subunit OS=Homo sapiens GN=PRKAR2A PE=1 SV=2 - [KAP2_HUMAN]	130.428	50.74	6	15	19	35	5603517107	0.948259	1.08684	0.964902	0.989939	0.915986	1.0125	0.95994	1.08413	1.02076
P27482	Calmodulin-like protein 3 OS=Homo sapiens GN=CALML3 PE=1 SV=2 - [CALL3_HUMAN]	39.8878	11.41	1	1	2	12	5.59442e+09	0.554743	1.45059	0.994663	0.568951	1.94215	1.24299	0.802008	1.65484	1.87683
P43487-2	Isoform 2 of Ran-specific GTPase-activating protein OS=Homo sapiens GN=RANBP1 - [RANG_HUMAN]	118.169	63.5	11	9	9	27	5.59205e+09	0.966355	0.866964	1.16668	0.940317	0.867415	1.15135	1.01891	1.01541	1.13276
Q9NYU2-2	Isoform 2 of UDP-glucose:glycoprotein glucosyltransferase 1 OS=Homo sapiens GN=UGGT1 - [UGGG1_HUMAN]	510.951	45.46	6	52	52	113	5.52576e+09	0.982395	1.05569	0.96192	1.10388	1.15613	1.04379	1.10687	1.08558	1.02505
P19086	Guanine nucleotide-binding protein G(z) subunit alpha OS=Homo sapiens GN=GNAZ PE=2 SV=3 - [GNAZ_HUMAN]	130.677	49.01	1	14	15	30	5493087303	0.964078	1.05275	0.983168	0.987478	1.11643	0.918597	0.932856	1.02938	0.981327
Q9Y613	FH1/FH2 domain-containing protein 1 OS=Homo sapiens GN=FHOD1 PE=1 SV=3 - [FHOD1_HUMAN]	531.837	42.7	3	43	43	126	5.48852e+09	1.00286	0.96317	1.03397	1.0091	0.973863	1.03085	1.004	0.958451	1.03852
Q14554	Protein disulfide-isomerase A5 OS=Homo sapiens GN=PDIA5 PE=1 SV=1 - [PDIA5_HUMAN]	320.81	41.43	4	26	26	75	5.46683e+09	1.03343	0.889365	1.0772	1.02421	0.962357	0.811262	0.953769	0.758158	0.736544
Q8TC12	Retinol dehydrogenase 11 OS=Homo sapiens GN=RDH11 PE=1 SV=2 - [RDH11_HUMAN]	160.65	34.59	7	8	10	42	5.44525e+09	0.985121	1.03984	0.975043	1.0739	1.1961	1.02025	1.03585	1.0976	0.9664
K7ER96	Thioredoxin-like protein 1 (Fragment) OS=Homo sapiens GN=TXNL1 PE=1 SV=1 - [K7ER96_HUMAN]	110.906	41.99	4	10	10	22	5.44493e+09	0.849165	1.17001	0.980827	0.880304	0.835004	1.14329	0.966548	1.14476	1.11821
P50570-5	Isoform 5 of Dynamin-2 OS=Homo sapiens GN=DNM2 - [DYN2_HUMAN]	270.521	38.09	4	1	33	70	5.43271e+09	0.595665	1.34638	1.05796	0.918716	1.31777	1.21521	1.0852	1.29686	1.12121
Q9UQ16-2	Isoform 2 of Dynamin-3 OS=Homo sapiens GN=DNM3 - [DYN3_HUMAN]	166.151	30.03	8	10	24	46	5.43271e+09	0.72536	1.00915	1.26549	0.794025	0.979052	1.12736	0.849663	0.962549	1.33622
Q05193-5	Isoform 4 of Dynamin-1 OS=Homo sapiens GN=DNM1 - [DYN1_HUMAN]	223.33	25.73	2	1	23	60	5.43271e+09	0.87285	1.25628	0.870875	1.02156	1.0851	1.0425	1.07876	1.21431	1.05919
Q05193-3	Isoform 3 of Dynamin-1 OS=Homo sapiens GN=DNM1 - [DYN1_HUMAN]	228.471	25.85	2	2	24	61	5.43271e+09	1.12693	0.955574	0.917491	1.06006	0.861538	0.864933	1.19228	0.945483	0.939306
P50570-4	Isoform 4 of Dynamin-2 OS=Homo sapiens GN=DNM2 - [DYN2_HUMAN]	278.916	39.89	4	1	35	72	5.43271e+09	1.33372	0.833765	0.832512	1.11843	0.869642	0.886649	1.16339	0.714928	0.841396
J3QRT6	Septin-4 OS=Homo sapiens GN=SEPT4 PE=1 SV=1 - [J3QRT6_HUMAN]	41.8507	20.48	15	4	7	11	5.42806e+09	1.26513	0.813986	0.920881	1.00098	0.905598	0.845591	0.940741	0.811889	0.725887
P62826	GTP-binding nuclear protein Ran OS=Homo sapiens GN=RAN PE=1 SV=3 - [RAN_HUMAN]	159.976	31.94	6	10	10	42	5.40699e+09	1.04319	0.938724	1.01809	1.06048	1.01516	0.969559	1.01834	0.975346	0.886028
Q13094	Lymphocyte cytosolic protein 2 OS=Homo sapiens GN=LCP2 PE=1 SV=1 - [LCP2_HUMAN]	270.442	40.53	3	22	22	70	5393535123	1.10797	0.783649	1.10838	1.09137	0.880709	1.00071	1.10388	0.841296	1.03686
Q96BM9	ADP-ribosylation factor-like protein 8A OS=Homo sapiens GN=ARL8A PE=1 SV=1 - [ARL8A_HUMAN]	85.1527	59.14	2	5	13	20	5385121290	0.638926	1.23664	1.12444	1.03221	1.43618	1.42581	1.01354	1.34303	1.41269
Q96HN2-2	Isoform 2 of Putative adenosylhomocysteinase 3 OS=Homo sapiens GN=AHCYL2 - [SAHH3_HUMAN]	195.394	36.39	6	8	21	51	5.36285e+09	0.914953	1.06348	1.02157	1.02639	1.0908	1.02896	1.01147	0.963125	1.00334
O43865	Putative adenosylhomocysteinase 2 OS=Homo sapiens GN=AHCYL1 PE=1 SV=2 - [SAHH2_HUMAN]	177.461	42.08	2	9	22	47	5.36285e+09	0.949967	0.973624	1.07641	1.0447	1.00588	1.05322	0.974922	0.974996	0.95961
P42574	Caspase-3 OS=Homo sapiens GN=CASP3 PE=1 SV=2 - [CASP3_HUMAN]	164.862	46.21	4	10	10	32	5.36231e+09	1.078	1.0104	0.911603	0.998898	0.928268	0.881861	1.12145	1.00868	0.971508
P11277-2	Isoform 2 of Spectrin beta chain, erythrocytic OS=Homo sapiens GN=SPTB - [SPTB1_HUMAN]	1259.26	60.09	4	126	133	294	5.36199e+09	0.952581	1.06142	0.985995	0.891884	0.915516	0.968323	0.888487	0.979934	1.00613
P53990-2	Isoform 2 of IST1 homolog OS=Homo sapiens GN=IST1 - [IST1_HUMAN]	114.721	31.94	13	13	13	31	5.35912e+09	1.0275	1.01114	0.96136	1.01573	0.95611	0.945296	1.00151	1.01581	0.967344
P17252	Protein kinase C alpha type OS=Homo sapiens GN=PRKCA PE=1 SV=4 - [KPCA_HUMAN]	362.615	45.83	10	18	32	90	5333112715	1.0193	1.05324	0.927463	1.00185	1.00245	0.950147	1.05453	1.03515	0.988489
D6RF35	Vitamin D-binding protein OS=Homo sapiens GN=GC PE=1 SV=1 - [D6RF35_HUMAN]	194.023	52.1	3	1	22	43	5.32442e+09	0.950042	0.641376	1.40858	1.51434	0.712378	3.06123	0.782634	0.862061	1.65666
P02774	Vitamin D-binding protein OS=Homo sapiens GN=GC PE=1 SV=1 - [VTDB_HUMAN]	192.923	51.9	5	1	22	43	5.32442e+09	1.05789	0.933347	1.00877	1.26154	1.37932	1.35792	0.65501	0.686062	0.51106
E5RHG8	Transcription elongation factor B polypeptide 1 (Fragment) OS=Homo sapiens GN=TCEB1 PE=1 SV=1 - [E5RHG8_HUMAN]	103.256	74.16	4	6	6	27	5.28163e+09	0.926164	1.13242	0.941413	0.990772	0.883391	1.00819	0.979416	1.09807	1.05647
Q9BVC6	Transmembrane protein 109 OS=Homo sapiens GN=TMEM109 PE=1 SV=1 - [TM109_HUMAN]	65.453	12.76	1	3	3	19	5.28152e+09	1.12435	0.877839	0.99781	1.13306	1.04888	0.923381	1.07233	1.13551	0.961773
O15145	Actin-related protein 2/3 complex subunit 3 OS=Homo sapiens GN=ARPC3 PE=1 SV=3 - [ARPC3_HUMAN]	50.6621	37.64	3	5	5	13	5.27249e+09	0.639384	1.49929	0.861324	1.00773	0.755478	1.33014	1.19572	1.25193	1.18783
P60981-2	Isoform 2 of Destrin OS=Homo sapiens GN=DSTN - [DEST_HUMAN]	133.972	64.19	3	12	13	32	5.24474e+09	1.39959	0.595688	1.00472	1.10201	1.02669	0.671807	1.04654	0.598931	0.618288
P00367	Glutamate dehydrogenase 1, mitochondrial OS=Homo sapiens GN=GLUD1 PE=1 SV=2 - [DHE3_HUMAN]	232.44	45.34	4	22	22	56	5.22446e+09	1.11556	0.925669	0.958768	1.1595	1.3009	0.927575	1.10947	1.08321	0.88933
O00139	Kinesin-like protein KIF2A OS=Homo sapiens GN=KIF2A PE=1 SV=3 - [KIF2A_HUMAN]	274.543	42.21	11	25	26	77	5221140691	1.11929	0.778065	1.10265	0.822747	0.515544	0.648805	0.798111	0.630379	0.710237
P50453	Serpin B9 OS=Homo sapiens GN=SERPINB9 PE=1 SV=1 - [SPB9_HUMAN]	225.728	46.01	1	17	17	57	5.21114e+09	1.06876	1.02775	0.903492	1.02456	1.04267	0.854525	1.04976	1.03171	0.893991
Q9H7M9	Platelet receptor Gi24 OS=Homo sapiens GN=C10orf54 PE=1 SV=3 - [GI24_HUMAN]	98.453	20.26	2	6	6	27	5.20834e+09	0.778828	1.28372	0.937453	0.982198	1.13537	1.01233	1.07835	1.30737	1.03893
P38117	Electron transfer flavoprotein subunit beta OS=Homo sapiens GN=ETFB PE=1 SV=3 - [ETFB_HUMAN]	164.926	58.04	3	17	17	42	5.19842e+09	1.08353	0.936065	0.980408	1.0176	1.15229	1.00277	0.971673	0.980889	0.972083
H3BUX2	Cytochrome b5 type B OS=Homo sapiens GN=CYB5B PE=1 SV=1 - [H3BUX2_HUMAN]	71.4961	60	5	6	6	15	5.17234e+09	0.537896	1.36591	1.09619	0.839459	1.36054	1.24255	0.973907	1.51803	1.32955
P30049	ATP synthase subunit delta, mitochondrial OS=Homo sapiens GN=ATP5D PE=1 SV=2 - [ATPD_HUMAN]	63.1857	13.69	1	2	2	17	5166523341	0.899544	1.11451	0.985942	1.13089	1.04381	1.29326	1.03686	1.1216	1.10362
O14745	Na(+)/H(+) exchange regulatory cofactor NHE-RF1 OS=Homo sapiens GN=SLC9A3R1 PE=1 SV=4 - [NHRF1_HUMAN]	197.55	60.61	4	21	21	50	5.16143e+09	0.971098	1.04205	0.986852	0.939049	0.900248	1.0986	0.930482	1.06552	1.0276
P54727	UV excision repair protein RAD23 homolog B OS=Homo sapiens GN=RAD23B PE=1 SV=1 - [RD23B_HUMAN]	107.973	40.1	5	10	12	27	5.13825e+09	0.853272	0.99969	1.14704	1.03254	0.879467	1.16601	1.19964	1.12615	1.20521
O60229-5	Isoform 5 of Kalirin OS=Homo sapiens GN=KALRN - [KALRN_HUMAN]	231.736	48.1	6	2	28	52	5.12872e+09	0.589206	1.19447	1.21633	0.808937	1.13096	1.13452	1.08745	1.16578	1.37357
H7BXZ5	Kalirin (Fragment) OS=Homo sapiens GN=KALRN PE=1 SV=1 - [H7BXZ5_HUMAN]	270.548	15.3	11	8	36	60	5.12872e+09	0.918365	1.05007	1.03156	0.908765	0.974647	0.951317	0.925253	0.994965	0.999386
Q16836	Hydroxyacyl-coenzyme A dehydrogenase, mitochondrial OS=Homo sapiens GN=HADH PE=1 SV=3 - [HCDH_HUMAN]	59.9587	29.3	5	9	10	17	5.12365e+09	1.20083	0.853492	0.945678	1.16992	1.48974	0.863407	1.26511	0.889008	0.6596
P63167	Dynein light chain 1, cytoplasmic OS=Homo sapiens GN=DYNLL1 PE=1 SV=1 - [DYL1_HUMAN]	60.989	50.56	4	3	4	18	5.12058e+09	0.657815	1.23888	1.1033	0.872348	1.10456	1.07775	0.957001	1.23573	1.16414
E9PLK3	Puromycin-sensitive aminopeptidase OS=Homo sapiens GN=NPEPPS PE=1 SV=1 - [E9PLK3_HUMAN]	326.253	41.31	14	33	33	82	5.11321e+09	0.990327	1.05264	0.957037	0.932643	0.92701	1.00079	0.993658	1.02128	0.988699
P60983	Glia maturation factor beta OS=Homo sapiens GN=GMFB PE=1 SV=2 - [GMFB_HUMAN]	45.7517	30.28	2	2	3	12	5.09572e+09	0.669236	0.919249	1.41152	0.84238	1.32062	1.18146	0.847337	1.29239	1.17582
P13797	Plastin-3 OS=Homo sapiens GN=PLS3 PE=1 SV=4 - [PLST_HUMAN]	276.443	49.05	8	23	29	68	5.09049e+09	0.880872	1.03685	1.08228	0.982922	1.0901	1.23943	0.971501	0.97376	1.23336
Q5R3B4	Mitochondrial pyruvate carrier 2 (Fragment) OS=Homo sapiens GN=MPC2 PE=1 SV=1 - [Q5R3B4_HUMAN]	3.27009	11.43	2	1	1	1	5043696033	0.994646	0.995405	1.00995	1.24108	1.06688	1.00598	1.09283	0.998241	0.88447
Q4KMQ2-2	Isoform 2 of Anoctamin-6 OS=Homo sapiens GN=ANO6 - [ANO6_HUMAN]	281.744	32.87	4	30	30	71	4.98592e+09	0.969719	1.09678	0.933498	0.993313	1.04276	0.977158	1.01091	1.0839	0.987155
Q96CN7	Isochorismatase domain-containing protein 1 OS=Homo sapiens GN=ISOC1 PE=1 SV=3 - [ISOC1_HUMAN]	119.88	37.58	2	11	11	29	4.94106e+09	1.00213	0.994712	1.00316	0.949879	1.03063	0.968549	0.982962	1.0402	1.00317
P18031	Tyrosine-protein phosphatase non-receptor type 1 OS=Homo sapiens GN=PTPN1 PE=1 SV=1 - [PTN1_HUMAN]	233.431	59.08	2	26	26	55	4.93424e+09	1.01972	0.974203	1.00608	1.04152	1.13364	1.00355	1.00101	1.02555	0.962612
P51692	Signal transducer and activator of transcription 5B OS=Homo sapiens GN=STAT5B PE=1 SV=2 - [STA5B_HUMAN]	295.915	35.71	3	8	24	70	4914076925	0.995855	1.04395	0.960193	0.975758	0.911252	0.933006	1.00677	0.988839	0.984022
Q86UY0	Protein BLOC1S5-TXNDC5 OS=Homo sapiens GN=TXNDC5 PE=1 SV=1 - [Q86UY0_HUMAN]	157.957	35	3	11	12	38	4.90597e+09	0.929261	1.08433	0.986414	1.11703	1.0613	1.18691	0.893957	1.10342	1.05449
P49411	Elongation factor Tu, mitochondrial OS=Homo sapiens GN=TUFM PE=1 SV=2 - [EFTU_HUMAN]	295.482	63.5	2	28	28	70	4.89636e+09	1.01943	0.990435	0.990133	1.08241	1.23586	1.05273	1.0362	1.06386	0.97925
Q96CB9-4	Isoform 4 of 5-methylcytosine rRNA methyltransferase NSUN4 OS=Homo sapiens GN=NSUN4 - [NSUN4_HUMAN]	14.3838	8.96	3	2	3	5	4.89074e+09	0.890643	1.04607	1.06329	1.00001	1.05733	1.00046	0.939659	1.01002	0.95929
Q9BX10-4	Isoform 4 of GTP-binding protein 2 OS=Homo sapiens GN=GTPBP2 - [GTPB2_HUMAN]	196.825	37.37	8	19	19	50	4.88057e+09	0.926402	1.11868	0.954919	1.01705	1.06875	1.01603	1.00764	1.16342	0.955351
G5E9V4	Hermansky-Pudlak syndrome 3 protein OS=Homo sapiens GN=HPS3 PE=1 SV=1 - [G5E9V4_HUMAN]	17.4697	9.89	4	5	5	5	4.86762e+09	0.723208	1.18427	1.09252	0.79624	1.11809	1.01275	0.996019	1.14064	1.12468
Q6KB66-2	Isoform 2 of Keratin, type II cytoskeletal 80 OS=Homo sapiens GN=KRT80 - [K2C80_HUMAN]	109.968	24.41	7	9	10	28	4.8629e+09	0.648645	0.832766	1.51859	0.625049	1.04931	1.08888	0.62363	1.11476	1.37783
Q07021	Complement component 1 Q subcomponent-binding protein, mitochondrial OS=Homo sapiens GN=C1QBP PE=1 SV=1 - [C1QBP_HUMAN]	61.0711	31.56	3	6	6	13	4.86248e+09	0.640643	1.32157	1.03779	0.914097	1.22369	1.34064	1.02431	1.28001	1.41794
P07741	Adenine phosphoribosyltransferase OS=Homo sapiens GN=APRT PE=1 SV=2 - [APT_HUMAN]	62.7853	36.67	6	7	7	19	4.85948e+09	1.41982	0.759381	0.820798	1.19433	0.90998	0.821354	1.15042	0.773245	0.639581
Q8NBF2	NHL repeat-containing protein 2 OS=Homo sapiens GN=NHLRC2 PE=1 SV=1 - [NHLC2_HUMAN]	176.074	35.95	2	19	19	43	4.85454e+09	0.938493	1.10861	0.952892	0.957274	0.969709	0.94767	1.01999	1.0883	1.02315
Q9NQ75	Cas scaffolding protein family member 4 OS=Homo sapiens GN=CASS4 PE=1 SV=2 - [CASS4_HUMAN]	412.345	62.98	2	29	40	97	4.84046e+09	0.979887	0.987707	1.03241	1.12157	1.11783	1.05991	1.1061	0.953363	1.03452
Q8IUI8	Cytokine receptor-like factor 3 OS=Homo sapiens GN=CRLF3 PE=1 SV=2 - [CRLF3_HUMAN]	173.451	43.21	4	16	16	43	4.82219e+09	0.9427	1.11	0.947305	1.02468	0.921532	0.993682	1.00744	1.07644	1.06047
P49593	Protein phosphatase 1F OS=Homo sapiens GN=PPM1F PE=1 SV=3 - [PPM1F_HUMAN]	168.955	43.83	6	15	15	38	4.82159e+09	1.08544	1.01407	0.900492	1.05871	0.817715	1.05164	1.02935	0.96184	0.989152
P37235	Hippocalcin-like protein 1 OS=Homo sapiens GN=HPCAL1 PE=1 SV=3 - [HPCL1_HUMAN]	200.057	69.95	17	16	16	55	4.80073e+09	0.702734	1.24022	1.05705	0.895156	1.02754	1.19199	1.0165	1.13878	1.1961
Q12907	Vesicular integral-membrane protein VIP36 OS=Homo sapiens GN=LMAN2 PE=1 SV=1 - [LMAN2_HUMAN]	141.575	48.6	5	14	14	36	4.79963e+09	0.98606	1.06659	0.947353	1.05532	1.04528	1.05015	1.06278	1.06068	1.00918
A0A087WV45	Transthyretin OS=Homo sapiens GN=TTR PE=1 SV=1 - [A0A087WV45_HUMAN]	47.8292	46.76	3	5	5	8	4789950039	1.06099	0.696087	1.24293	1.583	0.853924	1.35307	0.654737	0.760823	0.902249
K7EK35	Signal transducer and activator of transcription OS=Homo sapiens GN=STAT5A PE=1 SV=1 - [K7EK35_HUMAN]	260.396	36.7	6	9	25	64	4.78439e+09	1.02875	0.881469	1.08978	0.980589	0.959919	0.939892	0.986517	0.833142	1.06806
O14818	Proteasome subunit alpha type-7 OS=Homo sapiens GN=PSMA7 PE=1 SV=1 - [PSA7_HUMAN]	127.848	47.58	9	13	13	27	4.76324e+09	0.936585	1.01403	1.04938	1.00781	1.06929	0.99952	1.08163	1.13986	1.01641
P49591	Serine--tRNA ligase, cytoplasmic OS=Homo sapiens GN=SARS PE=1 SV=3 - [SYSC_HUMAN]	179.299	38.52	2	19	19	40	4722472187	0.963307	1.05401	0.982679	0.954203	0.961981	1.02623	1.03725	1.08771	1.03942
P50416	Carnitine O-palmitoyltransferase 1, liver isoform OS=Homo sapiens GN=CPT1A PE=1 SV=2 - [CPT1A_HUMAN]	145.72	23.03	6	17	17	39	4.69788e+09	0.948276	1.05208	0.999645	1.05971	1.12786	1.0162	1.01521	1.07382	1.00813
P55854	Small ubiquitin-related modifier 3 OS=Homo sapiens GN=SUMO3 PE=1 SV=2 - [SUMO3_HUMAN]	28.3784	20.39	5	1	2	7	4.65865e+09	0.725829	0.997674	1.2765	0.738292	1.08243	1.0425	0.77706	1.15352	1.05883
A0A0C4DFX3	EMILIN-1 OS=Homo sapiens GN=EMILIN1 PE=4 SV=1 - [A0A0C4DFX3_HUMAN]	261.519	33.96	4	23	23	55	4.65007e+09	0.974941	0.896558	1.1285	0.698588	0.390047	0.647916	0.572837	0.569921	0.837746
Q9NXH8	Torsin-4A OS=Homo sapiens GN=TOR4A PE=1 SV=2 - [TOR4A_HUMAN]	127.186	37.59	1	13	13	31	4.63818e+09	1.0774	0.966301	0.956303	1.03111	0.985149	0.906409	0.968776	1.00634	0.859313
B8ZZU8	Transcription elongation factor B (SIII), polypeptide 2 (18kDa, elongin B), isoform CRA_b OS=Homo sapiens GN=TCEB2 PE=1 SV=1 - [B8ZZU8_HUMAN]	50.6197	54.87	5	7	7	14	4.63386e+09	0.90522	1.07586	1.01892	0.960154	0.892492	1.0933	0.890518	1.10479	1.06074
O94886	CSC1-like protein 1 OS=Homo sapiens GN=TMEM63A PE=1 SV=3 - [CSCL1_HUMAN]	115.454	13.75	3	10	10	25	4.62908e+09	0.881031	1.12907	0.989898	1.021	1.09072	1.04377	1.02092	1.06869	1.10654
P02730	Band 3 anion transport protein OS=Homo sapiens GN=SLC4A1 PE=1 SV=3 - [B3AT_HUMAN]	151.709	23.38	2	16	16	39	4.62131e+09	0.760441	1.26658	0.972978	0.830229	1.45565	1.37294	0.84534	1.44565	1.32762
P34932	Heat shock 70 kDa protein 4 OS=Homo sapiens GN=HSPA4 PE=1 SV=4 - [HSP74_HUMAN]	392.751	59.52	4	47	50	94	4.61647e+09	0.905579	1.10129	0.993128	0.974053	0.975731	1.0142	0.996259	1.11001	1.01747
H3BLU7	Aflatoxin B1 aldehyde reductase member 2 (Fragment) OS=Homo sapiens GN=AKR7A2 PE=1 SV=1 - [H3BLU7_HUMAN]	83.4379	35.99	5	8	8	19	4612959582	1.17167	0.76792	1.06041	1.06219	0.86312	0.948402	1.26126	0.784361	0.977914
P08603	Complement factor H OS=Homo sapiens GN=CFH PE=1 SV=4 - [CFAH_HUMAN]	437.225	49.23	4	33	47	105	4.6057e+09	1.19729	0.83962	0.963088	1.69798	0.853527	1.23453	0.734978	0.600258	0.774547
P20674	Cytochrome c oxidase subunit 5A, mitochondrial OS=Homo sapiens GN=COX5A PE=1 SV=2 - [COX5A_HUMAN]	57.1537	30	7	7	7	17	4.5969e+09	0.959584	0.944671	1.09575	1.04121	1.1157	1.16215	0.889187	1.09506	1.01031
P51452	Dual specificity protein phosphatase 3 OS=Homo sapiens GN=DUSP3 PE=1 SV=1 - [DUS3_HUMAN]	120.165	51.35	4	7	7	29	4.59467e+09	1.3916	0.722416	0.885987	1.12512	0.91378	0.877639	1.11399	0.75142	0.707919
Q6XQN6	Nicotinate phosphoribosyltransferase OS=Homo sapiens GN=NAPRT PE=1 SV=2 - [PNCB_HUMAN]	103.9	29.55	8	12	12	25	4.58361e+09	1.04907	0.950637	1.0003	0.974056	0.847347	0.919924	0.968313	0.873353	1.08488
P41250	Glycine--tRNA ligase OS=Homo sapiens GN=GARS PE=1 SV=3 - [SYG_HUMAN]	209.886	36.13	3	26	26	53	4.57787e+09	0.896562	1.06485	1.03858	0.949189	0.992641	1.00287	1.02668	1.06896	1.06669
Q9NY33	Dipeptidyl peptidase 3 OS=Homo sapiens GN=DPP3 PE=1 SV=2 - [DPP3_HUMAN]	187.411	44.37	9	21	21	41	4.55344e+09	0.965473	1.03654	0.997988	0.914296	0.874072	1.01872	1.02411	0.954802	1.07234
P14868	Aspartate--tRNA ligase, cytoplasmic OS=Homo sapiens GN=DARS PE=1 SV=2 - [SYDC_HUMAN]	212.454	51.9	7	22	22	52	4.54859e+09	0.974499	0.99696	1.02854	0.980684	0.976903	0.949491	1.00318	1.05499	1.00089
P02649	Apolipoprotein E OS=Homo sapiens GN=APOE PE=1 SV=1 - [APOE_HUMAN]	166.506	57.73	4	21	21	44	4.54048e+09	0.907416	1.20876	0.883829	1.52298	1.3319	1.56818	1.17413	1.29352	1.27876
Q9UBS4	DnaJ homolog subfamily B member 11 OS=Homo sapiens GN=DNAJB11 PE=1 SV=1 - [DJB11_HUMAN]	105.868	34.36	2	13	13	21	4.53206e+09	0.945557	1.01546	1.03898	0.803089	1.12868	0.927782	0.780906	1.044	0.948733
Q96FJ2	Dynein light chain 2, cytoplasmic OS=Homo sapiens GN=DYNLL2 PE=1 SV=1 - [DYL2_HUMAN]	40.2486	50.56	1	3	4	11	4.52364e+09	0.807488	1.18867	1.00384	1.15998	0.975991	1.22462	1.21789	1.11297	1.10641
P24534	Elongation factor 1-beta OS=Homo sapiens GN=EEF1B2 PE=1 SV=3 - [EF1B_HUMAN]	94.5637	63.56	4	7	10	21	4.49051e+09	0.759434	1.27905	0.96152	0.899434	0.942954	1.1667	0.984988	1.25254	1.12948
O95674	Phosphatidate cytidylyltransferase 2 OS=Homo sapiens GN=CDS2 PE=1 SV=1 - [CDS2_HUMAN]	72.6265	16.4	10	6	7	17	4.43819e+09	0.810038	1.15053	1.03943	0.913086	1.23343	1.15846	0.972376	1.20373	1.18915
P36959	GMP reductase 1 OS=Homo sapiens GN=GMPR PE=1 SV=1 - [GMPR1_HUMAN]	139.78	57.1	1	11	12	30	4.4331e+09	1.19704	0.838946	0.964018	1.03981	1.07555	0.853158	1.05286	0.832689	0.743923
E9PN17	ATP synthase subunit g, mitochondrial OS=Homo sapiens GN=ATP5L PE=1 SV=1 - [E9PN17_HUMAN]	39.6309	32.89	2	3	3	10	4.42237e+09	1.18177	0.936108	0.882125	1.15969	1.03237	0.930866	0.994584	0.888065	0.84531
J3KNF4	Copper chaperone for superoxide dismutase OS=Homo sapiens GN=CCS PE=1 SV=1 - [J3KNF4_HUMAN]	64.77	26.27	4	7	7	16	4.4016e+09	1.01657	1.09874	0.884686	1.07197	0.799342	1.18697	0.984835	1.02132	1.10839
O43182-4	Isoform 4 of Rho GTPase-activating protein 6 OS=Homo sapiens GN=ARHGAP6 - [RHG06_HUMAN]	275.715	43.71	6	27	27	64	4.39767e+09	1.0486	0.93387	1.01753	1.00723	0.853308	0.990427	1.10458	0.987636	1.01594
Q9UHQ4-2	Isoform 2 of B-cell receptor-associated protein 29 OS=Homo sapiens GN=BCAP29 - [BAP29_HUMAN]	80.2467	27.87	7	1	14	22	4.39153e+09	0.927547	0.783276	1.28918	1.18223	1.37497	0.993562	1.37185	1.04784	1.2905
Q9UHQ4	B-cell receptor-associated protein 29 OS=Homo sapiens GN=BCAP29 PE=1 SV=2 - [BAP29_HUMAN]	85.8857	38.17	8	2	15	24	4.39153e+09	1.02624	0.991839	0.981924	1.43973	1.47363	1.31911	1.27814	0.983006	1.18151
Q01433	AMP deaminase 2 OS=Homo sapiens GN=AMPD2 PE=1 SV=2 - [AMPD2_HUMAN]	248.388	32.08	10	23	23	62	4.38566e+09	0.974248	0.988652	1.0371	0.967807	0.93581	0.940936	1.04774	0.99949	1.02169
P61225	Ras-related protein Rap-2b OS=Homo sapiens GN=RAP2B PE=1 SV=1 - [RAP2B_HUMAN]	91.9097	55.74	2	8	12	23	4328304694	0.912473	1.09315	0.99438	1.01433	1.14261	1.04166	1.09945	1.12717	0.98769
F5GXX5	Dolichyl-diphosphooligosaccharide--protein glycosyltransferase subunit DAD1 OS=Homo sapiens GN=DAD1 PE=1 SV=1 - [F5GXX5_HUMAN]	20.4518	35.29	4	3	3	5	4.30711e+09	0.850805	1.11574	1.03345	1.09727	1.23736	1.10992	1.04623	1.16543	1.09487
Q13867	Bleomycin hydrolase OS=Homo sapiens GN=BLMH PE=1 SV=1 - [BLMH_HUMAN]	184.884	43.3	6	20	20	47	4.29472e+09	0.861196	1.13	1.0088	0.917494	0.961925	1.00127	0.981105	1.16138	1.02706
P55160	Nck-associated protein 1-like OS=Homo sapiens GN=NCKAP1L PE=1 SV=3 - [NCKPL_HUMAN]	242.005	26.18	3	28	28	59	4.28212e+09	0.974941	1.02158	1.00348	0.966917	0.983659	0.960171	0.981882	1.02647	1.01466
O43150-2	Isoform 2 of Arf-GAP with SH3 domain, ANK repeat and PH domain-containing protein 2 OS=Homo sapiens GN=ASAP2 - [ASAP2_HUMAN]	330.946	42.46	1	1	31	74	4.27119e+09	1.23892	0.727172	1.03391	0.991582	0.995981	0.890883	1.1332	0.790059	0.985452
O43150	Arf-GAP with SH3 domain, ANK repeat and PH domain-containing protein 2 OS=Homo sapiens GN=ASAP2 PE=1 SV=3 - [ASAP2_HUMAN]	351.854	42.74	1	3	33	79	4.27119e+09	1.28215	0.778739	0.939109	1.19094	1.0319	1.09054	1.15096	0.971572	0.995456
P15170-2	Isoform 2 of Eukaryotic peptide chain release factor GTP-binding subunit ERF3A OS=Homo sapiens GN=GSPT1 - [ERF3A_HUMAN]	191.396	41.04	5	12	23	46	4.27067e+09	1.06713	1.02325	0.909613	0.96275	0.80092	0.92666	1.01475	1.03117	0.931172
Q9Y385	Ubiquitin-conjugating enzyme E2 J1 OS=Homo sapiens GN=UBE2J1 PE=1 SV=2 - [UB2J1_HUMAN]	81.9401	24.84	1	7	7	20	4.25339e+09	0.911182	0.997624	1.09119	1.13686	1.05917	1.15781	1.06488	1.00313	1.14905
Q8WWA1-3	Isoform 3 of Transmembrane protein 40 OS=Homo sapiens GN=TMEM40 - [TMM40_HUMAN]	43.3782	35.67	1	2	6	8	4.24365e+09	0.473567	1.49434	1.03209	0.557267	1.74741	1.45835	0.69823	1.62434	1.43999
O00501	Claudin-5 OS=Homo sapiens GN=CLDN5 PE=1 SV=1 - [CLD5_HUMAN]	41.7635	17.89	2	4	4	12	4.24172e+09	0.949914	1.08706	0.963024	0.934219	1.12846	0.824402	0.994582	1.13472	1.12359
P54578	Ubiquitin carboxyl-terminal hydrolase 14 OS=Homo sapiens GN=USP14 PE=1 SV=3 - [UBP14_HUMAN]	203.581	43.52	4	23	23	46	4.23869e+09	0.772682	1.19573	1.03159	0.914078	1.13253	1.06357	1.03393	1.2186	1.17069
P13747	HLA class I histocompatibility antigen, alpha chain E OS=Homo sapiens GN=HLA-E PE=1 SV=3 - [HLAE_HUMAN]	184.463	46.09	4	12	15	42	4238348997	1.01723	1.26254	0.720226	1.11339	1.28306	0.731021	1.05716	1.15249	0.806572
Q8NI22-2	Isoform 2 of Multiple coagulation factor deficiency protein 2 OS=Homo sapiens GN=MCFD2 - [MCFD2_HUMAN]	30.0354	43.62	4	2	2	5	4.23743e+09	0.396515	1.43502	1.16847	0.905022	1.45454	1.45274	0.87757	1.42153	1.46265
Q9Y376	Calcium-binding protein 39 OS=Homo sapiens GN=CAB39 PE=1 SV=1 - [CAB39_HUMAN]	148.322	43.11	3	16	16	40	4.22998e+09	0.898962	1.13315	0.96789	0.927945	0.951948	0.90824	1.05141	1.11371	1.03165
Q8IY22	C-Maf-inducing protein OS=Homo sapiens GN=CMIP PE=1 SV=3 - [CMIP_HUMAN]	199.942	29.75	6	16	16	46	4.2281e+09	0.994372	1.04762	0.958011	0.981102	0.894373	0.960429	0.989761	0.97784	0.973176
Q8N5K1	CDGSH iron-sulfur domain-containing protein 2 OS=Homo sapiens GN=CISD2 PE=1 SV=1 - [CISD2_HUMAN]	100.007	40.74	3	7	7	26	4227158769	0.961714	1.06559	0.972698	1.0815	1.1098	1.05751	1.01633	1.08869	0.959541
Q14240	Eukaryotic initiation factor 4A-II OS=Homo sapiens GN=EIF4A2 PE=1 SV=2 - [IF4A2_HUMAN]	217.702	39.07	10	8	16	55	4.21811e+09	0.950464	1.03919	1.01034	0.986997	0.974536	0.995149	1.01641	1.02226	1.05665
Q6ZNJ1	Neurobeachin-like protein 2 OS=Homo sapiens GN=NBEAL2 PE=1 SV=2 - [NBEL2_HUMAN]	410.769	22.29	7	47	47	99	4.20398e+09	0.967258	1.02134	1.0114	0.977232	0.906637	0.997961	1.00553	1.05607	1.02401
Q684P5-2	Isoform 2 of Rap1 GTPase-activating protein 2 OS=Homo sapiens GN=RAP1GAP2 - [RPGP2_HUMAN]	200.336	44.34	1	1	24	47	4.19676e+09	0.682689	1.27981	1.03751	0.957894	1.11528	1.14861	0.994687	1.30188	1.18988
Q684P5-3	Isoform 3 of Rap1 GTPase-activating protein 2 OS=Homo sapiens GN=RAP1GAP2 - [RPGP2_HUMAN]	198.201	44.59	2	1	24	46	4.19676e+09	0.789556	1.15625	1.05419	0.900399	1.05841	1.01244	0.983504	1.13387	1.0442
O75506	Heat shock factor-binding protein 1 OS=Homo sapiens GN=HSBP1 PE=1 SV=1 - [HSBP1_HUMAN]	2.83826	6.78	10	1	1	1	4155872168	0.849653	1.03419	1.11616	0.828925	0.854755	1.29257	0.952534	0.854574	1.30444
Q99735-2	Isoform 2 of Microsomal glutathione S-transferase 2 OS=Homo sapiens GN=MGST2 - [MGST2_HUMAN]	13.2755	18.18	2	1	1	4	4152692744	1.26551	0.876156	0.858335	1.02061	0.839605	0.95981	0.977506	0.907568	0.907381
P56377	AP-1 complex subunit sigma-2 OS=Homo sapiens GN=AP1S2 PE=1 SV=1 - [AP1S2_HUMAN]	13.6731	10.19	1	1	1	3	4.15247e+09	0.785415	1.18637	1.02821	0.904916	0.898853	0.974901	1.00359	1.12932	1.10407
P22695	Cytochrome b-c1 complex subunit 2, mitochondrial OS=Homo sapiens GN=UQCRC2 PE=1 SV=3 - [QCR2_HUMAN]	120.253	37.97	7	12	12	31	4.14249e+09	1.1275	0.86376	1.00874	1.11914	1.19524	0.907551	1.04882	0.95488	0.980903
Q5T985	Inter-alpha-trypsin inhibitor heavy chain H2 OS=Homo sapiens GN=ITIH2 PE=1 SV=1 - [Q5T985_HUMAN]	172.699	29.3	4	23	23	43	4.13211e+09	1.18427	0.772213	1.04352	2.3684	1.19046	1.77213	0.786272	0.733837	0.951012
P00505	Aspartate aminotransferase, mitochondrial OS=Homo sapiens GN=GOT2 PE=1 SV=3 - [AATM_HUMAN]	116.172	36.51	2	12	12	28	4.12964e+09	0.908266	1.10656	0.985172	1.08946	1.13179	1.10248	0.983068	1.16273	1.02328
Q9H0P0-3	Isoform 4 of Cytosolic 5'-nucleotidase 3A OS=Homo sapiens GN=NT5C3A - [5NT3A_HUMAN]	147.11	64.21	7	15	15	35	4.12852e+09	1.07394	0.99704	0.929021	1.06904	1.06323	0.98218	1.08655	0.960999	0.955924
Q8N1N4	Keratin, type II cytoskeletal 78 OS=Homo sapiens GN=KRT78 PE=2 SV=2 - [K2C78_HUMAN]	74.3265	30.19	3	12	14	19	4.1276e+09	0.560923	0.825715	1.61336	0.535505	0.976524	1.19926	0.64253	1.15292	1.55067
P49590	Probable histidine--tRNA ligase, mitochondrial OS=Homo sapiens GN=HARS2 PE=1 SV=1 - [SYHM_HUMAN]	105.585	17.39	5	2	9	31	4.12567e+09	1.13973	0.893841	0.966434	1.05972	1.04891	0.954617	0.950992	0.895986	0.854728
E9PBS1	Multifunctional protein ADE2 (Fragment) OS=Homo sapiens GN=PAICS PE=1 SV=1 - [E9PBS1_HUMAN]	146.889	43.1	4	18	18	34	4.12034e+09	1.07148	0.986048	0.942472	1.00379	0.872974	0.952855	1.04231	0.977586	0.926896
Q14651	Plastin-1 OS=Homo sapiens GN=PLS1 PE=1 SV=2 - [PLSI_HUMAN]	95.9694	15.9	2	4	7	22	4.1131e+09	0.916932	1.10316	0.979906	1.00614	1.0601	1.10742	1.04196	1.30569	1.14656
Q9UDY2-6	Isoform 6 of Tight junction protein ZO-2 OS=Homo sapiens GN=TJP2 - [ZO2_HUMAN]	321.095	36.73	7	1	41	78	4.10888e+09	1.29917	0.694227	1.0066	0.895263	0.672169	0.7687	0.916543	0.893856	0.816574
Q9UDY2-3	Isoform C1 of Tight junction protein ZO-2 OS=Homo sapiens GN=TJP2 - [ZO2_HUMAN]	355.527	39.16	9	4	44	86	4.10888e+09	1.77195	0.318477	0.909574	0.768925	0.343349	0.629694	0.776811	0.428554	0.69898
P49748	Very long-chain specific acyl-CoA dehydrogenase, mitochondrial OS=Homo sapiens GN=ACADVL PE=1 SV=1 - [ACADV_HUMAN]	234.36	48.4	11	26	26	58	4.08771e+09	1.00679	1.00188	0.991328	1.1681	1.08718	1.09414	1.10233	0.982275	1.00759
P35613-2	Isoform 2 of Basigin OS=Homo sapiens GN=BSG - [BASI_HUMAN]	112.905	43.49	9	9	9	26	4.08657e+09	0.905744	1.09622	0.998035	1.08769	1.09496	1.10085	1.04844	1.02915	1.08372
P61923	Coatomer subunit zeta-1 OS=Homo sapiens GN=COPZ1 PE=1 SV=1 - [COPZ1_HUMAN]	61.4579	27.12	13	5	5	12	4.07927e+09	1.07645	1.05447	0.869089	1.12248	0.748949	1.06194	1.17158	1.0358	1.04258
P17858	ATP-dependent 6-phosphofructokinase, liver type OS=Homo sapiens GN=PFKL PE=1 SV=6 - [PFKAL_HUMAN]	239.889	30.64	2	22	24	59	4.06012e+09	1.04754	0.959789	0.992668	0.913241	0.961272	0.900499	1.00683	0.952005	0.985051
P25788-2	Isoform 2 of Proteasome subunit alpha type-3 OS=Homo sapiens GN=PSMA3 - [PSA3_HUMAN]	123.138	39.11	6	13	13	35	4.0497e+09	1.05698	0.96197	0.981052	1.08349	0.997691	0.948926	1.0076	1.06402	0.870521
P46109	Crk-like protein OS=Homo sapiens GN=CRKL PE=1 SV=1 - [CRKL_HUMAN]	121.427	41.25	1	10	10	26	4.04426e+09	1.29162	0.599146	1.10923	1.00167	0.917071	0.918306	0.922606	0.887921	0.794101
Q9NZ08	Endoplasmic reticulum aminopeptidase 1 OS=Homo sapiens GN=ERAP1 PE=1 SV=3 - [ERAP1_HUMAN]	188.551	27.74	4	22	22	47	4.04415e+09	0.858856	1.15836	0.98278	0.992273	1.18974	1.08803	0.944719	1.10347	1.02449
Q01082-3	Isoform 2 of Spectrin beta chain, non-erythrocytic 1 OS=Homo sapiens GN=SPTBN1 - [SPTB2_HUMAN]	987.605	60.23	9	1	118	234	4.03499e+09	1.25923	0.642461	1.09831	0.939949	1.00978	0.708341	1.00698	0.591829	0.985214
Q01082	Spectrin beta chain, non-erythrocytic 1 OS=Homo sapiens GN=SPTBN1 PE=1 SV=2 - [SPTB2_HUMAN]	1039.48	57.78	10	7	124	246	4.03499e+09	1.27547	0.595463	1.12907	1.07407	0.760226	0.897964	1.04464	0.652246	1.0656
Q9NYL9	Tropomodulin-3 OS=Homo sapiens GN=TMOD3 PE=1 SV=1 - [TMOD3_HUMAN]	241.713	52.84	6	18	19	56	4.03157e+09	1.5383	0.678962	0.782743	0.653313	0.428934	0.665899	0.396657	0.560743	0.84323
O95831-3	Isoform 3 of Apoptosis-inducing factor 1, mitochondrial OS=Homo sapiens GN=AIFM1 - [AIFM1_HUMAN]	153.17	36.78	7	16	16	33	4.02617e+09	1.03161	0.957038	1.01135	1.1444	1.20153	1.07803	1.08096	1.06998	0.974662
Q96BS2	Calcineurin B homologous protein 3 OS=Homo sapiens GN=TESC PE=1 SV=3 - [CHP3_HUMAN]	84.1894	44.39	5	9	9	20	4.00888e+09	1.00999	1.16153	0.828477	1.03477	0.910878	1.00153	1.1009	1.12141	0.928077
O15400-2	Isoform 2 of Syntaxin-7 OS=Homo sapiens GN=STX7 - [STX7_HUMAN]	84.1123	50.63	2	11	11	19	3.99783e+09	1.13205	0.702696	1.16526	1.20382	0.861174	1.09206	1.24211	0.800389	1.11839
Q9Y678	Coatomer subunit gamma-1 OS=Homo sapiens GN=COPG1 PE=1 SV=1 - [COPG1_HUMAN]	274.889	42.56	4	31	32	64	3.99586e+09	0.958083	1.0606	0.981318	1.01209	1.00221	1.00418	1.00316	1.09823	1.00676
P61769	Beta-2-microglobulin OS=Homo sapiens GN=B2M PE=1 SV=1 - [B2MG_HUMAN]	92.9627	43.7	4	5	5	23	3.98918e+09	0.976788	0.730482	1.29273	0.872021	0.851139	0.974409	0.804655	0.853619	0.899312
P11055	Myosin-3 OS=Homo sapiens GN=MYH3 PE=1 SV=3 - [MYH3_HUMAN]	37.688	1.49	6	1	4	12	3.98369e+09	1.18883	0.757523	1.05365	2.20389	0.950954	1.53194	0.725981	0.634059	0.792835
Q96RT1-9	Isoform 9 of Protein LAP2 OS=Homo sapiens GN=ERBB2IP - [LAP2_HUMAN]	205.755	20.56	4	1	24	51	3.96531e+09	0.892101	1.05785	1.05005	1.03664	0.830112	1.18578	1.2449	1.01915	1.1812
Q96RT1-7	Isoform 7 of Protein LAP2 OS=Homo sapiens GN=ERBB2IP - [LAP2_HUMAN]	209.252	21.2	11	1	24	52	3.96531e+09	1.06757	0.939096	0.993336	1.15668	0.816897	1.02188	1.31915	0.912782	1.07803
P12883	Myosin-7 OS=Homo sapiens GN=MYH7 PE=1 SV=5 - [MYH7_HUMAN]	38.7909	1.96	3	0	4	12	3.96125e+09
Q5JRS2	Ubiquitin-like modifier-activating enzyme 1 (Fragment) OS=Homo sapiens GN=UBA1 PE=1 SV=1 - [Q5JRS2_HUMAN]	76.4615	33.33	3	1	8	20	3.93948e+09	1.49685	0.763786	0.73936	0.882808	0.5939	0.85433	1.15409	0.574576	0.567649
O60664-3	Isoform 3 of Perilipin-3 OS=Homo sapiens GN=PLIN3 - [PLIN3_HUMAN]	120.391	45.5	3	1	15	30	3.93616e+09	0.745022	1.2118	1.04317	0.583541	0.948247	1.05188	0.652157	1.0996	0.921057
O60664-4	Isoform 4 of Perilipin-3 OS=Homo sapiens GN=PLIN3 - [PLIN3_HUMAN]	128.41	46.92	6	1	15	32	3.93616e+09	0.751018	1.12048	1.1285	0.71371	1.0516	1.11564	0.69122	1.21181	1.05405
P18669	Phosphoglycerate mutase 1 OS=Homo sapiens GN=PGAM1 PE=1 SV=2 - [PGAM1_HUMAN]	143.699	59.06	3	16	16	33	3.92854e+09	1.25764	0.757091	0.985273	1.11297	0.92217	0.835445	1.15435	0.90941	0.768764
O14561	Acyl carrier protein, mitochondrial OS=Homo sapiens GN=NDUFAB1 PE=1 SV=3 - [ACPM_HUMAN]	28.5895	21.15	3	3	3	7	3.921e+09	1.10502	1.02113	0.873853	1.09836	0.883525	1.10002	1.056	0.940697	1.0005
J3KPX7	Prohibitin-2 OS=Homo sapiens GN=PHB2 PE=1 SV=2 - [J3KPX7_HUMAN]	176.299	46.64	9	15	15	44	3.91905e+09	1.03821	0.981272	0.980517	1.08837	1.27766	0.984577	1.00638	1.01868	0.917997
Q9UQ80	Proliferation-associated protein 2G4 OS=Homo sapiens GN=PA2G4 PE=1 SV=3 - [PA2G4_HUMAN]	161.377	50.76	6	19	19	38	3.91811e+09	0.989576	1.00427	1.00616	0.985329	0.977105	0.999998	0.986415	1.03319	0.961829
F8W7Q4	Protein FAM162A OS=Homo sapiens GN=FAM162A PE=1 SV=1 - [F8W7Q4_HUMAN]	68.5562	29.17	3	5	5	14	3.91624e+09	0.79448	1.12294	1.08258	0.940591	1.37561	1.17142	0.996955	1.22166	1.08527
Q96FW1	Ubiquitin thioesterase OTUB1 OS=Homo sapiens GN=OTUB1 PE=1 SV=2 - [OTUB1_HUMAN]	186.949	44.28	7	9	9	40	3.9086e+09	0.911354	1.12746	0.961188	0.907486	0.876342	1.03419	1.00298	1.10201	1.01876
O00231	26S proteasome non-ATPase regulatory subunit 11 OS=Homo sapiens GN=PSMD11 PE=1 SV=3 - [PSD11_HUMAN]	188.636	54.27	5	22	22	44	3.90141e+09	0.92765	1.0855	0.986852	0.95802	1.08276	1.03755	0.996378	1.07925	1.01529
Q9P2R7-2	Isoform 2 of Succinyl-CoA ligase [ADP-forming] subunit beta, mitochondrial OS=Homo sapiens GN=SUCLA2 - [SUCB1_HUMAN]	139.579	40.14	4	14	14	32	3.89846e+09	1.01963	1.00647	0.973901	1.03493	1.1721	1.09215	1.01508	1.00174	1.03686
P13533	Myosin-6 OS=Homo sapiens GN=MYH6 PE=1 SV=5 - [MYH6_HUMAN]	39.0676	1.96	3	0	4	12	3.89776e+09
A0A0B4J1V3	Protein IGHV3-33 (Fragment) OS=Homo sapiens GN=IGHV3-33 PE=1 SV=1 - [A0A0B4J1V3_HUMAN]	14.7487	15.38	9	1	2	4	3.89422e+09	1.12503	0.673894	1.20108	2.97856	1.29662	1.82148	0.828535	0.586541	0.731984
P45984-2	Isoform Alpha-1 of Mitogen-activated protein kinase 9 OS=Homo sapiens GN=MAPK9 - [MK09_HUMAN]	61.2857	9.95	21	3	4	19	3.88861e+09	0.715245	1.29074	0.994015	0.91481	1.04852	1.00754	1.04751	1.39136	1.16146
D6RAM3	Docking protein 3 OS=Homo sapiens GN=DOK3 PE=1 SV=1 - [D6RAM3_HUMAN]	135.824	49.32	10	13	13	30	3.86941e+09	1.17568	0.789516	1.0348	0.984634	0.994938	0.881805	1.10506	0.952172	0.883356
O00154-6	Isoform 6 of Cytosolic acyl coenzyme A thioester hydrolase OS=Homo sapiens GN=ACOT7 - [BACH_HUMAN]	78.2197	37.39	8	10	10	18	3861974496	0.993138	0.988927	1.01793	0.962689	0.924607	0.959356	1.04223	1.03972	0.976784
Q9NQ75-3	Isoform 3 of Cas scaffolding protein family member 4 OS=Homo sapiens GN=CASS4 - [CASS4_HUMAN]	118.82	59.31	1	1	12	26	3.85581e+09	1.73257	0.271832	0.995594	1.31664	0.424368	0.621532	0.997334	0.203329	0.973984
P36957	Dihydrolipoyllysine-residue succinyltransferase component of 2-oxoglutarate dehydrogenase complex, mitochondrial OS=Homo sapiens GN=DLST PE=1 SV=4 - [ODO2_HUMAN]	101.976	23.62	6	10	10	26	3.85327e+09	0.996222	1.03805	0.965732	0.952149	1.15901	0.996142	0.860876	1.03016	0.96381
P21796	Voltage-dependent anion-selective channel protein 1 OS=Homo sapiens GN=VDAC1 PE=1 SV=2 - [VDAC1_HUMAN]	134.082	58.3	2	12	13	29	3.82327e+09	1.65727	0.567287	0.775446	1.57611	1.54398	0.634197	1.57451	0.608761	0.490329
P01877	Ig alpha-2 chain C region OS=Homo sapiens GN=IGHA2 PE=1 SV=3 - [IGHA2_HUMAN]	176.668	47.94	1	1	10	40	3.80712e+09	0.894167	0.807978	1.29785	1.47949	1.30636	1.48588	0.655237	0.73675	0.901754
Q9P126-2	Isoform 2 of C-type lectin domain family 1 member B OS=Homo sapiens GN=CLEC1B - [CLC1B_HUMAN]	114.743	48.47	3	10	10	33	3.80214e+09	0.931797	1.14906	0.919141	0.93565	1.01957	0.944442	0.961592	1.0892	1.00803
P35606-2	Isoform 2 of Coatomer subunit beta' OS=Homo sapiens GN=COPB2 - [COPB2_HUMAN]	226.068	41.62	9	29	29	52	3.79812e+09	1.02575	1.00601	0.968238	1.08131	0.99049	1.0131	1.08641	1.04401	0.999486
Q13177	Serine/threonine-protein kinase PAK 2 OS=Homo sapiens GN=PAK2 PE=1 SV=3 - [PAK2_HUMAN]	187.534	49.43	13	21	21	41	3.79102e+09	1.03704	0.962122	1.00084	0.98362	1.02579	0.943326	0.945179	0.97396	0.934363
Q96P48	Arf-GAP with Rho-GAP domain, ANK repeat and PH domain-containing protein 1 OS=Homo sapiens GN=ARAP1 PE=1 SV=3 - [ARAP1_HUMAN]	333.509	31.03	12	40	40	83	3.78986e+09	0.946492	1.04547	1.00804	0.953446	1.0133	0.946109	0.959565	1.05151	0.974703
P13693	Translationally-controlled tumor protein OS=Homo sapiens GN=TPT1 PE=1 SV=1 - [TCTP_HUMAN]	116.799	54.65	9	10	10	31	3786302449	0.89579	1.04278	1.06143	1.00364	0.928435	1.13565	0.953789	1.1091	1.13447
Q14008	Cytoskeleton-associated protein 5 OS=Homo sapiens GN=CKAP5 PE=1 SV=3 - [CKAP5_HUMAN]	640.398	45.13	7	86	86	153	3.76622e+09	1.02792	0.964418	1.00766	0.954992	0.814003	0.883344	0.97392	0.907756	0.972036
P00734	Prothrombin OS=Homo sapiens GN=F2 PE=1 SV=2 - [THRB_HUMAN]	199.351	37.3	3	20	20	41	3.75867e+09	1.08497	0.910779	1.00425	1.74314	0.900679	1.34908	0.793475	0.738103	0.953388
P48444	Coatomer subunit delta OS=Homo sapiens GN=ARCN1 PE=1 SV=1 - [COPD_HUMAN]	190.894	42.86	4	21	22	51	3.75775e+09	0.967702	0.985039	1.04726	0.991503	1.08179	1.00694	0.983275	1.07988	1.05904
Q9Y371	Endophilin-B1 OS=Homo sapiens GN=SH3GLB1 PE=1 SV=1 - [SHLB1_HUMAN]	111.22	25.75	4	10	11	29	3.75667e+09	1.13781	0.844832	1.01736	1.10047	1.15727	0.968118	1.1657	1.00673	0.939444
P53355-4	Isoform 4 of Death-associated protein kinase 1 OS=Homo sapiens GN=DAPK1 - [DAPK1_HUMAN]	5.89428	1.03	5	1	2	2	3.7508e+09	0.713571	1.4829	0.803528	0.884309	1.2065	1.16786	0.978793	1.45445	1.06982
P29992	Guanine nucleotide-binding protein subunit alpha-11 OS=Homo sapiens GN=GNA11 PE=1 SV=2 - [GNA11_HUMAN]	95.1433	25.07	2	3	9	22	3.7358e+09	1.11679	0.808539	1.07467	1.06193	0.785414	1.16395	1.05794	0.750101	1.17829
P51659	Peroxisomal multifunctional enzyme type 2 OS=Homo sapiens GN=HSD17B4 PE=1 SV=3 - [DHB4_HUMAN]	329.61	45.65	8	31	31	72	3.73557e+09	1.22856	0.843466	0.927975	1.0053	0.961613	0.855837	0.854592	0.804722	0.882471
P48507	Glutamate--cysteine ligase regulatory subunit OS=Homo sapiens GN=GCLM PE=1 SV=1 - [GSH0_HUMAN]	80.4571	25.55	3	7	7	17	3.72644e+09	0.906464	1.09112	1.00242	0.982982	1.10583	0.984469	1.00749	1.1373	0.9649
B5MDL5	Mitogen-activated protein kinase 12 OS=Homo sapiens GN=MAPK12 PE=1 SV=1 - [B5MDL5_HUMAN]	58.556	8.66	19	2	3	19	3.71751e+09	0.80193	1.20043	0.997637	1.06778	1.10241	1.17402	1.15578	1.378	1.03225
P53004	Biliverdin reductase A OS=Homo sapiens GN=BLVRA PE=1 SV=2 - [BIEA_HUMAN]	104.911	51.69	2	13	13	24	3.71133e+09	1.01669	1.02277	0.960536	0.995764	0.963423	1.00083	1.04308	1.07013	0.979448
P53779-4	Isoform 4 of Mitogen-activated protein kinase 10 OS=Homo sapiens GN=MAPK10 - [MK10_HUMAN]	58.6014	11.19	23	2	3	18	3.70669e+09	0.981393	0.886462	1.13214	0.686204	0.896409	0.787312	0.826411	0.763764	0.949159
P36542-2	Isoform Heart of ATP synthase subunit gamma, mitochondrial OS=Homo sapiens GN=ATP5C1 - [ATPG_HUMAN]	38.2476	21.89	2	7	7	10	3704438202	1.19109	0.701687	1.10722	1.09362	0.851553	0.766487	0.917569	0.762303	0.841777
Q96CW1-2	Isoform 2 of AP-2 complex subunit mu OS=Homo sapiens GN=AP2M1 - [AP2M1_HUMAN]	132.787	28.41	10	12	12	34	3.7036e+09	1.08359	0.909056	1.00735	1.01055	1.00096	0.879296	0.913272	0.916217	0.896422
Q92526	T-complex protein 1 subunit zeta-2 OS=Homo sapiens GN=CCT6B PE=1 SV=5 - [TCPW_HUMAN]	71.2481	11.7	4	1	6	19	3.69934e+09	1.30219	0.799635	0.898174	1.28036	0.808737	0.995394	0.747432	0.772209	0.83056
P47712	Cytosolic phospholipase A2 OS=Homo sapiens GN=PLA2G4A PE=1 SV=2 - [PA24A_HUMAN]	135.306	30.57	1	18	18	33	3.69564e+09	0.993828	1.03429	0.971879	1.07764	0.970314	1.00353	1.06801	0.994139	0.993702
Q9HDC9	Adipocyte plasma membrane-associated protein OS=Homo sapiens GN=APMAP PE=1 SV=2 - [APMAP_HUMAN]	140.401	36.3	3	14	14	31	3.69206e+09	1.00657	1.00127	0.992155	1.10367	1.0766	1.08019	1.02412	0.994593	1.01089
Q16799	Reticulon-1 OS=Homo sapiens GN=RTN1 PE=1 SV=1 - [RTN1_HUMAN]	187.4	35.31	7	22	23	47	3.68652e+09	0.789496	1.09192	1.11859	0.98181	1.17176	1.25055	0.997324	1.10919	1.25811
Q9NS28	Regulator of G-protein signaling 18 OS=Homo sapiens GN=RGS18 PE=1 SV=1 - [RGS18_HUMAN]	94.5065	47.66	1	9	9	25	3.68426e+09	1.32224	0.666187	1.01157	0.845018	0.791587	0.637509	0.810248	0.668436	0.621866
P51575	P2X purinoceptor 1 OS=Homo sapiens GN=P2RX1 PE=1 SV=1 - [P2RX1_HUMAN]	91.8367	28.07	2	8	8	20	3.6699e+09	0.925552	1.07244	1.00201	0.944214	1.08822	0.980888	1.02246	1.04203	1.07874
H0YI08	Protein MRVI1 OS=Homo sapiens GN=MRVI1 PE=1 SV=1 - [H0YI08_HUMAN]	308.81	48.72	12	40	40	81	3.66427e+09	0.979329	0.975646	1.04502	1.13372	1.31808	1.13871	1.12498	1.09522	1.05371
Q9H3U1-2	Isoform 2 of Protein unc-45 homolog A OS=Homo sapiens GN=UNC45A - [UN45A_HUMAN]	212.846	34.55	3	26	26	53	3.65213e+09	1.03626	1.06621	0.897527	1.02195	0.906369	0.94505	1.0448	1.10507	0.9303
P45974-2	Isoform Short of Ubiquitin carboxyl-terminal hydrolase 5 OS=Homo sapiens GN=USP5 - [UBP5_HUMAN]	191.372	28.38	3	22	23	44	3.65062e+09	0.97043	1.06525	0.964324	0.991284	0.881901	1.0087	1.02162	1.02172	1.04266
O14980	Exportin-1 OS=Homo sapiens GN=XPO1 PE=1 SV=1 - [XPO1_HUMAN]	232.066	34.17	10	29	29	55	3.64261e+09	0.757688	1.20879	1.03352	0.90235	0.978704	1.05961	0.987678	1.2346	1.12212
P09488	Glutathione S-transferase Mu 1 OS=Homo sapiens GN=GSTM1 PE=1 SV=3 - [GSTM1_HUMAN]	112.659	53.21	6	2	14	29	3.64211e+09	0.843607	1.63694	0.519453	1.45596	1.05381	1.02149	1.87154	2.17684	1.10073
F5H442	Tumor susceptibility gene 101 protein OS=Homo sapiens GN=TSG101 PE=1 SV=1 - [F5H442_HUMAN]	118.612	31.78	5	14	14	28	3.63162e+09	0.931297	1.04596	1.02274	0.929521	1.02593	1.05043	1.00075	1.13062	0.988938
P42566	Epidermal growth factor receptor substrate 15 OS=Homo sapiens GN=EPS15 PE=1 SV=2 - [EPS15_HUMAN]	278.051	41.85	4	36	36	68	3.6261e+09	0.855039	1.20462	0.940343	0.938346	0.979054	1.01604	0.991008	1.11899	1.02147
Q15762	CD226 antigen OS=Homo sapiens GN=CD226 PE=1 SV=2 - [CD226_HUMAN]	101.787	37.2	5	8	8	24	3.62154e+09	0.944679	1.09113	0.964195	0.936876	1.06927	1.01648	1.07012	1.14228	1.04413
Q9UBQ7	Glyoxylate reductase/hydroxypyruvate reductase OS=Homo sapiens GN=GRHPR PE=1 SV=1 - [GRHPR_HUMAN]	86.0264	28.96	2	9	9	18	3.60434e+09	1.1465	0.755648	1.09785	1.13416	0.994135	0.920411	1.18165	0.941523	0.876007
Q96HC4	PDZ and LIM domain protein 5 OS=Homo sapiens GN=PDLIM5 PE=1 SV=5 - [PDLI5_HUMAN]	200.978	43.62	11	23	23	49	3.60432e+09	1.39855	0.568768	1.03268	1.15653	0.866932	0.925577	1.20652	0.714835	0.9817
A0A0A0MS41	Sideroflexin-3 OS=Homo sapiens GN=SFXN3 PE=1 SV=1 - [A0A0A0MS41_HUMAN]	108.519	49.53	3	12	13	27	3.6025e+09	1.02692	1.00934	0.963735	1.0475	1.07916	1.0465	0.974593	1.00068	0.949457
P42892-3	Isoform C of Endothelin-converting enzyme 1 OS=Homo sapiens GN=ECE1 - [ECE1_HUMAN]	252.448	38.59	8	24	24	58	3.60082e+09	0.881586	1.15873	0.959683	1.04194	1.0388	1.09421	1.06233	1.19129	1.06975
P05121	Plasminogen activator inhibitor 1 OS=Homo sapiens GN=SERPINE1 PE=1 SV=1 - [PAI1_HUMAN]	77.6246	36.07	2	11	11	20	3.59844e+09	0.995865	1.08335	0.92079	0.538504	0.322851	0.500667	0.580525	0.602688	0.752381
H7C0L5	Inter-alpha-trypsin inhibitor heavy chain H4 (Fragment) OS=Homo sapiens GN=ITIH4 PE=1 SV=1 - [H7C0L5_HUMAN]	118.717	23.37	1	1	13	30	3.59346e+09	1.18382	0.885461	0.930722	0.939732	0.877167	0.847826	0.984679	0.874917	0.822501
B7ZKJ8	ITIH4 protein OS=Homo sapiens GN=ITIH4 PE=1 SV=1 - [B7ZKJ8_HUMAN]	177.588	25.13	5	6	18	41	3.59346e+09	1.26613	0.913991	0.81988	2.36835	0.901585	1.41917	1.22312	0.79025	1.04454
D6R9Z7	Cytochrome c oxidase subunit 7C, mitochondrial OS=Homo sapiens GN=COX7C PE=1 SV=1 - [D6R9Z7_HUMAN]	49.5356	32.14	2	3	3	13	3585218672	1.09512	0.842415	1.06247	1.14851	1.43371	0.917546	1.1046	1.06751	0.987857
P04003	C4b-binding protein alpha chain OS=Homo sapiens GN=C4BPA PE=1 SV=2 - [C4BPA_HUMAN]	142.016	30.82	2	16	16	32	3.57905e+09	1.10491	0.977648	0.917444	2.24487	1.56915	1.69755	0.937772	0.852561	1.05859
Q9Y6W5	Wiskott-Aldrich syndrome protein family member 2 OS=Homo sapiens GN=WASF2 PE=1 SV=3 - [WASF2_HUMAN]	77.2452	24.5	2	10	10	21	3.56134e+09	1.00094	0.958537	1.04053	1.02727	0.887552	1.00695	1.08275	1.0284	0.992208
P49327	Fatty acid synthase OS=Homo sapiens GN=FASN PE=1 SV=3 - [FAS_HUMAN]	636.88	39.51	1	72	72	150	3.55402e+09	1.03157	0.972189	0.99624	0.980523	0.907252	0.976524	1.00065	0.943453	0.959899
P01011	Alpha-1-antichymotrypsin OS=Homo sapiens GN=SERPINA3 PE=1 SV=2 - [AACT_HUMAN]	72.9409	22.22	5	12	12	18	3.5492e+09	1.11483	0.829079	1.05609	2.38541	0.908817	1.87636	0.682971	0.613258	0.827644
P28838-2	Isoform 2 of Cytosol aminopeptidase OS=Homo sapiens GN=LAP3 - [AMPL_HUMAN]	157.747	46.72	4	18	18	36	3.5462e+09	1.28847	0.708506	1.00302	1.17303	0.904289	0.765603	1.23852	0.997196	0.73397
Q96FZ7	Charged multivesicular body protein 6 OS=Homo sapiens GN=CHMP6 PE=1 SV=3 - [CHMP6_HUMAN]	59.0276	29.35	4	5	5	15	3.54128e+09	0.980972	1.08252	0.936507	0.959185	1.01118	0.964167	0.975932	1.07812	1.03475
P09669	Cytochrome c oxidase subunit 6C OS=Homo sapiens GN=COX6C PE=1 SV=2 - [COX6C_HUMAN]	6.38662	10.67	1	1	1	2	3540599088	1.16949	0.845349	0.985163	0.951164	1.21778	0.857279	1.05213	0.866239	1.0237
Q5VY43	Platelet endothelial aggregation receptor 1 OS=Homo sapiens GN=PEAR1 PE=1 SV=1 - [PEAR1_HUMAN]	138.462	24.4	2	17	17	30	3.52624e+09	0.995817	1.05555	0.948629	1.02472	0.915162	0.98396	1.04912	1.06294	1.0579
Q14643-3	Isoform 3 of Inositol 1,4,5-trisphosphate receptor type 1 OS=Homo sapiens GN=ITPR1 - [ITPR1_HUMAN]	620.997	32.36	9	1	78	151	3.52578e+09	0.463487	1.2946	1.24191	0.845319	1.89161	1.58812	1.11389	1.40046	1.39319
Q14643-4	Isoform 4 of Inositol 1,4,5-trisphosphate receptor type 1 OS=Homo sapiens GN=ITPR1 - [ITPR1_HUMAN]	621.11	31.99	11	1	78	151	3.52578e+09	0.858112	0.96858	1.17331	0.993075	1.54499	0.973005	1.01639	1.12272	0.995405
O75955	Flotillin-1 OS=Homo sapiens GN=FLOT1 PE=1 SV=3 - [FLOT1_HUMAN]	172.83	66.74	8	25	25	40	3.52349e+09	1.0057	1.00872	0.985578	0.996032	1.14062	0.995397	0.985591	1.057	1.01851
Q9Y4D1-2	Isoform 2 of Disheveled-associated activator of morphogenesis 1 OS=Homo sapiens GN=DAAM1 - [DAAM1_HUMAN]	296.156	34.27	6	41	41	74	3.5175e+09	0.942395	1.05123	1.00638	0.943269	1.05617	1.02047	0.933444	1.03073	1.01937
Q99805	Transmembrane 9 superfamily member 2 OS=Homo sapiens GN=TM9SF2 PE=1 SV=1 - [TM9S2_HUMAN]	118.667	17.8	1	9	9	28	3.50982e+09	0.876628	1.10945	1.01392	1.18551	1.39265	1.12279	1.02061	1.15855	1.1143
P55084-2	Isoform 2 of Trifunctional enzyme subunit beta, mitochondrial OS=Homo sapiens GN=HADHB - [ECHB_HUMAN]	162.641	39.82	7	16	16	43	3.49949e+09	1.03362	0.905616	1.06077	1.26109	1.30578	1.01508	1.22779	0.997417	0.891656
D6RDM7	Ubiquitin-conjugating enzyme E2 K (Fragment) OS=Homo sapiens GN=UBE2K PE=1 SV=1 - [D6RDM7_HUMAN]	57.8476	45.53	4	6	7	15	3.49751e+09	0.983198	1.07825	0.93855	1.01232	0.938373	1.0354	1.02349	1.14703	1.02616
Q9NUQ9	Protein FAM49B OS=Homo sapiens GN=FAM49B PE=1 SV=1 - [FA49B_HUMAN]	122.29	45.37	14	13	13	33	3.49744e+09	0.866251	1.11731	1.01644	0.967253	1.10219	1.01426	0.99093	1.11606	1.1114
Q5TFM2	Complement factor H OS=Homo sapiens GN=CFH PE=1 SV=1 - [Q5TFM2_HUMAN]	74.2024	50.65	1	1	12	17	3.49194e+09	0.965329	0.712437	1.32223	0.959088	0.97895	1.10395	0.853171	0.812498	0.871538
Q9NVG8	TBC1 domain family member 13 OS=Homo sapiens GN=TBC1D13 PE=1 SV=3 - [TBC13_HUMAN]	90.4609	32	3	14	14	23	3.47013e+09	0.852217	1.15274	0.995045	1.0076	0.989204	1.09762	1.09157	1.15162	1.13146
P14770	Platelet glycoprotein IX OS=Homo sapiens GN=GP9 PE=1 SV=3 - [GPIX_HUMAN]	44.5549	21.47	1	4	4	13	3.46166e+09	0.927211	1.20765	0.865135	1.16958	0.998754	1.10071	1.0808	1.13415	1.09557
P20339-2	Isoform 2 of Ras-related protein Rab-5A OS=Homo sapiens GN=RAB5A - [RAB5A_HUMAN]	50.1629	46.77	3	5	6	12	3.453e+09	0.912511	1.08918	0.998305	0.96047	1.24034	1.01725	1.08338	1.0834	1.17221
P01767	Ig heavy chain V-III region BUT OS=Homo sapiens PE=1 SV=1 - [HV306_HUMAN]	23.2475	26.09	9	1	2	6	3.44814e+09	1.15691	0.569117	1.27397	2.42541	1.34666	1.85053	0.735217	0.526075	0.82774
P33176	Kinesin-1 heavy chain OS=Homo sapiens GN=KIF5B PE=1 SV=1 - [KINH_HUMAN]	460.667	53.69	6	55	55	108	3.43607e+09	0.897147	1.07822	1.02463	0.908494	0.992773	0.983084	0.944156	1.08962	0.972353
Q8IYD1	Eukaryotic peptide chain release factor GTP-binding subunit ERF3B OS=Homo sapiens GN=GSPT2 PE=1 SV=2 - [ERF3B_HUMAN]	108.367	25.8	1	4	15	28	3435585852	0.971668	0.993345	1.03499	0.968953	0.920891	1.06941	1.08717	0.972242	1.05825
P00390-2	Isoform Cytoplasmic of Glutathione reductase, mitochondrial OS=Homo sapiens GN=GSR - [GSHR_HUMAN]	159.475	43.84	7	17	17	36	3.43455e+09	1.43534	0.705036	0.859626	1.18564	0.764791	0.716805	1.22118	0.755582	0.743338
E7EVJ5	Cytoplasmic FMR1-interacting protein 2 OS=Homo sapiens GN=CYFIP2 PE=1 SV=1 - [E7EVJ5_HUMAN]	202.768	21.19	12	6	23	54	3.4303e+09	0.962104	1.07609	0.96181	0.889072	0.937222	0.966948	0.933506	0.95738	0.828972
P49721	Proteasome subunit beta type-2 OS=Homo sapiens GN=PSMB2 PE=1 SV=1 - [PSB2_HUMAN]	132.607	39.3	2	9	9	34	3.42272e+09	0.954222	1.08116	0.964622	0.98105	1.01213	0.986678	1.02563	1.12875	1.09801
P60900	Proteasome subunit alpha type-6 OS=Homo sapiens GN=PSMA6 PE=1 SV=1 - [PSA6_HUMAN]	134.116	48.37	10	13	13	33	3420801234	1.15627	0.853087	0.99064	1.0596	1.10063	0.824052	0.990809	0.849136	0.723938
P09622	Dihydrolipoyl dehydrogenase, mitochondrial OS=Homo sapiens GN=DLD PE=1 SV=2 - [DLDH_HUMAN]	140.411	38.31	6	15	15	31	3.41803e+09	1.04277	1.03904	0.918188	1.19074	1.11312	0.963168	1.09041	1.02154	0.94467
P10301	Ras-related protein R-Ras OS=Homo sapiens GN=RRAS PE=1 SV=1 - [RRAS_HUMAN]	147.337	57.8	3	9	11	35	3.41458e+09	1.05739	0.999242	0.943367	1.04228	1.03695	0.953548	1.01486	1.00512	0.987431
Q15435	Protein phosphatase 1 regulatory subunit 7 OS=Homo sapiens GN=PPP1R7 PE=1 SV=1 - [PP1R7_HUMAN]	156.111	56.94	12	18	18	35	3398112957	0.983134	1.05046	0.966405	1.00123	0.837963	1.05164	1.04643	1.01552	0.984623
Q9HBL7	Plasminogen receptor (KT) OS=Homo sapiens GN=PLGRKT PE=1 SV=1 - [PLRKT_HUMAN]	18.7858	15.65	1	2	2	5	3.38628e+09	1.04075	0.962266	0.996986	1.04932	1.15659	0.94948	1.05285	0.978495	1.038
Q9BT78	COP9 signalosome complex subunit 4 OS=Homo sapiens GN=COPS4 PE=1 SV=1 - [CSN4_HUMAN]	209.074	59.61	6	19	20	49	3.38254e+09	1.02469	0.958929	1.01639	1.00957	0.904225	0.933659	1.00518	0.977229	0.952158
P0C0L4-2	Isoform 2 of Complement C4-A OS=Homo sapiens GN=C4A - [CO4A_HUMAN]	306.812	22.08	2	1	33	76	3.37626e+09	1.12349	0.780094	1.09642	2.05409	1.34729	1.90197	0.928002	0.765653	1.00872
F5GXS0	Complement C4-B OS=Homo sapiens GN=C4B PE=1 SV=1 - [F5GXS0_HUMAN]	303.424	22.08	2	1	33	75	3.37626e+09	1.38507	0.714112	0.900817	1.98422	1.38748	1.95412	0.806857	0.866111	0.871128
E9PGT1	Translin OS=Homo sapiens GN=TSN PE=1 SV=1 - [E9PGT1_HUMAN]	84.2588	40.81	4	10	10	20	3.37422e+09	0.920349	1.06189	1.01776	0.871383	1.00694	0.978159	0.934529	1.0571	1.02087
P09497-2	Isoform Non-brain of Clathrin light chain B OS=Homo sapiens GN=CLTB - [CLCB_HUMAN]	55.698	26.54	4	8	8	16	3.36725e+09	0.949391	1.01023	1.04038	1.13905	1.09979	1.1719	1.09922	1.08974	1.14134
P11310	Medium-chain specific acyl-CoA dehydrogenase, mitochondrial OS=Homo sapiens GN=ACADM PE=1 SV=1 - [ACADM_HUMAN]	112.645	34.2	7	13	13	29	3.36623e+09	1.12366	0.922898	0.95344	1.08542	1.38275	0.916627	1.0608	1.00137	0.813714
P61956-2	Isoform 2 of Small ubiquitin-related modifier 2 OS=Homo sapiens GN=SUMO2 - [SUMO2_HUMAN]	42.9624	36.62	3	2	3	11	3.36608e+09	0.902251	0.961776	1.13597	0.79228	0.864907	1.00525	0.837326	1.06962	0.971088
Q04759-2	Isoform 2 of Protein kinase C theta type OS=Homo sapiens GN=PRKCQ - [KPCT_HUMAN]	203.127	34.53	8	23	27	52	3.35202e+09	0.829278	1.08083	1.0899	0.921335	1.07716	0.989788	1.01357	1.11063	1.06321
Q96QK1	Vacuolar protein sorting-associated protein 35 OS=Homo sapiens GN=VPS35 PE=1 SV=2 - [VPS35_HUMAN]	208.758	27.76	3	21	22	52	3.35041e+09	0.865474	1.10871	1.02582	0.946173	0.977892	1.05239	0.993254	1.04951	1.0842
P27361	Mitogen-activated protein kinase 3 OS=Homo sapiens GN=MAPK3 PE=1 SV=4 - [MK03_HUMAN]	103.454	31.93	36	5	10	22	3.34791e+09	1.03232	1.01424	0.953441	1.05139	0.921772	0.99317	0.974463	0.965668	0.997967
B1AH87	Putative peripheral benzodiazepine receptor-related protein (Fragment) OS=Homo sapiens GN=TSPO PE=1 SV=1 - [B1AH87_HUMAN]	28.6856	14.95	2	2	2	9	3.34148e+09	0.918422	1.00683	1.07475	1.1033	1.2638	1.06638	1.04939	1.03692	1.09811
P02656	Apolipoprotein C-III OS=Homo sapiens GN=APOC3 PE=1 SV=1 - [APOC3_HUMAN]	62.5476	55.56	2	4	4	13	3.33829e+09	0.642744	1.41148	0.945779	1.3661	1.83402	2.52571	1.28816	2.11477	1.78567
Q9UKY7	Protein CDV3 homolog OS=Homo sapiens GN=CDV3 PE=1 SV=1 - [CDV3_HUMAN]	95.081	70.54	9	11	11	23	3.32725e+09	0.714828	1.14865	1.13652	0.634309	1.00894	1.19716	0.871726	1.31074	1.38548
O75844	CAAX prenyl protease 1 homolog OS=Homo sapiens GN=ZMPSTE24 PE=1 SV=2 - [FACE1_HUMAN]	77.0365	21.05	1	10	10	22	3323811797	0.828272	1.21061	0.961118	1.13763	1.23891	1.20746	1.00796	1.24154	1.04921
A0A075B6L1	Ig lambda-7 chain C region (Fragment) OS=Homo sapiens GN=IGLC7 PE=1 SV=2 - [A0A075B6L1_HUMAN]	28.392	50.94	2	2	4	6	3.32381e+09	1.10906	0.407239	1.4837	1.17077	1.32627	1.61923	0.516995	0.447089	0.763005
Q9Y6C9	Mitochondrial carrier homolog 2 OS=Homo sapiens GN=MTCH2 PE=1 SV=1 - [MTCH2_HUMAN]	53.4682	17.16	1	2	4	13	3.32015e+09	0.973008	1.07061	0.956383	1.12183	1.32286	1.13086	1.00314	1.08062	0.949915
Q6PL24	Protein TMED8 OS=Homo sapiens GN=TMED8 PE=1 SV=1 - [TMED8_HUMAN]	92.1071	42.46	1	9	9	21	3.31724e+09	1.07668	0.901058	1.02226	0.948184	0.974143	0.909758	1.06525	0.909953	0.961507
Q06124	Tyrosine-protein phosphatase non-receptor type 11 OS=Homo sapiens GN=PTPN11 PE=1 SV=2 - [PTN11_HUMAN]	207.304	42.88	8	24	26	51	3.31302e+09	1.0003	1.05051	0.949195	0.988478	0.974294	0.944254	1.00352	1.05636	0.958662
P67775	Serine/threonine-protein phosphatase 2A catalytic subunit alpha isoform OS=Homo sapiens GN=PPP2CA PE=1 SV=1 - [PP2AA_HUMAN]	144.333	52.1	8	1	12	33	3.31095e+09	0.962955	1.15546	0.881589	1.04303	0.956163	1.09188	1.0554	1.12688	0.940218
P62714	Serine/threonine-protein phosphatase 2A catalytic subunit beta isoform OS=Homo sapiens GN=PPP2CB PE=1 SV=1 - [PP2AB_HUMAN]	151.215	56.31	8	2	13	35	3.31095e+09	1.00073	1.06212	0.937152	1.02506	1.05836	0.986668	1.01462	1.06864	0.961504
O60884	DnaJ homolog subfamily A member 2 OS=Homo sapiens GN=DNAJA2 PE=1 SV=1 - [DNJA2_HUMAN]	87.5874	33.98	3	12	12	20	3.30024e+09	1.00953	0.901994	1.08847	0.902586	1.0032	0.929511	0.975767	0.946046	0.872604
Q9NQW7-3	Isoform 3 of Xaa-Pro aminopeptidase 1 OS=Homo sapiens GN=XPNPEP1 - [XPP1_HUMAN]	244.592	50.45	7	26	27	60	3.29906e+09	0.999539	1.05098	0.949481	0.995415	0.961577	0.967183	0.998921	1.02668	0.932139
P31040	Succinate dehydrogenase [ubiquinone] flavoprotein subunit, mitochondrial OS=Homo sapiens GN=SDHA PE=1 SV=2 - [SDHA_HUMAN]	207.422	53.31	6	23	23	45	3.29809e+09	1.04636	0.994626	0.959016	1.08605	1.14158	1.02744	1.02466	1.00388	0.987767
P16885	1-phosphatidylinositol 4,5-bisphosphate phosphodiesterase gamma-2 OS=Homo sapiens GN=PLCG2 PE=1 SV=4 - [PLCG2_HUMAN]	292.451	39.45	4	46	47	67	3.29212e+09	0.908515	1.10493	0.986556	0.985583	1.02806	0.962536	1.04236	1.05906	0.986229
Q08209-2	Isoform 2 of Serine/threonine-protein phosphatase 2B catalytic subunit alpha isoform OS=Homo sapiens GN=PPP3CA - [PP2BA_HUMAN]	103.12	29.75	5	1	15	28	3.29067e+09	1.08917	0.910121	1.0007	0.90787	0.902898	0.936325	0.994006	0.908793	0.990229
Q08209	Serine/threonine-protein phosphatase 2B catalytic subunit alpha isoform OS=Homo sapiens GN=PPP3CA PE=1 SV=1 - [PP2BA_HUMAN]	101.684	31.09	7	1	15	27	3.29067e+09	1.11134	0.770573	1.11809	0.702871	0.725795	0.831505	0.670833	0.744799	1.18641
E9PMB9	Malic enzyme (Fragment) OS=Homo sapiens GN=ME3 PE=1 SV=4 - [E9PMB9_HUMAN]	15.4125	6.9	5	4	5	5	3.28598e+09	0.963579	0.996586	1.03983	1.04205	1.3681	1.04824	0.943609	1.07321	1.09521
P53621	Coatomer subunit alpha OS=Homo sapiens GN=COPA PE=1 SV=2 - [COPA_HUMAN]	363.806	42.16	2	46	46	87	3.2853e+09	1.13364	0.856457	1.0099	0.940583	0.929991	0.896801	0.836071	0.830563	0.91826
A0A0A0MS29	Mitochondrial fission factor OS=Homo sapiens GN=MFF PE=1 SV=1 - [A0A0A0MS29_HUMAN]	49.8092	57.92	4	1	7	12	3.28238e+09	0.979159	0.983605	1.03724	1.04859	1.32331	0.905745	1.00108	1.00532	1.05333
Q9GZY8-2	Isoform 2 of Mitochondrial fission factor OS=Homo sapiens GN=MFF - [MFF_HUMAN]	54.079	50.17	12	2	8	13	3.28238e+09	1.01285	0.893061	1.09409	1.25081	1.10577	1.20079	1.18444	0.991208	1.25169
P21964-2	Isoform Soluble of Catechol O-methyltransferase OS=Homo sapiens GN=COMT - [COMT_HUMAN]	116.632	73.3	6	14	14	25	3.27635e+09	0.948648	1.14847	0.902883	1.08643	1.06919	1.09945	1.0749	1.16199	1.07246
Q00765	Receptor expression-enhancing protein 5 OS=Homo sapiens GN=REEP5 PE=1 SV=3 - [REEP5_HUMAN]	96.0932	25.93	6	7	7	27	3.27619e+09	0.965719	1.13056	0.90372	1.08181	1.12028	1.09892	1.10002	1.07841	1.05212
Q8WZA0	Protein LZIC OS=Homo sapiens GN=LZIC PE=1 SV=1 - [LZIC_HUMAN]	73.8303	39.47	3	9	9	20	3.26905e+09	0.644701	1.31379	1.04151	0.890071	1.08438	1.23268	0.938622	1.34865	1.21282
P51817	cAMP-dependent protein kinase catalytic subunit PRKX OS=Homo sapiens GN=PRKX PE=1 SV=1 - [PRKX_HUMAN]	43.2655	14.53	3	5	6	13	3.25494e+09	0.999676	1.17015	0.830169	1.00009	0.806568	1.00342	0.970075	1.12875	0.942244
A0A087WZU2	Cyclin-dependent kinase 16 OS=Homo sapiens GN=CDK16 PE=1 SV=1 - [A0A087WZU2_HUMAN]	63.3722	24.55	61	6	11	18	3.24188e+09	0.915879	1.04037	1.04375	0.813658	0.933734	0.97028	0.955518	1.10805	0.995314
Q8N490-4	Isoform 4 of Probable hydrolase PNKD OS=Homo sapiens GN=PNKD - [PNKD_HUMAN]	67.7203	32.62	3	8	8	14	3.23546e+09	0.971326	1.10251	0.926163	0.930925	1.01674	0.921375	0.900887	1.0209	0.969974
Q00013	55 kDa erythrocyte membrane protein OS=Homo sapiens GN=MPP1 PE=1 SV=2 - [EM55_HUMAN]	205.376	60.3	9	22	22	46	3.23194e+09	1.33644	0.694792	0.968769	1.07395	0.95839	0.730061	1.09714	0.764773	0.683709
O00186	Syntaxin-binding protein 3 OS=Homo sapiens GN=STXBP3 PE=1 SV=2 - [STXB3_HUMAN]	173.748	35.98	1	22	22	45	3.22838e+09	1.05077	0.992789	0.956442	1.02422	1.06913	0.939461	1.02169	1.02452	0.934441
Q16891-2	Isoform 2 of MICOS complex subunit MIC60 OS=Homo sapiens GN=IMMT - [MIC60_HUMAN]	279.026	47.39	6	2	35	66	3.22672e+09	0.550459	1.35325	1.09629	0.904959	0.908604	1.43224	1.21163	1.17756	1.5104
C9J406	MICOS complex subunit MIC60 OS=Homo sapiens GN=IMMT PE=1 SV=1 - [C9J406_HUMAN]	272.884	50.99	2	1	34	65	3.22672e+09	0.754504	1.05767	1.18782	0.97529	1.28851	1.21378	1.1154	1.05976	1.21137
O60313-2	Isoform 2 of Dynamin-like 120 kDa protein, mitochondrial OS=Homo sapiens GN=OPA1 - [OPA1_HUMAN]	307.855	45.04	12	46	46	74	3.22386e+09	0.923931	1.04258	1.03349	1.05883	1.25976	1.13961	1.08776	1.09516	1.06645
Q9NR28-2	Isoform 2 of Diablo homolog, mitochondrial OS=Homo sapiens GN=DIABLO - [DBLOH_HUMAN]	94.5392	49.46	13	10	10	25	3.22084e+09	0.935091	1.14709	0.917821	1.01103	1.10588	1.15352	0.95158	1.07912	1.0801
P61966	AP-1 complex subunit sigma-1A OS=Homo sapiens GN=AP1S1 PE=1 SV=1 - [AP1S1_HUMAN]	19.2647	10.13	2	1	1	4	3.21853e+09	0.617233	1.3536	1.02917	0.903046	1.32126	1.22787	1.07617	1.24433	1.34405
O15533-2	Isoform 2 of Tapasin OS=Homo sapiens GN=TAPBP - [TPSN_HUMAN]	32.0762	18.93	9	4	4	7	3.21498e+09	1.06475	0.953328	0.981926	1.12547	1.19282	0.992821	1.05652	0.923902	0.95168
F5H2F4	C-1-tetrahydrofolate synthase, cytoplasmic OS=Homo sapiens GN=MTHFD1 PE=1 SV=1 - [F5H2F4_HUMAN]	309.653	35.98	3	1	32	75	3.21263e+09	0.25097	2.20553	0.543497	0.435284	2.1535	1.0663	0.468229	2.72612	1.09274
P11586	C-1-tetrahydrofolate synthase, cytoplasmic OS=Homo sapiens GN=MTHFD1 PE=1 SV=3 - [C1TC_HUMAN]	308.395	39.25	2	1	32	75	3.21263e+09	0.638044	1.17928	1.18268	0.693602	1.38645	1.17746	1.06976	1.32155	1.01289
F8VQX6	Methyltransferase-like protein 7A (Fragment) OS=Homo sapiens GN=METTL7A PE=1 SV=1 - [F8VQX6_HUMAN]	48.1558	30	3	4	4	10	3.21232e+09	0.953087	1.01054	1.03637	1.10663	1.21559	1.03597	1.08738	0.914553	1.09393
P00492	Hypoxanthine-guanine phosphoribosyltransferase OS=Homo sapiens GN=HPRT1 PE=1 SV=2 - [HPRT_HUMAN]	64.5614	62.39	1	10	11	16	3.20887e+09	0.858129	1.25518	0.886691	0.909405	0.831681	1.06882	1.05555	1.12098	1.01055
Q14BN4-3	Isoform 3 of Sarcolemmal membrane-associated protein OS=Homo sapiens GN=SLMAP - [SLMAP_HUMAN]	407.037	51.66	11	1	53	98	3.20254e+09	1.04265	1.0065	0.950851	1.23893	0.885109	1.1887	0.982197	1.04281	0.810436
Q14BN4-2	Isoform 2 of Sarcolemmal membrane-associated protein OS=Homo sapiens GN=SLMAP - [SLMAP_HUMAN]	398.394	50.38	10	1	51	97	3.20254e+09	1.04546	1.01656	0.937982	1.10406	1.07902	1.08888	0.988493	1.0382	0.968838
P09525	Annexin A4 OS=Homo sapiens GN=ANXA4 PE=1 SV=4 - [ANXA4_HUMAN]	119.046	50.16	3	16	17	30	3.1879e+09	0.903162	1.04817	1.04867	0.954191	1.06581	1.10898	0.997225	1.12403	1.05302
Q9NYB9-2	Isoform 2 of Abl interactor 2 OS=Homo sapiens GN=ABI2 - [ABI2_HUMAN]	103.611	24.21	19	5	9	25	3.18354e+09	1.11157	0.847921	1.04051	0.929797	0.893915	0.989473	1.07759	0.912289	0.988146
Q13200	26S proteasome non-ATPase regulatory subunit 2 OS=Homo sapiens GN=PSMD2 PE=1 SV=3 - [PSMD2_HUMAN]	216.835	30.51	7	25	25	51	3.17969e+09	0.923582	1.08269	0.993723	1.02414	0.971761	1.03678	1.01606	1.02211	1.04329
P61020	Ras-related protein Rab-5B OS=Homo sapiens GN=RAB5B PE=1 SV=1 - [RAB5B_HUMAN]	70.0775	38.14	4	5	6	16	3172538171	0.980736	1.09041	0.928852	1.07823	1.11476	1.0384	1.08029	1.14254	1.11537
P00450	Ceruloplasmin OS=Homo sapiens GN=CP PE=1 SV=1 - [CERU_HUMAN]	218.922	30.14	5	26	26	49	3.17191e+09	1.08321	0.675498	1.24129	2.46314	1.06816	2.21635	0.662136	0.50361	0.845322
A0A087WUX8	MICOS complex subunit MIC27 OS=Homo sapiens GN=APOOL PE=1 SV=1 - [A0A087WUX8_HUMAN]	70.4374	46.01	3	10	10	17	3.16318e+09	1.07164	0.875445	1.05291	1.12871	1.095	0.989162	1.04154	0.869966	0.940236
A0A0A0MRE5	Arf-GAP with SH3 domain, ANK repeat and PH domain-containing protein 1 OS=Homo sapiens GN=ASAP1 PE=1 SV=1 - [A0A0A0MRE5_HUMAN]	311.197	41.18	8	39	40	72	3.15995e+09	1.03317	0.944031	1.0228	0.975111	0.947502	0.966119	0.992468	0.979836	0.989123
Q04637-6	Isoform E of Eukaryotic translation initiation factor 4 gamma 1 OS=Homo sapiens GN=EIF4G1 - [IF4G1_HUMAN]	327.454	34.21	22	40	46	84	3.15781e+09	0.975643	0.933274	1.09108	0.971844	0.852464	0.986049	1.04228	0.919478	1.0551
I3L0N3	Vesicle-fusing ATPase OS=Homo sapiens GN=NSF PE=1 SV=1 - [I3L0N3_HUMAN]	224.15	44.79	18	31	31	54	3.15099e+09	0.972943	1.04881	0.978246	0.979463	1.03923	0.995556	1.01248	1.04145	0.982063
Q9BV40	Vesicle-associated membrane protein 8 OS=Homo sapiens GN=VAMP8 PE=1 SV=1 - [VAMP8_HUMAN]	61.8149	41	3	5	5	16	3.14226e+09	0.928835	1.07447	0.99669	1.00764	1.1395	1.07783	1.18447	1.10654	1.00756
Q99426	Tubulin-folding cofactor B OS=Homo sapiens GN=TBCB PE=1 SV=2 - [TBCB_HUMAN]	84.7409	36.07	7	8	8	23	3.14179e+09	1.02347	1.01411	0.962425	1.02449	0.882478	1.03104	0.993271	1.06682	1.0252
H7BXI1	Extended synaptotagmin-2 (Fragment) OS=Homo sapiens GN=ESYT2 PE=1 SV=1 - [H7BXI1_HUMAN]	255.729	35.41	10	24	24	59	3.13653e+09	0.994332	1.01621	0.989459	1.17416	1.17802	1.07919	1.08463	1.01819	1.02501
P01008	Antithrombin-III OS=Homo sapiens GN=SERPINC1 PE=1 SV=1 - [ANT3_HUMAN]	150.661	36.21	2	22	22	38	3134727644	0.996688	0.765942	1.23737	2.43644	1.10994	1.96641	0.67738	0.604185	0.884376
P30085	UMP-CMP kinase OS=Homo sapiens GN=CMPK1 PE=1 SV=3 - [KCY_HUMAN]	70.5914	45.92	3	10	10	19	3.13204e+09	1.15463	0.850897	0.994469	0.816012	0.875131	0.941545	0.781807	1.05841	0.920306
Q9UNM6	26S proteasome non-ATPase regulatory subunit 13 OS=Homo sapiens GN=PSMD13 PE=1 SV=2 - [PSD13_HUMAN]	130.781	44.15	9	16	16	37	3.12833e+09	0.977592	1.08948	0.932924	1.04842	0.9689	1.00528	1.04873	1.09643	0.997453
Q969X5-2	Isoform 2 of Endoplasmic reticulum-Golgi intermediate compartment protein 1 OS=Homo sapiens GN=ERGIC1 - [ERGI1_HUMAN]	81.0118	62.12	7	9	9	17	3.12253e+09	0.991614	0.934313	1.07407	0.942668	1.22058	1.02521	0.995655	0.936789	1.007
P01116-2	Isoform 2B of GTPase KRas OS=Homo sapiens GN=KRAS - [RASK_HUMAN]	92.1715	53.19	3	1	8	21	3.1202e+09	1.1191	0.86834	1.01256	1.14982	0.921149	1.00557	1.12723	0.838788	0.897791
Q9H4X1-2	Isoform 2 of Regulator of cell cycle RGCC OS=Homo sapiens GN=RGCC - [RGCC_HUMAN]	75.0048	61.54	2	5	5	17	3.11956e+09	0.673816	1.28603	1.04015	0.839308	0.801116	1.14809	0.973661	1.06521	1.14909
Q6ZVM7-5	Isoform 5 of TOM1-like protein 2 OS=Homo sapiens GN=TOM1L2 - [TM1L2_HUMAN]	130.454	32.51	8	15	15	25	3.11934e+09	0.933064	1.13124	0.935699	1.06569	1.01876	1.13109	1.14991	1.12554	1.09409
P13798	Acylamino-acid-releasing enzyme OS=Homo sapiens GN=APEH PE=1 SV=4 - [ACPH_HUMAN]	194.546	39.62	7	20	20	46	3114436212	0.977113	1.07916	0.943731	0.938902	0.980975	0.991705	0.975737	1.0231	1.01483
Q02153	Guanylate cyclase soluble subunit beta-1 OS=Homo sapiens GN=GUCY1B3 PE=1 SV=1 - [GCYB1_HUMAN]	216.027	47.33	6	27	27	49	3.10965e+09	0.890995	1.08228	1.02672	0.875313	0.94002	0.94799	0.952427	1.06806	1.05059
O75131	Copine-3 OS=Homo sapiens GN=CPNE3 PE=1 SV=1 - [CPNE3_HUMAN]	127.46	30.73	14	14	15	32	3.0998e+09	0.880972	1.09155	1.02748	0.947755	0.995924	1.0463	0.955456	1.04481	1.03753
O94804	Serine/threonine-protein kinase 10 OS=Homo sapiens GN=STK10 PE=1 SV=1 - [STK10_HUMAN]	213.581	39.57	4	31	33	56	3078555134	1.01655	0.99671	0.986741	1.01375	0.838254	0.974852	1.1036	0.908196	1.03667
P16157-10	Isoform Er9 of Ankyrin-1 OS=Homo sapiens GN=ANK1 - [ANK1_HUMAN]	486.446	41.97	20	56	58	105	3.06696e+09	0.923086	1.0397	1.03722	0.895488	1.15912	1.05846	0.965956	1.095	1.09014
P46439	Glutathione S-transferase Mu 5 OS=Homo sapiens GN=GSTM5 PE=1 SV=3 - [GSTM5_HUMAN]	101.278	44.04	3	3	13	27	3.0656e+09	1.20159	0.918641	0.879773	1.1207	0.703396	1.15647	1.0405	0.695479	0.927057
P23526	Adenosylhomocysteinase OS=Homo sapiens GN=AHCY PE=1 SV=4 - [SAHH_HUMAN]	142.575	29.86	2	13	15	38	3.06484e+09	1.02761	0.949814	1.02257	0.921748	0.903485	0.898225	0.962182	0.948278	0.961458
O43639	Cytoplasmic protein NCK2 OS=Homo sapiens GN=NCK2 PE=1 SV=2 - [NCK2_HUMAN]	144.66	60.79	4	19	20	35	3055234492	1.26584	0.586072	1.14808	1.01872	0.827244	0.86123	1.01124	0.74565	0.822806
P61812	Transforming growth factor beta-2 OS=Homo sapiens GN=TGFB2 PE=1 SV=1 - [TGFB2_HUMAN]	17.3868	9.42	4	3	4	5	3.03986e+09	1.03105	0.820421	1.14853	0.548714	0.688991	0.590905	0.546551	0.69535	0.720334
P07108	Acyl-CoA-binding protein OS=Homo sapiens GN=DBI PE=1 SV=2 - [ACBP_HUMAN]	40.003	50.57	8	3	3	10	3038693856	0.618967	0.91775	1.46328	0.766608	0.629959	1.29478	0.647508	0.883227	1.11409
P55957	BH3-interacting domain death agonist OS=Homo sapiens GN=BID PE=1 SV=1 - [BID_HUMAN]	59.4657	26.67	4	3	3	17	3.03783e+09	0.83247	1.19888	0.968646	0.973347	0.926651	1.11088	0.992758	1.14312	1.09639
Q86TP1	Protein prune homolog OS=Homo sapiens GN=PRUNE PE=1 SV=2 - [PRUNE_HUMAN]	176.027	50.99	9	18	18	42	3.01862e+09	0.996804	1.07126	0.931937	0.932461	0.871661	0.934618	0.958902	1.05007	0.95812
Q9Y2Q0-3	Isoform 3 of Phospholipid-transporting ATPase IA OS=Homo sapiens GN=ATP8A1 - [AT8A1_HUMAN]	267.366	37.6	8	1	36	63	3.01583e+09	1.05919	1.11063	0.830175	0.985948	1.12331	0.982876	0.982083	1.05194	1.0583
Q13011	Delta(3,5)-Delta(2,4)-dienoyl-CoA isomerase, mitochondrial OS=Homo sapiens GN=ECH1 PE=1 SV=2 - [ECH1_HUMAN]	140.39	42.07	6	12	12	34	3.00938e+09	1.23536	0.791514	0.973125	1.24776	1.13449	0.960621	1.06061	0.861847	0.784727
P30566	Adenylosuccinate lyase OS=Homo sapiens GN=ADSL PE=1 SV=2 - [PUR8_HUMAN]	86.3055	35.95	13	13	13	19	2.99785e+09	0.911894	1.06124	1.02686	0.903158	0.926892	1.00323	0.994214	1.03724	1.0713
P62495-2	Isoform 2 of Eukaryotic peptide chain release factor subunit 1 OS=Homo sapiens GN=ETF1 - [ERF1_HUMAN]	140.489	43.56	5	17	17	35	2.98687e+09	0.806006	1.18648	1.00752	0.896401	1.00866	1.03766	0.971332	1.17164	1.04549
Q99442	Translocation protein SEC62 OS=Homo sapiens GN=SEC62 PE=1 SV=1 - [SEC62_HUMAN]	63.6752	19.05	3	10	10	18	2.97901e+09	1.14809	0.860651	0.991255	1.17368	0.838773	0.885738	1.11838	0.879155	0.904881
Q15067-2	Isoform 2 of Peroxisomal acyl-coenzyme A oxidase 1 OS=Homo sapiens GN=ACOX1 - [ACOX1_HUMAN]	191.446	39.7	9	18	18	39	2.97785e+09	1.00007	1.06309	0.93684	1.16063	1.30585	1.08198	1.06486	1.07313	1.06309
P61978-3	Isoform 3 of Heterogeneous nuclear ribonucleoprotein K OS=Homo sapiens GN=HNRNPK - [HNRPK_HUMAN]	127.722	50.45	6	18	18	32	2.97717e+09	1.07066	0.715505	1.21384	0.81392	0.605199	1.11965	0.764068	0.696705	1.10805
O43583	Density-regulated protein OS=Homo sapiens GN=DENR PE=1 SV=2 - [DENR_HUMAN]	61.6927	41.92	2	7	7	16	2.97045e+09	1.0028	0.955426	1.04178	0.950506	0.770415	0.926322	0.915305	0.786268	0.912977
P62330	ADP-ribosylation factor 6 OS=Homo sapiens GN=ARF6 PE=1 SV=2 - [ARF6_HUMAN]	104.588	44	10	6	7	23	2.96956e+09	0.968644	0.981122	1.05023	1.14941	1.04582	1.03526	1.13341	0.993015	1.08059
Q9BSF0	Small membrane A-kinase anchor protein OS=Homo sapiens GN=C2orf88 PE=1 SV=2 - [SMAKA_HUMAN]	110.851	70.53	3	7	7	25	2.96919e+09	1.15019	0.914772	0.935035	1.08789	0.789828	1.0694	1.03004	0.849268	1.04581
P40763	Signal transducer and activator of transcription 3 OS=Homo sapiens GN=STAT3 PE=1 SV=2 - [STAT3_HUMAN]	209.821	49.61	4	1	31	54	2.96847e+09	0.966928	1.11123	0.921847	1.03967	1.12308	0.962955	1.06527	1.21772	0.982757
P31939-2	Isoform 2 of Bifunctional purine biosynthesis protein PURH OS=Homo sapiens GN=ATIC - [PUR9_HUMAN]	234.834	55.33	7	26	26	52	2.96763e+09	1.01091	0.946755	1.04233	0.949787	1.06187	0.899707	1.06712	1.12158	0.848661
Q93052	Lipoma-preferred partner OS=Homo sapiens GN=LPP PE=1 SV=1 - [LPP_HUMAN]	191.808	59.31	11	20	23	40	2.96059e+09	1.05915	0.73481	1.20604	0.935804	1.34356	1.03678	1.0512	0.912066	1.07229
Q96P63-2	Isoform 2 of Serpin B12 OS=Homo sapiens GN=SERPINB12 - [SPB12_HUMAN]	33.3815	16.71	2	6	6	8	2.95842e+09	0.821284	0.821464	1.35725	0.743341	0.927782	1.05958	0.729549	1.12552	1.27512
P26639	Threonine--tRNA ligase, cytoplasmic OS=Homo sapiens GN=TARS PE=1 SV=3 - [SYTC_HUMAN]	256.403	41.77	6	24	26	66	2.95582e+09	0.984405	1.01836	0.997232	0.961809	0.917213	0.998342	1.03122	1.06299	1.01607
C9J6B1	Ras-related protein Ral-B (Fragment) OS=Homo sapiens GN=RALB PE=1 SV=1 - [C9J6B1_HUMAN]	139.18	58.68	8	8	11	30	2.95512e+09	0.958357	1.01296	1.02869	1.03589	0.980401	1.10882	1.01231	0.99115	1.1178
F5H6Z0	Cyclin-dependent kinase 17 OS=Homo sapiens GN=CDK17 PE=1 SV=1 - [F5H6Z0_HUMAN]	40.7229	14.68	55	3	7	12	2.93027e+09	1.06905	0.825701	1.10525	0.786206	0.57822	0.805799	0.792305	0.743738	0.724444
Q9Y2Q0-2	Isoform 2 of Phospholipid-transporting ATPase IA OS=Homo sapiens GN=ATP8A1 - [AT8A1_HUMAN]	250.896	37.42	9	1	36	59	2.92942e+09	1.01506	0.944603	1.04034	0.983474	0.973824	1.04073	1.01069	1.00815	1.01979
Q9H2G2-2	Isoform 2 of STE20-like serine/threonine-protein kinase OS=Homo sapiens GN=SLK - [SLK_HUMAN]	252.175	34.14	2	39	42	63	2.92911e+09	0.959456	1.0334	1.00715	0.906993	0.961972	0.935601	1.01949	1.05341	1.00614
Q13237-2	Isoform 2 of cGMP-dependent protein kinase 2 OS=Homo sapiens GN=PRKG2 - [KGP2_HUMAN]	27.5662	6.68	3	2	3	8	2.92417e+09	1.18687	0.92616	0.886969	0.969691	0.764315	0.901773	0.892665	0.744023	0.816601
Q9BWD1	Acetyl-CoA acetyltransferase, cytosolic OS=Homo sapiens GN=ACAT2 PE=1 SV=2 - [THIC_HUMAN]	126.936	45.59	2	12	12	26	2.91484e+09	1.00829	0.957949	1.03376	1.00261	0.907459	0.94919	0.949523	1.00477	0.969528
B7Z863	Sarcolemmal membrane-associated protein OS=Homo sapiens GN=SLMAP PE=1 SV=1 - [B7Z863_HUMAN]	200.468	56.92	4	1	25	51	2890581104	0.85897	1.23576	0.905268	1.09639	1.21962	1.11834	1.0891	1.22495	0.992812
Q9P2J5	Leucine--tRNA ligase, cytoplasmic OS=Homo sapiens GN=LARS PE=1 SV=2 - [SYLC_HUMAN]	173.164	30.7	4	32	32	42	2.8877e+09	0.938822	1.10803	0.953146	0.960393	1.08056	0.956853	1.00283	1.09412	0.96317
Q13884	Beta-1-syntrophin OS=Homo sapiens GN=SNTB1 PE=1 SV=3 - [SNTB1_HUMAN]	238.576	52.23	4	21	23	56	2.87856e+09	1.01642	1.02462	0.958953	0.974003	1.0491	1.01621	1.00314	1.02864	0.96138
P47985	Cytochrome b-c1 complex subunit Rieske, mitochondrial OS=Homo sapiens GN=UQCRFS1 PE=1 SV=2 - [UCRI_HUMAN]	56.5155	24.82	2	7	7	15	2.87691e+09	1.14499	0.85837	0.99664	1.16017	1.0906	1.03804	1.13547	0.973124	0.993717
O76003	Glutaredoxin-3 OS=Homo sapiens GN=GLRX3 PE=1 SV=2 - [GLRX3_HUMAN]	139.394	42.39	1	16	16	33	2.87688e+09	1.13072	0.881692	0.987584	0.977902	0.870922	0.965231	1.01163	0.891419	0.906622
Q9H2K8	Serine/threonine-protein kinase TAO3 OS=Homo sapiens GN=TAOK3 PE=1 SV=2 - [TAOK3_HUMAN]	351.345	38.86	12	32	36	82	2.87646e+09	0.988058	0.98201	1.02993	0.898895	0.870651	0.853763	0.979724	0.947015	0.993773
Q08495	Dematin OS=Homo sapiens GN=DMTN PE=1 SV=3 - [DEMA_HUMAN]	157.526	58.52	12	17	17	39	2.87482e+09	1.14641	0.759586	1.094	0.775862	1.0946	1.08706	0.695218	1.07658	1.06247
O60256	Phosphoribosyl pyrophosphate synthase-associated protein 2 OS=Homo sapiens GN=PRPSAP2 PE=1 SV=1 - [KPRB_HUMAN]	120.549	41.73	17	12	14	31	2.87233e+09	0.93174	1.06306	1.0052	0.916666	1.02981	0.980344	0.95579	1.06882	0.957639
Q86UT6	NLR family member X1 OS=Homo sapiens GN=NLRX1 PE=1 SV=1 - [NLRX1_HUMAN]	247.54	37.03	5	22	22	51	2.86503e+09	1.01919	1.01027	0.970533	1.08549	1.12241	1.0977	1.03714	1.01229	1.02485
P42768	Wiskott-Aldrich syndrome protein OS=Homo sapiens GN=WAS PE=1 SV=4 - [WASP_HUMAN]	153.431	43.43	2	16	16	37	2.86484e+09	1.15345	0.813988	1.03256	1.00396	0.812277	0.971288	0.947562	0.822305	0.954939
P48047	ATP synthase subunit O, mitochondrial OS=Homo sapiens GN=ATP5O PE=1 SV=1 - [ATPO_HUMAN]	63.4331	42.25	4	8	8	16	2.85327e+09	1.35903	0.482243	1.15872	1.00131	0.823951	0.528016	1.00841	0.626049	0.586132
J3QLD9	Flotillin-2 OS=Homo sapiens GN=FLOT2 PE=1 SV=1 - [J3QLD9_HUMAN]	210.173	51.4	4	24	24	48	2.84969e+09	0.998637	1.08969	0.911677	1.06216	1.08379	1.03617	1.03958	1.11409	1.03186
O75935	Dynactin subunit 3 OS=Homo sapiens GN=DCTN3 PE=1 SV=1 - [DCTN3_HUMAN]	56.6556	36.56	7	8	8	15	2835714023	1.08999	0.927914	0.982098	0.957383	0.90245	0.949732	0.959078	0.996113	0.930858
O95989	Diphosphoinositol polyphosphate phosphohydrolase 1 OS=Homo sapiens GN=NUDT3 PE=1 SV=1 - [NUDT3_HUMAN]	45.3722	45.35	2	6	6	11	2.82196e+09	0.918095	1.08304	0.998861	0.962383	0.973909	0.979705	0.950576	1.14125	1.03423
Q9H8W4	Pleckstrin homology domain-containing family F member 2 OS=Homo sapiens GN=PLEKHF2 PE=1 SV=1 - [PKHF2_HUMAN]	90.6857	49.4	4	10	10	20	2.81645e+09	1.11784	0.898812	0.983353	1.00842	1.04256	0.88185	1.07225	0.980506	0.868447
O15078	Centrosomal protein of 290 kDa OS=Homo sapiens GN=CEP290 PE=1 SV=2 - [CE290_HUMAN]	21.6062	1.13	17	1	4	7	2.81426e+09	0.992213	0.987937	1.01985	0.781839	1.09428	0.949861	0.936296	1.0627	1.10091
O95866-2	Isoform A of Protein G6b OS=Homo sapiens GN=G6B - [G6B_HUMAN]	97.5527	46.84	6	3	8	27	2.80164e+09	2.02545	0.368512	0.606038	1.1427	0.525877	0.486575	1.02559	0.356868	0.567265
Q14432	cGMP-inhibited 3',5'-cyclic phosphodiesterase A OS=Homo sapiens GN=PDE3A PE=1 SV=3 - [PDE3A_HUMAN]	148.188	32.52	3	22	22	34	2.79377e+09	1.01511	0.950807	1.03409	0.956212	0.877251	0.91975	1.00455	0.943394	0.953328
P52306	Rap1 GTPase-GDP dissociation stimulator 1 OS=Homo sapiens GN=RAP1GDS1 PE=1 SV=3 - [GDS1_HUMAN]	178.066	38.71	11	1	18	39	2792979933	0.827792	1.22053	0.951674	0.991506	0.947907	1.12633	1.13099	1.12223	1.12178
P52306-4	Isoform 4 of Rap1 GTPase-GDP dissociation stimulator 1 OS=Homo sapiens GN=RAP1GDS1 - [GDS1_HUMAN]	164.352	38.55	6	1	18	37	2792979933	1.13936	0.989229	0.87141	1.04775	0.849977	0.94951	0.932492	0.831067	0.921319
Q86XR7-2	Isoform 2 of TIR domain-containing adapter molecule 2 OS=Homo sapiens GN=TICAM2 - [TCAM2_HUMAN]	87.4224	31.44	5	9	9	20	2.79086e+09	1.00958	0.995207	0.995212	1.00714	1.03222	1.04383	0.988623	0.976306	1.05142
A0A087WXS7	ATPase ASNA1 OS=Homo sapiens GN=ASNA1 PE=1 SV=1 - [A0A087WXS7_HUMAN]	98.1317	38.07	3	12	12	24	2.78435e+09	0.981633	1.0963	0.922067	1.03091	0.957238	1.0308	0.99615	1.11142	0.986444
O60763	General vesicular transport factor p115 OS=Homo sapiens GN=USO1 PE=1 SV=2 - [USO1_HUMAN]	273.315	41.79	2	31	31	57	2.77242e+09	0.974651	1.08501	0.940338	0.966857	0.915286	1.00957	1.00573	1.05743	1.02511
Q96IU4	Alpha/beta hydrolase domain-containing protein 14B OS=Homo sapiens GN=ABHD14B PE=1 SV=1 - [ABHEB_HUMAN]	64.9038	32.86	4	5	5	16	2.76795e+09	1.24087	0.864896	0.894232	1.08176	0.93498	0.931898	1.0145	0.809811	0.755195
Q8IWB7	WD repeat and FYVE domain-containing protein 1 OS=Homo sapiens GN=WDFY1 PE=1 SV=1 - [WDFY1_HUMAN]	126.734	40	2	14	14	29	2.76547e+09	0.864209	1.08448	1.05131	1.0964	1.13449	1.15634	1.06344	1.11404	1.08527
H0YNG3	Signal peptidase I OS=Homo sapiens GN=SEC11A PE=1 SV=1 - [H0YNG3_HUMAN]	50.4192	38.65	9	8	8	15	2.75632e+09	0.973981	1.0717	0.954318	1.0678	1.13738	1.05501	0.954185	0.965944	1.02755
Q92614-4	Isoform 4 of Unconventional myosin-XVIIIa OS=Homo sapiens GN=MYO18A - [MY18A_HUMAN]	319.092	33.2	9	53	55	73	2756096936	1.29982	0.802811	0.897368	0.553436	0.399359	0.520667	0.578488	0.642566	0.953878
O43294-2	Isoform 2 of Transforming growth factor beta-1-induced transcript 1 protein OS=Homo sapiens GN=TGFB1I1 - [TGFI1_HUMAN]	112.507	52.48	6	13	13	23	2.75513e+09	1.20674	0.663903	1.12936	1.32472	1.03793	1.03335	1.339	0.790458	0.897476
Q16531	DNA damage-binding protein 1 OS=Homo sapiens GN=DDB1 PE=1 SV=1 - [DDB1_HUMAN]	223.284	30.26	17	31	31	58	2.75136e+09	0.927931	1.08167	0.990401	0.927873	0.921764	0.986109	1.00794	1.01447	1.03195
Q9Y3C8	Ubiquitin-fold modifier-conjugating enzyme 1 OS=Homo sapiens GN=UFC1 PE=1 SV=3 - [UFC1_HUMAN]	32.7395	16.77	1	4	4	9	2.74207e+09	1.07491	0.959551	0.965538	1.07103	1.0414	0.970923	1.15541	1.12101	1.008
Q9H8Y8	Golgi reassembly-stacking protein 2 OS=Homo sapiens GN=GORASP2 PE=1 SV=3 - [GORS2_HUMAN]	44.7057	22.12	11	8	8	11	2.73824e+09	0.910687	1.1212	0.968115	0.963274	1.02181	1.07449	1.0503	1.08979	1.08945
O94925	Glutaminase kidney isoform, mitochondrial OS=Homo sapiens GN=GLS PE=1 SV=1 - [GLSK_HUMAN]	135.469	33.78	7	2	18	32	2.73634e+09	0.919394	1.19082	0.889786	1.05626	0.73462	1.23758	1.21969	0.786851	1.40218
O94925-3	Isoform 3 of Glutaminase kidney isoform, mitochondrial OS=Homo sapiens GN=GLS - [GLSK_HUMAN]	137.076	42.31	6	2	18	32	2.73634e+09	1.4465	0.768778	0.784719	1.36474	0.958635	0.95368	1.22194	0.844074	0.845934
Q7L7X3	Serine/threonine-protein kinase TAO1 OS=Homo sapiens GN=TAOK1 PE=1 SV=1 - [TAOK1_HUMAN]	334.45	38.46	4	35	41	81	2.72195e+09	1.05549	0.957341	0.987171	0.933061	0.782662	0.820367	0.98357	0.903796	0.905848
A6NLN1	Polypyrimidine tract binding protein 1, isoform CRA_b OS=Homo sapiens GN=PTBP1 PE=1 SV=4 - [A6NLN1_HUMAN]	137.271	31.12	10	7	9	26	2.72177e+09	1.03368	0.784519	1.18181	1.00869	0.946522	0.868471	1.0334	0.830811	0.957736
Q13492-3	Isoform 3 of Phosphatidylinositol-binding clathrin assembly protein OS=Homo sapiens GN=PICALM - [PICAL_HUMAN]	110.837	24.75	21	10	13	30	2.71521e+09	0.983851	1.02421	0.991936	1.05438	1.22261	1.01402	0.914047	1.00739	0.991679
Q9BVK6	Transmembrane emp24 domain-containing protein 9 OS=Homo sapiens GN=TMED9 PE=1 SV=2 - [TMED9_HUMAN]	75.603	37.02	1	7	8	16	2.70936e+09	0.959752	1.0775	0.962743	1.0956	1.19899	1.11293	1.04651	1.1116	1.12677
Q99704	Docking protein 1 OS=Homo sapiens GN=DOK1 PE=1 SV=1 - [DOK1_HUMAN]	70.2526	35.55	4	10	10	14	2702377464	1.00913	0.917406	1.07346	0.923102	1.03888	0.89782	1.06201	1.0742	1.0703
O15439	Multidrug resistance-associated protein 4 OS=Homo sapiens GN=ABCC4 PE=1 SV=3 - [MRP4_HUMAN]	157.374	18.94	4	23	23	37	2.69549e+09	0.932244	1.13548	0.93228	1.01776	1.15776	0.979161	0.989965	1.1141	1.03447
C9J0K6	Sorcin OS=Homo sapiens GN=SRI PE=1 SV=1 - [C9J0K6_HUMAN]	50.4341	49.03	5	6	6	13	2.69422e+09	1.03247	0.853762	1.11377	1.18613	0.972577	1.08159	1.02344	0.834364	0.738165
A0A087X1V9	Protein IGKV2-28 OS=Homo sapiens GN=IGKV2-28 PE=1 SV=1 - [A0A087X1V9_HUMAN]	21.2157	19.61	12	1	2	5	2.67567e+09	2.27883	0.241114	0.480052	1.74246	0.25532	1.54535	0.183788	0.21936	0.27767
P61970	Nuclear transport factor 2 OS=Homo sapiens GN=NUTF2 PE=1 SV=1 - [NTF2_HUMAN]	54.4063	55.91	2	5	6	12	2.66705e+09	1.05495	0.979389	0.965662	0.985477	0.860627	0.979011	0.995468	0.825351	0.896824
Q16543	Hsp90 co-chaperone Cdc37 OS=Homo sapiens GN=CDC37 PE=1 SV=1 - [CDC37_HUMAN]	129.623	38.62	5	17	17	31	2.66075e+09	0.924759	1.11751	0.957727	1.02041	0.903858	1.00721	1.04721	1.0889	1.03555
P07919	Cytochrome b-c1 complex subunit 6, mitochondrial OS=Homo sapiens GN=UQCRH PE=1 SV=2 - [QCR6_HUMAN]	71.4615	38.46	2	3	3	14	2.66003e+09	0.821064	1.23553	0.943406	1.0538	1.20173	1.32199	1.04843	1.22614	1.18813
Q92734-4	Isoform 4 of Protein TFG OS=Homo sapiens GN=TFG - [TFG_HUMAN]	90.4923	51.43	8	9	10	22	2.65828e+09	0.736058	1.17513	1.08881	1.05544	1.08131	1.26999	1.04109	1.19455	1.15011
Q8N9U0	Tandem C2 domains nuclear protein OS=Homo sapiens GN=TC2N PE=1 SV=2 - [TAC2N_HUMAN]	127.033	45.71	3	18	18	33	2.65759e+09	1.01655	0.877108	1.10634	0.941631	0.883159	0.96611	1.00711	0.782931	1.09764
P55212	Caspase-6 OS=Homo sapiens GN=CASP6 PE=1 SV=2 - [CASP6_HUMAN]	114.294	54.27	5	16	16	25	2.65504e+09	1.03267	0.908645	1.05868	1.031	1.06435	0.925315	1.1178	0.996092	0.980489
B4E1Z4	Uncharacterized protein OS=Homo sapiens PE=2 SV=1 - [B4E1Z4_HUMAN]	212.293	24.96	14	30	30	51	2.65467e+09	1.20249	0.707553	1.08996	2.02288	0.939808	1.53401	0.693578	0.544562	0.74832
P63092-3	Isoform 3 of Guanine nucleotide-binding protein G(s) subunit alpha isoforms short OS=Homo sapiens GN=GNAS - [GNAS2_HUMAN]	117.292	32.98	20	11	12	31	2.653e+09	0.989149	1.04736	0.963488	1.00547	0.972919	1.03851	1.0185	1.06788	1.00968
O60496	Docking protein 2 OS=Homo sapiens GN=DOK2 PE=1 SV=2 - [DOK2_HUMAN]	87.1145	39.32	4	11	11	21	2.65033e+09	1.33615	0.62151	1.04235	0.936425	0.835396	0.755176	0.964453	0.648132	0.68559
V9HW75	Epididymis secretory protein Li 109 OS=Homo sapiens GN=HEL-S-109 PE=1 SV=1 - [V9HW75_HUMAN]	213.633	54.52	12	25	25	52	2.64623e+09	0.885485	1.14067	0.973844	1.06235	0.951281	1.1084	1.06792	1.08465	1.0827
P07954-2	Isoform Cytoplasmic of Fumarate hydratase, mitochondrial OS=Homo sapiens GN=FH - [FUMH_HUMAN]	146.969	45.82	2	18	18	36	2.64617e+09	1.34268	0.681905	0.97542	1.25041	1.22002	0.812417	1.29984	0.824264	0.687835
Q4G0F5	Vacuolar protein sorting-associated protein 26B OS=Homo sapiens GN=VPS26B PE=1 SV=2 - [VP26B_HUMAN]	111.053	39.29	2	11	11	24	2.64055e+09	0.951064	1.02394	1.025	0.976892	1.06529	0.98904	0.993465	1.06532	1.04577
A0A087X0I4	Coatomer subunit epsilon OS=Homo sapiens GN=COPE PE=1 SV=1 - [A0A087X0I4_HUMAN]	110.931	48.21	6	13	13	24	2.63289e+09	1.15861	0.845526	0.995859	0.94028	0.9776	0.886559	0.878186	0.771396	1.00759
P40763-2	Isoform Del-701 of Signal transducer and activator of transcription 3 OS=Homo sapiens GN=STAT3 - [STAT3_HUMAN]	207.572	49.54	2	1	31	53	2.63211e+09	0.91024	1.12856	0.961204	0.9478	0.955238	0.978431	0.924856	0.936219	0.997874
K7EPR5	cAMP-dependent protein kinase type I-alpha regulatory subunit (Fragment) OS=Homo sapiens GN=PRKAR1A PE=1 SV=4 - [K7EPR5_HUMAN]	49.1825	71.11	3	1	4	14	2.62842e+09	1.03574	1.1194	0.844855	0.831522	1.19094	0.992171	0.780322	1.20359	0.93952
P11177-2	Isoform 2 of Pyruvate dehydrogenase E1 component subunit beta, mitochondrial OS=Homo sapiens GN=PDHB - [ODPB_HUMAN]	70.7161	31.67	5	9	9	19	2620428046	1.10194	0.897949	1.00011	1.25296	1.22185	1.16545	1.01781	0.90884	0.911387
Q9UL46	Proteasome activator complex subunit 2 OS=Homo sapiens GN=PSME2 PE=1 SV=4 - [PSME2_HUMAN]	73.4886	33.05	4	8	8	18	2617313228	1.01764	1.07448	0.907871	1.00994	0.84648	0.973822	0.954109	1.08014	0.948255
S4R3N1	Protein HSPE1-MOB4 OS=Homo sapiens GN=HSPE1-MOB4 PE=3 SV=1 - [S4R3N1_HUMAN]	48.4057	41.76	6	6	8	11	2.6158e+09	0.942996	1.02518	1.03182	1.05123	1.25576	1.02191	0.956756	1.05665	1.03544
Q9Y5P6	Mannose-1-phosphate guanyltransferase beta OS=Homo sapiens GN=GMPPB PE=1 SV=2 - [GMPPB_HUMAN]	115.513	42.78	2	10	10	25	2.60607e+09	1.12063	0.967858	0.911507	1.08253	0.967135	0.986225	1.07287	1.07563	0.94686
P01625	Ig kappa chain V-IV region Len OS=Homo sapiens PE=1 SV=2 - [KV402_HUMAN]	23.3808	15.79	1	1	1	5	2604673281	1.23394	0.565054	1.20101	2.58794	1.77415	1.91941	0.801674	0.539033	0.669437
Q9UBQ0	Vacuolar protein sorting-associated protein 29 OS=Homo sapiens GN=VPS29 PE=1 SV=1 - [VPS29_HUMAN]	27.384	20.33	4	4	4	8	2.60368e+09	0.791044	1.19902	1.00993	0.97311	1.16078	1.0922	0.971215	1.13991	0.917278
Q9Y6Q5	AP-1 complex subunit mu-2 OS=Homo sapiens GN=AP1M2 PE=1 SV=4 - [AP1M2_HUMAN]	22.4287	11.11	7	3	5	6	2.59307e+09	1.19018	0.856184	0.953636	1.12946	1.15941	0.920666	0.799893	0.855267	0.916936
P32189-1	Isoform 1 of Glycerol kinase OS=Homo sapiens GN=GK - [GLPK_HUMAN]	133.39	41.98	13	17	17	31	2592687674	0.970632	1.05255	0.976816	0.957881	1.00925	1.02238	0.983305	1.07733	0.986845
O43242	26S proteasome non-ATPase regulatory subunit 3 OS=Homo sapiens GN=PSMD3 PE=1 SV=2 - [PSMD3_HUMAN]	160.877	40.26	4	24	24	37	2.59253e+09	1.00695	0.972606	1.02045	1.04566	1.01025	1.00824	1.00308	0.936314	1.00057
Q7Z7H5-3	Isoform 3 of Transmembrane emp24 domain-containing protein 4 OS=Homo sapiens GN=TMED4 - [TMED4_HUMAN]	86.6096	43.55	4	6	8	19	2.5874e+09	1.01315	1.05967	0.927174	1.22708	1.1923	1.16712	1.12203	1.15805	0.933301
P12081-4	Isoform 4 of Histidine--tRNA ligase, cytoplasmic OS=Homo sapiens GN=HARS - [SYHC_HUMAN]	164.465	41.51	9	17	23	43	2.58703e+09	0.955584	1.05578	0.988633	0.961946	0.988735	1.02676	1.04236	1.10014	1.02821
A0A087X0P6	Protein IGKV2D-29 OS=Homo sapiens GN=IGKV2D-29 PE=1 SV=1 - [A0A087X0P6_HUMAN]	21.0294	23.53	6	1	2	5	2.58571e+09	1.10585	0.54636	1.34779	1.32053	2.14438	1.4936	0.809508	0.745033	0.87252
Q9Y6N5	Sulfide:quinone oxidoreductase, mitochondrial OS=Homo sapiens GN=SQRDL PE=1 SV=1 - [SQRD_HUMAN]	217.005	50.44	7	20	21	51	2.58136e+09	0.963034	0.997448	1.03952	1.0596	1.21643	1.0688	1.02666	1.02676	0.998466
Q9H2U2	Inorganic pyrophosphatase 2, mitochondrial OS=Homo sapiens GN=PPA2 PE=1 SV=2 - [IPYR2_HUMAN]	124.907	47.9	12	13	14	27	2563195217	0.885332	1.00492	1.10975	1.20208	1.35076	1.07469	1.10428	1.12437	0.882405
Q00722-3	Isoform 3 of 1-phosphatidylinositol 4,5-bisphosphate phosphodiesterase beta-2 OS=Homo sapiens GN=PLCB2 - [PLCB2_HUMAN]	169.391	26.75	6	28	28	40	2562078769	0.939251	1.05206	1.00869	0.965812	0.970988	1.066	1.01198	1.08443	1.08256
P51809	Vesicle-associated membrane protein 7 OS=Homo sapiens GN=VAMP7 PE=1 SV=3 - [VAMP7_HUMAN]	75.9801	45.91	4	8	8	20	2561022130	1.0016	0.991327	1.00707	1.06226	1.05446	1.02921	1.0458	1.0043	1.03116
Q8N1Q1	Carbonic anhydrase 13 OS=Homo sapiens GN=CA13 PE=1 SV=1 - [CAH13_HUMAN]	59.5343	33.59	1	7	7	11	2.55478e+09	0.979023	0.783043	1.23793	1.11356	1.13354	0.954611	1.17301	0.994319	0.895417
Q9UL25	Ras-related protein Rab-21 OS=Homo sapiens GN=RAB21 PE=1 SV=3 - [RAB21_HUMAN]	72.4244	35.11	1	8	8	16	2.54759e+09	0.935957	1.03647	1.02757	1.09799	1.22974	1.07379	1.07227	1.01252	1.04655
P08574	Cytochrome c1, heme protein, mitochondrial OS=Homo sapiens GN=CYC1 PE=1 SV=3 - [CY1_HUMAN]	100.532	28.62	1	5	5	24	2.54212e+09	1.01319	1.0105	0.976312	1.00986	1.13612	1.051	0.977008	0.97455	0.996579
P46977	Dolichyl-diphosphooligosaccharide--protein glycosyltransferase subunit STT3A OS=Homo sapiens GN=STT3A PE=1 SV=2 - [STT3A_HUMAN]	118.622	21.7	6	16	17	33	2.53877e+09	0.939733	1.09103	0.969234	1.07566	1.25478	1.03924	1.07323	1.11813	1.05863
Q9UBC2-2	Isoform 2 of Epidermal growth factor receptor substrate 15-like 1 OS=Homo sapiens GN=EPS15L1 - [EP15R_HUMAN]	266.97	50.88	12	41	41	61	2.53571e+09	0.887694	1.11473	0.997576	0.963796	0.964065	1.07875	1.02749	1.13678	1.08682
Q02252-2	Isoform 2 of Methylmalonate-semialdehyde dehydrogenase [acylating], mitochondrial OS=Homo sapiens GN=ALDH6A1 - [MMSA_HUMAN]	57.1208	28.54	3	12	12	15	2.53428e+09	1.17399	0.810553	1.01545	1.40259	1.59214	0.903919	1.37862	1.19116	1.02416
P01111	GTPase NRas OS=Homo sapiens GN=NRAS PE=1 SV=1 - [RASN_HUMAN]	93.5438	59.79	3	4	9	21	2526785018	1.16238	0.864077	0.973541	1.03155	0.875907	0.957688	0.919683	0.904884	1.02658
P09543-2	Isoform CNPI of 2',3'-cyclic-nucleotide 3'-phosphodiesterase OS=Homo sapiens GN=CNP - [CN37_HUMAN]	110.339	39.4	6	16	16	26	2.52474e+09	1.0191	1.00824	0.972669	1.04255	0.95488	1.00219	1.03405	0.962282	0.957047
Q8WXF7-2	Isoform 2 of Atlastin-1 OS=Homo sapiens GN=ATL1 - [ATLA1_HUMAN]	161.809	32.19	4	17	18	38	2.5183e+09	0.898165	1.0994	1.00244	1.14371	1.17111	1.14137	1.02648	1.1542	1.10193
E5RJR5	S-phase kinase-associated protein 1 OS=Homo sapiens GN=SKP1 PE=1 SV=1 - [E5RJR5_HUMAN]	48.3963	60.12	8	9	9	12	2.51664e+09	0.656775	1.31619	1.02704	0.870124	1.03725	1.1894	1.01057	1.26689	1.23266
O75368	SH3 domain-binding glutamic acid-rich-like protein OS=Homo sapiens GN=SH3BGRL PE=1 SV=1 - [SH3L1_HUMAN]	90.5786	68.42	1	9	9	22	2516372510	0.678599	0.569131	1.75227	0.703166	1.30204	1.03181	0.512752	1.05182	1.09176
P29692	Elongation factor 1-delta OS=Homo sapiens GN=EEF1D PE=1 SV=5 - [EF1D_HUMAN]	92.904	56.94	24	9	12	18	2.51338e+09	1.09511	0.455031	1.44986	1.00665	0.99636	0.963903	1.08253	0.748886	1.20049
E9PKY5	Peptidyl-prolyl cis-trans isomerase (Fragment) OS=Homo sapiens GN=PPIE PE=1 SV=1 - [E9PKY5_HUMAN]	9.78426	7.98	5	1	2	3	2.51195e+09	1.55481	0.492013	0.953175	1.18145	0.489417	1.02698	1.06577	0.931501	0.780039
P98194-2	Isoform 2 of Calcium-transporting ATPase type 2C member 1 OS=Homo sapiens GN=ATP2C1 - [AT2C1_HUMAN]	192.256	35.81	17	25	25	46	2.51076e+09	0.965283	1.06123	0.97349	1.1112	1.24601	1.13838	1.00006	1.11034	1.06027
P36969-2	Isoform Cytoplasmic of Phospholipid hydroperoxide glutathione peroxidase, mitochondrial OS=Homo sapiens GN=GPX4 - [GPX4_HUMAN]	69.1185	61.76	11	11	11	19	2.50897e+09	1.36156	0.709054	0.929387	1.11078	0.923265	0.735942	1.14622	0.83512	0.606366
Q02108	Guanylate cyclase soluble subunit alpha-3 OS=Homo sapiens GN=GUCY1A3 PE=1 SV=2 - [GCYA3_HUMAN]	231.765	45.65	6	28	28	53	2504654467	0.925718	1.07415	1.00013	0.969289	0.90874	0.999589	1.04899	1.10581	1.05617
Q96T51	RUN and FYVE domain-containing protein 1 OS=Homo sapiens GN=RUFY1 PE=1 SV=2 - [RUFY1_HUMAN]	241.823	49.58	10	32	32	57	2496876947	0.973778	1.04225	0.983972	1.03686	1.07239	1.0224	1.07094	1.07117	1.01353
P23381	Tryptophan--tRNA ligase, cytoplasmic OS=Homo sapiens GN=WARS PE=1 SV=2 - [SYWC_HUMAN]	123.915	38.85	23	19	19	30	2.49254e+09	0.942012	1.03807	1.01992	0.981882	0.932687	0.982621	1.0184	1.00344	0.994644
P51812	Ribosomal protein S6 kinase alpha-3 OS=Homo sapiens GN=RPS6KA3 PE=1 SV=1 - [KS6A3_HUMAN]	159.878	39.19	19	15	25	39	2.49098e+09	1.01922	1.00083	0.979946	0.916359	0.924242	0.969413	0.983915	1.08086	0.986596
P14550	Alcohol dehydrogenase [NADP(+)] OS=Homo sapiens GN=AKR1A1 PE=1 SV=3 - [AK1A1_HUMAN]	68.6527	49.54	4	12	12	15	2.49096e+09	1.0181	0.864548	1.11736	1.13722	1.06298	0.852024	1.2449	1.17848	0.979183
H0Y3P2	Eukaryotic translation initiation factor 4 gamma 2 OS=Homo sapiens GN=EIF4G2 PE=1 SV=1 - [H0Y3P2_HUMAN]	171.254	30.84	16	27	27	46	2.48035e+09	0.905817	1.07732	1.01686	1.005	0.954641	1.00043	1.02978	1.05558	1.01966
F5GXE4	Arginyl-tRNA--protein transferase 1 OS=Homo sapiens GN=ATE1 PE=1 SV=1 - [F5GXE4_HUMAN]	107.349	41.88	4	3	18	25	2.47025e+09	0.929967	0.971746	1.09829	0.952018	0.996835	0.94701	0.982917	0.961145	0.967551
H0Y5C2	Arginyl-tRNA--protein transferase 1 (Fragment) OS=Homo sapiens GN=ATE1 PE=1 SV=1 - [H0Y5C2_HUMAN]	96.585	38.45	3	2	17	23	2.47025e+09	1.14536	0.877098	0.977537	1.19904	0.708242	0.923093	1.03926	0.790259	0.825399
P49758-6	Isoform 6 of Regulator of G-protein signaling 6 OS=Homo sapiens GN=RGS6 - [RGS6_HUMAN]	120.845	41.12	28	15	15	25	2.46332e+09	0.970051	1.00415	1.0258	0.90989	1.078	0.921203	0.96887	1.02442	0.965667
Q5TB53	Transmembrane 9 superfamily member 3 (Fragment) OS=Homo sapiens GN=TM9SF3 PE=1 SV=4 - [Q5TB53_HUMAN]	105.838	41.11	2	14	14	26	2.46035e+09	0.542021	1.31829	1.13969	0.853239	1.58871	1.20075	0.887517	1.46265	1.37241
A0A087WUQ6	Glutathione peroxidase OS=Homo sapiens GN=GPX1 PE=1 SV=1 - [A0A087WUQ6_HUMAN]	83.5824	46.04	3	7	7	21	2.45825e+09	1.55099	0.465241	0.983767	1.30419	0.992928	0.712956	1.22267	0.640691	0.589362
O95782-2	Isoform B of AP-2 complex subunit alpha-1 OS=Homo sapiens GN=AP2A1 - [AP2A1_HUMAN]	229.241	36.86	3	24	29	53	2.45345e+09	0.991597	0.940806	1.0676	1.07683	1.03588	0.96297	1.07828	0.974518	0.9814
P98172	Ephrin-B1 OS=Homo sapiens GN=EFNB1 PE=1 SV=1 - [EFNB1_HUMAN]	99.0819	48.84	2	13	13	23	2.44519e+09	1.02064	0.990982	0.988381	0.818007	0.980938	0.784831	1.03611	0.988619	1.01896
Q8TAT6	Nuclear protein localization protein 4 homolog OS=Homo sapiens GN=NPLOC4 PE=1 SV=3 - [NPL4_HUMAN]	148.097	36.02	3	18	18	33	2.44264e+09	0.986707	1.06007	0.953226	0.962569	0.970076	1.01952	0.979933	1.00648	0.972045
P22059	Oxysterol-binding protein 1 OS=Homo sapiens GN=OSBP PE=1 SV=1 - [OSBP1_HUMAN]	136.071	26.39	2	20	20	32	2.43971e+09	0.93317	1.06423	1.0026	1.03953	1.13307	1.05754	0.981723	1.0549	0.999527
P01765	Ig heavy chain V-III region TIL OS=Homo sapiens PE=1 SV=1 - [HV304_HUMAN]	32.2587	26.09	6	2	2	7	2.43955e+09	1.30855	0.57838	1.11307	3.00989	1.25557	1.78771	0.741449	0.415028	0.704774
P01116	GTPase KRas OS=Homo sapiens GN=KRAS PE=1 SV=1 - [RASK_HUMAN]	88.6523	51.85	3	1	8	20	2.43905e+09	0.809892	1.03582	1.15429	0.890238	1.52997	1.03532	0.919188	1.2393	1.26194
Q15418-4	Isoform 4 of Ribosomal protein S6 kinase alpha-1 OS=Homo sapiens GN=RPS6KA1 - [KS6A1_HUMAN]	112.226	33.24	23	11	21	29	2.43862e+09	1.05015	1.02077	0.929079	0.960204	0.97819	0.911377	0.97557	0.94937	0.890433
Q5T321	Neurobeachin OS=Homo sapiens GN=NBEA PE=1 SV=1 - [Q5T321_HUMAN]	66.3722	3.74	4	3	10	17	2.43399e+09	1.08994	0.920493	0.989564	0.908251	0.927404	0.890459	0.94459	0.997275	0.881623
O95336	6-phosphogluconolactonase OS=Homo sapiens GN=PGLS PE=1 SV=2 - [6PGL_HUMAN]	82.0653	37.98	4	9	9	20	2.43141e+09	1.39602	0.711901	0.892081	1.17459	0.830545	0.868571	1.09354	0.683177	0.722644
Q13131	5'-AMP-activated protein kinase catalytic subunit alpha-1 OS=Homo sapiens GN=PRKAA1 PE=1 SV=4 - [AAPK1_HUMAN]	130.175	38.28	5	16	16	32	2.42373e+09	0.970858	1.07067	0.958473	0.946195	0.96836	0.99893	0.950152	1.09743	0.953984
Q9HC38-2	Isoform 2 of Glyoxalase domain-containing protein 4 OS=Homo sapiens GN=GLOD4 - [GLOD4_HUMAN]	140.086	49.33	7	16	16	38	2417425402	1.00715	0.969566	1.02328	1.07432	0.994565	1.09016	1.05183	1.09231	0.943809
Q05397-7	Isoform 7 of Focal adhesion kinase 1 OS=Homo sapiens GN=PTK2 - [FAK1_HUMAN]	260.959	40.66	31	29	30	59	2.41703e+09	0.998471	1.00167	0.999856	1.07575	1.14008	0.965699	1.01679	1.02606	0.960286
Q9UNS2	COP9 signalosome complex subunit 3 OS=Homo sapiens GN=COPS3 PE=1 SV=3 - [CSN3_HUMAN]	83.7276	41.13	8	12	12	18	2.41527e+09	0.864693	1.13259	1.00272	0.968305	0.979635	1.01347	1.03019	1.15308	1.10311
Q9UKE5-6	Isoform 6 of TRAF2 and NCK-interacting protein kinase OS=Homo sapiens GN=TNIK - [TNIK_HUMAN]	270.032	29.33	12	20	28	65	2.41513e+09	1.05568	0.910373	1.03395	0.98104	0.961939	0.981699	1.08328	0.947905	0.968268
Q92556	Engulfment and cell motility protein 1 OS=Homo sapiens GN=ELMO1 PE=1 SV=2 - [ELMO1_HUMAN]	128.238	39.89	10	21	25	32	2.41409e+09	0.948698	1.0582	0.993101	0.951393	1.03759	0.980511	1.0236	1.02173	1.01756
O94979-6	Isoform 6 of Protein transport protein Sec31A OS=Homo sapiens GN=SEC31A - [SC31A_HUMAN]	264.874	31.4	18	1	30	60	2.40648e+09	0.552415	1.21453	1.23305	0.855745	2.34014	1.39467	0.994642	1.82345	1.32419
O94979-3	Isoform 3 of Protein transport protein Sec31A OS=Homo sapiens GN=SEC31A - [SC31A_HUMAN]	287.745	33.82	20	3	33	64	2.40648e+09	0.556407	1.30331	1.14028	0.719619	1.31873	1.08893	0.873318	1.37114	1.29404
P53007	Tricarboxylate transport protein, mitochondrial OS=Homo sapiens GN=SLC25A1 PE=1 SV=2 - [TXTP_HUMAN]	57.0577	24.12	2	6	6	14	2.4063e+09	1.0397	0.975046	0.985255	1.01578	1.12516	0.999749	0.922034	1.00137	0.982244
C9JEN3	Protein lifeguard 3 (Fragment) OS=Homo sapiens GN=TMBIM1 PE=1 SV=1 - [C9JEN3_HUMAN]	22.5948	14.15	8	2	2	5	2.40336e+09	1.0871	0.99975	0.913146	1.03234	0.965768	0.827309	1.18009	1.31234	1.06169
Q9Y2Z0	Suppressor of G2 allele of SKP1 homolog OS=Homo sapiens GN=SUGT1 PE=1 SV=3 - [SUGT1_HUMAN]	133.476	55.34	2	20	20	36	2.40255e+09	0.920172	1.06632	1.01351	0.971906	0.926639	1.04394	0.990162	1.14341	1.07085
Q9HB71	Calcyclin-binding protein OS=Homo sapiens GN=CACYBP PE=1 SV=2 - [CYBP_HUMAN]	77.9343	42.98	4	11	11	21	2.40222e+09	1.18376	0.811783	1.00446	0.932026	0.876697	0.816229	1.01951	0.848647	0.881045
Q02750	Dual specificity mitogen-activated protein kinase kinase 1 OS=Homo sapiens GN=MAP2K1 PE=1 SV=2 - [MP2K1_HUMAN]	65.7472	33.08	3	8	11	16	2.40175e+09	1.07231	0.947015	0.980673	0.953779	0.922516	0.909186	0.990097	1.02377	0.890227
P10124	Serglycin OS=Homo sapiens GN=SRGN PE=1 SV=3 - [SRGN_HUMAN]	61.9114	31.65	1	5	5	15	2400310037	0.542302	1.33338	1.12432	0.5047	0.263663	0.373061	0.596606	0.662996	0.890483
O94826	Mitochondrial import receptor subunit TOM70 OS=Homo sapiens GN=TOMM70A PE=1 SV=1 - [TOM70_HUMAN]	190.142	49.34	1	24	24	46	2394529948	0.939426	1.01645	1.04412	1.03936	1.17056	1.0451	1.00946	1.03397	1.0409
Q12846	Syntaxin-4 OS=Homo sapiens GN=STX4 PE=1 SV=2 - [STX4_HUMAN]	66.8426	28.96	4	8	8	18	2.39435e+09	1.08342	1.00014	0.916445	1.04761	0.975894	0.988997	1.06961	1.00006	0.968406
A0A096LPI6	Uncharacterized protein OS=Homo sapiens PE=4 SV=1 - [A0A096LPI6_HUMAN]	102.921	65.97	13	11	11	24	2.39346e+09	1.13389	0.784076	1.08203	1.12904	1.24877	1.04144	1.10152	1.01294	0.98565
P13796	Plastin-2 OS=Homo sapiens GN=LCP1 PE=1 SV=6 - [PLSL_HUMAN]	148.524	40.19	4	17	22	36	2.38971e+09	0.793573	1.25127	0.955154	0.96349	1.06698	1.14538	0.957073	1.18214	1.16417
F5H365	Protein transport protein Sec23A OS=Homo sapiens GN=SEC23A PE=1 SV=1 - [F5H365_HUMAN]	177.844	32.47	9	16	17	41	2.37897e+09	0.9658	1.01037	1.02383	1.05545	1.14982	1.02868	1.03991	1.04302	1.0475
P53801	Pituitary tumor-transforming gene 1 protein-interacting protein OS=Homo sapiens GN=PTTG1IP PE=1 SV=1 - [PTTG_HUMAN]	44.2842	24.44	4	4	4	11	2.3772e+09	1.4937	0.935093	0.571207	1.43124	0.630263	0.905939	1.53911	0.845115	0.75354
P55809	Succinyl-CoA:3-ketoacid coenzyme A transferase 1, mitochondrial OS=Homo sapiens GN=OXCT1 PE=1 SV=1 - [SCOT1_HUMAN]	103.089	30.77	3	11	11	23	2.37517e+09	1.30122	0.731328	0.96745	1.25791	1.29613	0.872326	1.16662	0.844413	0.7111
A0A087WXI1	3-hydroxyisobutyryl-CoA hydrolase, mitochondrial OS=Homo sapiens GN=HIBCH PE=1 SV=1 - [A0A087WXI1_HUMAN]	82.1686	29.21	9	13	13	23	2368254936	0.941294	1.01587	1.04284	1.09296	1.28959	1.11727	1.13146	1.17403	1.04762
O15427	Monocarboxylate transporter 4 OS=Homo sapiens GN=SLC16A3 PE=1 SV=1 - [MOT4_HUMAN]	51.3546	15.05	5	8	8	13	2.3681e+09	0.931459	1.08113	0.987409	0.997368	1.11716	0.956953	1.10488	1.12474	0.944926
P28331-4	Isoform 4 of NADH-ubiquinone oxidoreductase 75 kDa subunit, mitochondrial OS=Homo sapiens GN=NDUFS1 - [NDUS1_HUMAN]	117.659	32.99	8	15	15	27	2.36664e+09	1.06172	0.961397	0.976882	1.08285	1.07436	0.989518	1.01621	0.969486	1.00011
Q8TD55	Pleckstrin homology domain-containing family O member 2 OS=Homo sapiens GN=PLEKHO2 PE=1 SV=1 - [PKHO2_HUMAN]	109.364	47.55	3	17	17	27	2361053245	0.989063	0.9787	1.03224	0.950208	0.953282	1.01804	1.05128	0.924446	1.08577
Q15005	Signal peptidase complex subunit 2 OS=Homo sapiens GN=SPCS2 PE=1 SV=3 - [SPCS2_HUMAN]	87.3875	36.28	6	9	9	21	2.35437e+09	0.931272	1.08323	0.985497	1.06695	1.24344	1.16171	1.06668	1.28096	1.14816
A8K070	COP9 signalosome complex subunit 1 OS=Homo sapiens GN=GPS1 PE=1 SV=1 - [A8K070_HUMAN]	118.618	33.65	14	1	18	31	2.35357e+09	0.840847	1.13837	1.02078	0.939913	1.06095	1.06242	1.06676	1.13707	1.13904
Q13098-7	Isoform 2 of COP9 signalosome complex subunit 1 OS=Homo sapiens GN=GPS1 - [CSN1_HUMAN]	118.454	33.78	16	1	18	31	2.35357e+09	1.03301	0.797664	1.16933	0.991377	0.78456	0.992008	0.965982	0.879636	1.10749
Q14571	Inositol 1,4,5-trisphosphate receptor type 2 OS=Homo sapiens GN=ITPR2 PE=1 SV=2 - [ITPR2_HUMAN]	489.506	33.88	8	72	79	120	2.35219e+09	0.951611	1.06057	0.987815	1.1178	1.26728	1.10803	1.02145	1.08353	1.05942
P49841	Glycogen synthase kinase-3 beta OS=Homo sapiens GN=GSK3B PE=1 SV=2 - [GSK3B_HUMAN]	125.255	51.43	2	11	16	29	2.33818e+09	1.01877	0.929353	1.05188	0.865249	0.927756	0.898126	1.01131	1.01461	0.951078
Q8IZ83	Aldehyde dehydrogenase family 16 member A1 OS=Homo sapiens GN=ALDH16A1 PE=1 SV=2 - [A16A1_HUMAN]	99.0747	20.57	5	13	13	25	2.33773e+09	1.02197	1.00021	0.977821	0.907864	0.930507	0.964047	0.925552	0.94002	0.991212
P56385	ATP synthase subunit e, mitochondrial OS=Homo sapiens GN=ATP5I PE=1 SV=2 - [ATP5I_HUMAN]	18.0158	43.48	1	3	3	5	2.33602e+09	1.38467	0.69407	0.921259	1.36293	1.26916	0.879833	1.22623	0.809757	0.75534
Q9UNH7	Sorting nexin-6 OS=Homo sapiens GN=SNX6 PE=1 SV=1 - [SNX6_HUMAN]	131.276	46.8	11	19	21	33	2329993291	0.969004	1.0365	0.994491	1.00136	1.03642	1.00456	1.09365	1.10813	0.9776
Q9ULH7-4	Isoform 4 of MKL/myocardin-like protein 2 OS=Homo sapiens GN=MKL2 - [MKL2_HUMAN]	31.7433	8.96	10	4	7	8	2.32972e+09	0.978605	0.899576	1.12182	0.81522	0.99184	1.07765	1.0126	0.970736	1.054
Q9UBS0	Ribosomal protein S6 kinase beta-2 OS=Homo sapiens GN=RPS6KB2 PE=1 SV=2 - [KS6B2_HUMAN]	16.7409	4.36	2	1	2	5	2327847720	1.36245	0.596052	1.0415	1.04431	0.502317	0.877013	0.959463	0.401728	0.69226
Q9HBH0	Rho-related GTP-binding protein RhoF OS=Homo sapiens GN=RHOF PE=1 SV=1 - [RHOF_HUMAN]	77.2823	45.02	5	9	9	20	2.32206e+09	0.835104	1.07239	1.09251	0.894142	1.04568	1.07694	0.8766	1.0404	1.03971
P04217	Alpha-1B-glycoprotein OS=Homo sapiens GN=A1BG PE=1 SV=4 - [A1BG_HUMAN]	85.5059	35.35	3	9	9	22	2.31594e+09	1.14366	0.809094	1.04725	1.63366	0.895386	1.50076	0.631466	0.694081	0.79826
P61201	COP9 signalosome complex subunit 2 OS=Homo sapiens GN=COPS2 PE=1 SV=1 - [CSN2_HUMAN]	159.087	34.09	6	15	15	39	2.31204e+09	0.847188	1.15734	0.995472	0.924008	1.06061	0.974357	0.968139	1.18134	1.03573
Q5K651	Sterile alpha motif domain-containing protein 9 OS=Homo sapiens GN=SAMD9 PE=1 SV=1 - [SAMD9_HUMAN]	98.3608	14.98	2	18	19	23	2.31129e+09	1.08345	0.925852	0.990697	0.897659	0.736349	0.769482	0.998396	0.878102	0.850638
F6U1T9	Calcineurin subunit B type 1 OS=Homo sapiens GN=PPP3R1 PE=1 SV=1 - [F6U1T9_HUMAN]	55.409	51.25	5	2	8	11	2.30762e+09	0.472202	1.40238	1.12542	0.57471	1.54249	1.29217	0.754718	1.80491	1.33928
Q86YQ0	HZGJ OS=Homo sapiens GN=HZGJ PE=1 SV=1 - [Q86YQ0_HUMAN]	61.2839	19.48	6	5	11	13	2.30762e+09	1.16859	0.77161	1.0598	1.00075	1.18956	0.887102	1.07979	0.947213	0.734099
Q9Y266	Nuclear migration protein nudC OS=Homo sapiens GN=NUDC PE=1 SV=1 - [NUDC_HUMAN]	141.303	44.11	3	16	16	37	2306636698	0.801685	1.17648	1.02184	0.901005	0.937727	1.07082	0.959902	1.16602	1.11897
Q9Y3P9	Rab GTPase-activating protein 1 OS=Homo sapiens GN=RABGAP1 PE=1 SV=3 - [RBGP1_HUMAN]	274.784	31.99	5	33	36	66	2.30596e+09	0.960255	1.04864	0.991107	0.979824	0.947028	1.06519	1.03441	1.06077	1.10454
Q02218	2-oxoglutarate dehydrogenase, mitochondrial OS=Homo sapiens GN=OGDH PE=1 SV=3 - [ODO1_HUMAN]	266.227	39.39	10	40	40	63	2.30458e+09	0.975535	0.989407	1.03506	1.07872	1.34851	1.02761	0.993286	1.08862	1.05239
P55060-3	Isoform 3 of Exportin-2 OS=Homo sapiens GN=CSE1L - [XPO2_HUMAN]	196.678	29.63	4	28	28	49	2.30286e+09	0.895352	1.11787	0.986778	0.966662	0.952756	1.01764	0.998435	1.1053	1.03672
Q9UNF1	Melanoma-associated antigen D2 OS=Homo sapiens GN=MAGED2 PE=1 SV=2 - [MAGD2_HUMAN]	99.9799	28.22	13	16	16	25	2.30135e+09	1.1255	0.936704	0.937795	1.02724	0.858331	0.884397	1.03141	0.928754	0.902035
H7C3P7	Ras-related protein Ral-A (Fragment) OS=Homo sapiens GN=RALA PE=1 SV=1 - [H7C3P7_HUMAN]	66.2867	55.49	3	5	8	13	2.29986e+09	1.04429	0.977687	0.978021	1.02372	1.0017	0.985165	1.03984	0.975373	0.993644
P55145	Mesencephalic astrocyte-derived neurotrophic factor OS=Homo sapiens GN=MANF PE=1 SV=3 - [MANF_HUMAN]	48.0464	46.15	2	9	9	12	2.29392e+09	1.02987	0.429506	1.54062	0.522497	1.0171	0.50418	0.497071	0.664742	0.676202
Q07866-3	Isoform G of Kinesin light chain 1 OS=Homo sapiens GN=KLC1 - [KLC1_HUMAN]	239.887	52.13	27	1	32	61	2.28949e+09	0.759397	0.979403	1.2612	0.704075	1.00269	0.856364	0.959797	1.08487	1.24771
Q07866-7	Isoform P of Kinesin light chain 1 OS=Homo sapiens GN=KLC1 - [KLC1_HUMAN]	235.757	49.66	31	1	32	60	2.28949e+09	1.16566	0.843022	0.991316	1.09713	1.04516	1.01819	1.13338	0.919045	0.795944
Q8NG06	E3 ubiquitin-protein ligase TRIM58 OS=Homo sapiens GN=TRIM58 PE=2 SV=2 - [TRI58_HUMAN]	211.645	42.39	1	20	20	48	2.28848e+09	1.0349	0.876016	1.08908	1.0422	0.874614	1.11794	1.11912	1.04481	0.992509
Q9H444	Charged multivesicular body protein 4b OS=Homo sapiens GN=CHMP4B PE=1 SV=1 - [CHM4B_HUMAN]	53.6278	34.82	2	9	9	13	2.28205e+09	0.832054	1.18215	0.9858	0.973626	0.908124	1.07831	1.02604	1.15612	1.10902
O75947	ATP synthase subunit d, mitochondrial OS=Homo sapiens GN=ATP5H PE=1 SV=3 - [ATP5H_HUMAN]	62.9168	29.19	3	8	8	17	2.28046e+09	0.901656	0.745506	1.35284	1.06746	1.21891	1.05192	0.824941	1.09889	1.00352
O95721	Synaptosomal-associated protein 29 OS=Homo sapiens GN=SNAP29 PE=1 SV=1 - [SNP29_HUMAN]	73.8985	48.06	2	11	11	19	2.27836e+09	0.804659	0.950295	1.24505	0.767697	1.30875	1.15516	0.795621	1.32884	1.24316
J3QQR8	Intercellular adhesion molecule 2 (Fragment) OS=Homo sapiens GN=ICAM2 PE=1 SV=4 - [J3QQR8_HUMAN]	32.4163	28.92	6	4	4	8	2.2783e+09	0.918421	1.21846	0.863118	0.986647	0.833336	1.00967	1.02732	1.01092	0.939393
Q9UNZ2	NSFL1 cofactor p47 OS=Homo sapiens GN=NSFL1C PE=1 SV=2 - [NSF1C_HUMAN]	159.014	55.68	8	19	19	37	2.27691e+09	0.978538	0.975255	1.04621	0.929832	0.93457	1.09202	1.01921	1.15331	1.16622
Q15208	Serine/threonine-protein kinase 38 OS=Homo sapiens GN=STK38 PE=1 SV=1 - [STK38_HUMAN]	107.808	32.47	1	14	15	26	2.2761e+09	1.02493	1.01293	0.962143	0.972128	0.932048	0.967642	0.982713	1.01261	0.958968
P22061	Protein-L-isoaspartate(D-aspartate) O-methyltransferase OS=Homo sapiens GN=PCMT1 PE=1 SV=4 - [PIMT_HUMAN]	98.0117	64.76	10	12	12	25	2.26426e+09	1.44298	0.543462	1.01356	0.950587	0.903127	0.689734	0.973181	0.820334	0.745099
Q9H9B4	Sideroflexin-1 OS=Homo sapiens GN=SFXN1 PE=1 SV=4 - [SFXN1_HUMAN]	102.2	29.81	5	10	11	26	2.26368e+09	0.987909	1.0283	0.983791	1.08782	1.17242	1.09587	1.03259	1.03862	1.04617
Q9Y5S2	Serine/threonine-protein kinase MRCK beta OS=Homo sapiens GN=CDC42BPB PE=1 SV=2 - [MRCKB_HUMAN]	419.533	33.14	17	52	60	102	2.26319e+09	1.00631	0.980817	1.01287	0.938432	0.94686	0.936162	0.858792	0.92115	0.981943
Q9Y6A9	Signal peptidase complex subunit 1 OS=Homo sapiens GN=SPCS1 PE=1 SV=4 - [SPCS1_HUMAN]	19.3463	31.37	3	2	2	5	2.26107e+09	0.879358	1.03397	1.08668	1.28915	1.24595	1.20208	1.00954	1.07065	1.11798
Q03113	Guanine nucleotide-binding protein subunit alpha-12 OS=Homo sapiens GN=GNA12 PE=1 SV=4 - [GNA12_HUMAN]	53.6409	12.07	9	4	6	16	2.24973e+09	1.02409	0.889611	1.0863	0.823493	0.755277	0.854985	0.866064	0.879271	0.872545
J3KNB8	Mitogen-activated protein kinase kinase kinase 4 OS=Homo sapiens GN=MAP3K4 PE=1 SV=1 - [J3KNB8_HUMAN]	42.6271	6.05	8	8	10	13	2.24673e+09	1.00502	0.959093	1.03588	0.889081	0.897602	0.820171	0.903976	1.00333	0.941556
Q14118	Dystroglycan OS=Homo sapiens GN=DAG1 PE=1 SV=2 - [DAG1_HUMAN]	113.556	19.44	1	15	15	25	2.24598e+09	0.877491	1.10452	1.01799	0.878812	0.907763	1.01211	1.00652	1.1457	1.14203
P28062-2	Isoform 2 of Proteasome subunit beta type-8 OS=Homo sapiens GN=PSMB8 - [PSB8_HUMAN]	107.284	40.81	3	9	9	26	2.24379e+09	1.37983	0.618812	1.00136	1.18554	1.20712	0.823948	1.23355	0.818235	0.752039
F8W1A4	Adenylate kinase 2, mitochondrial OS=Homo sapiens GN=AK2 PE=1 SV=1 - [F8W1A4_HUMAN]	95.1648	54.74	11	12	12	25	2.23626e+09	1.38767	0.561705	1.05063	1.04114	1.19117	0.724383	0.979118	0.660544	0.623968
Q9UEW8-2	Isoform 2 of STE20/SPS1-related proline-alanine-rich protein kinase OS=Homo sapiens GN=STK39 - [STK39_HUMAN]	94.6601	35.36	3	10	12	21	2.2359e+09	0.777912	1.15017	1.07192	0.899396	0.94546	1.09572	1.10346	0.991045	1.11594
O75822	Eukaryotic translation initiation factor 3 subunit J OS=Homo sapiens GN=EIF3J PE=1 SV=2 - [EIF3J_HUMAN]	90.5854	37.98	5	11	11	21	2231934437	0.822135	1.15484	1.02303	0.985407	0.906195	1.0473	1.10301	1.06593	1.09357
P62191	26S protease regulatory subunit 4 OS=Homo sapiens GN=PSMC1 PE=1 SV=1 - [PRS4_HUMAN]	135.899	37.95	3	12	13	34	2.2298e+09	1.06301	0.960431	0.976557	0.933994	0.91494	0.94002	0.969966	0.927914	0.941954
Q9UKG1	DCC-interacting protein 13-alpha OS=Homo sapiens GN=APPL1 PE=1 SV=1 - [DP13A_HUMAN]	174.109	42.45	3	22	22	37	2.2256e+09	1.02059	0.99493	0.984478	1.01092	0.890429	0.995996	0.940085	0.969922	0.970893
O75874	Isocitrate dehydrogenase [NADP] cytoplasmic OS=Homo sapiens GN=IDH1 PE=1 SV=2 - [IDHC_HUMAN]	164.69	50.72	4	23	24	41	2.22139e+09	1.16044	0.801189	1.03837	1.10827	0.941034	0.818887	1.21915	1.05122	0.762891
A0A075B6N7	Ig alpha-2 chain C region (Fragment) OS=Homo sapiens GN=IGHA2 PE=1 SV=1 - [A0A075B6N7_HUMAN]	79.9552	34.41	1	1	7	21	2.21614e+09	0.547246	0.227467	2.22529	0.483602	0.507855	1.27389	0.353682	0.375066	1.32544
Q8TCJ2	Dolichyl-diphosphooligosaccharide--protein glycosyltransferase subunit STT3B OS=Homo sapiens GN=STT3B PE=1 SV=1 - [STT3B_HUMAN]	98.8	12.71	1	11	12	29	2.21053e+09	0.880513	1.07781	1.04167	1.14869	1.22572	1.07561	1.10754	1.12046	1.07536
Q13813-2	Isoform 2 of Spectrin alpha chain, non-erythrocytic 1 OS=Homo sapiens GN=SPTAN1 - [SPTN1_HUMAN]	695.724	48.77	1	1	110	159	2.21027e+09	1.24364	0.927522	0.828836	1.11333	0.952712	1.03322	1.00575	0.91906	1.05897
Q13813	Spectrin alpha chain, non-erythrocytic 1 OS=Homo sapiens GN=SPTAN1 PE=1 SV=3 - [SPTN1_HUMAN]	696.15	48.83	2	1	110	159	2.21027e+09	1.84895	0.546246	0.604804	0.950746	0.483756	0.635882	0.791336	0.444671	0.588139
P43686	26S protease regulatory subunit 6B OS=Homo sapiens GN=PSMC4 PE=1 SV=2 - [PRS6B_HUMAN]	160.517	40.91	2	22	22	42	2.2096e+09	0.927869	1.10012	0.972008	0.991346	1.00159	1.07352	1.01185	1.08014	1.09515
P06702	Protein S100-A9 OS=Homo sapiens GN=S100A9 PE=1 SV=1 - [S10A9_HUMAN]	66.4799	63.16	1	6	6	16	2.19923e+09	0.81273	1.16032	1.02695	0.814195	1.62448	1.15252	1.03731	1.71956	1.23608
Q7L1Q6	Basic leucine zipper and W2 domain-containing protein 1 OS=Homo sapiens GN=BZW1 PE=1 SV=1 - [BZW1_HUMAN]	114.983	25.78	10	11	13	30	2.19828e+09	0.932471	1.0505	1.01703	0.984164	0.971678	1.02375	1.02654	1.0541	1.0303
P00568	Adenylate kinase isoenzyme 1 OS=Homo sapiens GN=AK1 PE=1 SV=3 - [KAD1_HUMAN]	73.7131	57.22	7	11	11	19	2.18975e+09	1.2291	0.416818	1.35408	0.785226	0.986313	0.539529	0.867404	0.697099	0.681691
Q15008	26S proteasome non-ATPase regulatory subunit 6 OS=Homo sapiens GN=PSMD6 PE=1 SV=1 - [PSMD6_HUMAN]	123.147	34.7	7	16	16	30	2.1847e+09	0.936265	1.08996	0.973777	1.04261	1.03485	1.02963	0.996019	1.10846	1.04762
Q9P1Z2-3	Isoform 3 of Calcium-binding and coiled-coil domain-containing protein 1 OS=Homo sapiens GN=CALCOCO1 - [CACO1_HUMAN]	161.955	32.9	6	24	24	41	2.18315e+09	1.06237	1.05142	0.886206	0.938965	0.809957	0.958891	0.939835	1.02506	0.959103
Q8WVM8	Sec1 family domain-containing protein 1 OS=Homo sapiens GN=SCFD1 PE=1 SV=4 - [SCFD1_HUMAN]	147.932	38.63	12	18	18	33	2.18086e+09	0.996872	1.01379	0.989334	1.07384	1.12369	1.01937	1.05045	1.0575	0.995058
A0A087X142	Septin-8 OS=Homo sapiens GN=SEPT8 PE=1 SV=1 - [A0A087X142_HUMAN]	40.6831	25.35	17	6	8	11	2178350069	1.06346	0.844918	1.09162	0.900703	1.02757	0.825387	0.817751	0.792849	0.930718
H0YAY3	DENN domain-containing protein 3 (Fragment) OS=Homo sapiens GN=DENND3 PE=1 SV=1 - [H0YAY3_HUMAN]	210.727	36.66	14	37	37	53	2.17489e+09	0.888278	1.04787	1.06386	0.897076	0.923844	1.00532	0.915264	1.0305	1.03011
P61421	V-type proton ATPase subunit d 1 OS=Homo sapiens GN=ATP6V0D1 PE=1 SV=1 - [VA0D1_HUMAN]	63.7894	35.9	8	10	10	16	2.17278e+09	1.00988	1.01444	0.975682	1.0088	1.06028	0.976573	0.971223	0.916546	1.07854
P46939	Utrophin OS=Homo sapiens GN=UTRN PE=1 SV=2 - [UTRO_HUMAN]	695.573	34.17	33	108	110	171	2.16715e+09	0.976521	1.05108	0.972398	0.977039	1.02747	1.02477	0.951751	0.999343	1.04872
Q9BTV4	Transmembrane protein 43 OS=Homo sapiens GN=TMEM43 PE=1 SV=1 - [TMM43_HUMAN]	145.132	51.5	2	17	17	30	2.16567e+09	1.08586	0.96483	0.949313	1.02561	0.969728	0.977053	0.942692	0.946966	0.995135
P28161-2	Isoform 2 of Glutathione S-transferase Mu 2 OS=Homo sapiens GN=GSTM2 - [GSTM2_HUMAN]	88.6746	65.97	8	7	12	19	2.16411e+09	0.873829	1.09731	1.02886	1.01622	0.882856	1.24077	1.15935	1.46579	1.29438
Q4V328	GRIP1-associated protein 1 OS=Homo sapiens GN=GRIPAP1 PE=1 SV=1 - [GRAP1_HUMAN]	239.349	47.44	11	36	36	55	2.15955e+09	0.950154	1.05952	0.990324	0.867424	0.881478	0.932182	0.994343	1.03702	1.04274
Q6P3W7	SCY1-like protein 2 OS=Homo sapiens GN=SCYL2 PE=1 SV=1 - [SCYL2_HUMAN]	160.255	24.65	5	20	20	41	2.15385e+09	0.972186	1.0354	0.992416	1.07039	1.10898	1.04538	1.0909	1.08584	1.01587
O95373	Importin-7 OS=Homo sapiens GN=IPO7 PE=1 SV=1 - [IPO7_HUMAN]	156.751	22.74	2	18	19	35	2137451712	0.98715	1.03153	0.981323	0.957107	0.8861	0.985825	0.972241	0.996795	1.02244
O00534	von Willebrand factor A domain-containing protein 5A OS=Homo sapiens GN=VWA5A PE=2 SV=2 - [VMA5A_HUMAN]	181.634	38.93	5	22	22	42	2.13525e+09	1.02034	0.906974	1.07268	0.961595	1.02402	1.07884	0.990683	0.98433	1.08657
P09960	Leukotriene A-4 hydrolase OS=Homo sapiens GN=LTA4H PE=1 SV=2 - [LKHA4_HUMAN]	162.678	36.5	5	19	19	41	2.13011e+09	0.974499	1.10845	0.917046	0.974679	0.969525	0.998227	0.997686	1.07148	0.978684
O94874	E3 UFM1-protein ligase 1 OS=Homo sapiens GN=UFL1 PE=1 SV=2 - [UFL1_HUMAN]	183.127	41.56	3	27	28	43	2.12913e+09	1.067	0.918685	1.01431	1.06492	0.92418	0.974005	1.05754	0.922737	0.914127
Q96M27-5	Isoform 5 of Protein PRRC1 OS=Homo sapiens GN=PRRC1 - [PRRC1_HUMAN]	29.5349	11.48	5	4	4	8	2.12635e+09	1.02786	0.984278	0.987861	1.03891	0.972455	1.08708	1.05968	1.06073	1.05221
Q6PI48	Aspartate--tRNA ligase, mitochondrial OS=Homo sapiens GN=DARS2 PE=1 SV=1 - [SYDM_HUMAN]	118.742	34.11	1	14	15	26	2.12517e+09	0.991538	1.05362	0.954839	1.16274	1.23455	1.01388	1.09633	1.12483	1.0672
P48739	Phosphatidylinositol transfer protein beta isoform OS=Homo sapiens GN=PITPNB PE=1 SV=2 - [PIPNB_HUMAN]	115.216	58.3	6	14	14	29	2.12339e+09	0.91803	1.02533	1.05664	1.13661	1.08961	1.0848	1.06638	1.08352	1.07482
Q6VY07	Phosphofurin acidic cluster sorting protein 1 OS=Homo sapiens GN=PACS1 PE=1 SV=2 - [PACS1_HUMAN]	118.825	20.46	10	16	16	27	2.11799e+09	1.01005	0.945742	1.04421	0.926452	0.920866	0.900864	1.04827	0.898237	0.929178
E7EQV3	Polyadenylate-binding protein OS=Homo sapiens GN=PABPC1 PE=1 SV=1 - [E7EQV3_HUMAN]	169.76	45.35	22	17	24	41	2.11641e+09	1.12493	0.820119	1.05495	0.987663	0.92909	0.756482	1.10111	0.858734	0.891903
Q86YN1-2	Isoform 2 of Dolichyldiphosphatase 1 OS=Homo sapiens GN=DOLPP1 - [DOPP1_HUMAN]	8.88154	9.74	2	1	1	2	2115394348	1.08536	1.03391	0.880723	1.31062	0.904664	1.04311	0.97466	0.975019	0.806558
B4DFG2	WW domain-binding protein 2 OS=Homo sapiens GN=WBP2 PE=1 SV=1 - [B4DFG2_HUMAN]	58.7853	33.8	9	6	6	12	2.11526e+09	1.11919	0.730717	1.15009	1.12134	1.15783	0.910636	1.034	0.861747	0.996796
Q13045	Protein flightless-1 homolog OS=Homo sapiens GN=FLII PE=1 SV=2 - [FLII_HUMAN]	312.74	36.01	8	2	38	74	2.11339e+09	1.05202	0.950324	0.997657	0.942675	0.987231	0.898356	0.811079	0.930615	0.96442
Q13045-2	Isoform 2 of Protein flightless-1 homolog OS=Homo sapiens GN=FLII - [FLII_HUMAN]	316.392	37.56	8	2	38	75	2.11339e+09	1.3649	0.722035	0.91306	1.08743	0.778552	0.850298	0.778247	0.6686	0.817922
P04424	Argininosuccinate lyase OS=Homo sapiens GN=ASL PE=1 SV=4 - [ARLY_HUMAN]	108.934	33.19	5	16	16	28	2.10291e+09	0.893669	1.06957	1.03676	0.935287	0.999601	0.929333	0.957744	1.04696	1.05553
A0A087WW66	26S proteasome non-ATPase regulatory subunit 1 OS=Homo sapiens GN=PSMD1 PE=1 SV=1 - [A0A087WW66_HUMAN]	207.55	31.9	6	30	30	51	2.10036e+09	0.96543	1.04139	0.993182	1.06655	1.0036	1.01763	1.05613	1.03271	1.0389
O95747	Serine/threonine-protein kinase OSR1 OS=Homo sapiens GN=OXSR1 PE=1 SV=1 - [OXSR1_HUMAN]	104.427	27.51	3	9	11	23	2099862987	0.897909	1.09792	1.00417	0.928909	0.910485	1.10326	1.06442	1.08239	1.11017
P16298	Serine/threonine-protein phosphatase 2B catalytic subunit beta isoform OS=Homo sapiens GN=PPP3CB PE=1 SV=2 - [PP2BB_HUMAN]	56.8295	21.76	7	6	12	14	2.09918e+09	0.902312	1.10983	0.987861	0.965263	0.999739	1.06264	1.08016	1.13382	1.07694
A0A087X1K9	Acyl-protein thioesterase 1 OS=Homo sapiens GN=LYPLA1 PE=1 SV=1 - [A0A087X1K9_HUMAN]	38.3665	42.17	7	5	5	10	2.09386e+09	1.66996	0.552871	0.777174	1.63057	0.871842	0.729933	1.64323	0.687113	0.543805
Q9HAB8	Phosphopantothenate--cysteine ligase OS=Homo sapiens GN=PPCS PE=1 SV=2 - [PPCS_HUMAN]	63.542	30.55	3	10	10	16	2.09367e+09	0.952265	1.0469	1.00084	0.859725	0.994711	0.897597	0.940974	0.972539	1.0289
P36507	Dual specificity mitogen-activated protein kinase kinase 2 OS=Homo sapiens GN=MAP2K2 PE=1 SV=1 - [MP2K2_HUMAN]	96.6949	35.75	3	10	13	22	2.0913e+09	0.975736	1.04928	0.974986	0.912553	0.924596	0.980117	0.932615	1.03454	0.930649
Q9NR46	Endophilin-B2 OS=Homo sapiens GN=SH3GLB2 PE=1 SV=1 - [SHLB2_HUMAN]	101.301	27.85	7	11	12	27	2.07984e+09	1.23882	0.696112	1.06507	1.08897	0.910154	0.864234	1.15494	0.882373	0.806708
Q03518	Antigen peptide transporter 1 OS=Homo sapiens GN=TAP1 PE=1 SV=2 - [TAP1_HUMAN]	117.026	20.79	1	10	10	25	2.07777e+09	0.96919	1.0589	0.971908	1.08502	1.20378	1.0744	1.00103	0.991196	1.00411
A2ACR1	Proteasome (Prosome, macropain) subunit, beta type, 9 (Large multifunctional peptidase 2), isoform CRA_a OS=Homo sapiens GN=PSMB9 PE=1 SV=1 - [A2ACR1_HUMAN]	72.615	39.29	4	6	6	19	2.07753e+09	1.12707	0.957857	0.915074	1.01795	0.895949	0.948726	0.872012	0.888519	0.973802
P20936-2	Isoform 2 of Ras GTPase-activating protein 1 OS=Homo sapiens GN=RASA1 - [RASA1_HUMAN]	159.475	34.94	5	28	28	38	2.07363e+09	0.803254	1.13892	1.05783	0.859396	1.09334	0.989771	0.90657	1.03905	1.01253
Q9UDT6	CAP-Gly domain-containing linker protein 2 OS=Homo sapiens GN=CLIP2 PE=1 SV=1 - [CLIP2_HUMAN]	375.379	52.96	21	46	52	86	2.07007e+09	1.00854	0.969002	1.02246	0.908099	0.753747	0.952717	0.935302	0.920425	0.9512
P61009	Signal peptidase complex subunit 3 OS=Homo sapiens GN=SPCS3 PE=1 SV=1 - [SPCS3_HUMAN]	30.4258	19.44	1	4	4	7	2.06714e+09	0.956996	1.0357	1.0073	1.10071	1.21664	1.13439	1.04289	1.15408	1.12231
Q5TD07	Ribosyldihydronicotinamide dehydrogenase [quinone] OS=Homo sapiens GN=NQO2 PE=1 SV=1 - [Q5TD07_HUMAN]	43.2777	59.59	4	9	9	10	2.06465e+09	1.04797	1.01236	0.939667	1.02469	0.890101	1.00871	1.10286	1.18176	1.06794
P27986	Phosphatidylinositol 3-kinase regulatory subunit alpha OS=Homo sapiens GN=PIK3R1 PE=1 SV=2 - [P85A_HUMAN]	173.68	36.05	15	23	25	42	2.06375e+09	0.968934	1.04562	0.985444	0.941666	0.978353	0.951767	0.984987	1.05442	0.984637
P31749	RAC-alpha serine/threonine-protein kinase OS=Homo sapiens GN=AKT1 PE=1 SV=2 - [AKT1_HUMAN]	131.643	38.75	9	10	17	35	2.06293e+09	0.927748	1.0617	1.01055	0.997015	1.0178	0.966848	1.03627	1.09864	0.996417
O95298	NADH dehydrogenase [ubiquinone] 1 subunit C2 OS=Homo sapiens GN=NDUFC2 PE=1 SV=1 - [NDUC2_HUMAN]	27.0188	23.53	6	3	3	8	2.06289e+09	0.777413	1.21888	1.00371	0.989047	1.30735	1.08588	0.98514	1.26525	1.093
Q14232	Translation initiation factor eIF-2B subunit alpha OS=Homo sapiens GN=EIF2B1 PE=1 SV=1 - [EI2BA_HUMAN]	62.5962	40.33	4	13	13	16	2.06199e+09	0.99048	1.02727	0.982251	0.924763	0.973881	1.02812	1.00217	1.06101	0.987985
P31751	RAC-beta serine/threonine-protein kinase OS=Homo sapiens GN=AKT2 PE=1 SV=2 - [AKT2_HUMAN]	124.627	45.74	23	14	20	32	2.05934e+09	0.889517	1.08479	1.0257	0.920963	0.977778	0.953422	1.03114	1.16151	1.07557
O15231-3	Isoform 3 of Zinc finger protein 185 OS=Homo sapiens GN=ZNF185 - [ZN185_HUMAN]	177.085	50.29	5	2	28	39	2.05805e+09	1.36276	0.683116	0.954121	0.893656	0.670783	0.742566	1.06431	0.741749	0.8865
O15231	Zinc finger protein 185 OS=Homo sapiens GN=ZNF185 PE=1 SV=3 - [ZN185_HUMAN]	172.672	50.22	8	1	27	38	2.05805e+09	1.54434	0.545895	0.909768	0.947034	0.557273	0.684024	1.05828	0.525347	0.828985
Q9H3K6	BolA-like protein 2 OS=Homo sapiens GN=BOLA2 PE=1 SV=1 - [BOLA2_HUMAN]	28.3463	40.7	6	2	2	5	2056819641	0.926014	0.794116	1.27987	0.917822	0.992278	1.0572	0.763852	0.861803	0.975881
P21281	V-type proton ATPase subunit B, brain isoform OS=Homo sapiens GN=ATP6V1B2 PE=1 SV=3 - [VATB2_HUMAN]	115.98	36.59	6	15	15	26	2.05257e+09	1.02884	0.927984	1.04318	0.902934	1.07206	0.913046	0.974395	0.886182	0.94997
P45954	Short/branched chain specific acyl-CoA dehydrogenase, mitochondrial OS=Homo sapiens GN=ACADSB PE=1 SV=1 - [ACDSB_HUMAN]	137.703	40.74	3	15	15	29	2.05099e+09	1.05556	0.891687	1.05275	1.09336	1.12934	1.08917	1.01	0.849231	0.928902
Q9UIA9	Exportin-7 OS=Homo sapiens GN=XPO7 PE=1 SV=3 - [XPO7_HUMAN]	189.486	29.16	4	25	25	48	2.05068e+09	1.00473	1.0454	0.949873	0.932261	0.888156	0.96827	0.992118	1.07623	0.991314
A0A0A0MSA7	Eukaryotic translation initiation factor 4 gamma 3 OS=Homo sapiens GN=EIF4G3 PE=1 SV=1 - [A0A0A0MSA7_HUMAN]	252.9	29.06	7	40	46	67	2.04935e+09	0.933918	1.02822	1.03786	0.917698	0.940878	0.967981	1.02758	1.01918	1.01454
Q9H115	Beta-soluble NSF attachment protein OS=Homo sapiens GN=NAPB PE=1 SV=2 - [SNAB_HUMAN]	66.4473	27.85	4	4	8	15	2.03988e+09	1.05702	1.01667	0.926308	1.09871	0.995228	0.984966	0.987901	0.89896	1.03624
P12955-3	Isoform 3 of Xaa-Pro dipeptidase OS=Homo sapiens GN=PEPD - [PEPD_HUMAN]	109.262	36.13	6	12	12	23	2.02655e+09	1.02162	0.987166	0.991213	0.926206	0.854648	0.877946	0.966494	0.883714	0.882674
O14775-2	Isoform 2 of Guanine nucleotide-binding protein subunit beta-5 OS=Homo sapiens GN=GNB5 - [GBB5_HUMAN]	88.6651	33.99	6	10	10	20	2.0189e+09	0.946327	1.0843	0.969374	0.965178	1.10239	0.966081	0.935592	1.07477	0.954423
Q9Y265	RuvB-like 1 OS=Homo sapiens GN=RUVBL1 PE=1 SV=1 - [RUVB1_HUMAN]	135.846	55.92	6	18	18	29	2.01867e+09	1.00107	0.987588	1.01135	0.959414	0.922604	0.995795	0.957191	1.0316	0.953953
O95834	Echinoderm microtubule-associated protein-like 2 OS=Homo sapiens GN=EML2 PE=1 SV=1 - [EMAL2_HUMAN]	133.424	20.65	15	12	12	30	2015692477	1.01191	1.04853	0.939558	1.02981	0.960351	0.991787	1.03612	0.962807	0.952702
Q9UIJ7	GTP:AMP phosphotransferase AK3, mitochondrial OS=Homo sapiens GN=AK3 PE=1 SV=4 - [KAD3_HUMAN]	68.029	45.81	3	11	11	18	2.01412e+09	1.5469	0.431658	1.02144	1.56052	1.17126	0.584114	1.70126	0.665165	0.614844
P29218	Inositol monophosphatase 1 OS=Homo sapiens GN=IMPA1 PE=1 SV=1 - [IMPA1_HUMAN]	93.3467	36.82	11	10	10	20	2.01356e+09	0.994184	1.05065	0.955161	0.946363	0.914504	0.991969	0.958993	1.07319	1.0069
G3XAG6	Tetraspanin 32, isoform CRA_e (Fragment) OS=Homo sapiens GN=TSPAN32 PE=1 SV=1 - [G3XAG6_HUMAN]	44.8851	26.04	6	6	6	9	2013435260	1.03314	0.995219	0.971641	1.03199	1.10246	0.99928	0.84039	1.09139	1.05462
P20742-2	Isoform 2 of Pregnancy zone protein OS=Homo sapiens GN=PZP - [PZP_HUMAN]	38.2496	5.36	3	1	6	9	2.00986e+09	2.07381	0.31406	0.612125	3.75079	0.297422	1.02385	0.767792	0.409323	0.409926
P30040	Endoplasmic reticulum resident protein 29 OS=Homo sapiens GN=ERP29 PE=1 SV=4 - [ERP29_HUMAN]	96.6626	49.43	4	10	10	24	2.00883e+09	1.52174	0.476184	1.00207	1.01076	1.16635	0.758395	0.92823	0.646327	0.586505
P49720	Proteasome subunit beta type-3 OS=Homo sapiens GN=PSMB3 PE=1 SV=2 - [PSB3_HUMAN]	65.2368	40.49	4	8	8	16	2.00875e+09	1.07528	0.892829	1.0319	1.09601	1.14425	0.849342	1.16226	1.18927	0.819484
O15258	Protein RER1 OS=Homo sapiens GN=RER1 PE=1 SV=1 - [RER1_HUMAN]	22.4175	18.37	5	3	3	6	2.00428e+09	1.20617	0.852189	0.941646	0.985389	0.96998	0.928139	1.03631	0.961532	0.988014
B1ANR0	Poly(A) binding protein, cytoplasmic 4 (Inducible form), isoform CRA_e OS=Homo sapiens GN=PABPC4 PE=1 SV=1 - [B1ANR0_HUMAN]	97.2151	29.43	14	9	16	23	2.00352e+09	0.983437	0.886735	1.12983	0.870812	1.09917	0.996044	1.10254	0.990613	1.07174
O43776	Asparagine--tRNA ligase, cytoplasmic OS=Homo sapiens GN=NARS PE=1 SV=1 - [SYNC_HUMAN]	128.376	39.42	7	19	19	27	2.00105e+09	0.933997	1.01383	1.05217	0.87379	1.02902	1.02581	0.984272	1.02835	1.042
Q9Y2B0	Protein canopy homolog 2 OS=Homo sapiens GN=CNPY2 PE=1 SV=1 - [CNPY2_HUMAN]	75.216	52.2	6	10	10	19	1.99931e+09	0.72425	1.21407	1.06168	0.991824	1.09222	1.23604	1.02426	1.15169	1.10444
O15327	Type II inositol 3,4-bisphosphate 4-phosphatase OS=Homo sapiens GN=INPP4B PE=2 SV=4 - [INP4B_HUMAN]	260.88	50	13	37	37	61	1.99922e+09	0.907911	1.09643	0.995654	0.943191	0.951073	1.02171	1.03834	1.04691	1.08893
Q9UBF2	Coatomer subunit gamma-2 OS=Homo sapiens GN=COPG2 PE=1 SV=1 - [COPG2_HUMAN]	132.96	29.16	2	20	21	33	1.99673e+09	0.930049	1.06242	1.00753	1.00666	1.037	1.0496	0.982004	1.07517	1.10599
Q9Y3A5	Ribosome maturation protein SBDS OS=Homo sapiens GN=SBDS PE=1 SV=4 - [SBDS_HUMAN]	102.322	50	3	16	16	25	1992815721	0.993723	0.985057	1.02122	0.95746	1.00597	0.935104	0.956149	1.00021	0.893791
Q9H0R4	Haloacid dehalogenase-like hydrolase domain-containing protein 2 OS=Homo sapiens GN=HDHD2 PE=1 SV=1 - [HDHD2_HUMAN]	40.3473	40.15	7	5	5	8	1.99055e+09	1.10012	0.924155	0.975723	0.964122	0.833919	0.987242	0.977252	0.982438	0.916171
O43314-2	Isoform 2 of Inositol hexakisphosphate and diphosphoinositol-pentakisphosphate kinase 2 OS=Homo sapiens GN=PPIP5K2 - [VIP2_HUMAN]	101.121	18	18	21	21	26	1.98848e+09	1.05523	0.882442	1.06233	1.04465	0.729169	0.951395	0.943938	0.787025	0.906149
P15529-15	Isoform K of Membrane cofactor protein OS=Homo sapiens GN=CD46 - [MCP_HUMAN]	33.2966	16.67	9	2	7	10	1.98796e+09	0.977626	0.860483	1.16189	0.933662	0.979471	0.867613	1.01716	1.06887	1.00095
P01112	GTPase HRas OS=Homo sapiens GN=HRAS PE=1 SV=1 - [RASH_HUMAN]	59.6061	52.91	4	2	7	12	1.98685e+09	1.02069	0.994091	0.985221	1.09484	1.10676	0.90221	1.00916	0.999959	0.993547
Q9UJ68-5	Isoform 5 of Mitochondrial peptide methionine sulfoxide reductase OS=Homo sapiens GN=MSRA - [MSRA_HUMAN]	83.7146	60.09	9	11	11	20	1985723475	1.11549	0.920906	0.963607	1.17717	0.981641	0.941511	1.15682	0.966134	0.899063
P15529-16	Isoform 3 of Membrane cofactor protein OS=Homo sapiens GN=CD46 - [MCP_HUMAN]	35.0191	18.45	10	2	7	10	1.984e+09	1.16382	0.86563	0.970546	1.23195	1.0203	0.974773	1.23858	1.1736	0.987357
O75223	Gamma-glutamylcyclotransferase OS=Homo sapiens GN=GGCT PE=1 SV=1 - [GGCT_HUMAN]	53.6359	45.74	7	10	10	14	1.98262e+09	0.894724	1.07129	1.03398	0.980849	1.00195	1.03107	0.964749	1.05589	1.07184
Q9Y243-2	Isoform 2 of RAC-gamma serine/threonine-protein kinase OS=Homo sapiens GN=AKT3 - [AKT3_HUMAN]	96.2418	32.69	5	8	14	24	1.97835e+09	1.04155	0.932537	1.02592	1.10313	0.997138	0.956016	1.06833	0.903915	0.977575
Q9Y3L5	Ras-related protein Rap-2c OS=Homo sapiens GN=RAP2C PE=1 SV=1 - [RAP2C_HUMAN]	39.3747	39.34	3	2	7	10	1.97453e+09	1.11465	0.938012	0.947337	1.17939	0.771633	1.09853	1.17307	0.793685	0.923313
P25789	Proteasome subunit alpha type-4 OS=Homo sapiens GN=PSMA4 PE=1 SV=1 - [PSA4_HUMAN]	140.382	59.39	12	15	15	36	1.97364e+09	1.02471	0.885823	1.08947	1.07101	1.10226	0.889382	1.08072	1.03974	0.831027
H3BN98	Uncharacterized protein (Fragment) OS=Homo sapiens PE=4 SV=2 - [H3BN98_HUMAN]	30.959	13.5	8	3	3	8	1.97359e+09	0.910805	1.12384	0.965351	1.13767	1.29132	1.11239	1.02383	1.15741	1.03201
Q07817-2	Isoform Bcl-X(S) of Bcl-2-like protein 1 OS=Homo sapiens GN=BCL2L1 - [B2CL1_HUMAN]	19.6854	19.41	7	3	3	5	1.97228e+09	0.785087	1.24768	0.967234	1.0641	1.20842	1.24471	1.14386	1.2827	1.16148
Q8TDX7	Serine/threonine-protein kinase Nek7 OS=Homo sapiens GN=NEK7 PE=1 SV=1 - [NEK7_HUMAN]	86.6702	38.74	13	14	14	21	1.9712e+09	0.924908	1.08029	0.994804	0.907243	1.00118	0.957498	0.968975	1.02647	0.934692
Q14558	Phosphoribosyl pyrophosphate synthase-associated protein 1 OS=Homo sapiens GN=PRPSAP1 PE=1 SV=2 - [KPRA_HUMAN]	97.5014	39.33	7	7	10	23	1.96676e+09	0.984143	1.03756	0.978301	0.897209	0.980376	0.955821	0.930501	0.996775	1.0253
Q96K76-2	Isoform 2 of Ubiquitin carboxyl-terminal hydrolase 47 OS=Homo sapiens GN=USP47 - [UBP47_HUMAN]	230.726	35.66	2	1	39	56	1.96561e+09	0.86623	1.19203	0.941745	0.975128	1.14072	0.932908	1.01472	1.25117	1.09997
Q96K76-4	Isoform 4 of Ubiquitin carboxyl-terminal hydrolase 47 OS=Homo sapiens GN=USP47 - [UBP47_HUMAN]	252.121	35.42	3	4	42	61	1.96561e+09	0.995736	1.07868	0.925588	0.93433	0.928579	0.991687	1.0706	1.09425	0.94725
Q14204	Cytoplasmic dynein 1 heavy chain 1 OS=Homo sapiens GN=DYNC1H1 PE=1 SV=5 - [DYHC1_HUMAN]	824.461	32.52	2	139	139	200	1.95878e+09	1.10194	1.24788	0.650184	1.04209	1.22965	0.790914	1.02315	1.037	0.820394
Q9UHD1-2	Isoform 2 of Cysteine and histidine-rich domain-containing protein 1 OS=Homo sapiens GN=CHORDC1 - [CHRD1_HUMAN]	87.9463	49.52	7	11	11	18	1.95417e+09	0.9662	1.00015	1.03365	0.949536	1.03878	0.988638	0.995143	1.01445	0.986904
Q9UGP8	Translocation protein SEC63 homolog OS=Homo sapiens GN=SEC63 PE=1 SV=2 - [SEC63_HUMAN]	57.7113	15.79	2	10	10	13	1.95368e+09	1.10446	0.883084	1.01246	1.20808	1.08144	0.943433	1.157	0.922251	0.956826
P02545	Prelamin-A/C OS=Homo sapiens GN=LMNA PE=1 SV=1 - [LMNA_HUMAN]	156.257	35.54	10	25	25	38	1.95043e+09	1.07092	0.971235	0.957848	0.965221	0.861604	0.937342	1.0065	0.917884	1.04248
Q15363	Transmembrane emp24 domain-containing protein 2 OS=Homo sapiens GN=TMED2 PE=1 SV=1 - [TMED2_HUMAN]	78.151	35.32	3	7	7	20	1.94987e+09	0.843184	1.17706	0.979753	1.03979	1.23256	1.17618	0.982478	1.17228	1.18356
Q13043	Serine/threonine-protein kinase 4 OS=Homo sapiens GN=STK4 PE=1 SV=2 - [STK4_HUMAN]	136.543	39.84	5	14	20	34	1.94942e+09	1.00214	0.975511	1.02235	0.919681	0.866853	0.954295	0.985164	1.04737	0.99899
Q3LXA3	Bifunctional ATP-dependent dihydroxyacetone kinase/FAD-AMP lyase (cyclizing) OS=Homo sapiens GN=DAK PE=1 SV=2 - [DHAK_HUMAN]	145.512	40.87	7	16	16	27	1.94645e+09	0.978487	1.07372	0.947797	0.973946	0.925172	0.964572	1.06814	1.09658	0.959471
P11171-4	Isoform 4 of Protein 4.1 OS=Homo sapiens GN=EPB41 - [41_HUMAN]	180.482	47.45	15	22	23	38	1.94391e+09	0.963248	0.995998	1.04075	0.944331	0.936106	1.05913	1.00916	1.05902	1.09706
A0A087WY55	Chromosome 6 open reading frame 55, isoform CRA_b OS=Homo sapiens GN=VTA1 PE=1 SV=1 - [A0A087WY55_HUMAN]	46.2157	31.43	4	7	7	9	1.93936e+09	1.08711	0.875634	1.03726	1.02926	0.954461	0.916259	1.0424	0.848644	1.03013
Q99961	Endophilin-A2 OS=Homo sapiens GN=SH3GL1 PE=1 SV=1 - [SH3G1_HUMAN]	99.4142	36.96	7	14	14	26	1938239383	0.894529	1.04943	1.05604	0.839495	1.09869	1.0727	0.832968	1.22425	1.08354
J3KS22	L-xylulose reductase (Fragment) OS=Homo sapiens GN=DCXR PE=1 SV=4 - [J3KS22_HUMAN]	43.009	33.63	8	5	5	12	1.93735e+09	0.998379	0.946422	1.0552	0.927068	1.05473	1.07306	0.975627	0.936212	0.943537
Q9Y230	RuvB-like 2 OS=Homo sapiens GN=RUVBL2 PE=1 SV=3 - [RUVB2_HUMAN]	114.437	35.64	6	18	18	27	1.93668e+09	0.925159	1.07366	1.00119	0.941418	1.04609	1.00413	0.948787	1.1268	1.02775
Q6ZUX7	Lipoma HMGIC fusion partner-like 2 protein OS=Homo sapiens GN=LHFPL2 PE=2 SV=2 - [LHPL2_HUMAN]	18.1827	14.91	1	2	2	4	1.93518e+09	0.695041	1.05167	1.25328	0.748095	1.36731	1.18225	0.772535	1.24413	1.26832
P98082-3	Isoform 3 of Disabled homolog 2 OS=Homo sapiens GN=DAB2 - [DAB2_HUMAN]	100.499	26.3	6	14	14	21	1.93467e+09	0.894973	0.949262	1.15577	0.847259	0.934088	1.03914	0.92617	1.03277	1.1884
P47897	Glutamine--tRNA ligase OS=Homo sapiens GN=QARS PE=1 SV=1 - [SYQ_HUMAN]	132.386	30.32	5	19	20	34	1934337417	0.970268	1.00652	1.02321	0.907789	0.954529	0.979303	0.952916	1.02817	0.993221
P26440	Isovaleryl-CoA dehydrogenase, mitochondrial OS=Homo sapiens GN=IVD PE=1 SV=1 - [IVD_HUMAN]	83.3783	28.61	8	11	11	21	1.93156e+09	1.13672	0.797687	1.06559	1.1684	1.31378	0.839222	1.11503	0.977049	0.757798
P34913	Bifunctional epoxide hydrolase 2 OS=Homo sapiens GN=EPHX2 PE=1 SV=2 - [HYES_HUMAN]	72.6295	26.85	7	10	10	16	1.92964e+09	0.928179	1.08504	0.986777	0.91261	1.0546	0.987151	0.989854	1.13322	1.0617
Q9NVK5-2	Isoform 2 of FGFR1 oncogene partner 2 OS=Homo sapiens GN=FGFR1OP2 - [FGOP2_HUMAN]	106.947	62.79	3	1	16	22	1.92842e+09	0.858586	1.1294	1.01201	0.757754	1.42566	1.26631	0.91887	1.2859	1.11592
P05155-2	Isoform 2 of Plasma protease C1 inhibitor OS=Homo sapiens GN=SERPING1 - [IC1_HUMAN]	67.102	19.42	5	8	8	17	1.92397e+09	1.07372	0.74026	1.18602	2.09017	1.01639	1.8725	0.755546	0.66231	0.79895
Q99747	Gamma-soluble NSF attachment protein OS=Homo sapiens GN=NAPG PE=1 SV=1 - [SNAG_HUMAN]	113.808	37.18	5	13	13	31	1923268449	0.979049	0.937056	1.08389	0.90288	1.10909	1.09893	0.795921	1.13237	1.063
Q8NBX0	Saccharopine dehydrogenase-like oxidoreductase OS=Homo sapiens GN=SCCPDH PE=1 SV=1 - [SCPDL_HUMAN]	111.794	34.27	1	10	10	28	1.92324e+09	1.04888	0.9091	1.04202	1.11016	1.28198	0.962408	1.00374	1.02335	0.980061
Q9UMX5	Neudesin OS=Homo sapiens GN=NENF PE=1 SV=1 - [NENF_HUMAN]	31.6924	36.63	1	5	5	7	1.91744e+09	0.70071	1.25962	1.03967	0.902363	1.3094	1.27345	1.00357	1.52067	1.11341
P42224	Signal transducer and activator of transcription 1-alpha/beta OS=Homo sapiens GN=STAT1 PE=1 SV=2 - [STAT1_HUMAN]	121.51	34.67	9	20	20	32	1.91503e+09	1.00237	1.05924	0.93839	0.981741	0.901668	0.895993	0.992511	1.00406	0.945336
P05198	Eukaryotic translation initiation factor 2 subunit 1 OS=Homo sapiens GN=EIF2S1 PE=1 SV=3 - [IF2A_HUMAN]	80.259	52.06	3	13	13	18	1.90499e+09	1.11151	0.806886	1.0816	1.02727	0.709851	0.805698	1.06359	0.734748	0.791606
Q9Y262	Eukaryotic translation initiation factor 3 subunit L OS=Homo sapiens GN=EIF3L PE=1 SV=1 - [EIF3L_HUMAN]	92.1829	35.11	7	17	17	23	1.9044e+09	1.03697	0.959952	1.00308	0.973119	0.945536	0.959019	1.03605	1.0169	0.938296
H0YAB3	Protein transport protein Sec31A (Fragment) OS=Homo sapiens GN=SEC31A PE=1 SV=1 - [H0YAB3_HUMAN]	151.541	41.53	1	1	16	34	1.90193e+09	1.68671	0.526163	0.787125	0.720196	0.538156	0.676958	0.551902	0.495313	0.736501
Q9C0I1	Myotubularin-related protein 12 OS=Homo sapiens GN=MTMR12 PE=1 SV=2 - [MTMRC_HUMAN]	139.736	32.93	3	19	19	32	1.89568e+09	0.990506	0.938273	1.07122	0.956165	0.918926	0.972536	1.02885	0.943051	1.04551
Q8TDZ2	Protein-methionine sulfoxide oxidase MICAL1 OS=Homo sapiens GN=MICAL1 PE=1 SV=2 - [MICA1_HUMAN]	228.166	25.4	6	26	27	58	1.89422e+09	1.0191	1.01082	0.970077	0.942608	0.89008	1.05208	0.952746	0.917667	1.04589
P16278-3	Isoform 3 of Beta-galactosidase OS=Homo sapiens GN=GLB1 - [BGAL_HUMAN]	86.5811	22.41	9	10	10	19	1.89325e+09	1.00146	1.0347	0.963841	1.11076	0.975341	1.04432	1.0988	1.05664	1.05431
Q03519	Antigen peptide transporter 2 OS=Homo sapiens GN=TAP2 PE=1 SV=1 - [TAP2_HUMAN]	81.3673	18.37	4	10	10	21	1.89263e+09	0.994118	1.02544	0.980444	1.00776	1.10574	1.0393	0.946878	0.948645	0.963758
Q99436	Proteasome subunit beta type-7 OS=Homo sapiens GN=PSMB7 PE=1 SV=1 - [PSB7_HUMAN]	35.9938	15.88	3	4	4	10	1.89251e+09	1.16642	0.824987	1.00859	0.909272	1.05646	0.887021	1.01321	0.938931	0.886561
O75351	Vacuolar protein sorting-associated protein 4B OS=Homo sapiens GN=VPS4B PE=1 SV=2 - [VPS4B_HUMAN]	88.051	31.53	3	11	13	22	1.88945e+09	1.17283	0.737135	1.09003	1.01106	0.898848	0.837408	1.13083	1.01628	0.844786
Q96AG4	Leucine-rich repeat-containing protein 59 OS=Homo sapiens GN=LRRC59 PE=1 SV=1 - [LRC59_HUMAN]	81.5851	44.3	2	12	12	21	1888575632	1.39503	0.469576	1.1354	0.95966	0.473998	0.591165	0.968639	0.459363	0.656012
Q8N4C8-4	Isoform 4 of Misshapen-like kinase 1 OS=Homo sapiens GN=MINK1 - [MINK1_HUMAN]	168.648	23.48	8	17	25	44	1.88728e+09	1.1595	0.869217	0.971283	1.03441	0.830185	0.851064	1.0161	0.772113	0.899148
E7ENQ1	Mitogen-activated protein kinase kinase kinase kinase 4 OS=Homo sapiens GN=MAP4K4 PE=1 SV=1 - [E7ENQ1_HUMAN]	108.099	13	17	5	13	28	1.88728e+09	1.29212	0.716849	0.99103	1.06666	0.928456	0.688015	1.19336	0.74082	0.886522
P62195-2	Isoform 2 of 26S protease regulatory subunit 8 OS=Homo sapiens GN=PSMC5 - [PRS8_HUMAN]	191.713	59.8	9	24	25	44	1.87773e+09	1.05046	0.93304	1.0165	0.921125	1.01595	0.969898	0.947458	0.963394	0.924514
P62256	Ubiquitin-conjugating enzyme E2 H OS=Homo sapiens GN=UBE2H PE=1 SV=1 - [UBE2H_HUMAN]	45.1854	32.24	6	6	6	11	1.86887e+09	0.994784	1.00532	0.999895	0.81801	0.886528	0.965903	0.900439	1.00924	1.07657
Q9P2T1-3	Isoform 3 of GMP reductase 2 OS=Homo sapiens GN=GMPR2 - [GMPR2_HUMAN]	74.0469	47.81	22	9	10	19	1.86575e+09	0.952716	0.996587	1.0507	0.936127	1.05229	0.978577	0.935502	0.979866	0.985065
P0C7P3-2	Isoform 2 of Schlafen family member 14 OS=Homo sapiens GN=SLFN14 - [SLN14_HUMAN]	188.523	33.82	2	29	29	45	1.85837e+09	0.888974	0.948907	1.16212	0.749607	0.884601	0.821063	0.753081	0.922845	0.876172
Q9BQI6	Ankyrin repeat domain-containing protein 32 OS=Homo sapiens GN=ANKRD32 PE=1 SV=2 - [ANR32_HUMAN]	3.09083	0.85	1	1	1	1	1857194166	1.57659	0.601248	0.822161	0.576179	0.363022	0.280553	0.699737	0.336847	0.593165
O15551	Claudin-3 OS=Homo sapiens GN=CLDN3 PE=1 SV=1 - [CLD3_HUMAN]	18.4678	12.27	1	3	3	4	1.85541e+09	0.547642	1.20517	1.24719	0.906239	1.52656	1.45562	0.896668	1.27798	1.6274
P10114	Ras-related protein Rap-2a OS=Homo sapiens GN=RAP2A PE=1 SV=1 - [RAP2A_HUMAN]	47.0226	45.9	2	5	9	12	1.85228e+09	0.848306	1.14226	1.00943	1.25022	1.1047	1.12053	1.25331	1.16467	1.2599
P50454	Serpin H1 OS=Homo sapiens GN=SERPINH1 PE=1 SV=2 - [SERPH_HUMAN]	159.123	34.21	12	13	13	35	1.85194e+09	1.03108	0.977636	0.991282	0.777607	1.03626	0.806231	1.02579	1.17503	0.884108
O00410	Importin-5 OS=Homo sapiens GN=IPO5 PE=1 SV=4 - [IPO5_HUMAN]	301.838	43.57	19	38	39	69	1.85151e+09	0.922338	1.10604	0.971618	0.995397	0.976484	1.06333	0.990082	1.08743	1.07716
O60749	Sorting nexin-2 OS=Homo sapiens GN=SNX2 PE=1 SV=2 - [SNX2_HUMAN]	136.337	32.18	3	21	21	33	1.84611e+09	1.01645	1.03393	0.949629	1.01436	1.04018	1.0049	1.03108	1.04069	0.966349
P30086	Phosphatidylethanolamine-binding protein 1 OS=Homo sapiens GN=PEBP1 PE=1 SV=3 - [PEBP1_HUMAN]	45.8992	66.31	1	8	8	9	1.8422e+09	1.10695	0.642139	1.25091	0.749647	1.02163	0.726577	0.786617	0.635205	0.569751
A6NKZ2	N-acylglucosamine 2-epimerase OS=Homo sapiens GN=RENBP PE=1 SV=2 - [A6NKZ2_HUMAN]	38.3792	14.29	6	6	6	10	1.8411e+09	0.90165	1.11597	0.982385	0.985928	0.956931	1.0253	0.993123	1.11623	1.01525
O00116	Alkyldihydroxyacetonephosphate synthase, peroxisomal OS=Homo sapiens GN=AGPS PE=1 SV=1 - [ADAS_HUMAN]	154.264	48.63	2	22	22	37	1.83943e+09	1.08412	0.941357	0.974525	1.07514	1.19018	0.939527	0.989123	0.971233	0.967451
O95866-5	Isoform E of Protein G6b OS=Homo sapiens GN=G6B - [G6B_HUMAN]	81.382	43.65	6	1	6	23	1.83927e+09	0.804478	0.813325	1.3822	0.784607	0.860172	1.17344	1.2544	1.07547	1.29628
P30044-2	Isoform Cytoplasmic+peroxisomal of Peroxiredoxin-5, mitochondrial OS=Homo sapiens GN=PRDX5 - [PRDX5_HUMAN]	55.9972	49.38	4	6	6	13	1.82654e+09	1.60351	0.331559	1.06493	1.32431	0.777172	0.501291	1.19676	0.593669	0.50882
A0A087WXC5	NADH dehydrogenase [ubiquinone] 1 alpha subcomplex subunit 10, mitochondrial OS=Homo sapiens GN=NDUFA10 PE=1 SV=1 - [A0A087WXC5_HUMAN]	75.5992	31.27	9	10	10	16	1.82112e+09	0.923841	1.04914	1.02701	1.01025	1.23225	1.00312	1.02158	1.08683	1.00564
P21266	Glutathione S-transferase Mu 3 OS=Homo sapiens GN=GSTM3 PE=1 SV=3 - [GSTM3_HUMAN]	113.244	42.22	2	14	14	25	1.82057e+09	0.937287	0.968211	1.0945	1.06262	1.01987	1.22946	1.18746	1.0641	1.33746
Q04446	1,4-alpha-glucan-branching enzyme OS=Homo sapiens GN=GBE1 PE=1 SV=3 - [GLGB_HUMAN]	141.176	31.48	2	17	17	31	1.81598e+09	0.960095	1.02312	1.01679	0.940376	0.936755	0.904021	0.970732	0.994366	0.965627
O43149	Zinc finger ZZ-type and EF-hand domain-containing protein 1 OS=Homo sapiens GN=ZZEF1 PE=1 SV=6 - [ZZEF1_HUMAN]	362.555	21.31	5	39	57	83	1.81215e+09	0.962406	1.03543	1.00216	1.00433	0.989738	1.0133	0.993116	1.04733	1.044
O14964	Hepatocyte growth factor-regulated tyrosine kinase substrate OS=Homo sapiens GN=HGS PE=1 SV=1 - [HGS_HUMAN]	93.7074	19.31	6	16	16	26	1.81047e+09	1.01782	0.973761	1.00842	0.966816	0.959868	0.967178	1.00264	0.973817	0.986992
Q7Z434	Mitochondrial antiviral-signaling protein OS=Homo sapiens GN=MAVS PE=1 SV=2 - [MAVS_HUMAN]	73.8018	38.52	2	9	9	16	1.80969e+09	0.762141	0.982047	1.25581	1.06355	1.07691	1.23259	1.10349	1.15895	1.38306
Q5TIH2	Vesicle transport protein SFT2B OS=Homo sapiens GN=SFT2D2 PE=1 SV=1 - [Q5TIH2_HUMAN]	10.9945	9.26	2	1	1	3	1804111258	0.943954	1.04986	1.00619	1.22811	1.16403	1.38069	1.12894	1.40039	1.27917
Q13496	Myotubularin OS=Homo sapiens GN=MTM1 PE=1 SV=2 - [MTM1_HUMAN]	77.1099	25.04	3	13	13	17	1.80186e+09	1.0069	1.04292	0.950179	0.950621	0.822821	0.952199	0.993539	0.994629	0.939684
O14791-3	Isoform 3 of Apolipoprotein L1 OS=Homo sapiens GN=APOL1 - [APOL1_HUMAN]	46.9983	20.53	4	9	9	14	1.79875e+09	0.839328	1.21449	0.946186	1.76123	1.87202	1.81548	1.4472	1.83748	1.45359
K7ERF1	Eukaryotic translation initiation factor 3 subunit K OS=Homo sapiens GN=EIF3K PE=1 SV=1 - [K7ERF1_HUMAN]	67.8831	40.63	8	7	7	17	1.79478e+09	0.986043	1.06101	0.95295	1.0141	0.856214	0.984455	0.970322	1.03098	1.02143
H0YDY5	Delta(14)-sterol reductase (Fragment) OS=Homo sapiens GN=TM7SF2 PE=1 SV=1 - [H0YDY5_HUMAN]	9.31661	8.6	9	1	1	3	1.79472e+09	0.839245	1.15426	1.0065	0.975164	1.27316	1.24953	1.12388	1.21751	1.24084
P30622-2	Isoform 3 of CAP-Gly domain-containing linker protein 1 OS=Homo sapiens GN=CLIP1 - [CLIP1_HUMAN]	448.707	50.65	7	1	72	109	1.79174e+09	0.415566	1.48178	1.10265	0.700184	1.43884	1.23444	0.871221	1.58659	1.42972
P30622-1	Isoform 2 of CAP-Gly domain-containing linker protein 1 OS=Homo sapiens GN=CLIP1 - [CLIP1_HUMAN]	449.454	49.47	9	1	72	109	1.79174e+09	0.860695	1.25896	0.88034	0.999831	1.01975	0.962601	1.05798	1.04987	0.952529
Q9NZZ3-2	Isoform 2 of Charged multivesicular body protein 5 OS=Homo sapiens GN=CHMP5 - [CHMP5_HUMAN]	21.0895	16.37	2	2	2	5	1791301411	0.78001	1.18634	1.03365	0.920413	0.885987	1.09737	1.08214	1.14046	1.24639
P58107	Epiplakin OS=Homo sapiens GN=EPPK1 PE=1 SV=2 - [EPIPL_HUMAN]	38.7256	9.63	3	1	6	10	1.78646e+09	1.50434	0.553217	0.942446	1.06949	0.619178	0.703134	1.13376	0.621967	0.686792
Q12974	Protein tyrosine phosphatase type IVA 2 OS=Homo sapiens GN=PTP4A2 PE=1 SV=1 - [TP4A2_HUMAN]	72.2815	37.13	9	7	7	20	1.78627e+09	1.05654	0.982336	0.961123	1.08875	1.08002	0.983402	1.05376	0.993808	0.916952
Q03013-2	Isoform 2 of Glutathione S-transferase Mu 4 OS=Homo sapiens GN=GSTM4 - [GSTM4_HUMAN]	83.1496	57.95	7	4	13	20	1.78473e+09	0.952462	1.02542	1.02212	0.92418	0.702803	1.35018	1.16175	1.29255	1.54906
R4GNH3	26S protease regulatory subunit 6A OS=Homo sapiens GN=PSMC3 PE=1 SV=1 - [R4GNH3_HUMAN]	187.25	56.5	7	22	22	42	1.78258e+09	0.999812	0.982031	1.01816	0.948434	0.963202	1.097	0.953689	1.07857	1.11572
O43768-2	Isoform 2 of Alpha-endosulfine OS=Homo sapiens GN=ENSA - [ENSA_HUMAN]	47.391	54.7	12	7	8	12	1.78191e+09	0.838601	0.899528	1.26187	0.534948	0.872222	1.23118	0.513442	1.06492	1.12251
Q96RL7	Vacuolar protein sorting-associated protein 13A OS=Homo sapiens GN=VPS13A PE=1 SV=2 - [VP13A_HUMAN]	383.025	24.26	6	61	61	88	1.78186e+09	0.906871	1.08538	1.00775	1.05162	1.21401	1.11869	1.01459	1.04229	1.0976
E7EU96	Casein kinase II subunit alpha OS=Homo sapiens GN=CSNK2A1 PE=1 SV=1 - [E7EU96_HUMAN]	120.424	40	9	14	14	25	1.78131e+09	0.904779	1.11203	0.983186	0.923318	1.05271	1.00255	0.917979	1.07884	0.99842
O43815	Striatin OS=Homo sapiens GN=STRN PE=1 SV=4 - [STRN_HUMAN]	174.93	42.69	2	25	26	37	1.77994e+09	0.970531	1.05486	0.974608	1.1633	1.24986	1.19057	1.07381	1.11499	1.05302
Q8N3F0	Maturin OS=Homo sapiens GN=MTURN PE=2 SV=2 - [MTURN_HUMAN]	28.6185	50.38	5	4	4	7	1779182980	0.739228	1.26357	0.997197	0.864021	1.02166	1.17347	0.987111	1.16714	1.27653
A0A087X2G1	ATP-dependent RNA helicase DDX1 OS=Homo sapiens GN=DDX1 PE=1 SV=1 - [A0A087X2G1_HUMAN]	116.159	34.14	5	20	20	27	1.7787e+09	1.22888	0.726082	1.04504	0.985758	0.816181	0.840376	0.932358	0.709881	0.859837
Q86WR7	Proline and serine-rich protein 2 OS=Homo sapiens GN=PROSER2 PE=1 SV=2 - [PRSR2_HUMAN]	73.5464	28.05	4	8	8	18	1.77778e+09	1.24076	0.710582	1.04866	0.836948	0.728189	0.942617	0.931121	0.799486	0.929641
P49454	Centromere protein F OS=Homo sapiens GN=CENPF PE=1 SV=2 - [CENPF_HUMAN]	5.6581	0.22	1	1	1	2	1766391752	0.862926	1.25274	0.884332	1.03572	0.936052	1.04179	1.05966	1.04487	1.10395
O60488-2	Isoform Short of Long-chain-fatty-acid--CoA ligase 4 OS=Homo sapiens GN=ACSL4 - [ACSL4_HUMAN]	169.928	46.12	7	21	23	42	1.76474e+09	0.998047	0.995095	1.00686	1.033	1.03354	0.980265	1.00829	1.04612	0.975386
O95630	STAM-binding protein OS=Homo sapiens GN=STAMBP PE=1 SV=1 - [STABP_HUMAN]	102.295	50.24	6	15	15	24	1.75874e+09	1.02128	1.00238	0.976337	1.01932	0.954566	0.956236	1.06774	1.02097	0.97018
P05023	Sodium/potassium-transporting ATPase subunit alpha-1 OS=Homo sapiens GN=ATP1A1 PE=1 SV=1 - [AT1A1_HUMAN]	219.339	31.96	19	29	29	52	1.75725e+09	0.891433	1.14062	0.967946	0.969384	1.04738	1.01956	0.990663	1.12967	1.06858
Q9Y210-2	Isoform 2 of Short transient receptor potential channel 6 OS=Homo sapiens GN=TRPC6 - [TRPC6_HUMAN]	101.895	26.13	14	18	18	23	1.75631e+09	0.911152	1.09997	0.988875	1.02244	1.01104	1.04035	0.98428	1.05367	1.0276
Q8N5J2	Protein FAM63A OS=Homo sapiens GN=FAM63A PE=1 SV=2 - [FA63A_HUMAN]	101.19	26.44	4	9	9	25	1.75172e+09	1.07767	0.972717	0.949618	0.984892	0.845328	1.03672	1.02986	1.01902	0.945994
Q9Y2S2-2	Isoform 2 of Lambda-crystallin homolog OS=Homo sapiens GN=CRYL1 - [CRYL1_HUMAN]	74.9599	52.86	3	10	10	18	1.75102e+09	0.966097	1.15268	0.881226	0.949641	0.983091	0.953744	0.968352	1.07205	0.968303
Q14642	Type I inositol 1,4,5-trisphosphate 5-phosphatase OS=Homo sapiens GN=INPP5A PE=1 SV=1 - [I5P1_HUMAN]	96.8095	33.5	5	13	13	25	1.74952e+09	0.987439	1.02998	0.982577	0.996621	1.14205	0.984199	1.02784	1.07343	1.01266
Q6S5H4-2	Isoform 2 of POTE ankyrin domain family member B OS=Homo sapiens GN=POTEB - [POTEB_HUMAN]	2.98015	2.39	2	1	1	1	1748402146	0.970749	1.09607	0.933181	1.31317	1.35475	1.13996	1.29017	1.22047	1.05912
Q15257-2	Isoform 1 of Serine/threonine-protein phosphatase 2A activator OS=Homo sapiens GN=PPP2R4 - [PTPA_HUMAN]	76.5353	34.37	13	1	11	19	1.74735e+09	0.900697	1.26248	0.836825	0.838297	0.864044	1.07185	0.9551	1.20407	0.934146
P51157-3	Isoform 3 of Ras-related protein Rab-28 OS=Homo sapiens GN=RAB28 - [RAB28_HUMAN]	17.35	14.22	6	1	2	5	1.74634e+09	1.18201	0.990431	0.827561	1.32445	0.855771	1.21141	1.11235	0.90906	1.00225
C9JDZ9	F-box only protein 9 (Fragment) OS=Homo sapiens GN=FBXO9 PE=1 SV=1 - [C9JDZ9_HUMAN]	2.78099	4.29	5	1	1	1	1745683305	1.09696	0.847774	1.05526	0.768063	0.716762	0.795389	0.752285	0.664172	0.846844
Q9UJC5	SH3 domain-binding glutamic acid-rich-like protein 2 OS=Homo sapiens GN=SH3BGRL2 PE=1 SV=2 - [SH3L2_HUMAN]	43.3224	52.34	1	6	6	10	1.74365e+09	1.19014	0.689042	1.12082	0.950656	1.08845	0.807429	1.09006	0.758171	0.899717
I3L0A0	HCG2044781 OS=Homo sapiens GN=TMEM189-UBE2V1 PE=4 SV=1 - [I3L0A0_HUMAN]	37.2199	12.97	16	4	4	9	1.74335e+09	0.727723	0.998114	1.27416	0.949787	1.5842	1.04972	1.25322	1.31352	1.0369
Q6P1A2	Lysophospholipid acyltransferase 5 OS=Homo sapiens GN=LPCAT3 PE=1 SV=1 - [MBOA5_HUMAN]	58.1254	15.81	7	8	8	14	1.7399e+09	0.883626	1.10226	1.01411	1.041	1.22363	1.0412	0.971169	1.19521	1.04945
Q969Z0	Protein TBRG4 OS=Homo sapiens GN=TBRG4 PE=1 SV=1 - [TBRG4_HUMAN]	71.22	23.61	8	11	12	16	1.73981e+09	0.972605	1.09269	0.934705	1.10366	1.16523	1.0717	1.06443	1.15347	0.93936
Q01432-6	Isoform 4 of AMP deaminase 3 OS=Homo sapiens GN=AMPD3 - [AMPD3_HUMAN]	2.77739	0.42	3	1	1	1	1.73781e+09	0.893251	1.57707	0.529682	1.23142	0.842934	1.47261	1.11764	1.40853	1.1567
Q5T5C0-2	Isoform 2 of Syntaxin-binding protein 5 OS=Homo sapiens GN=STXBP5 - [STXB5_HUMAN]	131.304	24.04	6	20	20	33	1.73642e+09	0.89502	1.0629	1.04208	0.980347	1.01554	1.00718	1.00262	1.0866	1.09431
Q6NUK1	Calcium-binding mitochondrial carrier protein SCaMC-1 OS=Homo sapiens GN=SLC25A24 PE=1 SV=2 - [SCMC1_HUMAN]	104.354	34.59	4	14	14	27	1.73512e+09	1.04838	1.0507	0.900912	1.18234	1.11976	1.13764	1.11822	0.984499	1.06902
O75154-2	Isoform 2 of Rab11 family-interacting protein 3 OS=Homo sapiens GN=RAB11FIP3 - [RFIP3_HUMAN]	110.046	44.57	7	20	21	26	1.73492e+09	0.938818	1.05447	1.00671	1.00663	0.889566	1.15956	1.06719	1.06106	1.07459
P21399	Cytoplasmic aconitate hydratase OS=Homo sapiens GN=ACO1 PE=1 SV=3 - [ACOC_HUMAN]	186.815	38.13	1	27	27	44	1.73259e+09	0.995189	0.999325	1.00549	0.926103	0.982951	0.977318	0.972258	0.991072	0.94348
P19827	Inter-alpha-trypsin inhibitor heavy chain H1 OS=Homo sapiens GN=ITIH1 PE=1 SV=3 - [ITIH1_HUMAN]	161.219	25.69	7	18	18	34	1.73216e+09	1.10929	0.837222	1.05349	2.29452	1.19514	1.7788	0.785149	0.716436	0.861727
O60831	PRA1 family protein 2 OS=Homo sapiens GN=PRAF2 PE=1 SV=1 - [PRAF2_HUMAN]	11.2469	10.11	2	2	2	3	1.73032e+09	0.957427	1.13872	0.903852	1.20624	1.22183	1.13372	1.15932	1.16183	1.03516
Q9Y5K6	CD2-associated protein OS=Homo sapiens GN=CD2AP PE=1 SV=1 - [CD2AP_HUMAN]	184.873	51.33	1	26	27	48	1.7259e+09	1.03942	0.944761	1.01582	0.925946	0.961116	1.02442	1.02282	1.01677	1.04412
Q8TC07-2	Isoform 2 of TBC1 domain family member 15 OS=Homo sapiens GN=TBC1D15 - [TBC15_HUMAN]	129.37	32.34	8	19	19	32	1.72359e+09	0.936021	1.08169	0.98229	0.962395	0.960834	1.0005	1.01714	1.07742	0.990861
P13804	Electron transfer flavoprotein subunit alpha, mitochondrial OS=Homo sapiens GN=ETFA PE=1 SV=1 - [ETFA_HUMAN]	69.8856	51.35	9	14	14	16	1.72283e+09	1.34854	0.573363	1.0781	1.24785	1.33153	0.831275	1.10378	0.797454	0.749414
P49189	4-trimethylaminobutyraldehyde dehydrogenase OS=Homo sapiens GN=ALDH9A1 PE=1 SV=3 - [AL9A1_HUMAN]	83.3909	22.67	2	12	12	20	1.72099e+09	1.09868	0.925702	0.975615	1.01938	0.945573	0.962198	1.02437	0.801846	0.876863
P08648	Integrin alpha-5 OS=Homo sapiens GN=ITGA5 PE=1 SV=2 - [ITA5_HUMAN]	69.7041	13.63	2	10	10	15	1.72007e+09	0.889495	1.15087	0.959632	0.896572	1.00986	0.989832	0.975529	1.10858	1.06789
P32019-3	Isoform 3 of Type II inositol 1,4,5-trisphosphate 5-phosphatase OS=Homo sapiens GN=INPP5B - [I5P2_HUMAN]	169.741	35.11	5	22	23	41	1.71887e+09	1.0474	0.954153	0.998449	1.00179	0.954748	0.994582	1.02712	0.930054	1.00914
P29965	CD40 ligand OS=Homo sapiens GN=CD40LG PE=1 SV=1 - [CD40L_HUMAN]	50.4928	32.95	2	7	7	12	1.71658e+09	0.859786	1.11124	1.02897	0.859763	0.907037	0.954704	0.93782	0.942762	1.03683
Q13564-3	Isoform 3 of NEDD8-activating enzyme E1 regulatory subunit OS=Homo sapiens GN=NAE1 - [ULA1_HUMAN]	127.597	42.25	8	18	18	31	1.71153e+09	0.977048	1.09368	0.929272	0.933745	0.94521	0.965913	0.946779	1.02351	0.978732
P11908	Ribose-phosphate pyrophosphokinase 2 OS=Homo sapiens GN=PRPS2 PE=1 SV=2 - [PRPS2_HUMAN]	58.4705	37.74	5	6	9	12	1.70941e+09	0.853428	1.05795	1.08862	0.94183	1.05923	0.903315	0.991861	1.01019	0.937923
Q96CS3	FAS-associated factor 2 OS=Homo sapiens GN=FAF2 PE=1 SV=2 - [FAF2_HUMAN]	89.9628	36.85	2	16	16	22	1.70763e+09	0.989373	1.03569	0.974932	1.04552	1.21786	1.064	1.09301	1.08764	1.05297
A0A087WX08	Gamma-adducin OS=Homo sapiens GN=ADD3 PE=1 SV=1 - [A0A087WX08_HUMAN]	135.552	27.98	3	20	20	33	1.70403e+09	1.151	0.807994	1.04101	1.11559	0.735924	0.823605	0.990888	0.754368	0.788069
Q9H223	EH domain-containing protein 4 OS=Homo sapiens GN=EHD4 PE=1 SV=1 - [EHD4_HUMAN]	181.62	45.66	2	16	21	44	1.70373e+09	0.992536	1.06788	0.939589	1.00153	1.01641	1.00677	1.02666	1.05679	1.00008
Q13217	DnaJ homolog subfamily C member 3 OS=Homo sapiens GN=DNAJC3 PE=1 SV=1 - [DNJC3_HUMAN]	119.082	32.94	2	19	19	27	1702041638	0.93926	1.03802	1.02272	0.913133	0.91995	0.886726	0.820769	0.93591	0.890218
E9PIR7	Thioredoxin reductase 1, cytoplasmic OS=Homo sapiens GN=TXNRD1 PE=1 SV=1 - [E9PIR7_HUMAN]	91.7287	29.88	20	14	14	24	1.69999e+09	1.04741	0.956405	0.996189	0.955186	0.963138	0.908063	1.03634	1.01692	0.949532
P12235	ADP/ATP translocase 1 OS=Homo sapiens GN=SLC25A4 PE=1 SV=4 - [ADT1_HUMAN]	64.7182	25.84	3	3	8	18	1.69643e+09	1.01016	1.07307	0.91677	1.17252	0.711178	1.02986	1.0664	1.00873	0.881031
Q15283-2	Isoform 2 of Ras GTPase-activating protein 2 OS=Homo sapiens GN=RASA2 - [RASA2_HUMAN]	59.8842	14.49	3	11	12	16	1.69641e+09	0.940247	1.09458	0.965174	0.979805	0.9996	0.938085	0.983781	1.03137	0.982417
P36955	Pigment epithelium-derived factor OS=Homo sapiens GN=SERPINF1 PE=1 SV=4 - [PEDF_HUMAN]	58.5295	25.36	6	10	10	13	1.69132e+09	1.02466	0.928927	1.04642	5.52149	4.17403	5.63878	0.891333	0.987958	0.814078
P05387	60S acidic ribosomal protein P2 OS=Homo sapiens GN=RPLP2 PE=1 SV=1 - [RLA2_HUMAN]	40.1099	53.91	2	5	5	9	1.68635e+09	1.04786	0.871236	1.08091	1.04393	0.775304	1.14581	1.23335	0.935748	1.03343
Q9UHY1	Nuclear receptor-binding protein OS=Homo sapiens GN=NRBP1 PE=1 SV=1 - [NRBP_HUMAN]	78.645	27.66	3	10	10	17	1686342459	0.866953	1.11553	1.01751	0.975557	0.851137	1.15315	0.993591	1.07071	1.15087
P10720	Platelet factor 4 variant OS=Homo sapiens GN=PF4V1 PE=1 SV=1 - [PF4V_HUMAN]	93.7071	37.5	1	1	3	24	1.68632e+09	1.46002	0.412062	1.12791	0.431099	0.191412	0.201236	0.525326	0.233588	0.398895
P68036-2	Isoform 2 of Ubiquitin-conjugating enzyme E2 L3 OS=Homo sapiens GN=UBE2L3 - [UB2L3_HUMAN]	67.9701	68.03	4	8	8	16	1.68439e+09	1.26447	0.500217	1.23531	0.822553	0.949166	0.632651	0.895054	0.559879	0.579923
I3L0H8	ATP-dependent RNA helicase DDX19A OS=Homo sapiens GN=DDX19A PE=1 SV=1 - [I3L0H8_HUMAN]	101.815	33.33	6	1	13	26	1.68254e+09	0.816593	1.06549	1.11791	1.03288	1.15874	1.19522	1.27404	1.18492	1.12616
Q9UMR2-2	Isoform 2 of ATP-dependent RNA helicase DDX19B OS=Homo sapiens GN=DDX19B - [DD19B_HUMAN]	106.346	35.71	10	2	14	27	1.68254e+09	0.897166	1.08267	1.02016	0.872311	1.02471	0.966108	1.06879	1.05348	0.982727
P54709	Sodium/potassium-transporting ATPase subunit beta-3 OS=Homo sapiens GN=ATP1B3 PE=1 SV=1 - [AT1B3_HUMAN]	36.919	24.01	6	6	6	9	1.68132e+09	0.902952	1.1195	0.977549	0.949143	1.05532	1.00447	1.05497	1.0953	1.08999
P35998	26S protease regulatory subunit 7 OS=Homo sapiens GN=PSMC2 PE=1 SV=3 - [PRS7_HUMAN]	173.034	52.42	3	22	22	43	1681256055	0.940915	1.03694	1.02215	0.998671	1.0802	1.04453	1.03042	1.05521	1.02157
O94973-2	Isoform 2 of AP-2 complex subunit alpha-2 OS=Homo sapiens GN=AP2A2 - [AP2A2_HUMAN]	130.271	30.74	6	1	22	31	1.67886e+09	1.02396	0.967485	1.00856	1.26936	1.14211	1.4355	0.954959	1.02765	1.01612
O94973	AP-2 complex subunit alpha-2 OS=Homo sapiens GN=AP2A2 PE=1 SV=2 - [AP2A2_HUMAN]	133.544	30.67	7	1	22	32	1.67886e+09	1.07126	0.939604	0.989141	0.987798	1.05549	0.868503	1.01165	0.727583	0.860983
Q9Y6I3-3	Isoform 3 of Epsin-1 OS=Homo sapiens GN=EPN1 - [EPN1_HUMAN]	43.2857	17.09	11	6	6	10	1.66964e+09	0.983162	1.13607	0.880767	1.15846	1.10152	1.17342	1.06726	1.11651	1.10723
Q13188	Serine/threonine-protein kinase 3 OS=Homo sapiens GN=STK3 PE=1 SV=2 - [STK3_HUMAN]	86.3161	32.99	7	8	14	21	1.66884e+09	1.01199	0.947592	1.04041	1.06143	0.902952	0.997829	0.962743	0.98529	0.952191
P38919	Eukaryotic initiation factor 4A-III OS=Homo sapiens GN=EIF4A3 PE=1 SV=4 - [IF4A3_HUMAN]	30.3353	18.73	5	4	6	8	1.66793e+09	1.11408	0.971373	0.914546	0.986773	0.998754	0.894373	0.899465	1.08722	0.907543
H7C5U3	Major facilitator superfamily domain-containing protein 1 (Fragment) OS=Homo sapiens GN=MFSD1 PE=1 SV=1 - [H7C5U3_HUMAN]	36.9057	45.31	7	3	3	8	1.66747e+09	1.12133	0.977896	0.900778	1.03995	0.9941	1.03442	1.02032	1.05654	0.967204
P16930	Fumarylacetoacetase OS=Homo sapiens GN=FAH PE=1 SV=2 - [FAAA_HUMAN]	110.435	42.24	4	14	14	30	1.66519e+09	1.0578	0.882201	1.05999	1.08086	1.12628	1.03612	1.15907	1.05628	1.12919
Q13451	Peptidyl-prolyl cis-trans isomerase FKBP5 OS=Homo sapiens GN=FKBP5 PE=1 SV=2 - [FKBP5_HUMAN]	150.165	53.83	2	21	22	34	1.65961e+09	1.01389	0.989414	0.996699	0.96802	0.949313	0.961603	1.07404	0.975861	0.97474
P13639	Elongation factor 2 OS=Homo sapiens GN=EEF2 PE=1 SV=4 - [EF2_HUMAN]	124.9	27.04	1	18	18	29	1.65544e+09	0.908447	0.917183	1.17437	0.833677	0.923122	1.06583	0.916786	0.930839	1.09493
A0A087X0G7	NF-kappa-B essential modulator OS=Homo sapiens GN=IKBKG PE=1 SV=1 - [A0A087X0G7_HUMAN]	126.75	38.2	12	15	15	30	1.6554e+09	1.00728	0.99795	0.994772	0.825822	0.875405	0.990066	0.766661	1.04428	1.02144
Q92598-2	Isoform Beta of Heat shock protein 105 kDa OS=Homo sapiens GN=HSPH1 - [HS105_HUMAN]	238.617	50	7	30	34	54	1.64836e+09	0.972781	1.07152	0.9557	1.00928	0.929465	0.960358	1.04299	1.00676	1.00814
P69891	Hemoglobin subunit gamma-1 OS=Homo sapiens GN=HBG1 PE=1 SV=2 - [HBG1_HUMAN]	98.1356	62.59	4	8	8	23	1.6449e+09	0.608541	0.76115	1.63031	0.75828	0.913944	1.57304	0.758071	0.873761	1.71819
P00352	Retinal dehydrogenase 1 OS=Homo sapiens GN=ALDH1A1 PE=1 SV=2 - [AL1A1_HUMAN]	114.163	51.1	4	16	17	26	1.64481e+09	0.998131	0.883822	1.11805	0.937176	1.22258	0.878756	1.0967	1.07131	0.988719
O00743	Serine/threonine-protein phosphatase 6 catalytic subunit OS=Homo sapiens GN=PPP6C PE=1 SV=1 - [PPP6_HUMAN]	43.9683	23.61	4	7	7	12	1.64131e+09	1.00036	1.00358	0.996061	0.927945	0.993007	0.956066	0.991607	1.10236	0.933086
P25786	Proteasome subunit alpha type-1 OS=Homo sapiens GN=PSMA1 PE=1 SV=1 - [PSA1_HUMAN]	125.046	46.77	4	13	13	28	1.64053e+09	1.16943	0.837642	0.992926	1.05248	1.16067	0.830086	1.01501	0.945329	0.757775
Q9NVK5	FGFR1 oncogene partner 2 OS=Homo sapiens GN=FGFR1OP2 PE=1 SV=1 - [FGOP2_HUMAN]	117.92	47.04	3	1	16	23	1.63685e+09	0.799494	0.922763	1.27774	0.990489	1.19485	1.51003	0.963668	1.15926	1.47291
Q9Y3Q8	TSC22 domain family protein 4 OS=Homo sapiens GN=TSC22D4 PE=1 SV=2 - [T22D4_HUMAN]	48.2157	25.06	3	5	7	12	1.6365e+09	1.05617	0.875646	1.06818	0.893466	0.82128	0.983155	0.981671	0.956669	0.985777
Q9Y4E8	Ubiquitin carboxyl-terminal hydrolase 15 OS=Homo sapiens GN=USP15 PE=1 SV=3 - [UBP15_HUMAN]	168.824	34.45	10	28	29	41	1.63327e+09	0.899252	1.10189	0.998855	0.967934	1.03443	1.10235	0.984752	1.12458	1.0626
H3BLV4	Sushi domain-containing protein 1 (Fragment) OS=Homo sapiens GN=SUSD1 PE=1 SV=1 - [H3BLV4_HUMAN]	96.5647	20.68	6	12	12	23	1.63192e+09	0.797438	1.02969	1.17288	1.08721	1.14689	1.11953	1.0666	1.14789	1.21745
Q9HA64	Ketosamine-3-kinase OS=Homo sapiens GN=FN3KRP PE=1 SV=2 - [KT3K_HUMAN]	37.9594	17.15	5	5	5	9	1.62846e+09	1.11778	1.03848	0.84374	1.07514	1.00207	0.87037	1.05122	1.04526	0.894395
P51665	26S proteasome non-ATPase regulatory subunit 7 OS=Homo sapiens GN=PSMD7 PE=1 SV=2 - [PSMD7_HUMAN]	52.728	27.47	3	8	8	13	1.62401e+09	0.855267	1.15485	0.989885	0.945035	1.03388	1.16814	0.99901	1.16872	1.06607
P51858	Hepatoma-derived growth factor OS=Homo sapiens GN=HDGF PE=1 SV=1 - [HDGF_HUMAN]	56.7407	44.17	3	13	13	16	1.62293e+09	0.494186	1.40952	1.0963	0.674749	1.17051	1.20964	0.749153	1.40453	1.31102
Q15714-2	Isoform 2 of TSC22 domain family protein 1 OS=Homo sapiens GN=TSC22D1 - [T22D1_HUMAN]	26.8227	33.33	5	2	5	7	1.61813e+09	0.716146	1.23371	1.05014	0.845389	0.80427	1.09031	0.847364	1.21277	1.023
P02686-2	Isoform 2 of Myelin basic protein OS=Homo sapiens GN=MBP - [MBP_HUMAN]	36.802	49.75	26	7	7	8	1.61636e+09	0.696129	0.927168	1.3767	0.614856	1.03502	1.17128	0.914928	1.0162	1.26087
Q9UHD8-7	Isoform 7 of Septin-9 OS=Homo sapiens GN=SEPT9 - [SEPT9_HUMAN]	138.422	38.98	26	19	19	33	1.61541e+09	1.11974	0.837841	1.04242	1.12924	1.09427	0.903337	1.17115	0.986498	0.909262
Q00577	Transcriptional activator protein Pur-alpha OS=Homo sapiens GN=PURA PE=1 SV=2 - [PURA_HUMAN]	50.519	24.84	1	5	5	11	1.61478e+09	1.05828	0.882247	1.05947	0.799354	0.858474	0.795275	0.930479	0.940882	0.918407
Q9UK41	Vacuolar protein sorting-associated protein 28 homolog OS=Homo sapiens GN=VPS28 PE=1 SV=1 - [VPS28_HUMAN]	68.6331	44.8	5	11	11	18	1.6139e+09	0.870562	1.16393	0.965508	0.967433	0.986146	1.13354	1.04845	1.20388	1.16908
Q9NRG1	Phosphoribosyltransferase domain-containing protein 1 OS=Homo sapiens GN=PRTFDC1 PE=1 SV=1 - [PRDC1_HUMAN]	48.4042	32.44	3	5	6	13	1.6132e+09	1.06378	0.948213	0.988011	1.04543	1.00898	0.909102	1.16839	1.18912	0.939126
O95758-1	Isoform 1 of Polypyrimidine tract-binding protein 3 OS=Homo sapiens GN=PTBP3 - [PTBP3_HUMAN]	29.5732	17.27	8	4	6	6	1612996786	1.06145	0.769002	1.16955	1.09685	0.91697	0.796188	1.0783	0.796483	1.0505
P17812	CTP synthase 1 OS=Homo sapiens GN=CTPS1 PE=1 SV=2 - [PYRG1_HUMAN]	127.173	29.27	2	13	16	30	1.61124e+09	1.02062	0.974152	1.00523	0.904365	0.971076	0.909363	0.98088	1.00518	0.874161
H3BLV0	Complement decay-accelerating factor (Fragment) OS=Homo sapiens GN=CD55 PE=1 SV=1 - [H3BLV0_HUMAN]	49.8273	37.42	11	10	10	13	1.61122e+09	1.38367	0.771526	0.844806	1.34489	0.986902	0.804317	1.31903	0.992749	0.809101
P35611-2	Isoform 2 of Alpha-adducin OS=Homo sapiens GN=ADD1 - [ADDA_HUMAN]	123.132	41.84	15	20	20	29	1.60742e+09	1.19515	0.843652	0.961201	1.10537	0.790722	0.802169	1.07429	0.818777	0.80592
P14406	Cytochrome c oxidase subunit 7A2, mitochondrial OS=Homo sapiens GN=COX7A2 PE=1 SV=1 - [CX7A2_HUMAN]	8.89723	27.71	5	2	2	2	1.60742e+09	0.987666	0.93472	1.07761	1.04525	1.35995	0.983741	0.988334	1.0098	0.980948
P51884	Lumican OS=Homo sapiens GN=LUM PE=1 SV=2 - [LUM_HUMAN]	44.2376	23.67	1	7	7	12	1.60093e+09	1.05447	0.862474	1.08305	7.07108	6.26987	7.24663	1.19532	1.11078	0.951821
P23443-4	Isoform 3 of Ribosomal protein S6 kinase beta-1 OS=Homo sapiens GN=RPS6KB1 - [KS6B1_HUMAN]	30.9956	13.97	7	4	5	8	1.59806e+09	1.18068	0.935178	0.884139	1.16123	0.949849	0.997756	1.05626	0.915227	0.899894
P62333	26S protease regulatory subunit 10B OS=Homo sapiens GN=PSMC6 PE=1 SV=1 - [PRS10_HUMAN]	164.288	55.53	9	18	18	38	1.5977e+09	1.11573	0.849771	1.0345	0.964018	0.971272	0.886403	0.966281	0.912976	0.829681
P48637	Glutathione synthetase OS=Homo sapiens GN=GSS PE=1 SV=1 - [GSHB_HUMAN]	63.7161	26.16	2	9	9	17	1597497143	1.71812	0.695919	0.585961	1.46194	0.465452	0.820174	1.44926	0.519647	0.605041
P54136	Arginine--tRNA ligase, cytoplasmic OS=Homo sapiens GN=RARS PE=1 SV=2 - [SYRC_HUMAN]	171.203	39.7	4	25	25	41	1.59685e+09	0.948427	1.08825	0.963323	0.977133	0.962647	1.01691	1.05854	1.09335	0.986578
Q9Y274	Type 2 lactosamine alpha-2,3-sialyltransferase OS=Homo sapiens GN=ST3GAL6 PE=1 SV=1 - [SIA10_HUMAN]	45.5794	19.34	11	7	7	11	1.58788e+09	0.978048	1.12315	0.898804	0.882687	0.944563	0.752342	0.835803	0.928202	0.897849
E7EVY3	Calpastatin OS=Homo sapiens GN=CAST PE=1 SV=1 - [E7EVY3_HUMAN]	149.353	46.61	9	1	28	36	1.5874e+09	0.230623	1.61818	1.1512	0.568577	1.36161	1.43291	0.577212	1.7464	1.55164
P20810-2	Isoform 2 of Calpastatin OS=Homo sapiens GN=CAST - [ICAL_HUMAN]	153.134	48.92	29	2	29	37	1.5874e+09	0.565186	1.09326	1.34155	0.81715	1.10811	1.25383	1.00275	1.22402	1.44322
Q14289	Protein-tyrosine kinase 2-beta OS=Homo sapiens GN=PTK2B PE=1 SV=2 - [FAK2_HUMAN]	186.879	35.88	6	1	32	42	1.58356e+09	0.467989	1.33901	1.193	0.69544	1.09177	1.19646	0.805772	1.38779	1.16698
Q14289-2	Isoform 2 of Protein-tyrosine kinase 2-beta OS=Homo sapiens GN=PTK2B - [FAK2_HUMAN]	189.273	37.85	7	1	32	42	1.58356e+09	0.93586	1.04187	1.02227	1.05203	1.08703	0.977237	1.0957	1.02585	0.938634
Q5JQS6	Germinal center-associated signaling and motility-like protein OS=Homo sapiens GN=GCSAML PE=2 SV=1 - [GSAML_HUMAN]	60.5367	80.74	5	9	9	14	1.58356e+09	0.78896	1.14344	1.0676	0.885223	1.01736	1.04202	1.0394	1.15985	1.12567
Q9Y2J2-2	Isoform 2 of Band 4.1-like protein 3 OS=Homo sapiens GN=EPB41L3 - [E41L3_HUMAN]	144.587	38.84	11	22	25	34	1.5831e+09	1.16725	0.935213	0.89754	1.06079	0.885084	0.93471	1.0585	0.888419	0.867012
P35236	Tyrosine-protein phosphatase non-receptor type 7 OS=Homo sapiens GN=PTPN7 PE=1 SV=3 - [PTN7_HUMAN]	36.148	28.89	11	7	7	8	1.58296e+09	0.880631	1.07433	1.04504	0.995101	0.986078	1.03802	1.05747	1.10341	1.04055
P57737-3	Isoform 3 of Coronin-7 OS=Homo sapiens GN=CORO7 - [CORO7_HUMAN]	52.4297	11.55	17	12	12	14	1.58179e+09	1.03262	0.908961	1.05842	1.0549	0.984742	0.961602	1.09163	0.893005	0.98201
Q5SW96	Low density lipoprotein receptor adapter protein 1 OS=Homo sapiens GN=LDLRAP1 PE=1 SV=3 - [ARH_HUMAN]	36.3442	19.48	1	6	6	9	1.58108e+09	0.832759	1.13112	1.03612	0.952399	1.0437	1.05622	1.0342	1.25109	1.02932
Q12765	Secernin-1 OS=Homo sapiens GN=SCRN1 PE=1 SV=2 - [SCRN1_HUMAN]	77.817	31.16	6	12	12	18	1.5805e+09	0.954767	1.11675	0.928479	0.917899	0.800149	1.00754	0.990653	0.984675	1.03829
E5RIY0	Type 2 phosphatidylinositol 4,5-bisphosphate 4-phosphatase OS=Homo sapiens GN=TMEM55A PE=1 SV=1 - [E5RIY0_HUMAN]	65.0181	71.08	5	6	7	14	1.57575e+09	1.18442	0.860364	0.955215	1.12651	0.981636	0.89032	1.07169	0.915503	0.892241
P53992	Protein transport protein Sec24C OS=Homo sapiens GN=SEC24C PE=1 SV=3 - [SC24C_HUMAN]	97.9492	21.76	3	18	19	24	1.57488e+09	0.958984	1.03915	1.00186	1.04877	1.20004	1.04407	0.999164	1.1087	0.990697
P36543	V-type proton ATPase subunit E 1 OS=Homo sapiens GN=ATP6V1E1 PE=1 SV=1 - [VATE1_HUMAN]	47.305	25.66	5	6	6	14	1.57325e+09	0.952218	0.9789	1.06888	0.807679	1.02643	0.938528	0.985371	1.04107	0.973312
P55884	Eukaryotic translation initiation factor 3 subunit B OS=Homo sapiens GN=EIF3B PE=1 SV=3 - [EIF3B_HUMAN]	134.084	29.85	4	17	17	31	1.57202e+09	1.07265	0.968266	0.959086	0.953164	0.841919	0.95523	0.979516	0.954297	0.963473
Q15642-2	Isoform 2 of Cdc42-interacting protein 4 OS=Homo sapiens GN=TRIP10 - [CIP4_HUMAN]	158.269	45.5	9	19	19	38	1.5719e+09	0.995568	1.01925	0.985179	1.06075	0.93869	1.05724	1.06226	0.989114	1.0296
A8MT37	Glycogen synthase kinase-3 alpha OS=Homo sapiens GN=GSK3A PE=1 SV=2 - [A8MT37_HUMAN]	71.8711	26.18	3	4	9	17	1.57147e+09	0.926763	1.07508	0.998159	1.00014	0.967961	0.980865	0.998777	1.05927	0.981102
P12318-2	Isoform 2 of Low affinity immunoglobulin gamma Fc region receptor II-a OS=Homo sapiens GN=FCGR2A - [FCG2A_HUMAN]	33.2618	27.22	9	5	5	9	1569082767	0.956949	0.983957	1.05909	1.1054	0.848158	1.05699	1.37342	1.20942	1.06135
O60704	Protein-tyrosine sulfotransferase 2 OS=Homo sapiens GN=TPST2 PE=1 SV=1 - [TPST2_HUMAN]	42.3438	23.87	5	7	7	12	1.56525e+09	1.07031	0.961351	0.968335	1.14165	1.18335	0.932263	1.06918	0.996763	1.00953
H3BPE1	Microtubule-actin cross-linking factor 1, isoforms 1/2/3/5 OS=Homo sapiens GN=MACF1 PE=1 SV=1 - [H3BPE1_HUMAN]	1063.98	30.93	21	5	205	256	1561283493	0.987193	0.945379	1.06743	1.12385	0.766868	0.977422	0.976128	0.744137	0.924291
Q9UPN3	Microtubule-actin cross-linking factor 1, isoforms 1/2/3/5 OS=Homo sapiens GN=MACF1 PE=1 SV=4 - [MACF1_HUMAN]	1058.53	31.1	23	2	202	254	1561283493	1.23839	0.676972	1.08464	0.866546	0.74408	0.700767	0.767317	0.576714	0.824762
Q92900-2	Isoform 2 of Regulator of nonsense transcripts 1 OS=Homo sapiens GN=UPF1 - [RENT1_HUMAN]	205.734	35.96	2	31	31	44	1560727470	1.05775	0.933476	1.00877	0.944983	0.962591	0.923632	1.01322	0.911561	0.975219
O00203-3	Isoform 2 of AP-3 complex subunit beta-1 OS=Homo sapiens GN=AP3B1 - [AP3B1_HUMAN]	180.739	24.31	6	24	24	45	1.55864e+09	1.04089	1.01122	0.947893	1.02968	0.953982	0.974331	0.995014	1.0155	0.982653
P51790-2	Isoform 2 of H(+)/Cl(-) exchange transporter 3 OS=Homo sapiens GN=CLCN3 - [CLCN3_HUMAN]	82.4284	13.63	8	11	11	22	1.55756e+09	1.03326	1.02167	0.945067	1.03286	1.04791	1.01684	1.02706	1.05675	1.00436
O43813	LanC-like protein 1 OS=Homo sapiens GN=LANCL1 PE=1 SV=1 - [LANC1_HUMAN]	52.5244	26.32	4	8	8	13	1.55411e+09	1.01604	0.965832	1.01813	1.03637	1.07364	0.977392	1.03003	0.955893	1.04017
P34897-3	Isoform 3 of Serine hydroxymethyltransferase, mitochondrial OS=Homo sapiens GN=SHMT2 - [GLYM_HUMAN]	98.5454	35.2	17	14	15	24	1.55349e+09	1.05507	0.98091	0.964017	1.06745	1.2326	1.00236	1.07535	1.09182	1.02377
Q08752	Peptidyl-prolyl cis-trans isomerase D OS=Homo sapiens GN=PPID PE=1 SV=3 - [PPID_HUMAN]	84.7665	42.97	4	14	15	22	1.55211e+09	0.96013	1.0454	0.99447	1.04212	0.977758	0.949316	1.13763	0.917009	0.981962
P35914	Hydroxymethylglutaryl-CoA lyase, mitochondrial OS=Homo sapiens GN=HMGCL PE=1 SV=2 - [HMGCL_HUMAN]	49.3896	28.62	10	8	8	11	1.5486e+09	1.10634	0.74634	1.14732	1.11829	1.28269	0.824222	1.04739	0.934491	0.668468
P48163	NADP-dependent malic enzyme OS=Homo sapiens GN=ME1 PE=1 SV=1 - [MAOX_HUMAN]	71.1782	20.98	2	10	10	19	1.54726e+09	1.03455	1.23259	0.732859	0.970842	0.916949	0.746759	1.00316	0.768868	0.841787
O43493-2	Isoform TGN46 of Trans-Golgi network integral membrane protein 2 OS=Homo sapiens GN=TGOLN2 - [TGON2_HUMAN]	69.6923	28.15	8	11	11	18	1.54596e+09	0.69005	1.33616	0.973788	0.902403	1.16622	1.08066	0.945277	1.26395	1.01934
O00629	Importin subunit alpha-3 OS=Homo sapiens GN=KPNA4 PE=1 SV=1 - [IMA3_HUMAN]	63.5766	18.43	2	4	8	14	1.54405e+09	0.624045	1.30643	1.06953	0.857237	0.943183	1.09604	0.856562	1.22194	1.16012
H0YDV5	Myc target protein 1 (Fragment) OS=Homo sapiens GN=MYCT1 PE=1 SV=1 - [H0YDV5_HUMAN]	72.9467	17.13	2	3	3	18	1.54288e+09	1.12428	0.891973	0.983748	0.925473	0.887888	0.830268	1.12395	1.03984	0.847068
Q86VS8	Protein Hook homolog 3 OS=Homo sapiens GN=HOOK3 PE=1 SV=2 - [HOOK3_HUMAN]	168.724	39.69	6	33	33	46	1.54211e+09	0.949073	1.0772	0.973729	0.99752	0.911215	1.0195	1.02436	1.05858	1.0543
Q9H3Z4-2	Isoform 2 of DnaJ homolog subfamily C member 5 OS=Homo sapiens GN=DNAJC5 - [DNJC5_HUMAN]	67.6081	29.34	2	7	7	15	1.54013e+09	0.780205	1.17961	1.04018	1.17428	1.15363	1.1803	1.08452	1.16528	1.09847
P63151	Serine/threonine-protein phosphatase 2A 55 kDa regulatory subunit B alpha isoform OS=Homo sapiens GN=PPP2R2A PE=1 SV=1 - [2ABA_HUMAN]	67.8295	33.56	4	7	12	16	1.53481e+09	1.00713	0.990315	1.00256	0.838839	0.947032	0.83531	0.894634	0.951431	0.907763
P61221	ATP-binding cassette sub-family E member 1 OS=Homo sapiens GN=ABCE1 PE=1 SV=1 - [ABCE1_HUMAN]	129.189	41.4	4	20	20	33	1.53294e+09	1.02724	0.962241	1.01051	0.946594	0.918822	0.939293	0.94693	0.96484	0.937051
Q32MZ4-3	Isoform 3 of Leucine-rich repeat flightless-interacting protein 1 OS=Homo sapiens GN=LRRFIP1 - [LRRF1_HUMAN]	232.522	49.07	5	35	36	52	1.53289e+09	0.7039	1.22147	1.07463	0.865865	1.11468	1.12572	0.9881	1.24497	1.14462
Q99576-3	Isoform 2 of TSC22 domain family protein 3 OS=Homo sapiens GN=TSC22D3 - [T22D3_HUMAN]	52.1428	40	14	6	7	12	1.53257e+09	0.992158	1.06123	0.946612	0.793774	0.78698	0.861965	0.804509	0.94021	0.840203
P19784	Casein kinase II subunit alpha' OS=Homo sapiens GN=CSNK2A2 PE=1 SV=1 - [CSK22_HUMAN]	108.695	46.57	4	13	13	23	1.53206e+09	0.93215	1.09531	0.972543	0.98317	1.00193	1.01296	0.992955	1.11728	1.02588
P62310	U6 snRNA-associated Sm-like protein LSm3 OS=Homo sapiens GN=LSM3 PE=1 SV=2 - [LSM3_HUMAN]	18.9403	11.76	1	1	1	5	1.53098e+09	1.03216	0.978303	0.989532	0.988429	0.839686	1.04401	1.06858	1.01803	0.952818
J3QRU8	ARF GTPase-activating protein GIT1 OS=Homo sapiens GN=GIT1 PE=1 SV=1 - [J3QRU8_HUMAN]	195.535	49.71	10	23	26	48	1.52965e+09	1.0188	0.955071	1.02613	1.01416	1.04526	1.01733	1.03241	0.956206	0.998418
O75791	GRB2-related adapter protein 2 OS=Homo sapiens GN=GRAP2 PE=1 SV=1 - [GRAP2_HUMAN]	111.485	43.03	3	11	11	28	1.5284e+09	1.31639	0.688246	0.995361	0.959206	0.893007	0.833435	1.1027	0.760348	0.740643
Q9H425	Uncharacterized protein C1orf198 OS=Homo sapiens GN=C1orf198 PE=1 SV=1 - [CA198_HUMAN]	71.5045	51.07	5	13	13	18	1.52476e+09	1.1251	0.629355	1.24554	0.748061	0.776934	0.913158	0.711958	0.773492	1.04574
Q9UN19	Dual adapter for phosphotyrosine and 3-phosphotyrosine and 3-phosphoinositide OS=Homo sapiens GN=DAPP1 PE=1 SV=1 - [DAPP1_HUMAN]	148.989	59.64	3	15	15	34	1.52238e+09	1.03143	1.04136	0.927215	1.01333	1.06337	0.972966	1.0707	1.1109	0.977282
Q5VW32	BRO1 domain-containing protein BROX OS=Homo sapiens GN=BROX PE=1 SV=1 - [BROX_HUMAN]	69.2848	27.74	4	9	9	16	1.52236e+09	1.04358	0.995497	0.960918	0.954001	0.967017	0.93208	1.03784	1.04678	0.982268
Q7Z6Z7-2	Isoform 2 of E3 ubiquitin-protein ligase HUWE1 OS=Homo sapiens GN=HUWE1 - [HUWE1_HUMAN]	523.945	23.24	7	76	77	125	1.52225e+09	0.955233	1.07746	0.967307	0.973341	0.956582	0.96877	1.00739	1.02002	1.02089
Q99969	Retinoic acid receptor responder protein 2 OS=Homo sapiens GN=RARRES2 PE=1 SV=1 - [RARR2_HUMAN]	32.9075	25.15	2	4	4	9	1.52173e+09	0.952127	0.988007	1.05987	0.532237	0.394096	0.614146	0.54802	0.702961	0.684824
Q16401-2	Isoform 2 of 26S proteasome non-ATPase regulatory subunit 5 OS=Homo sapiens GN=PSMD5 - [PSMD5_HUMAN]	87.4234	32.97	4	12	12	21	1.52074e+09	0.976309	1.0548	0.968892	0.945991	0.924274	0.942164	0.987283	1.00106	1.03402
P49589-3	Isoform 3 of Cysteine--tRNA ligase, cytoplasmic OS=Homo sapiens GN=CARS - [SYCC_HUMAN]	152.728	37.55	6	31	31	41	1.52008e+09	0.980412	1.01856	1.00103	0.894296	0.947401	0.955559	0.960013	1.01885	1.01138
Q9Y6G9	Cytoplasmic dynein 1 light intermediate chain 1 OS=Homo sapiens GN=DYNC1LI1 PE=1 SV=3 - [DC1L1_HUMAN]	102.194	34.23	4	18	18	24	1.51837e+09	0.897897	1.18436	0.91774	1.08084	1.14404	0.965742	1.10247	1.06292	1.03544
P48147	Prolyl endopeptidase OS=Homo sapiens GN=PREP PE=1 SV=2 - [PPCE_HUMAN]	139.359	40.56	1	23	23	33	1.51643e+09	0.876919	1.12607	0.997012	0.882703	0.956776	0.995435	0.929111	1.07667	1.01883
P28070	Proteasome subunit beta type-4 OS=Homo sapiens GN=PSMB4 PE=1 SV=4 - [PSB4_HUMAN]	73.0588	36.36	1	6	6	17	1.5164e+09	1.18738	0.876018	0.936604	1.18375	1.2087	0.765391	1.11029	0.990578	0.65194
Q15042-4	Isoform 3 of Rab3 GTPase-activating protein catalytic subunit OS=Homo sapiens GN=RAB3GAP1 - [RB3GP_HUMAN]	172.145	26.74	3	25	25	42	1.51508e+09	0.997714	1.07505	0.927239	1.00351	0.946337	1.00482	1.0475	1.04546	1.01048
Q15181	Inorganic pyrophosphatase OS=Homo sapiens GN=PPA1 PE=1 SV=2 - [IPYR_HUMAN]	88.8796	60.55	3	12	13	21	1.5144e+09	1.03657	0.864062	1.09937	0.988735	1.03548	1.19405	0.934385	1.01008	0.985836
O75323	Protein NipSnap homolog 2 OS=Homo sapiens GN=GBAS PE=1 SV=1 - [NIPS2_HUMAN]	55.2827	22.73	7	6	7	16	1.50925e+09	1.13706	0.946644	0.916299	1.05222	1.17094	0.968005	0.975337	0.968242	0.873194
Q9H6Q3	Src-like-adapter 2 OS=Homo sapiens GN=SLA2 PE=1 SV=3 - [SLAP2_HUMAN]	68.6233	34.87	4	7	7	17	1.5088e+09	1.19492	0.865003	0.940077	1.085	0.922833	0.901737	1.07247	0.923561	0.929314
E7EM64	COP9 signalosome complex subunit 6 OS=Homo sapiens GN=COPS6 PE=1 SV=1 - [E7EM64_HUMAN]	107.128	52.15	3	13	13	26	1.50785e+09	1.04756	0.995686	0.95675	0.98935	0.925259	0.913847	0.975301	0.991003	1.02654
Q8WXE9	Stonin-2 OS=Homo sapiens GN=STON2 PE=1 SV=1 - [STON2_HUMAN]	125.756	23.87	2	15	16	29	1.50765e+09	1.02679	0.978655	0.994557	0.982552	0.951244	0.939038	1.01941	1.02333	0.933964
Q9NWV4	UPF0587 protein C1orf123 OS=Homo sapiens GN=C1orf123 PE=1 SV=1 - [CA123_HUMAN]	45.6725	55	1	7	7	12	1.50572e+09	1.02935	0.826562	1.14409	0.867167	1.02879	1.03049	0.897503	1.11663	1.01704
Q99614	Tetratricopeptide repeat protein 1 OS=Homo sapiens GN=TTC1 PE=1 SV=1 - [TTC1_HUMAN]	68.2707	51.03	2	11	11	17	1.50414e+09	0.735324	1.27151	0.993166	0.928183	0.943488	1.12159	0.998336	1.16299	1.19351
E9PIE4	Mitochondrial carrier homolog 2 (Fragment) OS=Homo sapiens GN=MTCH2 PE=1 SV=4 - [E9PIE4_HUMAN]	27.2262	13.74	1	1	3	7	1.50371e+09	0.995877	1.05356	0.950565	1.17635	1.23667	1.09467	1.02008	1.11409	1.00498
O75489	NADH dehydrogenase [ubiquinone] iron-sulfur protein 3, mitochondrial OS=Homo sapiens GN=NDUFS3 PE=1 SV=1 - [NDUS3_HUMAN]	73.3393	35.23	5	10	10	16	1.50369e+09	0.937768	1.08878	0.973452	1.05035	1.24007	1.08222	1.02508	1.11839	1.00405
Q9NRH3	Tubulin gamma-2 chain OS=Homo sapiens GN=TUBG2 PE=1 SV=1 - [TBG2_HUMAN]	48.6801	15.08	3	1	6	10	1.50368e+09	0.625919	1.37082	1.00326	0.897948	1.50245	1.20928	0.840538	1.16164	1.18232
P23258	Tubulin gamma-1 chain OS=Homo sapiens GN=TUBG1 PE=1 SV=2 - [TBG1_HUMAN]	56.4862	18.63	3	3	8	12	1.50368e+09	0.743409	1.34082	0.915772	1.14515	1.32914	1.17422	1.25105	1.22863	1.13424
O75157-2	Isoform 2 of TSC22 domain family protein 2 OS=Homo sapiens GN=TSC22D2 - [T22D2_HUMAN]	25.2733	6.88	3	3	6	7	1.50313e+09	0.607729	1.30741	1.08486	0.914759	1.03092	1.17795	1.06205	1.54188	1.43368
H0Y8N0	Transmembrane protein 33 (Fragment) OS=Homo sapiens GN=TMEM33 PE=1 SV=1 - [H0Y8N0_HUMAN]	11.4045	6.45	3	1	1	3	1502568513	1.01969	0.94781	1.0325	1.02371	1.0905	0.867649	1.03009	0.910674	0.975618
Q14258	E3 ubiquitin/ISG15 ligase TRIM25 OS=Homo sapiens GN=TRIM25 PE=1 SV=2 - [TRI25_HUMAN]	177.718	48.41	1	26	26	39	1.49794e+09	1.08206	0.84517	1.07277	0.931064	0.898515	0.852	0.955865	0.864039	0.884463
P81605	Dermcidin OS=Homo sapiens GN=DCD PE=1 SV=2 - [DCD_HUMAN]	30.7378	35.45	2	4	4	7	1.49712e+09	0.731262	1.11567	1.15307	0.900408	0.91369	1.1526	0.823576	1.32887	1.05298
P40616-2	Isoform 2 of ADP-ribosylation factor-like protein 1 OS=Homo sapiens GN=ARL1 - [ARL1_HUMAN]	50.1671	41.46	6	5	5	11	1.49421e+09	0.912704	1.06512	1.02218	1.00177	1.10815	1.04796	0.955748	1.12979	0.976106
P08559	Pyruvate dehydrogenase E1 component subunit alpha, somatic form, mitochondrial OS=Homo sapiens GN=PDHA1 PE=1 SV=3 - [ODPA_HUMAN]	104.268	49.49	9	15	15	25	1.49391e+09	1.08484	0.799813	1.11535	1.2338	1.38705	0.951012	1.22979	1.03786	0.81113
P23786	Carnitine O-palmitoyltransferase 2, mitochondrial OS=Homo sapiens GN=CPT2 PE=1 SV=2 - [CPT2_HUMAN]	167.559	42.71	1	25	25	44	1.48857e+09	1.00326	1.08583	0.910911	1.10469	1.35665	1.08929	1.08455	1.14201	0.959771
P53597	Succinyl-CoA ligase [ADP/GDP-forming] subunit alpha, mitochondrial OS=Homo sapiens GN=SUCLG1 PE=1 SV=4 - [SUCA_HUMAN]	53.23	21.39	2	6	6	12	1.48856e+09	1.16964	0.801584	1.02878	0.976764	1.16711	0.85143	0.897629	0.890036	0.889017
Q9Y608-4	Isoform 4 of Leucine-rich repeat flightless-interacting protein 2 OS=Homo sapiens GN=LRRFIP2 - [LRRF2_HUMAN]	129.987	46.93	10	17	18	33	1.48581e+09	1.30546	0.850021	0.84452	0.932576	0.678752	0.933266	0.49649	0.704365	0.927636
H7BXY6	Tetraspanin OS=Homo sapiens GN=TSPAN14 PE=1 SV=1 - [H7BXY6_HUMAN]	54.1463	25.35	5	5	6	13	1.48471e+09	0.894999	1.11346	0.991537	1.01912	0.977792	0.973758	1.04455	1.05351	1.09132
Q5T4S7-3	Isoform 3 of E3 ubiquitin-protein ligase UBR4 OS=Homo sapiens GN=UBR4 - [UBR4_HUMAN]	476.216	19.89	10	82	82	114	1.48244e+09	0.932605	1.07291	0.994486	0.977295	1.02333	1.00414	0.983577	1.01263	1.0371
O00505	Importin subunit alpha-4 OS=Homo sapiens GN=KPNA3 PE=1 SV=2 - [IMA4_HUMAN]	63.5483	22.07	2	6	10	14	1.48184e+09	0.891202	1.17295	0.935843	0.901061	0.905013	1.02053	0.993529	1.188	1.06394
O15498	Synaptobrevin homolog YKT6 OS=Homo sapiens GN=YKT6 PE=1 SV=1 - [YKT6_HUMAN]	67.1017	36.36	2	8	8	17	1.48121e+09	1.02215	1.01207	0.965777	1.07206	0.998585	1.01897	1.09734	1.08628	0.998173
P08670	Vimentin OS=Homo sapiens GN=VIM PE=1 SV=4 - [VIME_HUMAN]	173.102	53.86	5	22	25	39	1.47522e+09	0.704115	1.31332	0.982569	1.02398	1.36926	1.41849	0.737986	1.2393	0.813052
O95433	Activator of 90 kDa heat shock protein ATPase homolog 1 OS=Homo sapiens GN=AHSA1 PE=1 SV=1 - [AHSA1_HUMAN]	84.1311	42.01	8	13	13	19	1.47323e+09	0.980316	1.08696	0.932727	0.949441	0.94196	1.07536	0.956584	1.01775	1.03728
Q92973-2	Isoform 2 of Transportin-1 OS=Homo sapiens GN=TNPO1 - [TNPO1_HUMAN]	140.147	25.17	6	14	18	34	1.47044e+09	0.880042	1.14605	0.973906	0.940476	0.881915	1.04724	0.975869	1.05916	1.06313
Q14392	Leucine-rich repeat-containing protein 32 OS=Homo sapiens GN=LRRC32 PE=1 SV=1 - [LRC32_HUMAN]	106.884	32.63	2	12	12	23	1.46828e+09	1.02258	1.13111	0.846314	0.949082	1.01154	0.832827	0.98779	0.978783	0.84116
P57729	Ras-related protein Rab-38 OS=Homo sapiens GN=RAB38 PE=1 SV=1 - [RAB38_HUMAN]	41.2936	36.97	3	4	6	10	1460422665	1.00263	0.965371	1.03199	0.981102	1.06449	0.994878	1.05136	1.00224	1.07772
Q96FN4	Copine-2 OS=Homo sapiens GN=CPNE2 PE=1 SV=3 - [CPNE2_HUMAN]	87.7322	22.81	12	10	11	20	1.45616e+09	0.834462	1.15624	1.0093	0.862635	1.12592	0.984146	0.939035	1.06663	0.995757
P46734-2	Isoform 1 of Dual specificity mitogen-activated protein kinase kinase 3 OS=Homo sapiens GN=MAP2K3 - [MP2K3_HUMAN]	81.3609	43.4	7	8	13	21	1.45596e+09	0.941183	1.03178	1.02703	0.875474	0.879431	1.0298	0.963684	0.985931	1.04333
Q93008-1	Isoform 2 of Probable ubiquitin carboxyl-terminal hydrolase FAF-X OS=Homo sapiens GN=USP9X - [USP9X_HUMAN]	321.717	23.69	6	56	56	83	1.45499e+09	0.93041	1.0729	0.996691	0.956529	0.924385	0.99284	0.964096	1.0468	1.03024
F5GYF7	COP9 signalosome complex subunit 7a (Fragment) OS=Homo sapiens GN=COPS7A PE=1 SV=4 - [F5GYF7_HUMAN]	48.8542	28.3	9	6	6	12	1453068176	1.00042	1.05086	0.94872	0.995601	0.946204	0.922301	0.999813	1.02284	0.94411
P52333	Tyrosine-protein kinase JAK3 OS=Homo sapiens GN=JAK3 PE=1 SV=2 - [JAK3_HUMAN]	154.181	21.62	8	19	21	34	1.45238e+09	1.00178	0.991141	1.00708	0.947483	0.900315	0.894637	0.960594	0.988183	0.951933
Q92882	Osteoclast-stimulating factor 1 OS=Homo sapiens GN=OSTF1 PE=1 SV=2 - [OSTF1_HUMAN]	31.9748	28.97	1	5	5	7	1.44875e+09	1.24868	0.590217	1.1611	0.938802	1.01385	0.754944	0.971645	0.8816	0.818405
Q15126	Phosphomevalonate kinase OS=Homo sapiens GN=PMVK PE=1 SV=3 - [PMVK_HUMAN]	53.7686	39.06	1	8	8	14	1.44731e+09	1.16841	0.916195	0.915398	1.00951	1.08687	0.808942	1.02578	0.904044	0.789921
O00232	26S proteasome non-ATPase regulatory subunit 12 OS=Homo sapiens GN=PSMD12 PE=1 SV=3 - [PSD12_HUMAN]	72.4029	32.68	4	12	12	17	1.44669e+09	0.950345	1.05503	0.994627	1.04477	0.995567	0.971003	1.05806	1.07047	1.01958
Q9Y305-3	Isoform 3 of Acyl-coenzyme A thioesterase 9, mitochondrial OS=Homo sapiens GN=ACOT9 - [ACOT9_HUMAN]	83.3824	34.83	6	11	11	22	1.4462e+09	0.99307	1.01076	0.996171	1.11072	1.19641	0.999224	1.0665	0.993115	0.961813
Q8TD19	Serine/threonine-protein kinase Nek9 OS=Homo sapiens GN=NEK9 PE=1 SV=2 - [NEK9_HUMAN]	151.193	25.43	3	21	21	34	1.44571e+09	1.07111	0.907793	1.02109	0.998163	0.933898	0.995262	0.988178	0.933308	0.97191
M0QXF7	UPF0556 protein C19orf10 (Fragment) OS=Homo sapiens GN=C19orf10 PE=1 SV=1 - [M0QXF7_HUMAN]	14.1327	28.57	3	4	4	4	1444559720	1.01493	0.749303	1.23577	0.943742	1.35797	1.06305	0.973674	1.08862	0.981262
P55735-2	Isoform 2 of Protein SEC13 homolog OS=Homo sapiens GN=SEC13 - [SEC13_HUMAN]	59.4421	35.71	6	9	9	15	1.44283e+09	0.958418	1.10742	0.934158	0.991663	0.931548	1.07094	0.959178	1.02463	1.05688
Q9Y6I9	Testis-expressed sequence 264 protein OS=Homo sapiens GN=TEX264 PE=1 SV=1 - [TX264_HUMAN]	99.2491	42.17	7	10	10	23	1.44181e+09	1.08483	0.986058	0.929108	1.14642	0.997306	1.05488	1.06562	0.998059	0.992315
P05090	Apolipoprotein D OS=Homo sapiens GN=APOD PE=1 SV=1 - [APOD_HUMAN]	63.5254	30.16	4	7	7	16	1.44095e+09	1.09404	0.833797	1.07216	2.09052	1.36388	1.83327	1.00104	0.972545	0.998687
Q5JVZ5	Engulfment and cell motility protein 2 OS=Homo sapiens GN=ELMO2 PE=1 SV=1 - [Q5JVZ5_HUMAN]	44.1974	15.32	7	6	10	12	1.44053e+09	1.02043	1.04724	0.932325	1.11074	0.88059	0.939597	1.1245	1.00793	0.961429
O43427-2	Isoform Short of Acidic fibroblast growth factor intracellular-binding protein OS=Homo sapiens GN=FIBP - [FIBP_HUMAN]	62.7702	35.29	5	13	13	16	1.43922e+09	0.94053	1.0308	1.02867	0.93662	1.09249	0.98045	0.955563	1.07493	0.985965
Q9NQR4	Omega-amidase NIT2 OS=Homo sapiens GN=NIT2 PE=1 SV=1 - [NIT2_HUMAN]	116.584	50.36	3	12	12	27	1.43871e+09	1.31477	0.784117	0.901117	1.22546	1.11061	0.87023	1.22822	0.788569	0.671893
Q5W0V3-2	Isoform 2 of Protein FAM160B1 OS=Homo sapiens GN=FAM160B1 - [F16B1_HUMAN]	121.477	35.91	4	21	21	29	1.43844e+09	0.980679	1.02834	0.990984	0.98649	0.931407	1.01524	1.02645	0.987272	1.0655
Q9UPT5-2	Isoform 2 of Exocyst complex component 7 OS=Homo sapiens GN=EXOC7 - [EXOC7_HUMAN]	151.543	42.42	13	22	22	33	1.43559e+09	0.932575	1.05216	1.01526	1.01825	1.13618	1.07658	0.990569	1.04322	1.04407
J9JIC5	Protein Njmu-R1 OS=Homo sapiens GN=C17orf75 PE=1 SV=1 - [J9JIC5_HUMAN]	38.1578	20.2	4	8	8	11	1.43409e+09	0.985304	1.06722	0.947476	1.02695	1.06718	1.08009	0.999497	1.03624	1.08832
B1AJY7	26S proteasome non-ATPase regulatory subunit 10 OS=Homo sapiens GN=PSMD10 PE=1 SV=1 - [B1AJY7_HUMAN]	54.322	50.78	5	8	8	11	1.4327e+09	0.992281	0.972592	1.03513	1.00356	0.980524	1.05073	1.10698	0.923594	1.09206
Q9NP72	Ras-related protein Rab-18 OS=Homo sapiens GN=RAB18 PE=1 SV=1 - [RAB18_HUMAN]	47.8807	39.32	6	7	7	12	1.43154e+09	0.878581	1.1098	1.01162	1.0676	1.24713	1.13656	1.03346	1.1725	1.1462
P41091	Eukaryotic translation initiation factor 2 subunit 3 OS=Homo sapiens GN=EIF2S3 PE=1 SV=3 - [IF2G_HUMAN]	68.5594	34.96	5	12	12	17	1.43152e+09	1.23314	0.640335	1.12653	0.995756	0.483967	0.567756	0.965427	0.467532	0.55873
Q9NRL3	Striatin-4 OS=Homo sapiens GN=STRN4 PE=1 SV=2 - [STRN4_HUMAN]	154.727	29.88	14	19	21	37	1.41635e+09	1.08932	0.968675	0.942002	1.14648	1.08912	1.0756	1.07633	1.00458	1.01018
P08697	Alpha-2-antiplasmin OS=Homo sapiens GN=SERPINF2 PE=1 SV=3 - [A2AP_HUMAN]	68.6967	36.66	4	13	13	16	1416250494	1.18092	0.845882	0.973201	2.36251	0.987514	1.63954	0.763796	0.630069	0.84583
Q15118	[Pyruvate dehydrogenase (acetyl-transferring)] kinase isozyme 1, mitochondrial OS=Homo sapiens GN=PDK1 PE=1 SV=1 - [PDK1_HUMAN]	88.6748	38.76	6	12	13	21	1.41465e+09	0.953955	1.06009	0.985952	0.963119	1.30226	0.964272	1.02756	0.970134	0.952612
P52788	Spermine synthase OS=Homo sapiens GN=SMS PE=1 SV=2 - [SPSY_HUMAN]	62.9956	29.78	3	9	9	14	1.41346e+09	0.689902	1.2427	1.0674	0.943003	1.09835	1.19132	0.991243	1.21	1.27321
P51808	Dynein light chain Tctex-type 3 OS=Homo sapiens GN=DYNLT3 PE=1 SV=1 - [DYLT3_HUMAN]	11.4639	14.66	2	1	1	2	1.41104e+09	1.06338	1.19013	0.746493	1.18518	1.21069	0.911249	1.14751	1.00608	0.829277
Q658P3-3	Isoform 3 of Metalloreductase STEAP3 OS=Homo sapiens GN=STEAP3 - [STEA3_HUMAN]	57.4709	16.22	5	6	6	14	1.40973e+09	0.992825	0.995908	1.01127	1.07348	0.953931	0.956017	1.08327	0.956361	0.963453
K7ER74	Protein APOC4-APOC2 OS=Homo sapiens GN=APOC4-APOC2 PE=4 SV=1 - [K7ER74_HUMAN]	51.8983	33.15	5	4	5	13	1.40895e+09	0.653662	1.17533	1.17101	1.38697	1.562	2.38986	1.03953	1.75231	1.42705
A0A024QZ42	HCG1985580, isoform CRA_c OS=Homo sapiens GN=PDCD6 PE=1 SV=1 - [A0A024QZ42_HUMAN]	46.4558	26.45	5	3	3	12	1.40812e+09	0.916209	1.17799	0.905803	1.10922	1.00139	1.04378	1.09149	1.12563	1.02863
Q15389-2	Isoform 2 of Angiopoietin-1 OS=Homo sapiens GN=ANGPT1 - [ANGP1_HUMAN]	90.2053	37.63	4	16	16	22	1.4073e+09	1.01249	1.02674	0.960765	0.540143	0.328897	0.49015	0.550271	0.598461	0.655953
Q6IAA8	Ragulator complex protein LAMTOR1 OS=Homo sapiens GN=LAMTOR1 PE=1 SV=2 - [LTOR1_HUMAN]	63.8175	59.63	5	7	7	15	1.40689e+09	0.968828	0.962846	1.06833	1.00889	1.08748	1.05289	1.0947	1.01357	1.07536
O14548	Cytochrome c oxidase subunit 7A-related protein, mitochondrial OS=Homo sapiens GN=COX7A2L PE=1 SV=2 - [COX7R_HUMAN]	19.7732	26.32	3	3	3	5	1406094355	0.955736	1.0694	0.974862	1.07862	1.36664	1.06249	1.00717	1.12949	1.118
P55036	26S proteasome non-ATPase regulatory subunit 4 OS=Homo sapiens GN=PSMD4 PE=1 SV=1 - [PSMD4_HUMAN]	46.3045	25.73	6	7	7	9	1.4047e+09	0.955396	1.0694	0.975204	1.04431	1.01925	1.07739	1.08315	1.11691	1.20542
Q9UBN7	Histone deacetylase 6 OS=Homo sapiens GN=HDAC6 PE=1 SV=2 - [HDAC6_HUMAN]	75.2079	12.67	10	11	11	18	1.40364e+09	0.975018	1.00246	1.02252	0.956997	0.927829	0.961276	1.07592	1.01166	0.977243
H7BXH2	Serine/threonine-protein phosphatase 6 regulatory subunit 3 OS=Homo sapiens GN=PPP6R3 PE=1 SV=1 - [H7BXH2_HUMAN]	186.595	38.57	16	28	28	43	1.40204e+09	0.695707	1.2343	1.06999	0.880441	0.991673	1.13089	0.934741	1.22844	1.15323
Q86UP2	Kinectin OS=Homo sapiens GN=KTN1 PE=1 SV=1 - [KTN1_HUMAN]	422.108	47.97	11	65	65	100	1.39512e+09	1.03976	1.01658	0.943666	1.16885	0.970723	0.936591	1.10317	0.957662	1.02182
Q8WWI5-3	Isoform 3 of Choline transporter-like protein 1 OS=Homo sapiens GN=SLC44A1 - [CTL1_HUMAN]	52.5741	12.88	3	9	9	13	1.39391e+09	1.34007	0.954574	0.705353	1.49117	0.872502	0.907045	1.30615	0.772998	0.879383
Q6ZMI0	Protein phosphatase 1 regulatory subunit 21 OS=Homo sapiens GN=PPP1R21 PE=1 SV=1 - [PPR21_HUMAN]	147.398	33.33	9	25	25	36	1.39279e+09	0.992819	0.988989	1.01819	0.997995	0.961392	1.0055	1.00777	0.987981	0.995385
O95573	Long-chain-fatty-acid--CoA ligase 3 OS=Homo sapiens GN=ACSL3 PE=1 SV=3 - [ACSL3_HUMAN]	97.4303	34.86	4	16	18	25	1.39242e+09	0.90492	1.08447	1.01061	1.03582	1.11316	1.1662	0.977487	1.04969	1.09758
O95671-2	Isoform 2 of N-acetylserotonin O-methyltransferase-like protein OS=Homo sapiens GN=ASMTL - [ASML_HUMAN]	95.0098	29.26	3	17	17	24	1391294337	0.92779	0.989824	1.08239	0.964255	0.880965	1.06593	1.01641	1.0332	1.09401
Q13033	Striatin-3 OS=Homo sapiens GN=STRN3 PE=1 SV=3 - [STRN3_HUMAN]	125.466	25.97	4	13	16	26	1.38914e+09	1.04392	1.02559	0.930491	1.24957	1.25504	1.15809	1.12849	1.0955	1.06185
Q9NSD9	Phenylalanine--tRNA ligase beta subunit OS=Homo sapiens GN=FARSB PE=1 SV=3 - [SYFB_HUMAN]	151.346	42.44	2	21	21	38	1.38879e+09	1.03794	1.01224	0.949819	0.980946	0.968706	0.996144	1.03875	0.999249	0.990212
V9GYX7	Actin-related protein 10 (Fragment) OS=Homo sapiens GN=ACTR10 PE=1 SV=1 - [V9GYX7_HUMAN]	38.6778	34.44	7	7	7	9	1.38821e+09	0.760056	1.18623	1.05371	0.884866	1.09906	1.02031	0.978611	1.16573	1.12666
Q9UJW0	Dynactin subunit 4 OS=Homo sapiens GN=DCTN4 PE=1 SV=1 - [DCTN4_HUMAN]	132.089	51.3	7	16	16	27	1.38672e+09	1.20156	0.837424	0.961012	0.99997	0.966142	0.877021	1.01219	0.8493	0.920769
Q9UKK9	ADP-sugar pyrophosphatase OS=Homo sapiens GN=NUDT5 PE=1 SV=1 - [NUDT5_HUMAN]	69.6981	48.86	6	8	8	13	1.38612e+09	1.01909	1.01782	0.963084	0.948826	0.881811	1.05829	0.954283	1.01922	1.01478
Q5T619	Zinc finger protein 648 OS=Homo sapiens GN=ZNF648 PE=2 SV=1 - [ZN648_HUMAN]	12.0376	2.11	1	1	1	4	1.38499e+09	1.16807	0.694557	1.13738	0.959249	1.07131	1.36132	1.01043	0.990137	0.965868
Q8IX19	Mast cell-expressed membrane protein 1 OS=Homo sapiens GN=MCEMP1 PE=1 SV=1 - [MCEM1_HUMAN]	20.7055	17.65	3	3	3	5	1.38316e+09	0.779359	0.657192	1.56345	0.674728	0.756169	1.14455	0.792882	0.717262	1.63115
Q9NUB1-2	Isoform 2 of Acetyl-coenzyme A synthetase 2-like, mitochondrial OS=Homo sapiens GN=ACSS1 - [ACS2L_HUMAN]	88.9566	24.6	5	14	14	22	1.38209e+09	0.848209	1.11833	1.03346	0.961093	1.27926	1.08372	0.917349	1.13707	1.04895
O75410-7	Isoform 7 of Transforming acidic coiled-coil-containing protein 1 OS=Homo sapiens GN=TACC1 - [TACC1_HUMAN]	161.242	40.36	32	29	29	40	1.38147e+09	0.922401	1.04166	1.03593	0.908671	1.00379	1.13227	1.02241	1.06497	1.09442
Q9ULC5	Long-chain-fatty-acid--CoA ligase 5 OS=Homo sapiens GN=ACSL5 PE=1 SV=1 - [ACSL5_HUMAN]	160.065	42.9	13	19	20	34	1.38089e+09	0.960026	1.04185	0.998121	1.08327	1.19385	1.03617	1.05973	1.02217	1.08697
P17655	Calpain-2 catalytic subunit OS=Homo sapiens GN=CAPN2 PE=1 SV=6 - [CAN2_HUMAN]	107.746	28.71	4	15	15	25	1.37381e+09	1.0951	0.986788	0.918116	0.996093	0.899791	0.884899	1.01945	1.02235	0.929655
O43617	Trafficking protein particle complex subunit 3 OS=Homo sapiens GN=TRAPPC3 PE=1 SV=1 - [TPPC3_HUMAN]	37.1396	38.33	5	8	8	11	1.3672e+09	0.955467	1.1058	0.938731	1.09207	0.92005	1.11251	0.938266	1.10764	1.07065
Q9UH62	Armadillo repeat-containing X-linked protein 3 OS=Homo sapiens GN=ARMCX3 PE=1 SV=1 - [ARMX3_HUMAN]	44.7951	19	1	6	6	11	1.36426e+09	0.953101	1.04116	1.00574	1.12047	1.05561	1.20686	1.06575	1.09382	1.08018
Q9NZQ3-3	Isoform 3 of NCK-interacting protein with SH3 domain OS=Homo sapiens GN=NCKIPSD - [SPN90_HUMAN]	158.787	27.27	11	18	18	38	1.36094e+09	1.01842	1.02371	0.95787	1.01131	0.908073	0.971816	1.02868	1.05231	1.06119
Q8TEA8	D-tyrosyl-tRNA(Tyr) deacylase 1 OS=Homo sapiens GN=DTD1 PE=1 SV=2 - [DTD1_HUMAN]	54.6246	56.46	2	8	8	10	1.35949e+09	1.62924	0.429557	0.941205	1.20478	0.27419	0.992593	1.35348	0.564863	0.589167
P30043	Flavin reductase (NADPH) OS=Homo sapiens GN=BLVRB PE=1 SV=3 - [BLVRB_HUMAN]	54.4487	49.03	3	6	6	12	1.35884e+09	1.47714	0.418134	1.10473	1.12188	0.9933	0.849878	1.12614	0.66399	0.779908
Q6ICL3-3	Isoform 3 of Transport and Golgi organization protein 2 homolog OS=Homo sapiens GN=TANGO2 - [TNG2_HUMAN]	52.9127	35.9	14	8	8	12	1.35874e+09	1.18672	0.825922	0.987357	1.03562	1.06301	0.949099	1.05984	0.850096	0.845955
Q15121	Astrocytic phosphoprotein PEA-15 OS=Homo sapiens GN=PEA15 PE=1 SV=2 - [PEA15_HUMAN]	54.1986	45.38	3	6	6	12	1358641317	0.753444	1.22887	1.01769	0.858299	0.957079	0.977051	0.927696	1.24974	1.01582
Q9H267	Vacuolar protein sorting-associated protein 33B OS=Homo sapiens GN=VPS33B PE=1 SV=2 - [VP33B_HUMAN]	137.635	38.57	4	24	24	35	1.3586e+09	0.96589	1.10281	0.931296	0.946543	1.0136	1.02971	1.00203	1.0491	1.02353
O15067	Phosphoribosylformylglycinamidine synthase OS=Homo sapiens GN=PFAS PE=1 SV=4 - [PUR4_HUMAN]	148.445	22.2	3	20	20	30	1.35059e+09	0.972467	1.04258	0.98495	0.952411	0.947904	0.941785	1.04633	1.00895	0.946422
Q16795	NADH dehydrogenase [ubiquinone] 1 alpha subcomplex subunit 9, mitochondrial OS=Homo sapiens GN=NDUFA9 PE=1 SV=2 - [NDUA9_HUMAN]	33.1881	17.77	3	5	5	7	1.35004e+09	1.02984	0.987011	0.983147	1.07981	1.06437	1.0193	1.00907	1.09452	0.971725
Q93050-1	Isoform 2 of V-type proton ATPase 116 kDa subunit a isoform 1 OS=Homo sapiens GN=ATP6V0A1 - [VPP1_HUMAN]	92.2003	19.98	11	14	14	21	1.34479e+09	0.938289	1.0377	1.02401	0.954059	1.00938	1.01976	0.867253	0.97508	1.04718
Q14C86-3	Isoform 3 of GTPase-activating protein and VPS9 domain-containing protein 1 OS=Homo sapiens GN=GAPVD1 - [GAPD1_HUMAN]	231.128	31.47	14	34	34	53	1.34227e+09	0.999931	1.02577	0.9743	0.929873	0.93504	0.936811	1.00248	1.03273	0.972762
P00167-2	Isoform 2 of Cytochrome b5 OS=Homo sapiens GN=CYB5A - [CYB5_HUMAN]	51.7653	58.16	4	4	4	11	1.34014e+09	0.818298	1.15995	1.02175	1.13358	1.08376	1.3106	1.11928	1.25008	1.25205
O43306-2	Isoform 2 of Adenylate cyclase type 6 OS=Homo sapiens GN=ADCY6 - [ADCY6_HUMAN]	139.253	25.11	7	22	22	32	1.33482e+09	1.01865	1.00696	0.974387	1.02922	0.975844	0.960437	1.03728	0.986211	0.984655
Q13557-12	Isoform Delta 12 of Calcium/calmodulin-dependent protein kinase type II subunit delta OS=Homo sapiens GN=CAMK2D - [KCC2D_HUMAN]	43.6219	21.13	29	7	8	10	1.33462e+09	0.904131	1.11466	0.981212	0.799715	1.02053	0.919363	0.851891	1.00571	0.876613
Q6RW13	Type-1 angiotensin II receptor-associated protein OS=Homo sapiens GN=AGTRAP PE=1 SV=1 - [ATRAP_HUMAN]	14.5625	24.53	1	1	2	3	1.33219e+09	1.04308	1.01929	0.937628	1.1931	1.61332	1.23851	1.17524	0.999397	1.13202
O14828	Secretory carrier-associated membrane protein 3 OS=Homo sapiens GN=SCAMP3 PE=1 SV=3 - [SCAM3_HUMAN]	107.148	45.53	2	12	12	24	1.33182e+09	1.03222	0.94855	1.01923	1.13825	1.22281	1.0706	1.15304	0.990252	1.088
Q14764	Major vault protein OS=Homo sapiens GN=MVP PE=1 SV=4 - [MVP_HUMAN]	214.996	38.86	7	33	33	49	1.32865e+09	0.908052	1.11486	0.977091	0.607079	0.518948	0.509977	0.905121	1.16363	1.01145
Q9H3N1	Thioredoxin-related transmembrane protein 1 OS=Homo sapiens GN=TMX1 PE=1 SV=1 - [TMX1_HUMAN]	58.2472	24.29	2	11	11	16	1328290566	1.13244	0.924549	0.943014	1.30136	0.916986	1.05022	1.19817	0.973091	1.13451
O43149-3	Isoform 3 of Zinc finger ZZ-type and EF-hand domain-containing protein 1 OS=Homo sapiens GN=ZZEF1 - [ZZEF1_HUMAN]	116.79	20.74	1	1	19	27	1.32709e+09	1.11372	0.980843	0.905442	1.04151	0.922939	0.900299	1.04207	0.969623	0.907642
Q9NW15	Anoctamin-10 OS=Homo sapiens GN=ANO10 PE=1 SV=2 - [ANO10_HUMAN]	86.0463	20	13	11	12	20	1.32402e+09	0.754509	1.19233	1.05316	0.974297	1.349	1.16861	0.992332	1.3002	1.12595
Q709C8-3	Isoform 3 of Vacuolar protein sorting-associated protein 13C OS=Homo sapiens GN=VPS13C - [VP13C_HUMAN]	550.547	29.7	4	94	94	134	1.31924e+09	1.00584	0.97854	1.01562	0.960491	0.995174	0.990014	0.989936	0.989778	0.994843
Q9Y2T2	AP-3 complex subunit mu-1 OS=Homo sapiens GN=AP3M1 PE=1 SV=1 - [AP3M1_HUMAN]	62.9545	29.43	2	7	9	15	1.31781e+09	1.04117	0.96977	0.989056	1.00454	0.991585	0.97628	1.04207	0.923018	0.93075
Q9Y6D6	Brefeldin A-inhibited guanine nucleotide-exchange protein 1 OS=Homo sapiens GN=ARFGEF1 PE=1 SV=2 - [BIG1_HUMAN]	236.228	26.61	6	32	40	56	1.31682e+09	0.863408	1.13733	0.999261	0.99895	1.07327	1.09722	1.0616	1.12837	1.08347
P42338	Phosphatidylinositol 4,5-bisphosphate 3-kinase catalytic subunit beta isoform OS=Homo sapiens GN=PIK3CB PE=1 SV=1 - [PK3CB_HUMAN]	120.103	23.27	12	23	24	30	1.31521e+09	0.983642	1.04667	0.969685	0.983884	0.956181	0.917947	0.97275	1.025	0.957812
E5RHW4	Erlin-2 (Fragment) OS=Homo sapiens GN=ERLIN2 PE=1 SV=1 - [E5RHW4_HUMAN]	54.019	31.66	5	9	11	15	1.31476e+09	0.926291	1.12408	0.949629	1.10137	1.26635	1.11125	0.97785	1.05567	1.13957
Q6PGP7	Tetratricopeptide repeat protein 37 OS=Homo sapiens GN=TTC37 PE=1 SV=1 - [TTC37_HUMAN]	157.617	21.04	4	28	28	35	1.3142e+09	0.962012	1.09139	0.946597	0.930154	0.942306	0.937468	0.998979	1.06753	0.978841
A0A0A0MRV0	Ribosome-binding protein 1 OS=Homo sapiens GN=RRBP1 PE=1 SV=1 - [A0A0A0MRV0_HUMAN]	348.665	56.03	57	52	54	85	1.31417e+09	1.10691	0.7736	1.11949	1.04687	0.613957	0.714988	1.13916	0.741749	0.892464
O60684	Importin subunit alpha-7 OS=Homo sapiens GN=KPNA6 PE=1 SV=1 - [IMA7_HUMAN]	91.9732	22.01	6	6	11	22	1.31379e+09	0.836405	1.16137	1.00223	0.935045	1.06448	1.03765	0.942375	1.22538	1.14917
Q9Y5Z4	Heme-binding protein 2 OS=Homo sapiens GN=HEBP2 PE=1 SV=1 - [HEBP2_HUMAN]	41.9134	24.39	3	4	4	10	1.31347e+09	0.754028	1.22357	1.0224	0.717529	1.07861	1.09227	0.820326	1.2318	1.19685
Q96K49-2	Isoform 2 of Transmembrane protein 87B OS=Homo sapiens GN=TMEM87B - [TM87B_HUMAN]	28.6173	10.11	4	4	4	7	1.31344e+09	0.786624	1.18886	1.02452	1.15823	1.36533	1.14815	1.0629	1.19446	1.15914
Q14112	Nidogen-2 OS=Homo sapiens GN=NID2 PE=1 SV=3 - [NID2_HUMAN]	230.78	29.16	7	30	31	56	1.31282e+09	1.03634	0.996116	0.967548	0.544221	0.42357	0.5545	0.571121	0.552843	0.789159
P02760	Protein AMBP OS=Homo sapiens GN=AMBP PE=1 SV=1 - [AMBP_HUMAN]	90.0332	38.64	3	11	11	23	1312724005	0.906385	0.953621	1.13999	1.98315	1.21179	1.83448	0.765815	0.789087	1.07468
C9J3L8	Translocon-associated protein subunit alpha OS=Homo sapiens GN=SSR1 PE=1 SV=1 - [C9J3L8_HUMAN]	8.1858	9.81	6	2	2	2	1312588350	0.834804	1.07886	1.08634	0.991518	1.01536	1.18083	1.12967	1.02575	1.41691
P42858	Huntingtin OS=Homo sapiens GN=HTT PE=1 SV=2 - [HD_HUMAN]	271.052	20.02	2	48	48	65	1.31089e+09	0.897024	1.14143	0.961551	0.959742	0.928503	1.0232	0.979158	1.06232	0.985376
P06730	Eukaryotic translation initiation factor 4E OS=Homo sapiens GN=EIF4E PE=1 SV=2 - [IF4E_HUMAN]	49.1902	22.12	6	4	4	11	1.3077e+09	1.01583	0.918544	1.06563	0.871269	0.997405	0.963113	0.84993	1.02902	0.931998
O60331-4	Isoform 4 of Phosphatidylinositol 4-phosphate 5-kinase type-1 gamma OS=Homo sapiens GN=PIP5K1C - [PI51C_HUMAN]	79.841	27.5	6	12	14	18	1.30618e+09	1.16697	0.78455	1.04848	1.03123	0.921422	0.870224	1.06007	0.852598	1.09302
K7ERI9	Apolipoprotein C-I (Fragment) OS=Homo sapiens GN=APOC1 PE=1 SV=1 - [K7ERI9_HUMAN]	29.7235	25.97	6	4	4	8	1.30135e+09	0.496075	1.70268	0.801245	1.24931	0.820123	2.93517	0.632099	1.41993	1.36402
P17174-2	Isoform 2 of Aspartate aminotransferase, cytoplasmic OS=Homo sapiens GN=GOT1 - [AATC_HUMAN]	35.5118	17.86	2	5	5	8	1.29361e+09	1.02109	1.0249	0.954002	0.98771	0.970248	0.938356	1.08679	1.04236	0.931448
P52294	Importin subunit alpha-5 OS=Homo sapiens GN=KPNA1 PE=1 SV=3 - [IMA5_HUMAN]	95.4307	24.54	8	7	12	22	1.29199e+09	1.14599	0.938247	0.915758	1.00597	0.765665	0.830232	0.991293	0.778493	0.871785
O75663	TIP41-like protein OS=Homo sapiens GN=TIPRL PE=1 SV=2 - [TIPRL_HUMAN]	59.7304	57.35	2	12	12	16	1.29155e+09	0.929558	1.0905	0.979945	0.98234	0.963287	0.956618	1.06208	1.02548	1.03371
P80748	Ig lambda chain V-III region LOI OS=Homo sapiens PE=1 SV=1 - [LV302_HUMAN]	6.10944	15.32	1	2	2	2	1.29146e+09	1.17833	0.715042	1.10663	1.70758	1.21631	1.31946	0.817142	0.699449	0.867175
Q9H3P7	Golgi resident protein GCP60 OS=Homo sapiens GN=ACBD3 PE=1 SV=4 - [GCP60_HUMAN]	58.5003	22.54	1	9	9	14	1.29017e+09	0.917403	1.10896	0.973634	1.03574	1.15855	1.08502	1.0014	1.18056	1.09752
Q12904	Aminoacyl tRNA synthase complex-interacting multifunctional protein 1 OS=Homo sapiens GN=AIMP1 PE=1 SV=2 - [AIMP1_HUMAN]	58.5208	45.19	3	8	8	11	1.28954e+09	0.894513	0.880947	1.22454	0.774149	1.03603	0.928561	0.841228	0.960579	1.01716
Q99714	3-hydroxyacyl-CoA dehydrogenase type-2 OS=Homo sapiens GN=HSD17B10 PE=1 SV=3 - [HCD2_HUMAN]	67.3307	39.08	3	10	10	14	1.28898e+09	1.49577	0.612195	0.892037	1.20054	1.279	0.846389	1.10679	0.642733	0.59823
Q9Y6Y8	SEC23-interacting protein OS=Homo sapiens GN=SEC23IP PE=1 SV=1 - [S23IP_HUMAN]	94.3566	19.1	5	19	20	24	1.28499e+09	0.923468	1.05151	1.02502	0.955643	0.976303	1.05148	1.01984	1.05286	1.05066
P60891	Ribose-phosphate pyrophosphokinase 1 OS=Homo sapiens GN=PRPS1 PE=1 SV=2 - [PRPS1_HUMAN]	74.7662	39.31	5	8	11	15	1.28492e+09	0.955201	0.999128	1.04567	0.983497	1.04304	0.920712	1.01417	1.06659	0.833096
O75695	Protein XRP2 OS=Homo sapiens GN=RP2 PE=1 SV=4 - [XRP2_HUMAN]	43.3742	12.29	1	7	7	12	1.28463e+09	0.947745	1.03385	1.01841	0.938138	1.04982	0.949112	1.12683	1.04844	1.12561
Q9NVI7-2	Isoform 2 of ATPase family AAA domain-containing protein 3A OS=Homo sapiens GN=ATAD3A - [ATD3A_HUMAN]	130.46	30.38	8	4	15	31	1.28393e+09	1.13287	0.809905	1.05723	0.970981	0.996856	0.916467	0.819581	0.82807	0.912322
P21912	Succinate dehydrogenase [ubiquinone] iron-sulfur subunit, mitochondrial OS=Homo sapiens GN=SDHB PE=1 SV=3 - [SDHB_HUMAN]	82.2597	38.57	3	13	13	21	1.28343e+09	1.30613	0.686266	1.0076	1.38914	1.60977	0.766471	1.50107	0.845302	0.755426
Q12805-2	Isoform 2 of EGF-containing fibulin-like extracellular matrix protein 1 OS=Homo sapiens GN=EFEMP1 - [FBLN3_HUMAN]	91.5882	33.2	9	3	13	21	1.28149e+09	1.04174	1.00947	0.948786	0.906213	0.845478	0.943181	0.852451	0.843506	1.06035
P22102	Trifunctional purine biosynthetic protein adenosine-3 OS=Homo sapiens GN=GART PE=1 SV=1 - [PUR2_HUMAN]	138.222	25.25	8	22	22	31	1.28141e+09	1.08171	0.945099	0.973188	0.971825	0.958466	0.91304	1.01837	0.945799	0.880283
H3BN55	Ras-related protein Rab-27A (Fragment) OS=Homo sapiens GN=RAB27A PE=1 SV=1 - [H3BN55_HUMAN]	42.2349	24.32	7	4	5	11	1280416019	0.760042	1.15017	1.08979	0.894671	1.05033	1.23245	0.899521	1.07258	1.22233
Q68EM7	Rho GTPase-activating protein 17 OS=Homo sapiens GN=ARHGAP17 PE=1 SV=1 - [RHG17_HUMAN]	66.4297	24.18	10	1	13	15	1.27945e+09	1.19785	0.984948	0.817198	0.399344	0.740971	0.898294	0.408645	0.650261	1.04497
Q68EM7-2	Isoform 2 of Rho GTPase-activating protein 17 OS=Homo sapiens GN=ARHGAP17 - [RHG17_HUMAN]	67.0396	23.54	6	1	13	15	1.27945e+09	1.74392	0.46522	0.790856	1.18659	0.502574	0.617163	1.22655	0.435144	0.691728
Q9C0E8-2	Isoform 2 of Protein lunapark OS=Homo sapiens GN=LNP - [LNP_HUMAN]	52.4155	27.19	6	12	12	14	1.27898e+09	0.949058	1.05629	0.994654	1.30264	1.37	1.19953	1.33263	1.21714	1.12948
Q9H0X4	Protein ITFG3 OS=Homo sapiens GN=ITFG3 PE=1 SV=1 - [ITFG3_HUMAN]	60.2099	21.74	14	9	9	13	1.27614e+09	0.789931	1.19268	1.01739	1.08976	1.39863	1.16505	0.940101	1.10782	1.13265
P50583	Bis(5'-nucleosyl)-tetraphosphatase [asymmetrical] OS=Homo sapiens GN=NUDT2 PE=1 SV=3 - [AP4A_HUMAN]	28.6324	29.25	1	3	3	6	1.27441e+09	0.676076	1.23459	1.08934	0.926406	1.26409	1.16529	0.975108	1.27124	1.23279
P26640	Valine--tRNA ligase OS=Homo sapiens GN=VARS PE=1 SV=4 - [SYVC_HUMAN]	177.605	23.97	4	25	25	43	1.27353e+09	1.04106	0.920022	1.03891	0.986806	0.911872	0.985937	1.00485	0.910456	0.999133
Q8WUW1	Protein BRICK1 OS=Homo sapiens GN=BRK1 PE=1 SV=1 - [BRK1_HUMAN]	62.2374	65.33	2	7	7	18	1.27202e+09	0.895633	0.99761	1.10676	0.862102	0.904951	1.00096	0.881649	1.00762	0.921333
P23142	Fibulin-1 OS=Homo sapiens GN=FBLN1 PE=1 SV=4 - [FBLN1_HUMAN]	91.5907	26.88	11	3	14	22	1.27e+09	1.07223	0.926659	1.00111	7.27364	6.25477	5.71185	2.54157	2.22739	2.2493
Q13347	Eukaryotic translation initiation factor 3 subunit I OS=Homo sapiens GN=EIF3I PE=1 SV=1 - [EIF3I_HUMAN]	69.8093	38.46	2	9	9	17	1.26908e+09	1.20782	0.83	0.962178	0.996264	0.875504	0.913504	0.916479	0.866968	0.918819
O00571-2	Isoform 2 of ATP-dependent RNA helicase DDX3X OS=Homo sapiens GN=DDX3X - [DDX3X_HUMAN]	93.5919	21.21	13	2	14	22	1.26789e+09	1.10787	0.911	0.981131	0.791514	0.691037	0.95609	0.873661	0.725858	0.965469
O15523-2	Isoform 2 of ATP-dependent RNA helicase DDX3Y OS=Homo sapiens GN=DDX3Y - [DDX3Y_HUMAN]	90.3359	19.18	11	1	13	21	1.26789e+09	1.26366	0.779188	0.957151	0.857429	0.703426	0.782135	0.718458	0.685724	0.729075
O43674-2	Isoform 2 of NADH dehydrogenase [ubiquinone] 1 beta subcomplex subunit 5, mitochondrial OS=Homo sapiens GN=NDUFB5 - [NDUB5_HUMAN]	32.8913	32.12	4	6	6	8	1.25903e+09	1.0305	1.02509	0.944416	0.998973	1.15671	1.0039	0.878724	1.0426	1.04594
Q86Y82	Syntaxin-12 OS=Homo sapiens GN=STX12 PE=1 SV=1 - [STX12_HUMAN]	69.7732	33.33	2	6	6	14	1.25897e+09	0.994332	0.940986	1.06468	1.01649	1.03154	1.03929	1.18007	1.08155	1.1134
P29122-2	Isoform PACE4A-II of Proprotein convertase subtilisin/kexin type 6 OS=Homo sapiens GN=PCSK6 - [PCSK6_HUMAN]	189.359	31.28	20	23	23	41	1.2581e+09	0.931898	0.985395	1.08271	0.641362	0.51028	0.559724	0.608312	0.671358	0.776918
Q9NSE4	Isoleucine--tRNA ligase, mitochondrial OS=Homo sapiens GN=IARS2 PE=1 SV=2 - [SYIM_HUMAN]	111.901	23.52	1	20	20	26	1255537283	0.934906	1.0634	1.00169	1.06426	1.26764	1.13737	0.984131	1.07481	1.05999
F5H5V4	26S proteasome non-ATPase regulatory subunit 9 (Fragment) OS=Homo sapiens GN=PSMD9 PE=1 SV=1 - [F5H5V4_HUMAN]	62.1264	44.44	8	7	7	16	1.25313e+09	0.925556	0.909315	1.16513	0.642898	0.944803	0.998468	0.531987	1.06605	1.09136
E9PGA7	FERM domain-containing protein 4B OS=Homo sapiens GN=FRMD4B PE=1 SV=1 - [E9PGA7_HUMAN]	141.573	36.01	4	20	20	32	1.25306e+09	1.099	0.833675	1.06733	0.839583	0.957128	0.85201	0.893965	0.881449	0.918906
H7BXD5	Grancalcin OS=Homo sapiens GN=GCA PE=1 SV=1 - [H7BXD5_HUMAN]	44.192	50.51	6	6	6	9	1.24863e+09	1.10597	0.921647	0.972385	1.13955	1.03312	1.0302	1.17321	0.976717	1.02185
P27708	CAD protein OS=Homo sapiens GN=CAD PE=1 SV=3 - [PYR1_HUMAN]	212.706	22.65	5	36	37	48	1.24753e+09	0.921129	1.06876	1.01011	0.838533	0.794458	0.832503	0.956689	1.0646	0.996529
O43765	Small glutamine-rich tetratricopeptide repeat-containing protein alpha OS=Homo sapiens GN=SGTA PE=1 SV=1 - [SGTA_HUMAN]	47.2255	20.13	2	6	6	11	1.24429e+09	0.792155	1.21948	0.988366	0.885045	1.0203	1.11972	1.03935	1.16468	1.12686
A1A4S6	Rho GTPase-activating protein 10 OS=Homo sapiens GN=ARHGAP10 PE=1 SV=1 - [RHG10_HUMAN]	102.741	29.9	2	19	19	24	1.24244e+09	1.01377	0.932693	1.05354	0.959341	0.921932	0.960189	0.976417	0.906211	0.909096
C9JIR6	Protein phosphatase 1B (Fragment) OS=Homo sapiens GN=PPM1B PE=1 SV=1 - [C9JIR6_HUMAN]	90.357	38.36	7	12	12	21	1.23817e+09	1.05254	0.925653	1.0218	0.954388	0.922182	0.89109	1.06219	0.966244	0.985193
Q9BRT3	Migration and invasion enhancer 1 OS=Homo sapiens GN=MIEN1 PE=1 SV=1 - [MIEN1_HUMAN]	24.7766	33.04	2	5	5	7	1.23746e+09	0.915501	1.09862	0.985881	0.941462	0.852281	1.03956	1.00261	0.985619	1.09664
A0A0C4DG51	Calcium-independent phospholipase A2-gamma (Fragment) OS=Homo sapiens GN=PNPLA8 PE=4 SV=1 - [A0A0C4DG51_HUMAN]	24.1533	13.62	12	4	5	5	1.23744e+09	0.847484	1.05957	1.09295	1.09276	1.51699	1.1122	1.03591	1.20129	1.19313
O00487	26S proteasome non-ATPase regulatory subunit 14 OS=Homo sapiens GN=PSMD14 PE=1 SV=1 - [PSDE_HUMAN]	61.528	35.16	2	10	10	15	1.23728e+09	0.913969	0.98259	1.10344	1.0293	1.10427	0.920517	1.07596	1.01499	0.905926
A0A087WW70	WAS/WASL-interacting protein family member 1 OS=Homo sapiens GN=WIPF1 PE=1 SV=1 - [A0A087WW70_HUMAN]	38.0038	16.67	9	5	5	8	1.23715e+09	1.10097	0.675621	1.22341	0.964532	0.760589	1.01852	0.75491	0.812864	0.99817
Q15172	Serine/threonine-protein phosphatase 2A 56 kDa regulatory subunit alpha isoform OS=Homo sapiens GN=PPP2R5A PE=1 SV=1 - [2A5A_HUMAN]	56.9914	26.13	2	11	11	14	1.23533e+09	0.947576	1.08168	0.970741	0.93242	0.972367	0.958606	0.97934	1.12231	1.00183
P07339	Cathepsin D OS=Homo sapiens GN=CTSD PE=1 SV=1 - [CATD_HUMAN]	44.3781	24.51	6	8	8	12	1.2335e+09	1.40892	0.684268	0.906808	1.28469	0.882503	0.805002	1.23695	0.644875	0.575427
Q8N5C1	Protein FAM26E OS=Homo sapiens GN=FAM26E PE=2 SV=1 - [FA26E_HUMAN]	26.2476	14.56	1	5	5	6	1.2313e+09	0.918418	1.08432	0.997263	1.06695	1.10099	1.15458	0.958694	1.13895	1.00971
P19634	Sodium/hydrogen exchanger 1 OS=Homo sapiens GN=SLC9A1 PE=1 SV=2 - [SL9A1_HUMAN]	52.502	15.34	4	10	10	13	1.22974e+09	0.898836	0.945801	1.15536	1.02511	1.34385	0.94026	1.04852	1.13489	1.05393
Q9GZN8	UPF0687 protein C20orf27 OS=Homo sapiens GN=C20orf27 PE=1 SV=3 - [CT027_HUMAN]	73.5902	65.52	3	9	9	19	1.22825e+09	1.03572	0.971671	0.992614	1.01434	0.932851	1.03387	0.943035	1.03961	1.03708
Q9Y547	Intraflagellar transport protein 25 homolog OS=Homo sapiens GN=HSPB11 PE=1 SV=1 - [IFT25_HUMAN]	6.86258	17.36	1	1	1	1	1.22762e+09	0.632124	1.38046	0.987416	0.725058	1.02459	0.993701	0.910288	0.956562	0.997978
P15121	Aldose reductase OS=Homo sapiens GN=AKR1B1 PE=1 SV=3 - [ALDR_HUMAN]	69.9022	39.24	3	9	9	17	1.22595e+09	1.14005	0.869651	0.990301	1.05172	1.078	0.827115	1.07078	0.873488	0.728512
P08237	ATP-dependent 6-phosphofructokinase, muscle type OS=Homo sapiens GN=PFKM PE=1 SV=2 - [PFKAM_HUMAN]	93.0348	21.41	16	12	14	23	1.22475e+09	0.970755	1.04879	0.980453	0.891712	1.0145	0.831617	1.01014	1.03826	0.911308
O14617	AP-3 complex subunit delta-1 OS=Homo sapiens GN=AP3D1 PE=1 SV=1 - [AP3D1_HUMAN]	117.66	21.42	8	20	20	28	1.22438e+09	1.07339	0.973782	0.952832	1.1684	0.985116	0.943681	1.08933	1.02567	1.0058
P26196	Probable ATP-dependent RNA helicase DDX6 OS=Homo sapiens GN=DDX6 PE=1 SV=2 - [DDX6_HUMAN]	78.6878	26.5	10	10	11	21	1.22315e+09	0.999881	0.919447	1.08067	0.955631	1.00706	0.911872	0.922332	0.94661	0.918922
P01133-3	Isoform 3 of Pro-epidermal growth factor OS=Homo sapiens GN=EGF - [EGF_HUMAN]	132.344	24.44	3	19	19	29	1.222e+09	0.96619	1.07917	0.954644	0.778756	0.628301	0.723417	0.890557	0.865003	0.855534
Q92890	Ubiquitin fusion degradation protein 1 homolog OS=Homo sapiens GN=UFD1L PE=1 SV=3 - [UFD1_HUMAN]	86.3019	39.09	6	10	10	17	1.21997e+09	1.13514	0.799795	1.06507	1.02563	0.963543	0.822938	1.0812	0.926118	0.777627
Q9Y4W6	AFG3-like protein 2 OS=Homo sapiens GN=AFG3L2 PE=1 SV=2 - [AFG32_HUMAN]	149.394	35.63	2	25	25	40	1.21859e+09	1.03184	0.947626	1.02054	1.1038	1.10398	1.04552	1.09368	0.98317	1.04384
Q13555-10	Isoform 10 of Calcium/calmodulin-dependent protein kinase type II subunit gamma OS=Homo sapiens GN=CAMK2G - [KCC2G_HUMAN]	52.2098	17.37	27	7	8	13	1.21792e+09	1.12949	0.846308	1.0242	0.940576	0.904503	0.915004	0.935397	0.872068	0.914835
P49619-2	Isoform 2 of Diacylglycerol kinase gamma OS=Homo sapiens GN=DGKG - [DGKG_HUMAN]	93.9298	26.76	4	15	15	23	1.21541e+09	0.976238	1.01873	1.00503	0.930717	0.9127	0.935324	0.994403	0.943036	0.945997
Q8NBM8	Prenylcysteine oxidase-like OS=Homo sapiens GN=PCYOX1L PE=1 SV=2 - [PCYXL_HUMAN]	35.9183	14.17	3	6	6	10	1215113899	0.981223	1.01344	1.00534	1.06201	1.10731	1.10426	0.988369	0.948243	1.15294
B4DWR3	Prefoldin subunit 3 OS=Homo sapiens GN=VBP1 PE=1 SV=1 - [B4DWR3_HUMAN]	46.0855	39.58	8	8	8	13	1.21486e+09	1.09961	0.694124	1.20626	0.722453	1.03766	0.76688	0.75887	1.02309	0.928587
A6NLH6	Protein cornichon homolog 4 OS=Homo sapiens GN=CNIH4 PE=1 SV=1 - [A6NLH6_HUMAN]	11.6062	14.6	2	1	1	2	1.21267e+09	0.800445	1.17999	1.01956	0.965324	1.05776	1.06859	1.00373	1.15701	1.09172
P40306	Proteasome subunit beta type-10 OS=Homo sapiens GN=PSMB10 PE=1 SV=1 - [PSB10_HUMAN]	37.6283	30.04	3	7	7	10	1.21178e+09	1.15098	0.82704	1.02198	1.03397	1.0454	0.833023	0.967151	0.967829	0.823067
O00170	AH receptor-interacting protein OS=Homo sapiens GN=AIP PE=1 SV=2 - [AIP_HUMAN]	74.174	45.76	3	11	11	19	1.21122e+09	0.95568	0.957079	1.08724	1.01277	1.10625	1.12284	1.00872	0.981456	1.07517
Q00688	Peptidyl-prolyl cis-trans isomerase FKBP3 OS=Homo sapiens GN=FKBP3 PE=1 SV=1 - [FKBP3_HUMAN]	39.1985	25	1	6	6	9	1.21035e+09	0.94868	0.847897	1.20342	0.666522	0.822876	0.623205	0.728576	0.778042	0.734874
P56192	Methionine--tRNA ligase, cytoplasmic OS=Homo sapiens GN=MARS PE=1 SV=2 - [SYMC_HUMAN]	116.24	21.33	13	16	16	28	1.20917e+09	1.02186	1.01241	0.965733	0.933916	0.970668	0.928478	0.985977	1.01261	0.949453
Q9NV70-2	Isoform 2 of Exocyst complex component 1 OS=Homo sapiens GN=EXOC1 - [EXOC1_HUMAN]	140.614	35.49	2	26	26	36	1.20891e+09	0.860973	1.13358	1.00544	0.955205	1.03516	1.10027	1.00471	1.04797	1.12061
Q9NUY8-2	Isoform 2 of TBC1 domain family member 23 OS=Homo sapiens GN=TBC1D23 - [TBC23_HUMAN]	88.6764	29.09	5	15	15	18	1.20884e+09	1.02455	0.966344	1.0091	1.0413	1.07942	1.08875	0.976094	1.05647	1.12352
Q17RC7	Exocyst complex component 3-like protein 4 OS=Homo sapiens GN=EXOC3L4 PE=1 SV=2 - [EX3L4_HUMAN]	87.5447	22.58	2	12	12	19	1.20883e+09	0.899673	1.15373	0.946598	0.943095	0.943096	1.05081	1.01024	1.14573	1.02426
P31689	DnaJ homolog subfamily A member 1 OS=Homo sapiens GN=DNAJA1 PE=1 SV=2 - [DNJA1_HUMAN]	101.735	36.02	8	12	13	22	1.2086e+09	1.07396	0.85885	1.06719	0.816474	0.846553	0.803533	0.983595	0.864325	0.834288
Q9H2M9	Rab3 GTPase-activating protein non-catalytic subunit OS=Homo sapiens GN=RAB3GAP2 PE=1 SV=1 - [RBGPR_HUMAN]	233.006	26.92	4	34	34	59	1.20589e+09	0.956778	1.08075	0.962472	1.0355	0.983329	0.994749	1.0525	1.04989	1.03394
Q01970	1-phosphatidylinositol 4,5-bisphosphate phosphodiesterase beta-3 OS=Homo sapiens GN=PLCB3 PE=1 SV=2 - [PLCB3_HUMAN]	132.829	26.09	2	27	27	34	1.20491e+09	0.901932	1.06804	1.03002	0.906238	0.931141	0.953785	0.989315	1.05538	1.02261
Q92820	Gamma-glutamyl hydrolase OS=Homo sapiens GN=GGH PE=1 SV=2 - [GGH_HUMAN]	50.2192	20.75	1	7	7	12	1.20161e+09	1.08434	0.885086	1.03057	1.07709	0.955416	1.10719	0.993297	1.00259	0.903765
P02748	Complement component C9 OS=Homo sapiens GN=C9 PE=1 SV=2 - [CO9_HUMAN]	101.86	26.12	1	16	17	23	1.20085e+09	1.00766	0.966452	1.02588	1.53736	1.19075	1.2817	1.05542	0.986368	1.01824
Q5TGZ0-2	Isoform 2 of MICOS complex subunit MIC10 OS=Homo sapiens GN=MINOS1 - [MIC10_HUMAN]	3.69616	33.33	5	1	1	1	1199645885	0.971424	0.912223	1.11635	0.960815	1.72808	0.846639	1.05652	1.07219	1.10145
P56537	Eukaryotic translation initiation factor 6 OS=Homo sapiens GN=EIF6 PE=1 SV=1 - [IF6_HUMAN]	48.7217	38.37	6	5	5	10	1.19654e+09	1.0181	1.02721	0.954694	0.962024	0.806995	1.01907	0.995654	0.992819	1.02201
P43155-3	Isoform 3 of Carnitine O-acetyltransferase OS=Homo sapiens GN=CRAT - [CACP_HUMAN]	70.5937	22.98	6	12	12	19	1.19491e+09	0.966551	1.06397	0.969482	1.04708	1.27466	1.01144	0.998343	1.07569	1.05412
Q8TBC4	NEDD8-activating enzyme E1 catalytic subunit OS=Homo sapiens GN=UBA3 PE=1 SV=2 - [UBA3_HUMAN]	103.309	38.01	4	13	13	24	1.19373e+09	1.06488	1.02538	0.909733	0.982091	0.855081	0.951207	1.00337	1.02146	0.921703
H0YL72	Isocitrate dehydrogenase [NAD] subunit alpha, mitochondrial OS=Homo sapiens GN=IDH3A PE=1 SV=1 - [H0YL72_HUMAN]	58.1444	34.14	9	12	12	15	1.19356e+09	1.04485	0.909037	1.04611	1.11826	1.19067	1.01572	0.931435	0.912025	0.919577
P13807-2	Isoform 2 of Glycogen [starch] synthase, muscle OS=Homo sapiens GN=GYS1 - [GYS1_HUMAN]	98.4617	26.3	3	13	13	22	1.19024e+09	1.014	1.0145	0.971506	1.00929	1.11009	1.04309	0.862325	0.993266	1.01714
Q86T03-2	Isoform 2 of Type 1 phosphatidylinositol 4,5-bisphosphate 4-phosphatase OS=Homo sapiens GN=TMEM55B - [TM55B_HUMAN]	42.5221	34.15	3	3	5	10	1.18994e+09	1.01838	0.879927	1.10169	0.832185	1.17038	0.820669	1.14856	0.81703	1.01481
Q8N128	Protein FAM177A1 OS=Homo sapiens GN=FAM177A1 PE=1 SV=1 - [F177A_HUMAN]	52.6735	48.36	4	9	9	12	1.18814e+09	0.912715	1.14645	0.94083	1.0721	0.934612	1.14003	1.0089	1.18116	1.08548
Q6YHK3	CD109 antigen OS=Homo sapiens GN=CD109 PE=1 SV=2 - [CD109_HUMAN]	121.792	20.28	4	23	23	29	1.18697e+09	0.865411	1.20117	0.933422	0.869773	0.925759	0.948792	0.912564	1.01076	0.90686
Q12805-5	Isoform 5 of EGF-containing fibulin-like extracellular matrix protein 1 OS=Homo sapiens GN=EFEMP1 - [FBLN3_HUMAN]	77.672	39.44	1	1	11	18	1.18513e+09	1.05684	0.81907	1.12409	1.03232	0.971938	0.888422	1.04573	0.80999	1.29558
Q9NX63	MICOS complex subunit MIC19 OS=Homo sapiens GN=CHCHD3 PE=1 SV=1 - [MIC19_HUMAN]	72.5605	39.65	4	11	11	18	1.18369e+09	1.41987	0.541002	1.03913	0.800113	0.846041	0.659582	0.947924	0.627531	0.669791
P33121	Long-chain-fatty-acid--CoA ligase 1 OS=Homo sapiens GN=ACSL1 PE=1 SV=1 - [ACSL1_HUMAN]	95.0865	24.5	8	13	14	21	1.18286e+09	0.966594	1.10409	0.929319	1.12877	1.24425	1.0017	1.04036	1.20691	0.973133
Q9UL15	BAG family molecular chaperone regulator 5 OS=Homo sapiens GN=BAG5 PE=1 SV=1 - [BAG5_HUMAN]	86.9156	38.26	12	15	16	18	1.18216e+09	0.966876	1.03488	0.998249	1.02217	0.999802	1.04481	1.06071	1.0707	1.04803
O14787-2	Isoform 2 of Transportin-2 OS=Homo sapiens GN=TNPO2 - [TNPO2_HUMAN]	87.493	17.36	6	7	11	19	1.18145e+09	0.587363	1.42337	0.989265	0.782218	0.938958	1.13131	0.925395	1.26051	1.2075
Q9BRA2	Thioredoxin domain-containing protein 17 OS=Homo sapiens GN=TXNDC17 PE=1 SV=1 - [TXD17_HUMAN]	20.9242	36.59	4	4	4	5	1.18138e+09	1.27139	0.606173	1.12244	1.10703	1.05737	0.929279	0.885594	0.964269	0.931099
Q5VWZ2-2	Isoform 2 of Lysophospholipase-like protein 1 OS=Homo sapiens GN=LYPLAL1 - [LYPL1_HUMAN]	36.1061	20.36	2	4	4	8	1.18015e+09	1.03523	0.753168	1.2116	0.953705	1.19287	0.880718	1.01026	0.897402	1.05186
P46976-2	Isoform GN-1 of Glycogenin-1 OS=Homo sapiens GN=GYG1 - [GLYG_HUMAN]	51.4335	18.62	7	8	8	12	1.17664e+09	0.843033	1.23275	0.924213	1.21843	1.50597	1.26279	1.1688	1.16781	1.10714
O95202	LETM1 and EF-hand domain-containing protein 1, mitochondrial OS=Homo sapiens GN=LETM1 PE=1 SV=1 - [LETM1_HUMAN]	122.102	25.58	3	19	19	25	1.17664e+09	0.904909	1.13098	0.964112	1.04383	1.27151	1.16765	1.07294	1.10865	1.09112
Q02978-2	Isoform 2 of Mitochondrial 2-oxoglutarate/malate carrier protein OS=Homo sapiens GN=SLC25A11 - [M2OM_HUMAN]	37.6658	17.49	3	4	4	8	1173430660	1.20659	0.791279	1.00213	1.16269	1.02743	0.855888	1.04075	0.862239	0.879434
Q9HC35	Echinoderm microtubule-associated protein-like 4 OS=Homo sapiens GN=EML4 PE=1 SV=3 - [EMAL4_HUMAN]	148.983	27.12	3	24	24	34	1170771132	1.00505	0.914258	1.08069	1.01741	0.969643	1.01331	1.02674	0.948958	1.00035
S4R3B5	Protein transport protein Sec61 subunit beta OS=Homo sapiens GN=SEC61B PE=1 SV=1 - [S4R3B5_HUMAN]	3.81908	23.81	2	1	1	1	1170698890	1.14896	0.790127	1.06091	1.07129	0.902208	0.877577	1.05918	0.844871	0.838896
Q9ULE0	Protein WWC3 OS=Homo sapiens GN=WWC3 PE=1 SV=3 - [WWC3_HUMAN]	10.4465	2.01	4	1	2	3	1.16943e+09	0.807024	1.15104	1.04194	0.790169	0.949528	1.10093	0.894812	1.16987	1.11743
Q9NZD4	Alpha-hemoglobin-stabilizing protein OS=Homo sapiens GN=AHSP PE=1 SV=1 - [AHSP_HUMAN]	46.0492	42.16	2	4	4	12	1166021876	0.551064	0.775205	1.67373	0.651623	0.911193	3.11013	0.509272	1.39205	2.22529
H3BQ52	cAMP-regulated phosphoprotein 19 OS=Homo sapiens GN=ARPP19 PE=1 SV=1 - [H3BQ52_HUMAN]	16.8594	52.11	5	1	2	4	1.16534e+09	0.464242	1.34207	1.19369	0.720262	0.848862	1.34007	0.545382	0.868641	1.13314
P01608	Ig kappa chain V-I region Roy OS=Homo sapiens PE=1 SV=1 - [KV116_HUMAN]	12.6798	24.07	11	2	2	3	1162493988	1.21855	0.455035	1.32642	2.23403	1.61307	1.76908	0.644474	0.446593	0.617634
P07355	Annexin A2 OS=Homo sapiens GN=ANXA2 PE=1 SV=2 - [ANXA2_HUMAN]	101.142	44.25	25	16	16	23	1.16042e+09	0.794532	1.21525	0.990216	0.989504	1.39145	0.955422	1.08609	1.28315	0.996566
O75477	Erlin-1 OS=Homo sapiens GN=ERLIN1 PE=1 SV=1 - [ERLN1_HUMAN]	53.3512	28.61	2	8	9	14	1.15883e+09	1.00258	1.00868	0.988741	0.958296	1.26305	1.0023	0.92595	0.962282	0.988718
Q5T0N5-3	Isoform 3 of Formin-binding protein 1-like OS=Homo sapiens GN=FNBP1L - [FBP1L_HUMAN]	107.886	41.86	7	16	16	23	1.15707e+09	1.05729	0.951688	0.991019	1.09866	0.874729	1.03886	1.03505	1.02385	1.02974
Q9NZ52	ADP-ribosylation factor-binding protein GGA3 OS=Homo sapiens GN=GGA3 PE=1 SV=1 - [GGA3_HUMAN]	58.1163	18.81	13	11	12	14	1.15366e+09	0.929603	1.08517	0.985229	1.08802	1.00152	1.1927	1.06803	1.11328	1.13894
P11166	Solute carrier family 2, facilitated glucose transporter member 1 OS=Homo sapiens GN=SLC2A1 PE=1 SV=2 - [GTR1_HUMAN]	15.8254	5.49	2	3	3	4	1.15302e+09	0.749832	1.16942	1.08074	0.837972	1.517	1.53849	0.977974	1.44402	1.45421
P61764	Syntaxin-binding protein 1 OS=Homo sapiens GN=STXBP1 PE=1 SV=1 - [STXB1_HUMAN]	104.53	36.53	4	16	17	25	1.15147e+09	0.924663	1.06013	1.01521	1.01463	1.07582	0.992853	1.02765	1.07906	1.04224
P06756-3	Isoform 3 of Integrin alpha-V OS=Homo sapiens GN=ITGAV - [ITAV_HUMAN]	126.396	24.75	4	22	22	33	1.14867e+09	0.879433	1.07363	1.04694	1.03773	1.08328	1.14634	1.05016	1.07777	1.12348
O14949	Cytochrome b-c1 complex subunit 8 OS=Homo sapiens GN=UQCRQ PE=1 SV=4 - [QCR8_HUMAN]	54.4243	39.02	1	5	5	13	1.14679e+09	1.08324	0.831585	1.08517	1.00342	1.16269	0.861988	0.932668	0.866237	1.00435
P18084	Integrin beta-5 OS=Homo sapiens GN=ITGB5 PE=1 SV=1 - [ITB5_HUMAN]	167.014	31.91	11	21	22	36	1.14589e+09	0.93813	1.13149	0.930385	1.12994	1.2955	1.06266	1.05204	1.1083	1.09263
P24752	Acetyl-CoA acetyltransferase, mitochondrial OS=Homo sapiens GN=ACAT1 PE=1 SV=1 - [THIL_HUMAN]	94.6232	37.94	5	15	15	23	1.14543e+09	1.1095	0.986525	0.903978	1.11772	1.30626	0.922901	1.08347	1.06927	0.845481
P42704	Leucine-rich PPR motif-containing protein, mitochondrial OS=Homo sapiens GN=LRPPRC PE=1 SV=3 - [LPPRC_HUMAN]	285.121	33.29	4	47	47	71	1.1448e+09	0.943128	1.12443	0.932445	1.06415	1.19219	1.08069	1.03289	1.11727	1.02432
Q8NFV4-4	Isoform 4 of Alpha/beta hydrolase domain-containing protein 11 OS=Homo sapiens GN=ABHD11 - [ABHDB_HUMAN]	53.3755	35.71	10	8	8	12	1.14397e+09	1.42459	0.594177	0.981234	1.50526	1.01204	0.748928	1.49232	0.890722	0.752743
H0YDD4	Acetyltransferase component of pyruvate dehydrogenase complex (Fragment) OS=Homo sapiens GN=DLAT PE=1 SV=1 - [H0YDD4_HUMAN]	57.9185	30.9	3	10	10	14	1.14362e+09	1.02789	0.908714	1.0634	1.04595	1.19907	1.01704	1.05312	1.02286	1.07468
O43772	Mitochondrial carnitine/acylcarnitine carrier protein OS=Homo sapiens GN=SLC25A20 PE=1 SV=1 - [MCAT_HUMAN]	53.5767	32.89	2	8	8	15	1.14283e+09	0.843461	1.07935	1.07719	0.980165	1.24014	0.997378	0.977122	1.07549	1.08518
P57057	Glycerol-3-phosphate transporter OS=Homo sapiens GN=SLC37A1 PE=1 SV=2 - [GLPT_HUMAN]	17.9731	5.25	1	2	2	4	1.1417e+09	0.905217	1.16425	0.930528	1.11162	1.37299	1.14631	1.01539	1.26048	1.04503
O15031	Plexin-B2 OS=Homo sapiens GN=PLXNB2 PE=1 SV=3 - [PLXB2_HUMAN]	240.803	26.88	6	37	37	57	1140256885	0.947352	1.08376	0.968884	0.986768	0.979667	0.978495	1.01452	1.04826	1.0449
F5H8L0	Rab GTPase-activating protein 1-like OS=Homo sapiens GN=RABGAP1L PE=1 SV=1 - [F5H8L0_HUMAN]	77.3148	38.31	8	9	12	21	1.14011e+09	0.87098	1.02362	1.1054	0.847954	1.08844	1.13002	0.863346	1.05613	1.18484
P16150	Leukosialin OS=Homo sapiens GN=SPN PE=1 SV=1 - [LEUK_HUMAN]	15.0997	5.5	2	2	2	4	1139630998	0.641923	1.19964	1.15844	0.846523	1.1162	1.09527	1.02906	1.57555	1.19752
A0AVT1	Ubiquitin-like modifier-activating enzyme 6 OS=Homo sapiens GN=UBA6 PE=1 SV=1 - [UBA6_HUMAN]	237.392	35.55	6	30	30	59	1.13828e+09	0.896752	1.11236	0.990885	0.926236	1.0116	1.02361	1.00234	1.10835	1.07155
Q9NQP4	Prefoldin subunit 4 OS=Homo sapiens GN=PFDN4 PE=1 SV=1 - [PFD4_HUMAN]	30.5988	29.85	2	5	5	6	1.13562e+09	0.810073	1.22831	0.961622	0.906718	0.905705	1.17612	1.03158	1.14595	1.13659
O15371-2	Isoform 2 of Eukaryotic translation initiation factor 3 subunit D OS=Homo sapiens GN=EIF3D - [EIF3D_HUMAN]	55.2557	25.85	8	8	8	12	1.13559e+09	0.873507	0.866671	1.25982	0.88467	0.871988	0.935288	0.900441	0.822611	0.962586
Q9GZZ9	Ubiquitin-like modifier-activating enzyme 5 OS=Homo sapiens GN=UBA5 PE=1 SV=1 - [UBA5_HUMAN]	59.2744	35.15	7	9	9	12	1.13536e+09	0.941983	1.12083	0.937185	0.867114	0.841103	1.10058	1.03256	1.09346	1.09007
Q9NT62-2	Isoform 2 of Ubiquitin-like-conjugating enzyme ATG3 OS=Homo sapiens GN=ATG3 - [ATG3_HUMAN]	54.3494	38.26	4	9	9	13	1.13418e+09	1.07758	0.983485	0.938937	1.10458	0.812099	1.01282	1.10546	0.970632	1.04861
F5H5P4	Proto-oncogene vav OS=Homo sapiens GN=VAV1 PE=1 SV=2 - [F5H5P4_HUMAN]	147.411	29.66	5	20	21	37	1.13378e+09	1.03772	0.998237	0.964042	0.973934	0.898021	0.867454	0.972742	1.00817	0.904594
Q16204	Coiled-coil domain-containing protein 6 OS=Homo sapiens GN=CCDC6 PE=1 SV=2 - [CCDC6_HUMAN]	96.3782	30.8	1	15	16	23	1.13258e+09	0.851462	1.10927	1.03926	0.874704	0.997507	1.05882	0.840714	1.16486	1.06919
P31949	Protein S100-A11 OS=Homo sapiens GN=S100A11 PE=1 SV=2 - [S10AB_HUMAN]	2.8147	4.85	3	1	1	1	1131596482	1.07584	0.87254	1.05162	1.66946	1.11158	1.24695	0.996748	0.792019	1.15162
J3QT77	Serum paraoxonase/arylesterase 2 OS=Homo sapiens GN=PON2 PE=1 SV=1 - [J3QT77_HUMAN]	69.4953	40.35	5	9	9	15	1.1305e+09	0.81699	1.1725	1.01051	0.872721	1.07385	1.16188	0.854201	1.06632	1.15875
Q3SXM5	Inactive hydroxysteroid dehydrogenase-like protein 1 OS=Homo sapiens GN=HSDL1 PE=1 SV=3 - [HSDL1_HUMAN]	38.7633	14.24	4	5	5	11	1.1303e+09	1.04959	0.93411	1.0163	1.07693	1.04867	0.944079	0.929923	0.961414	0.910495
A0A0C4DGQ8	Dehydrogenase/reductase SDR family member 7B OS=Homo sapiens GN=DHRS7B PE=4 SV=1 - [A0A0C4DGQ8_HUMAN]	52.7085	24.84	5	7	7	13	1129594356	1.08613	0.912215	1.00165	1.09214	0.993181	0.96089	0.95361	0.888279	0.996277
Q9P260	LisH domain and HEAT repeat-containing protein KIAA1468 OS=Homo sapiens GN=KIAA1468 PE=1 SV=2 - [K1468_HUMAN]	184.576	33.47	4	29	29	44	1.12858e+09	0.97032	1.0986	0.931079	1.06446	1.02563	1.1032	1.07213	1.12072	1.04582
K7EJ35	Synaptogyrin 2, isoform CRA_a OS=Homo sapiens GN=SYNGR2 PE=1 SV=1 - [K7EJ35_HUMAN]	3.84485	5.95	3	1	1	1	1.12787e+09	0.640992	1.24148	1.11752	0.915335	1.33856	1.17441	1.17927	1.26465	1.14431
P13501	C-C motif chemokine 5 OS=Homo sapiens GN=CCL5 PE=1 SV=3 - [CCL5_HUMAN]	12.5113	18.68	2	2	2	4	1.12767e+09	2.27608	0.142165	0.581755	0.312071	0.122475	0.118543	0.390595	0.0984729	0.151284
A0A087WXK9	Thyroid receptor-interacting protein 11 OS=Homo sapiens GN=TRIP11 PE=1 SV=1 - [A0A087WXK9_HUMAN]	228.348	26.39	4	45	46	53	1.12392e+09	0.937308	1.04575	1.01694	0.98262	1.06097	1.06116	1.01803	1.07641	1.04536
O75317	Ubiquitin carboxyl-terminal hydrolase 12 OS=Homo sapiens GN=USP12 PE=1 SV=2 - [UBP12_HUMAN]	6.03331	5.68	7	2	2	2	1.12378e+09	0.939361	1.08827	0.972366	0.832899	0.876585	0.954173	0.850095	0.959632	0.912306
F8W9W2	G protein-coupled receptor kinase 6 OS=Homo sapiens GN=GRK6 PE=1 SV=1 - [F8W9W2_HUMAN]	103.47	38.01	12	13	15	24	1.12243e+09	1.14363	0.878333	0.978036	0.94857	0.592908	0.746623	0.972454	0.705433	0.825698
Q14155-1	Isoform 1 of Rho guanine nucleotide exchange factor 7 OS=Homo sapiens GN=ARHGEF7 - [ARHG7_HUMAN]	176.481	44.27	15	26	29	42	1.12224e+09	1.08027	0.883943	1.03579	1.0962	0.967789	0.956648	0.980165	0.933268	0.92413
P35573	Glycogen debranching enzyme OS=Homo sapiens GN=AGL PE=1 SV=3 - [GDE_HUMAN]	209.19	28.66	3	36	36	53	1.12135e+09	0.964985	1.07562	0.959392	1.00375	1.18372	0.95058	0.969171	1.06378	1.0026
P30084	Enoyl-CoA hydratase, mitochondrial OS=Homo sapiens GN=ECHS1 PE=1 SV=4 - [ECHM_HUMAN]	74.7728	38.62	1	11	11	16	1.12115e+09	1.1744	0.670067	1.15553	1.13082	1.36875	0.929942	1.07585	1.02633	0.976087
P53582	Methionine aminopeptidase 1 OS=Homo sapiens GN=METAP1 PE=1 SV=2 - [MAP11_HUMAN]	112.27	54.15	6	14	14	21	1.12108e+09	1.11985	0.83436	1.04579	1.03745	1.07529	0.953686	1.03848	0.902557	0.750618
Q8IYB5-3	Isoform 3 of Stromal membrane-associated protein 1 OS=Homo sapiens GN=SMAP1 - [SMAP1_HUMAN]	30.7839	14.22	5	6	6	8	1.11871e+09	0.942183	1.04096	1.01686	0.918087	1.08867	0.922183	0.960915	0.972103	0.93089
Q9P0J0	NADH dehydrogenase [ubiquinone] 1 alpha subcomplex subunit 13 OS=Homo sapiens GN=NDUFA13 PE=1 SV=3 - [NDUAD_HUMAN]	36.8682	43.06	7	7	7	10	1.11461e+09	0.871278	1.13454	0.994185	1.13096	1.45261	1.12353	1.05859	1.28441	1.07764
Q9BX68	Histidine triad nucleotide-binding protein 2, mitochondrial OS=Homo sapiens GN=HINT2 PE=1 SV=1 - [HINT2_HUMAN]	23.3718	19.02	1	3	3	6	1.11227e+09	1.37874	0.460652	1.16061	1.20619	0.927479	0.846314	0.788922	0.718904	0.776644
B1ALM7	Transmembrane protein 9 (Fragment) OS=Homo sapiens GN=TMEM9 PE=1 SV=1 - [B1ALM7_HUMAN]	21.187	34.06	6	2	2	3	1.11191e+09	0.883857	1.06837	1.04777	1.12591	1.12828	1.06216	0.947316	1.0914	1.16595
P14209-3	Isoform 3 of CD99 antigen OS=Homo sapiens GN=CD99 - [CD99_HUMAN]	57.8695	17.16	2	3	4	14	1110932737	1.04666	1.01583	0.937507	0.898869	0.518873	0.571958	0.823867	0.905133	0.940564
Q66LE6	Serine/threonine-protein phosphatase 2A 55 kDa regulatory subunit B delta isoform OS=Homo sapiens GN=PPP2R2D PE=2 SV=1 - [2ABD_HUMAN]	38.3089	17.88	10	3	8	10	1.11071e+09	1.05562	0.936763	1.00762	0.945248	1.02284	0.876637	0.959582	0.984091	0.839219
E7ETZ4	Basic leucine zipper and W2 domain-containing protein 2 (Fragment) OS=Homo sapiens GN=BZW2 PE=1 SV=1 - [E7ETZ4_HUMAN]	76.271	25.49	11	9	11	19	1.10736e+09	0.88785	1.10334	1.00881	1.00588	1.01305	1.00792	1.01008	1.07788	1.04935
F5H5T2	Dol-P-Glc:Glc(2)Man(9)GlcNAc(2)-PP-Dol alpha-1,2-glucosyltransferase OS=Homo sapiens GN=ALG10 PE=4 SV=1 - [F5H5T2_HUMAN]	27.6356	23.38	6	2	2	6	1.1064e+09	1.07497	0.961406	0.963627	1.00895	1.04858	0.960523	1.00285	0.959512	0.890459
Q9ULC4	Malignant T-cell-amplified sequence 1 OS=Homo sapiens GN=MCTS1 PE=1 SV=1 - [MCTS1_HUMAN]	40.4951	34.25	3	7	7	10	1.10553e+09	1.14975	0.725791	1.12446	1.10237	1.01863	0.716861	1.20002	0.836532	0.785549
P23610	Factor VIII intron 22 protein OS=Homo sapiens GN=F8A1 PE=1 SV=2 - [F8I2_HUMAN]	48.2264	16.44	1	4	4	10	1.10394e+09	1.03918	1.05293	0.907889	0.999336	0.937229	0.982014	0.982938	1.0266	0.88615
Q9NS86	LanC-like protein 2 OS=Homo sapiens GN=LANCL2 PE=1 SV=1 - [LANC2_HUMAN]	47.0557	22.89	1	10	10	12	1.1034e+09	0.839402	1.06742	1.09318	0.853609	0.927905	1.11867	0.854306	1.10706	1.07694
Q9GZP4-2	Isoform 2 of PITH domain-containing protein 1 OS=Homo sapiens GN=PITHD1 - [PITH1_HUMAN]	58.5213	38.1	4	5	5	12	1.10205e+09	0.959184	1.11035	0.930465	0.898348	0.956411	1.03651	0.944563	1.00024	1.02909
Q96A49	Synapse-associated protein 1 OS=Homo sapiens GN=SYAP1 PE=1 SV=1 - [SYAP1_HUMAN]	94.6429	34.09	1	14	14	20	1.10196e+09	0.792232	1.21755	0.990221	0.928761	1.20628	1.11898	1.05864	1.25825	1.13191
P04083	Annexin A1 OS=Homo sapiens GN=ANXA1 PE=1 SV=2 - [ANXA1_HUMAN]	63.3175	41.62	3	13	13	17	1.09863e+09	1.05494	1.04671	0.89835	1.00076	1.1788	0.851636	1.0517	1.00524	0.849417
Q9H4E7	Differentially expressed in FDCP 6 homolog OS=Homo sapiens GN=DEF6 PE=1 SV=1 - [DEFI6_HUMAN]	73.2547	22.35	4	12	13	19	1.09859e+09	1.04033	1.01857	0.941103	1.03702	0.98426	0.909882	1.08534	0.991203	0.944765
P27169	Serum paraoxonase/arylesterase 1 OS=Homo sapiens GN=PON1 PE=1 SV=3 - [PON1_HUMAN]	33.6769	20.28	2	4	4	7	1.09826e+09	1.13956	0.843897	1.01655	2.36771	1.29909	1.91467	1.01614	0.796545	0.93197
A2RTX5	Probable threonine--tRNA ligase 2, cytoplasmic OS=Homo sapiens GN=TARSL2 PE=1 SV=1 - [SYTC2_HUMAN]	74.2405	21.07	4	12	14	19	1.093e+09	1.06854	0.967227	0.964231	0.982559	0.889753	0.898888	1.01483	0.981265	0.932041
E9PNW4	CD59 glycoprotein OS=Homo sapiens GN=CD59 PE=1 SV=1 - [E9PNW4_HUMAN]	39.5251	29.63	4	4	4	9	1.09284e+09	1.00435	0.946523	1.04913	1.11317	1.07252	0.889739	1.26174	0.968987	1.05807
Q14116-2	Isoform 2 of Interleukin-18 OS=Homo sapiens GN=IL18 - [IL18_HUMAN]	65.472	47.09	2	8	8	16	1092435533	0.899142	1.05956	1.04129	0.944158	0.859354	1.00416	0.987004	0.916036	1.06824
Q96GX5-2	Isoform 2 of Serine/threonine-protein kinase greatwall OS=Homo sapiens GN=MASTL - [GWL_HUMAN]	12.8474	2.14	10	1	2	4	1.09237e+09	2.08054	0.315391	0.604067	0.410994	0.221672	0.241294	0.504311	0.251612	0.302296
P51571	Translocon-associated protein subunit delta OS=Homo sapiens GN=SSR4 PE=1 SV=1 - [SSRD_HUMAN]	21.5659	29.48	2	5	5	5	1091236176	1.1767	0.877947	0.945352	1.11203	1.02743	0.975641	1.02312	0.855449	0.890663
Q96KP1	Exocyst complex component 2 OS=Homo sapiens GN=EXOC2 PE=1 SV=1 - [EXOC2_HUMAN]	116.711	21.43	2	18	18	28	1.09079e+09	0.979539	1.04532	0.975141	1.02176	1.10163	1.01726	1.02568	1.03618	1.01161
Q99447-4	Isoform 4 of Ethanolamine-phosphate cytidylyltransferase OS=Homo sapiens GN=PCYT2 - [PCY2_HUMAN]	79.8478	45.66	9	13	13	21	1.08929e+09	1.06086	0.954932	0.984213	0.982839	0.974913	0.929383	0.984537	1.00319	0.918369
Q99523	Sortilin OS=Homo sapiens GN=SORT1 PE=1 SV=3 - [SORT_HUMAN]	90.6434	17.33	2	11	11	21	1.08904e+09	0.940408	0.995462	1.06413	1.00912	0.886214	1.09049	1.05108	0.964631	1.14868
Q92696	Geranylgeranyl transferase type-2 subunit alpha OS=Homo sapiens GN=RABGGTA PE=1 SV=2 - [PGTA_HUMAN]	86.7323	29.63	6	16	16	22	1.08856e+09	0.908062	1.07778	1.01416	0.922086	0.924325	0.998301	0.987072	1.04489	1.05535
Q15057	Arf-GAP with coiled-coil, ANK repeat and PH domain-containing protein 2 OS=Homo sapiens GN=ACAP2 PE=1 SV=3 - [ACAP2_HUMAN]	157.831	38.05	10	28	28	38	1.08632e+09	0.981611	1.02156	0.996826	0.981991	0.972081	1.03123	1.0264	1.08756	0.979869
Q9BT09	Protein canopy homolog 3 OS=Homo sapiens GN=CNPY3 PE=1 SV=1 - [CNPY3_HUMAN]	57.3927	33.81	2	8	8	13	1.08551e+09	0.860196	1.08137	1.05844	0.906833	1.14753	1.10143	0.892331	1.20473	1.15052
Q9HCM2	Plexin-A4 OS=Homo sapiens GN=PLXNA4 PE=1 SV=4 - [PLXA4_HUMAN]	212.688	24.23	5	34	39	54	1.08093e+09	0.90985	1.08704	1.00311	0.955971	1.03415	1.02433	0.95739	1.07391	1.00283
P51553	Isocitrate dehydrogenase [NAD] subunit gamma, mitochondrial OS=Homo sapiens GN=IDH3G PE=1 SV=1 - [IDH3G_HUMAN]	64.6155	39.95	8	9	9	14	1.08052e+09	1.05813	0.91565	1.02622	1.15724	1.31154	0.985741	1.08076	0.978618	0.814981
Q9Y6D5	Brefeldin A-inhibited guanine nucleotide-exchange protein 2 OS=Homo sapiens GN=ARFGEF2 PE=1 SV=3 - [BIG2_HUMAN]	212.407	26.72	2	29	37	48	1.07697e+09	0.965317	1.04367	0.991012	1.03365	1.03757	1.10037	1.03513	1.06165	1.04732
Q9P2X0	Dolichol-phosphate mannosyltransferase subunit 3 OS=Homo sapiens GN=DPM3 PE=1 SV=2 - [DPM3_HUMAN]	20.5204	23.91	2	2	2	5	1.07574e+09	1.09469	0.976667	0.928643	1.11951	1.31415	0.901728	1.16773	1.09467	1.08579
Q8IWV7	E3 ubiquitin-protein ligase UBR1 OS=Homo sapiens GN=UBR1 PE=1 SV=1 - [UBR1_HUMAN]	201.507	21.04	8	29	29	46	1.07524e+09	0.961028	1.05904	0.979932	0.981978	0.928992	0.994607	1.03907	1.11686	1.03425
A0A087WTB8	Ubiquitin carboxyl-terminal hydrolase OS=Homo sapiens GN=UCHL3 PE=1 SV=1 - [A0A087WTB8_HUMAN]	53.7706	39.69	3	7	7	13	1074617049	0.853198	1.18273	0.964077	0.963662	0.968946	1.09827	0.998672	1.04579	1.08018
P54619-2	Isoform 2 of 5'-AMP-activated protein kinase subunit gamma-1 OS=Homo sapiens GN=PRKAG1 - [AAKG1_HUMAN]	96.1127	35.45	13	10	11	23	1074382595	1.01571	1.03022	0.95407	0.953278	0.88266	0.897687	1.01574	0.974325	0.885073
Q93034	Cullin-5 OS=Homo sapiens GN=CUL5 PE=1 SV=4 - [CUL5_HUMAN]	142.581	30.13	3	24	24	36	1.0741e+09	0.938915	1.10666	0.954425	0.965938	0.932475	0.991664	0.963353	1.09392	1.02457
Q9H074-3	Isoform 3 of Polyadenylate-binding protein-interacting protein 1 OS=Homo sapiens GN=PAIP1 - [PAIP1_HUMAN]	25.5758	13.08	6	5	5	7	1.07372e+09	0.769658	1.23764	0.9927	0.974307	0.984811	1.04965	1.00097	1.15022	1.09955
Q5T447	E3 ubiquitin-protein ligase HECTD3 OS=Homo sapiens GN=HECTD3 PE=1 SV=1 - [HECD3_HUMAN]	122.777	27.99	2	20	20	29	1.07327e+09	0.91139	1.0569	1.03171	1.01306	1.05502	1.09454	1.03243	1.08336	1.09269
A0A075B6R9	Protein IGKV2D-24 (Fragment) OS=Homo sapiens GN=IGKV2D-24 PE=1 SV=1 - [A0A075B6R9_HUMAN]	8.32625	10.83	2	1	1	2	1073040392	1.64811	0.28779	1.0641	2.90719	1.26263	1.15176	0.581217	0.256262	0.390195
O15357	Phosphatidylinositol 3,4,5-trisphosphate 5-phosphatase 2 OS=Homo sapiens GN=INPPL1 PE=1 SV=2 - [SHIP2_HUMAN]	191.706	31	6	30	31	46	1.07192e+09	1.01054	1.0167	0.97277	0.999321	0.958311	1.015	1.0646	0.990794	1.00254
Q9BPX6-2	Isoform 2 of Calcium uptake protein 1, mitochondrial OS=Homo sapiens GN=MICU1 - [MICU1_HUMAN]	84.3983	23.57	10	13	13	23	1.07089e+09	1.02445	0.921997	1.05355	1.0713	0.978948	0.940743	0.934897	0.880069	0.866055
Q9UJY5-4	Isoform 4 of ADP-ribosylation factor-binding protein GGA1 OS=Homo sapiens GN=GGA1 - [GGA1_HUMAN]	48.9823	17.21	16	8	9	12	1.0687e+09	0.971576	1.05019	0.978236	1.0384	0.97826	1.12416	1.01684	1.09165	1.05031
P16152	Carbonyl reductase [NADPH] 1 OS=Homo sapiens GN=CBR1 PE=1 SV=3 - [CBR1_HUMAN]	106.532	41.52	4	8	10	24	1.0678e+09	1.33136	0.688448	0.98019	1.08682	1.00212	0.742555	1.13138	0.746997	0.56863
Q9UL54-2	Isoform 2 of Serine/threonine-protein kinase TAO2 OS=Homo sapiens GN=TAOK2 - [TAOK2_HUMAN]	59.7066	15.16	4	9	13	15	1.06559e+09	1.1326	0.752579	1.11482	0.834642	0.714286	0.797524	0.897304	0.745689	0.849262
Q6ZT21-2	Isoform 2 of Transmembrane protein with metallophosphoesterase domain OS=Homo sapiens GN=TMPPE - [TMPPE_HUMAN]	17.2707	15.51	2	3	3	4	1.06425e+09	1.06104	1.05969	0.879271	1.30511	0.996826	1.08747	1.08738	1.03753	0.931501
Q9Y3I0	tRNA-splicing ligase RtcB homolog OS=Homo sapiens GN=RTCB PE=1 SV=1 - [RTCB_HUMAN]	91.4778	41.78	1	16	16	21	1.06258e+09	1.21137	0.751088	1.03754	0.88893	0.820476	0.848901	0.930095	0.833904	0.790337
O95140	Mitofusin-2 OS=Homo sapiens GN=MFN2 PE=1 SV=3 - [MFN2_HUMAN]	125.164	24.31	3	20	20	30	1.06252e+09	1.02547	1.02807	0.946458	1.16518	1.14961	1.1144	1.02472	0.875994	1.05716
Q6P3X3	Tetratricopeptide repeat protein 27 OS=Homo sapiens GN=TTC27 PE=1 SV=1 - [TTC27_HUMAN]	132.661	30.84	4	23	23	32	1.06162e+09	0.953531	1.13565	0.910819	0.98155	1.01665	0.925963	1.00956	1.08641	0.950601
Q9C0H2-2	Isoform 2 of Protein tweety homolog 3 OS=Homo sapiens GN=TTYH3 - [TTYH3_HUMAN]	39.7754	12.42	5	6	6	11	1.06158e+09	0.887306	1.13351	0.97918	1.1854	0.960191	1.04473	1.14734	1.17558	0.969974
Q96BY6-3	Isoform 3 of Dedicator of cytokinesis protein 10 OS=Homo sapiens GN=DOCK10 - [DOC10_HUMAN]	303.197	29.17	5	49	54	78	1.06103e+09	1.01105	1.14398	0.844967	0.967026	0.923919	0.834208	0.970272	0.857823	0.818299
P25098	Beta-adrenergic receptor kinase 1 OS=Homo sapiens GN=ADRBK1 PE=1 SV=2 - [ARBK1_HUMAN]	100.215	28.59	2	13	20	27	1060371396	1.00048	1.03315	0.966371	0.976333	1.06144	0.94371	1.03995	1.04452	0.970306
Q9H7D0	Dedicator of cytokinesis protein 5 OS=Homo sapiens GN=DOCK5 PE=1 SV=3 - [DOCK5_HUMAN]	305.839	27.06	4	45	49	77	1.05971e+09	1.03706	0.987733	0.975204	0.976609	0.986321	0.933485	1.03379	0.932713	0.969566
O95372	Acyl-protein thioesterase 2 OS=Homo sapiens GN=LYPLA2 PE=1 SV=1 - [LYPA2_HUMAN]	40.5255	35.06	7	5	5	9	1.0555e+09	1.21676	0.593446	1.1898	1.26161	1.0696	0.731889	1.45871	0.830636	0.802096
Q5H9A7	Metalloproteinase inhibitor 1 OS=Homo sapiens GN=TIMP1 PE=1 SV=1 - [Q5H9A7_HUMAN]	24.4416	41.96	5	4	4	5	1055185374	1.45114	0.516218	1.03264	0.430593	0.230848	0.400714	0.51107	0.4081	0.533616
O60645-2	Isoform 2 of Exocyst complex component 3 OS=Homo sapiens GN=EXOC3 - [EXOC3_HUMAN]	153.965	36.51	6	22	22	37	1.05342e+09	0.905131	1.12122	0.973652	0.960906	1.01144	1.00207	1.01826	1.02741	1.07472
O43312-4	Isoform 3 of Metastasis suppressor protein 1 OS=Homo sapiens GN=MTSS1 - [MTSS1_HUMAN]	116.008	38.08	9	19	19	26	1052378073	0.999676	0.909727	1.0906	0.85858	0.784228	0.889658	1.02916	0.891634	0.965143
P61081	NEDD8-conjugating enzyme Ubc12 OS=Homo sapiens GN=UBE2M PE=1 SV=1 - [UBC12_HUMAN]	35.9772	28.42	3	6	6	11	1.05195e+09	1.3576	0.652054	0.990347	1.07807	0.952614	0.743023	1.00565	0.570128	0.678494
Q16822	Phosphoenolpyruvate carboxykinase [GTP], mitochondrial OS=Homo sapiens GN=PCK2 PE=1 SV=3 - [PCKGM_HUMAN]	98.2979	31.72	8	7	17	23	1.05048e+09	0.880201	0.971449	1.14835	1.06669	1.30864	1.17677	1.06756	0.90399	1.18499
Q8TD16	Protein bicaudal D homolog 2 OS=Homo sapiens GN=BICD2 PE=1 SV=1 - [BICD2_HUMAN]	209.425	42.11	3	30	34	49	1.04987e+09	1.02664	1.06621	0.907148	1.01279	0.87098	0.908973	1.11814	1.0808	0.905832
Q00796	Sorbitol dehydrogenase OS=Homo sapiens GN=SORD PE=1 SV=4 - [DHSO_HUMAN]	60.0826	27.73	4	8	8	15	1.04618e+09	1.14081	0.745762	1.11343	1.04269	0.889613	0.928396	1.06073	0.897158	1.00782
Q96JJ7	Protein disulfide-isomerase TMX3 OS=Homo sapiens GN=TMX3 PE=1 SV=2 - [TMX3_HUMAN]	39.3846	14.1	7	6	6	10	1.04529e+09	0.926791	1.07833	0.994882	1.11955	1.25126	1.20661	1.022	1.15087	1.1101
Q969X0	RILP-like protein 2 OS=Homo sapiens GN=RILPL2 PE=1 SV=1 - [RIPL2_HUMAN]	48.6453	50.24	1	9	10	13	1.04444e+09	1.00459	1.06114	0.934265	1.00404	0.855008	1.01777	1.00671	1.09484	0.976843
Q6RW13-2	Isoform 2 of Type-1 angiotensin II receptor-associated protein OS=Homo sapiens GN=AGTRAP - [ATRAP_HUMAN]	16.677	21.05	1	1	2	4	1.04419e+09	0.999744	0.928441	1.07181	0.955251	1.0013	0.954429	0.830775	0.92381	0.949474
Q66K14-2	Isoform 2 of TBC1 domain family member 9B OS=Homo sapiens GN=TBC1D9B - [TBC9B_HUMAN]	147.495	20.68	5	23	23	37	1.04381e+09	0.91288	1.08956	0.997565	1.09335	0.995635	1.11818	1.04328	1.08001	1.08197
Q9H4B6	Protein salvador homolog 1 OS=Homo sapiens GN=SAV1 PE=1 SV=2 - [SAV1_HUMAN]	80.1174	30.81	5	11	11	18	1.04368e+09	0.994788	0.869034	1.13618	0.828231	0.898762	0.942216	0.907713	0.902638	0.939503
P49821-2	Isoform 2 of NADH dehydrogenase [ubiquinone] flavoprotein 1, mitochondrial OS=Homo sapiens GN=NDUFV1 - [NDUV1_HUMAN]	94.6243	40.88	13	14	14	21	1.04327e+09	1.04442	0.914428	1.04115	1.1003	1.32357	0.955785	1.10532	1.04654	0.951855
Q99418-2	Isoform 2 of Cytohesin-2 OS=Homo sapiens GN=CYTH2 - [CYH2_HUMAN]	79.431	36.34	10	9	13	19	1043008794	0.943682	1.02375	1.03257	0.96639	0.950752	0.960178	0.999998	0.966228	0.973334
Q15036	Sorting nexin-17 OS=Homo sapiens GN=SNX17 PE=1 SV=1 - [SNX17_HUMAN]	67.0689	33.19	3	14	14	16	1.04159e+09	0.916898	1.10388	0.97922	0.990975	1.13884	0.947034	0.997118	1.21425	1.04028
Q96A65	Exocyst complex component 4 OS=Homo sapiens GN=EXOC4 PE=1 SV=1 - [EXOC4_HUMAN]	151.948	26.18	2	24	24	37	1.03868e+09	0.85378	1.12015	1.02607	0.969189	1.12046	1.11052	1.0335	1.12139	1.12521
P01596	Ig kappa chain V-I region CAR OS=Homo sapiens PE=1 SV=1 - [KV104_HUMAN]	19.2298	16.82	2	1	1	5	1.03561e+09	1.22834	0.436502	1.33516	3.26008	1.50795	2.02721	0.760933	0.413743	0.533345
C9J9K3	40S ribosomal protein SA (Fragment) OS=Homo sapiens GN=RPSA PE=1 SV=4 - [C9J9K3_HUMAN]	42.4638	35.74	5	6	6	9	1035568640	0.764871	1.18093	1.0542	0.92584	1.18898	1.03101	1.03157	1.08995	1.22622
Q6FI81	Anamorsin OS=Homo sapiens GN=CIAPIN1 PE=1 SV=2 - [CPIN1_HUMAN]	61.1057	42.31	8	12	12	16	1.03503e+09	1.1473	0.832827	1.01987	0.902803	0.789599	0.938966	0.89151	0.822607	0.998701
Q5T6V5	UPF0553 protein C9orf64 OS=Homo sapiens GN=C9orf64 PE=1 SV=1 - [CI064_HUMAN]	47.6777	21.99	3	9	9	14	1.03426e+09	0.953077	1.10282	0.944107	0.878668	1.02561	0.960818	0.95918	1.1204	0.944332
Q9BZ72	Membrane-associated phosphatidylinositol transfer protein 2 OS=Homo sapiens GN=PITPNM2 PE=1 SV=1 - [PITM2_HUMAN]	181.881	31.8	3	3	28	39	1.03343e+09	1.05227	1.00419	0.943543	1.00713	0.978467	0.832587	1.02295	0.885979	0.905789
O75155-2	Isoform 2 of Cullin-associated NEDD8-dissociated protein 2 OS=Homo sapiens GN=CAND2 - [CAND2_HUMAN]	47.4961	6.08	4	4	7	12	1.03263e+09	0.795006	1.29674	0.908249	0.9352	1.05244	0.89266	0.952681	0.955724	1.01383
Q9NQT8	Kinesin-like protein KIF13B OS=Homo sapiens GN=KIF13B PE=1 SV=2 - [KI13B_HUMAN]	284.396	29.19	7	40	46	68	1.0296e+09	1.03211	0.984583	0.983305	0.955175	0.949433	0.937552	1.03482	0.959837	0.968902
Q93009-3	Isoform 3 of Ubiquitin carboxyl-terminal hydrolase 7 OS=Homo sapiens GN=USP7 - [UBP7_HUMAN]	100.178	22.38	8	20	20	25	1.02795e+09	0.982255	1.0677	0.950049	0.942368	0.940348	0.92349	0.982148	0.995312	0.928729
P54725-2	Isoform 2 of UV excision repair protein RAD23 homolog A OS=Homo sapiens GN=RAD23A - [RD23A_HUMAN]	59.7731	30.52	6	7	9	15	1.02766e+09	0.79199	1.02885	1.17916	1.14471	1.0178	1.4611	1.37017	1.17727	1.54904
D6REX5	Selenoprotein P (Fragment) OS=Homo sapiens GN=SEPP1 PE=1 SV=1 - [D6REX5_HUMAN]	32.6084	13.87	3	5	5	9	1.02594e+09	0.686024	1.41616	0.897813	0.8521	0.931471	1.0208	0.792035	1.21862	1.19446
Q9Y570	Protein phosphatase methylesterase 1 OS=Homo sapiens GN=PPME1 PE=1 SV=3 - [PPME1_HUMAN]	50.5464	28.24	5	8	8	11	1.02573e+09	0.98547	0.992778	1.02175	0.916957	0.993739	1.00629	1.01659	1.06415	1.08099
Q9Y4K3	TNF receptor-associated factor 6 OS=Homo sapiens GN=TRAF6 PE=1 SV=1 - [TRAF6_HUMAN]	71.6196	36.59	1	12	12	16	1.02487e+09	1.10702	0.917881	0.975101	0.922086	0.926638	0.793529	0.94747	0.932334	0.958577
Q9Y2H0-3	Isoform 3 of Disks large-associated protein 4 OS=Homo sapiens GN=DLGAP4 - [DLGP4_HUMAN]	52.9713	26.93	7	8	8	12	1.02255e+09	0.817865	1.10936	1.07278	0.871962	0.807676	1.2435	0.939706	1.03708	1.16462
P60228	Eukaryotic translation initiation factor 3 subunit E OS=Homo sapiens GN=EIF3E PE=1 SV=1 - [EIF3E_HUMAN]	56.9435	34.38	10	13	13	14	1.02116e+09	0.977873	0.934387	1.08774	0.923364	0.871916	1.06071	1.03832	0.934818	1.04639
Q5BJH7-6	Isoform 6 of Protein YIF1B OS=Homo sapiens GN=YIF1B - [YIF1B_HUMAN]	29.0407	12.71	9	3	3	6	1.02103e+09	1.03221	0.912842	1.05495	1.1316	1.08713	0.969103	1.18048	1.14258	1.11023
Q9UHL4	Dipeptidyl peptidase 2 OS=Homo sapiens GN=DPP7 PE=1 SV=3 - [DPP2_HUMAN]	41.247	17.68	6	7	7	10	1.02093e+09	1.01032	1.04457	0.945109	1.03899	0.889935	0.982275	1.01912	1.10717	1.07662
Q15386	Ubiquitin-protein ligase E3C OS=Homo sapiens GN=UBE3C PE=1 SV=3 - [UBE3C_HUMAN]	126.208	27.89	6	24	24	30	1.0209e+09	0.920976	1.07731	1.00171	0.933172	0.943127	0.995146	0.957894	1.05672	1.02044
Q03591	Complement factor H-related protein 1 OS=Homo sapiens GN=CFHR1 PE=1 SV=2 - [FHR1_HUMAN]	59.4706	33.33	2	2	8	14	1.01983e+09	1.17146	0.914731	0.913811	1.38309	0.808223	0.901222	0.845631	0.903918	0.841395
J3KPF0	Probable E3 ubiquitin-protein ligase HECTD4 OS=Homo sapiens GN=HECTD4 PE=1 SV=2 - [J3KPF0_HUMAN]	142.451	9.15	8	19	31	34	1.01912e+09	1.07869	0.956173	0.965135	1.11211	1.04848	1.0019	1.0162	0.960598	0.94729
E9PS17	N-terminal kinase-like protein OS=Homo sapiens GN=SCYL1 PE=1 SV=1 - [E9PS17_HUMAN]	55.9724	18.32	12	10	10	12	1.01384e+09	1.02122	0.959483	1.0193	0.926582	0.897287	0.888414	0.943603	0.884528	0.87132
Q96MK2	Protein FAM65C OS=Homo sapiens GN=FAM65C PE=2 SV=4 - [FA65C_HUMAN]	147.93	25.69	2	20	20	32	1.0136e+09	1.0459	0.947346	1.00675	0.943946	0.891052	0.905621	0.945619	0.896352	0.911945
P08575-2	Isoform 2 of Receptor-type tyrosine-protein phosphatase C OS=Homo sapiens GN=PTPRC - [PTPRC_HUMAN]	177.189	27.38	8	30	30	41	1.01324e+09	0.879076	1.08551	1.03541	0.893821	1.00034	0.994622	0.951571	0.979431	1.10973
Q5T1M5	FK506-binding protein 15 OS=Homo sapiens GN=FKBP15 PE=1 SV=2 - [FKB15_HUMAN]	206.391	25.76	5	33	33	48	1.0126e+09	0.908043	1.12721	0.96475	1.04444	1.11987	1.09765	0.980875	1.11721	1.10728
Q5M775-2	Isoform 2 of Cytospin-B OS=Homo sapiens GN=SPECC1 - [CYTSB_HUMAN]	131.547	31.27	11	24	25	32	1.0117e+09	0.928876	0.926099	1.14503	0.875687	0.685796	0.891465	0.71776	0.716471	0.801073
E9PHY5	Band 4.1-like protein 2 OS=Homo sapiens GN=EPB41L2 PE=1 SV=1 - [E9PHY5_HUMAN]	42.872	12.94	14	8	10	10	1.00924e+09	1.11011	0.963781	0.926105	1.06436	0.873995	0.925153	1.0751	1.00137	0.930283
P31153	S-adenosylmethionine synthase isoform type-2 OS=Homo sapiens GN=MAT2A PE=1 SV=1 - [METK2_HUMAN]	77.3063	30.38	2	10	10	16	1.00782e+09	0.845895	1.16834	0.985761	0.896661	1.0289	0.993805	1.00991	1.09654	1.07815
P02549	Spectrin alpha chain, erythrocytic 1 OS=Homo sapiens GN=SPTA1 PE=1 SV=5 - [SPTA1_HUMAN]	446.497	39.23	4	75	75	102	1005631465	0.847054	1.15863	0.994315	0.710358	0.983017	0.942329	0.784885	1.17476	1.09154
P21283	V-type proton ATPase subunit C 1 OS=Homo sapiens GN=ATP6V1C1 PE=1 SV=4 - [VATC1_HUMAN]	91.2836	52.62	4	18	18	24	1.00484e+09	0.886831	1.10289	1.01028	0.909131	1.00206	1.05039	0.934901	1.0803	1.019
Q9UDW1	Cytochrome b-c1 complex subunit 9 OS=Homo sapiens GN=UQCR10 PE=1 SV=3 - [QCR9_HUMAN]	6.57033	26.98	1	1	1	1	1.0043e+09	0.82254	1.12481	1.05265	1.03204	1.32356	1.08359	1.1429	1.2002	1.099
Q5VT25-5	Isoform 5 of Serine/threonine-protein kinase MRCK alpha OS=Homo sapiens GN=CDC42BPA - [MRCKA_HUMAN]	130.743	20.13	25	21	28	32	1.0036e+09	1.00575	0.948902	1.04534	0.897577	0.930712	0.909042	0.957969	0.928555	0.938447
Q9UN37	Vacuolar protein sorting-associated protein 4A OS=Homo sapiens GN=VPS4A PE=1 SV=1 - [VPS4A_HUMAN]	53.5234	20.14	2	5	7	14	1.00065e+09	1.24092	0.743979	1.0151	1.03121	0.857313	0.862375	1.08333	0.910015	0.8435
G3XAN4	Translocating chain-associated membrane protein 1 OS=Homo sapiens GN=TRAM1 PE=1 SV=1 - [G3XAN4_HUMAN]	42.2227	20.14	3	5	5	9	1.0003e+09	0.871531	1.0835	1.04497	1.01915	1.10591	1.07317	0.994279	1.09099	1.03386
P07814	Bifunctional glutamate/proline--tRNA ligase OS=Homo sapiens GN=EPRS PE=1 SV=5 - [SYEP_HUMAN]	182.702	32.87	3	37	38	43	9.99008e+08	0.97634	1.08559	0.938074	0.93414	1.10369	0.877342	1.00901	1.03819	0.880765
Q9UJZ1	Stomatin-like protein 2, mitochondrial OS=Homo sapiens GN=STOML2 PE=1 SV=1 - [STML2_HUMAN]	67.1575	30.9	4	11	11	15	9.97495e+08	0.947528	1.07508	0.977391	1.12803	1.15918	1.16094	1.06131	1.05142	1.09358
P07093-2	Isoform 2 of Glia-derived nexin OS=Homo sapiens GN=SERPINE2 - [GDN_HUMAN]	46.1236	15.37	4	8	8	13	9.97012e+08	0.897386	1.00837	1.09424	0.437006	0.337317	0.392048	0.395556	0.606999	0.64486
Q8N1G4	Leucine-rich repeat-containing protein 47 OS=Homo sapiens GN=LRRC47 PE=1 SV=1 - [LRC47_HUMAN]	122.769	30.02	1	17	17	31	9.95609e+08	1.20208	0.700177	1.09774	0.93878	0.540451	0.668246	0.876783	0.488532	0.679067
O00471	Exocyst complex component 5 OS=Homo sapiens GN=EXOC5 PE=1 SV=1 - [EXOC5_HUMAN]	104.64	28.95	5	18	19	25	9.95501e+08	0.919439	1.0572	1.02336	1.018	1.07028	1.05797	1.01537	1.10983	1.05452
Q9Y263	Phospholipase A-2-activating protein OS=Homo sapiens GN=PLAA PE=1 SV=2 - [PLAP_HUMAN]	172.755	38.62	5	31	31	44	9.95403e+08	0.934698	1.06905	0.996256	0.937285	1.04354	0.974916	1.02254	1.07218	1.02739
Q9BZ72-2	Isoform 2 of Membrane-associated phosphatidylinositol transfer protein 2 OS=Homo sapiens GN=PITPNM2 - [PITM2_HUMAN]	156.26	28.37	2	1	26	34	9.93203e+08	0.890564	1.04965	1.05979	1.06904	1.24561	1.08484	1.08012	1.16468	1.0681
Q15257	Serine/threonine-protein phosphatase 2A activator OS=Homo sapiens GN=PPP2R4 PE=1 SV=3 - [PTPA_HUMAN]	87.4432	36.03	10	2	12	21	9.9275e+08	1.19106	0.967907	0.84103	1.02214	0.960956	1.02568	1.2317	0.99229	0.902822
Q15046	Lysine--tRNA ligase OS=Homo sapiens GN=KARS PE=1 SV=3 - [SYK_HUMAN]	115.819	40.37	5	20	20	28	9.91365e+08	0.992749	1.02661	0.980642	0.960829	0.974735	1.01398	1.01931	0.965122	0.953617
P02794	Ferritin heavy chain OS=Homo sapiens GN=FTH1 PE=1 SV=2 - [FRIH_HUMAN]	61.4094	64.48	9	9	9	14	9.90944e+08	2.10147	0.424115	0.474413	1.74861	0.339741	0.453549	2.06027	0.389559	0.410958
P52594-2	Isoform 2 of Arf-GAP domain and FG repeat-containing protein 1 OS=Homo sapiens GN=AGFG1 - [AGFG1_HUMAN]	36.5136	19.54	6	7	7	8	9.90274e+08	1.23116	0.659814	1.10903	1.0047	1.20186	0.764666	1.12601	0.756097	0.731774
P46940	Ras GTPase-activating-like protein IQGAP1 OS=Homo sapiens GN=IQGAP1 PE=1 SV=1 - [IQGA1_HUMAN]	126.783	18.65	6	23	26	33	9.8974e+08	1.15566	0.870178	0.974162	1.00268	0.978534	0.883179	1.10197	0.891295	0.929399
Q96SB3	Neurabin-2 OS=Homo sapiens GN=PPP1R9B PE=1 SV=2 - [NEB2_HUMAN]	106.662	31.66	4	20	20	24	9.88667e+08	1.48599	0.849542	0.664466	0.857522	0.450264	0.682626	0.533457	0.611655	0.619935
Q5JSP0	FYVE, RhoGEF and PH domain-containing protein 3 OS=Homo sapiens GN=FGD3 PE=1 SV=1 - [FGD3_HUMAN]	110.8	32.28	4	19	20	28	9.87398e+08	0.971421	1.00918	1.0194	0.985204	0.890701	0.95887	1.00693	0.915713	1.06297
H0YDI1	Lymphocyte function-associated antigen 3 (Fragment) OS=Homo sapiens GN=CD58 PE=1 SV=1 - [H0YDI1_HUMAN]	16.4138	9.16	5	2	2	4	9.8597e+08	0.749703	1.26349	0.98681	0.992711	1.11146	1.09984	1.07935	1.20847	1.12196
E9PKG1	Protein arginine N-methyltransferase 1 OS=Homo sapiens GN=PRMT1 PE=1 SV=1 - [E9PKG1_HUMAN]	77.6007	49.23	16	14	14	18	9.85879e+08	0.895563	1.06269	1.04175	0.904412	0.909284	1.00387	0.919232	1.08488	1.04249
Q02413	Desmoglein-1 OS=Homo sapiens GN=DSG1 PE=1 SV=2 - [DSG1_HUMAN]	75.0636	15.35	2	13	13	19	9.84369e+08	0.655915	0.844886	1.4992	0.610312	1.03441	1.09625	0.739549	1.08901	1.34425
P09382	Galectin-1 OS=Homo sapiens GN=LGALS1 PE=1 SV=2 - [LEG1_HUMAN]	52.5765	46.67	2	5	5	12	9.8416e+08	1.02463	0.741295	1.23407	0.836837	1.04139	1.11609	0.717553	0.969063	0.925869
Q14696	LDLR chaperone MESD OS=Homo sapiens GN=MESDC2 PE=1 SV=2 - [MESD_HUMAN]	43.5675	28.21	3	8	8	11	9.83371e+08	0.829367	0.972359	1.19827	0.846499	0.922073	0.999062	0.828917	1.00523	0.981677
Q9NRF8	CTP synthase 2 OS=Homo sapiens GN=CTPS2 PE=1 SV=1 - [PYRG2_HUMAN]	134.952	41.81	2	18	20	34	9.8092e+08	1.01113	1.01647	0.972406	0.990195	0.990373	0.937544	0.974211	1.01677	0.98582
Q9P035	Very-long-chain (3R)-3-hydroxyacyl-CoA dehydratase 3 OS=Homo sapiens GN=PTPLAD1 PE=1 SV=2 - [HACD3_HUMAN]	57.512	24.86	6	8	8	11	9.80491e+08	1.18254	1.04295	0.774515	1.11444	0.906446	0.881209	1.13038	0.838118	0.866939
Q8NFQ8	Torsin-1A-interacting protein 2 OS=Homo sapiens GN=TOR1AIP2 PE=1 SV=1 - [TOIP2_HUMAN]	101.786	36.6	1	14	15	23	9.78989e+08	0.870763	1.09639	1.03285	1.00649	1.01597	1.15475	1.10513	1.10572	1.19085
Q9Y4D8-5	Isoform 5 of Probable E3 ubiquitin-protein ligase HECTD4 OS=Homo sapiens GN=HECTD4 - [HECD4_HUMAN]	69.1638	16.05	3	5	17	18	9.78842e+08	0.865153	1.03326	1.10158	0.841546	1.11748	1.00616	0.863091	0.948185	0.987809
P36776-3	Isoform 3 of Lon protease homolog, mitochondrial OS=Homo sapiens GN=LONP1 - [LONM_HUMAN]	144.999	34.08	8	22	22	33	9.78602e+08	0.955705	1.06898	0.975314	1.1091	1.18523	1.13626	1.03748	1.06813	1.03238
Q8N335	Glycerol-3-phosphate dehydrogenase 1-like protein OS=Homo sapiens GN=GPD1L PE=1 SV=1 - [GPD1L_HUMAN]	74.2934	43.87	6	14	14	20	9.76849e+08	1.02799	1.01766	0.954352	1.03085	1.01774	0.964423	0.999505	1.09003	0.993909
Q14152	Eukaryotic translation initiation factor 3 subunit A OS=Homo sapiens GN=EIF3A PE=1 SV=1 - [EIF3A_HUMAN]	188.509	29.88	2	37	37	49	9.75053e+08	1.06716	0.854858	1.07798	0.998906	0.889006	0.967133	0.97621	0.916295	0.979931
P46379-2	Isoform 2 of Large proline-rich protein BAG6 OS=Homo sapiens GN=BAG6 - [BAG6_HUMAN]	99.0562	17.32	18	15	15	24	9.74421e+08	1.01193	0.955994	1.03208	0.980047	0.83511	1.06428	0.991967	0.910686	1.09687
Q15438-2	Isoform 2 of Cytohesin-1 OS=Homo sapiens GN=CYTH1 - [CYH1_HUMAN]	54.1345	21.66	8	4	8	12	973813754	0.780336	1.12275	1.09691	0.893861	1.08687	1.02105	0.920448	1.08052	1.08165
Q8NHH9-3	Isoform 3 of Atlastin-2 OS=Homo sapiens GN=ATL2 - [ATLA2_HUMAN]	37.2314	14.32	8	5	6	11	9.72299e+08	1.02259	1.09017	0.887238	1.11821	1.032	1.07258	1.02778	1.07367	0.986246
Q13618-2	Isoform 2 of Cullin-3 OS=Homo sapiens GN=CUL3 - [CUL3_HUMAN]	201.389	40.32	7	29	30	48	9.70994e+08	0.931461	1.07029	0.998252	0.953408	1.03927	0.989998	1.00815	1.04677	0.996127
Q86WI1	Fibrocystin-L OS=Homo sapiens GN=PKHD1L1 PE=2 SV=2 - [PKHL1_HUMAN]	336.367	17.65	2	52	52	78	9.70801e+08	0.833359	1.2867	0.879939	0.780136	0.979655	0.638137	0.783728	1.07204	0.846347
Q92625	Ankyrin repeat and SAM domain-containing protein 1A OS=Homo sapiens GN=ANKS1A PE=1 SV=4 - [ANS1A_HUMAN]	169.69	34.48	19	28	28	39	968732443	0.955975	1.04844	0.995584	1.03171	1.20497	1.08207	1.10779	1.1531	1.06017
Q9UMY4-2	Isoform 2 of Sorting nexin-12 OS=Homo sapiens GN=SNX12 - [SNX12_HUMAN]	33.4788	38.89	4	4	6	9	9.6688e+08	1.37387	0.60478	1.02135	0.922606	0.856828	0.647589	0.987111	0.697429	0.678992
P49754-2	Isoform 2 of Vacuolar protein sorting-associated protein 41 homolog OS=Homo sapiens GN=VPS41 - [VPS41_HUMAN]	87.5234	23.57	10	17	17	23	966877222	1.00363	1.06875	0.927623	1.05715	1.1124	1.04753	1.03979	0.972673	0.984392
F8WCZ6	Complement C1s subcomponent OS=Homo sapiens GN=C1S PE=1 SV=1 - [F8WCZ6_HUMAN]	64.3132	31.09	5	12	12	14	9.66671e+08	1.04762	0.907184	1.04519	1.70561	1.14951	1.79892	0.790806	0.778448	1.0419
O15111	Inhibitor of nuclear factor kappa-B kinase subunit alpha OS=Homo sapiens GN=CHUK PE=1 SV=2 - [IKKA_HUMAN]	71.1872	21.21	1	15	16	20	9.66602e+08	1.00082	0.957574	1.04161	0.895546	0.928543	0.896914	0.975311	0.943794	1.01026
Q9H7J1	Protein phosphatase 1 regulatory subunit 3E OS=Homo sapiens GN=PPP1R3E PE=1 SV=2 - [PPR3E_HUMAN]	64.5557	41.94	4	9	9	16	9.66171e+08	1.08904	0.938312	0.972643	1.12993	0.995461	1.01991	1.2016	1.01431	0.981739
Q9BVG4	Protein PBDC1 OS=Homo sapiens GN=PBDC1 PE=1 SV=1 - [PBDC1_HUMAN]	65.9947	49.79	2	13	13	16	9.65636e+08	0.804232	1.21588	0.979884	0.910717	0.858413	1.07168	0.99153	1.12602	1.15288
Q14088	Ras-related protein Rab-33A OS=Homo sapiens GN=RAB33A PE=1 SV=2 - [RB33A_HUMAN]	78.0057	58.23	1	13	14	20	9.64749e+08	1.05226	1.00007	0.947672	1.0605	0.924899	1.02833	1.00632	0.963967	0.951684
Q9NV96	Cell cycle control protein 50A OS=Homo sapiens GN=TMEM30A PE=1 SV=1 - [CC50A_HUMAN]	68.199	25.48	4	11	11	16	9.64736e+08	1.07169	0.926853	1.00146	1.04809	1.07744	1.12209	0.974914	1.01368	1.08482
Q9NRW4	Dual specificity protein phosphatase 22 OS=Homo sapiens GN=DUSP22 PE=1 SV=1 - [DUS22_HUMAN]	45.313	39.67	6	7	7	12	9.64338e+08	0.977949	0.972229	1.04982	0.949777	1.13268	0.931869	0.867455	0.974637	1.06161
A0A0C4DGZ9	Tripeptidyl-peptidase 1 OS=Homo sapiens GN=TPP1 PE=4 SV=1 - [A0A0C4DGZ9_HUMAN]	35.2234	13.49	4	4	4	7	9.62181e+08	1.04658	0.816792	1.13663	0.894783	1.05137	0.712292	0.881235	0.905073	0.921835
F8WD64	Protein stum homolog OS=Homo sapiens GN=C1orf95 PE=1 SV=1 - [F8WD64_HUMAN]	13.2145	12.06	2	1	1	3	9.61087e+08	0.79839	1.12321	1.0784	0.999753	1.13009	1.02312	1.15007	1.27143	1.47213
Q8NCW5-2	Isoform 2 of NAD(P)H-hydrate epimerase OS=Homo sapiens GN=APOA1BP - [NNRE_HUMAN]	50.51	53.51	4	6	6	11	9.60238e+08	0.972917	0.966406	1.06068	0.964973	0.892158	1.05213	1.05975	0.998233	1.09408
Q9Y2G3	Probable phospholipid-transporting ATPase IF OS=Homo sapiens GN=ATP11B PE=1 SV=2 - [AT11B_HUMAN]	140.361	23.62	6	21	21	32	9.59424e+08	1.02234	1.01567	0.961992	1.11795	1.02028	1.0128	1.1048	0.987403	0.998742
O95379-3	Isoform 3 of Tumor necrosis factor alpha-induced protein 8 OS=Homo sapiens GN=TNFAIP8 - [TFIP8_HUMAN]	16.971	11.17	5	2	2	4	959292652	0.746874	1.29843	0.954693	0.837821	0.924378	1.15652	0.797774	1.2597	1.02896
Q8NF50-4	Isoform 4 of Dedicator of cytokinesis protein 8 OS=Homo sapiens GN=DOCK8 - [DOCK8_HUMAN]	237.537	22.76	9	40	42	61	9.58125e+08	0.978293	1.04653	0.975178	1.02641	1.14699	1.04345	0.913458	1.00665	1.06834
P20042	Eukaryotic translation initiation factor 2 subunit 2 OS=Homo sapiens GN=EIF2S2 PE=1 SV=2 - [IF2B_HUMAN]	86.1324	38.14	1	14	14	19	9.57921e+08	1.18748	0.579665	1.23285	0.997932	0.411777	0.624476	1.0449	0.439479	0.59389
O75746	Calcium-binding mitochondrial carrier protein Aralar1 OS=Homo sapiens GN=SLC25A12 PE=1 SV=2 - [CMC1_HUMAN]	85.5185	26.25	5	11	15	22	9.57416e+08	1.04868	0.939866	1.01145	1.04559	1.16512	1.07622	0.995899	0.995047	1.01311
O14920	Inhibitor of nuclear factor kappa-B kinase subunit beta OS=Homo sapiens GN=IKBKB PE=1 SV=1 - [IKKB_HUMAN]	90.0319	25.4	7	13	14	21	9.56941e+08	0.932296	1.0702	0.997505	0.874197	0.947608	0.943863	0.949886	1.05072	0.997857
Q6ZWT7	Lysophospholipid acyltransferase 2 OS=Homo sapiens GN=MBOAT2 PE=2 SV=2 - [MBOA2_HUMAN]	64.8997	22.69	3	10	10	16	9.56227e+08	0.94925	1.07337	0.977384	1.0205	1.12192	0.999756	0.980379	1.10923	1.02866
Q9BS40	Latexin OS=Homo sapiens GN=LXN PE=1 SV=2 - [LXN_HUMAN]	19.369	22.07	2	4	4	5	9.52542e+08	0.891322	1.18931	0.919364	0.96786	0.972591	0.968793	0.990226	1.20303	0.9103
Q9NRY5	Protein FAM114A2 OS=Homo sapiens GN=FAM114A2 PE=1 SV=4 - [F1142_HUMAN]	121.329	40.79	9	20	20	29	9.51993e+08	0.732354	1.25147	1.01618	0.95958	1.04306	1.1864	1.0002	1.20129	1.1787
K7EKW3	Transmembrane and ubiquitin-like domain-containing protein 2 (Fragment) OS=Homo sapiens GN=TMUB2 PE=1 SV=1 - [K7EKW3_HUMAN]	2.84825	1.58	2	1	1	1	9.5131e+08	1.32641	0.935813	0.737778	0.975955	0.927023	0.953302	1.07812	1.06595	1.05114
O75886	Signal transducing adapter molecule 2 OS=Homo sapiens GN=STAM2 PE=1 SV=1 - [STAM2_HUMAN]	69.4101	22.29	2	8	11	16	9.50972e+08	0.951568	1.07382	0.974608	0.950486	0.922654	0.999588	1.05976	1.10334	1.04697
Q9UJ70	N-acetyl-D-glucosamine kinase OS=Homo sapiens GN=NAGK PE=1 SV=4 - [NAGK_HUMAN]	45.4821	27.91	11	8	8	11	9.50424e+08	0.985564	1.07983	0.934602	0.953363	0.837719	1.04397	1.02528	0.999828	1.00778
Q53FA7	Quinone oxidoreductase PIG3 OS=Homo sapiens GN=TP53I3 PE=1 SV=2 - [QORX_HUMAN]	52.6072	37.35	3	8	8	11	9.49773e+08	1.04775	1.02615	0.926098	1.019	0.969206	0.902395	1.03829	1.10519	0.932024
Q32P28	Prolyl 3-hydroxylase 1 OS=Homo sapiens GN=LEPRE1 PE=1 SV=2 - [P3H1_HUMAN]	106.371	23.1	7	16	16	23	9.49431e+08	0.983544	1.04455	0.971907	1.05242	1.14879	1.00472	1.06736	1.05502	1.05784
Q13107	Ubiquitin carboxyl-terminal hydrolase 4 OS=Homo sapiens GN=USP4 PE=1 SV=3 - [UBP4_HUMAN]	105.378	22.53	5	16	18	26	9.48818e+08	0.935771	1.07368	0.990547	0.987646	0.971176	0.99042	0.991478	1.10115	1.01788
P16949	Stathmin OS=Homo sapiens GN=STMN1 PE=1 SV=3 - [STMN1_HUMAN]	64.86	53.69	12	10	10	16	9.48231e+08	0.876783	1.06147	1.06174	0.814765	0.921039	1.22564	0.94565	1.15167	1.08504
P05166	Propionyl-CoA carboxylase beta chain, mitochondrial OS=Homo sapiens GN=PCCB PE=1 SV=3 - [PCCB_HUMAN]	69.5445	33.95	15	14	14	16	9.46294e+08	1.06769	0.867323	1.06499	1.1257	1.23616	0.990586	1.09934	1.0696	0.813118
A0A087WVS8	MOB kinase activator 2 OS=Homo sapiens GN=MOB2 PE=1 SV=1 - [A0A087WVS8_HUMAN]	32.5144	25	4	7	7	9	9.46125e+08	0.956666	0.997801	1.04553	0.989935	1.01965	1.01576	1.06445	1.13289	1.04237
Q96H79	Zinc finger CCCH-type antiviral protein 1-like OS=Homo sapiens GN=ZC3HAV1L PE=1 SV=2 - [ZCCHL_HUMAN]	76.8471	33.33	2	8	8	16	9.45832e+08	1.10392	0.872364	1.02371	1.0275	1.13346	0.862195	1.0578	0.978525	0.909411
D6RCD0	Estradiol 17-beta-dehydrogenase 11 OS=Homo sapiens GN=HSD17B11 PE=1 SV=2 - [D6RCD0_HUMAN]	86.3643	43.75	2	10	10	20	9.45626e+08	1.07837	0.969469	0.952158	1.16362	1.02283	1.14611	1.07167	1.05196	1.00318
Q9GZT8-2	Isoform 2 of Putative GTP cyclohydrolase 1 type 2 NIF3L1 OS=Homo sapiens GN=NIF3L1 - [GTPC1_HUMAN]	42.7097	14.86	6	4	4	11	9.45269e+08	1.03874	0.95647	1.00479	1.02054	1.02939	0.871747	1.06063	0.994014	0.974066
Q15738	Sterol-4-alpha-carboxylate 3-dehydrogenase, decarboxylating OS=Homo sapiens GN=NSDHL PE=1 SV=2 - [NSDHL_HUMAN]	81.8358	40.75	2	13	13	21	9.44093e+08	0.871562	1.06671	1.06172	1.04163	1.25326	1.09223	0.990246	1.14172	1.07245
Q12912	Lymphoid-restricted membrane protein OS=Homo sapiens GN=LRMP PE=1 SV=3 - [LRMP_HUMAN]	115.5	34.05	10	18	18	29	9.42949e+08	0.826467	1.12457	1.04897	1.14084	1.37316	1.17692	1.14121	1.2006	1.0976
Q9UHV9	Prefoldin subunit 2 OS=Homo sapiens GN=PFDN2 PE=1 SV=1 - [PFD2_HUMAN]	34.7961	38.96	1	5	5	7	9.42374e+08	0.727017	0.832482	1.4405	0.572434	1.05446	1.14202	0.455259	1.10219	1.24922
Q9BQA9-2	Isoform 2 of Uncharacterized protein C17orf62 OS=Homo sapiens GN=C17orf62 - [CQ062_HUMAN]	21.6035	13.87	10	4	4	6	9.42281e+08	0.835116	1.11331	1.05158	1.0207	1.29718	1.09178	1.06523	1.2552	1.11648
Q9BRG1	Vacuolar protein-sorting-associated protein 25 OS=Homo sapiens GN=VPS25 PE=1 SV=1 - [VPS25_HUMAN]	57.5439	55.68	4	8	8	13	9.41532e+08	0.88542	1.09901	1.01557	0.940894	0.983826	1.08443	1.03681	1.07935	1.06033
Q7L1W4	Volume-regulated anion channel subunit LRRC8D OS=Homo sapiens GN=LRRC8D PE=1 SV=1 - [LRC8D_HUMAN]	144.742	34.15	5	24	24	34	9.40255e+08	0.882377	1.09785	1.01978	1.00314	1.14016	1.04105	0.997648	1.06066	1.03291
P07602	Prosaposin OS=Homo sapiens GN=PSAP PE=1 SV=2 - [SAP_HUMAN]	69.4497	21.37	5	11	11	18	9.3991e+08	0.826074	1.19548	0.978446	0.696976	0.672322	0.698761	0.714837	0.859138	0.948225
Q9UGP4	LIM domain-containing protein 1 OS=Homo sapiens GN=LIMD1 PE=1 SV=1 - [LIMD1_HUMAN]	88.2621	31.36	2	13	13	19	9.38031e+08	0.981698	0.9825	1.0358	1.07316	1.13857	1.13981	0.969311	1.07713	1.08386
Q86UF1	Tetraspanin-33 OS=Homo sapiens GN=TSPAN33 PE=2 SV=1 - [TSN33_HUMAN]	27.782	12.37	1	4	4	6	9.35177e+08	0.666809	1.2362	1.09699	0.772941	1.67994	1.26437	0.881154	1.49468	1.473
Q9UJS0	Calcium-binding mitochondrial carrier protein Aralar2 OS=Homo sapiens GN=SLC25A13 PE=1 SV=2 - [CMC2_HUMAN]	86.7903	29.93	3	13	16	19	9.32271e+08	1.00505	1.00891	0.986037	1.03038	1.10647	1.02072	0.998344	0.983389	0.964436
Q9NZI7	Upstream-binding protein 1 OS=Homo sapiens GN=UBP1 PE=1 SV=1 - [UBIP1_HUMAN]	38.3928	15.19	3	7	7	8	9.30519e+08	1.04358	0.96523	0.991191	0.954767	0.868076	0.906602	1.07461	0.963926	0.967677
Q9NR19	Acetyl-coenzyme A synthetase, cytoplasmic OS=Homo sapiens GN=ACSS2 PE=1 SV=1 - [ACSA_HUMAN]	108.09	22.97	9	15	15	23	9.30071e+08	1.01072	1.00264	0.986637	1.02881	0.94784	1.00572	1.02004	0.960721	0.991174
K7EN45	Peptidyl-prolyl cis-trans isomerase NIMA-interacting 1 (Fragment) OS=Homo sapiens GN=PIN1 PE=1 SV=1 - [K7EN45_HUMAN]	19.1298	64.44	3	4	4	4	929809940	1.06146	0.45359	1.48495	0.600379	1.06793	0.667099	0.543056	0.896516	0.842103
P53367-2	Isoform A of Arfaptin-1 OS=Homo sapiens GN=ARFIP1 - [ARFP1_HUMAN]	58.978	39.3	2	1	10	13	9.29729e+08	1.02968	0.990031	0.980294	1.15549	1.05196	1.26882	1.10242	1.11606	0.938768
P53367	Arfaptin-1 OS=Homo sapiens GN=ARFIP1 PE=1 SV=2 - [ARFP1_HUMAN]	59.7642	36.46	2	1	10	13	9.29729e+08	1.07481	0.954088	0.971099	1.11194	1.01883	1.04005	1.13543	1.01811	1.0484
Q96RD7	Pannexin-1 OS=Homo sapiens GN=PANX1 PE=1 SV=4 - [PANX1_HUMAN]	44.4363	28.87	2	8	8	11	9.28526e+08	0.901286	1.15472	0.943992	1.00551	0.853002	1.07051	1.12976	1.04131	1.12804
H7BXK9	ATP-binding cassette sub-family B member 6, mitochondrial (Fragment) OS=Homo sapiens GN=ABCB6 PE=1 SV=1 - [H7BXK9_HUMAN]	77.3665	19.57	3	10	11	17	9.28261e+08	0.941781	1.07833	0.979885	1.15935	1.23574	1.00205	1.05983	1.13357	1.03295
Q9UI12-2	Isoform 2 of V-type proton ATPase subunit H OS=Homo sapiens GN=ATP6V1H - [VATH_HUMAN]	78.4514	27.96	8	11	11	20	9.25715e+08	1.0114	1.0211	0.967502	0.952382	0.972176	1.01345	0.971734	0.963693	1.01168
Q9BXJ9	N-alpha-acetyltransferase 15, NatA auxiliary subunit OS=Homo sapiens GN=NAA15 PE=1 SV=1 - [NAA15_HUMAN]	109.69	25.98	3	18	22	30	9.25634e+08	0.943094	1.05077	1.00614	0.945792	0.950437	0.969886	1.04623	1.04841	1.02704
Q13459-2	Isoform Short of Unconventional myosin-IXb OS=Homo sapiens GN=MYO9B - [MYO9B_HUMAN]	205.879	19.93	9	33	33	45	9.24559e+08	1.04393	0.806378	1.14969	0.857768	0.775278	0.830986	0.906452	0.794014	0.939219
J3KN10	Phosphatidylinositol 4-kinase alpha OS=Homo sapiens GN=PI4KA PE=1 SV=1 - [J3KN10_HUMAN]	198.612	20.98	9	40	40	51	9.24123e+08	0.980226	1.02625	0.993528	1.05768	1.07725	1.01958	0.99662	1.01231	1.03704
D6RD17	Immunoglobulin J chain (Fragment) OS=Homo sapiens GN=IGJ PE=1 SV=4 - [D6RD17_HUMAN]	36.9423	28.03	4	4	4	10	9.2334e+08	1.09628	0.776025	1.1277	2.91764	1.417	2.38838	0.859071	0.743763	0.912852
Q9BRF8	Serine/threonine-protein phosphatase CPPED1 OS=Homo sapiens GN=CPPED1 PE=1 SV=3 - [CPPED_HUMAN]	61.7753	49.36	3	9	9	13	9.22539e+08	1.01131	0.93806	1.05063	1.02345	0.734964	1.20308	1.04085	0.969414	1.1719
Q16864	V-type proton ATPase subunit F OS=Homo sapiens GN=ATP6V1F PE=1 SV=2 - [VATF_HUMAN]	22.329	40.34	2	5	5	5	9.21946e+08	0.572075	1.25022	1.1777	0.794592	1.20619	1.30545	0.724677	1.29272	1.20043
P42345	Serine/threonine-protein kinase mTOR OS=Homo sapiens GN=MTOR PE=1 SV=1 - [MTOR_HUMAN]	161.974	18.44	4	35	35	37	9.17072e+08	0.978255	1.04921	0.972536	1.03622	0.975938	1.03226	0.982584	1.03888	0.999407
Q9NRW7	Vacuolar protein sorting-associated protein 45 OS=Homo sapiens GN=VPS45 PE=1 SV=1 - [VPS45_HUMAN]	89.5528	24.04	5	14	14	23	9.17063e+08	0.974425	0.982375	1.0432	1.0677	1.22959	1.05933	0.994913	0.978708	1.03265
Q92835-2	Isoform 2 of Phosphatidylinositol 3,4,5-trisphosphate 5-phosphatase 1 OS=Homo sapiens GN=INPP5D - [SHIP1_HUMAN]	207.264	36.28	6	32	33	46	9.16786e+08	1.10254	0.894249	1.00322	1.02931	0.95594	0.999796	1.00568	0.921439	0.924349
Q12882	Dihydropyrimidine dehydrogenase [NADP(+)] OS=Homo sapiens GN=DPYD PE=1 SV=2 - [DPYD_HUMAN]	119.372	26.05	2	23	23	30	9.16553e+08	1.0397	1.06077	0.899527	0.945051	1.02938	0.78202	1.03473	1.03528	0.849428
Q8IZ81	ELMO domain-containing protein 2 OS=Homo sapiens GN=ELMOD2 PE=1 SV=1 - [ELMD2_HUMAN]	44.6477	30.03	4	9	9	11	916170363	1.07253	1.0318	0.895673	1.16374	1.09429	1.13284	1.05905	0.897862	0.964518
Q9BZW5	Transmembrane 6 superfamily member 1 OS=Homo sapiens GN=TM6SF1 PE=2 SV=2 - [TM6S1_HUMAN]	47.6999	14.32	3	5	5	11	9.16115e+08	1.01805	0.998069	0.983878	1.06792	1.18558	1.03738	0.994627	1.04632	1.08178
P52597	Heterogeneous nuclear ribonucleoprotein F OS=Homo sapiens GN=HNRNPF PE=1 SV=3 - [HNRPF_HUMAN]	73.0983	28.92	1	6	8	16	9.15336e+08	1.20379	0.76391	1.0323	0.921741	0.902806	0.959634	0.897436	0.923275	1.02718
[truncated: 3,911 more rows]

## Sheet: S1B_Diff exp
Supplementary Table S1B: Differentially expressed proteins in platelets activated with COLL and TRAP
[truncated: 5,817 more rows]

## Sheet: S1C_Stat Sign COLL
Supplementary Table S1C: Differentially expressed proteins in platelets activated with COLL (only statistically significant results are shown).
[truncated: 548 more rows]

[truncated: 1 more sheets: S1D_Stat Sign TRAP]
