# Supplementary material for: Splicing of platelet resident pre-mRNAs upon activation by physiological stimuli results in functionally relevant proteome modifications
Source: Sci Rep. 2018 Jan 11;8:498. doi: 10.1038/s41598-017-18985-5 (PMC5765118; doi:10.1038/s41598-017-18985-5)
Supplement: Supplementary file 3 — Supplementary Table 2 [file 41598_2017_18985_MOESM3_ESM.xlsx]

## Sheet: S2A_SpliceVista MappingOUT
Supplementary Table S2A: Raw data relative to splice variants identified in purified platelets before and after activation
peptide sequence	peptide numbering	peptide length	gene symbol	protein accession	PSM count	ratio	variation between PSMs	PQPQ cluster	known variants NO.	NOMV	known variants peptide is mapped to	chr	chr_start	chr_end	strand	trans_start	trans_end	exon1	exon2
IASACLDELSCEFLLAGAGGAGAGAAPGPHLPPR	1	34	UBE2Q1	Q7Z7E8	1	1.0,1.03875968992,1.01647286822,0.868217054264,0.976744186047,1.1230620155,1.0765503876,0.970930232558,0.903100775194,1.03972868217	0.000,0.000,0.000,0.000,0.000,0.000,0.000,0.000,0.000,0.000	3	6	2	AY948200,NM_017582	chr1	154530849	154530748	-	255	356	2	2
IISDLCK	2	7	UBE2Q1	Q7Z7E8	1	1.0,1.10671936759,1.00691699605,0.97233201581,0.895256916996,1.1057312253,0.920948616601,1.08399209486,0.983201581028,0.863636363636	0.000,0.000,0.000,0.000,0.000,0.000,0.000,0.000,0.000,0.000	4	6	2	AY948200,NM_017582	chr1	154527987	154527967	-	528	548	4	4
SEDDGIGKENLAILEK	3	16	UBE2Q1	Q7Z7E8	1	1.0,1.18340611354,1.20414847162,1.04257641921,1.06004366812,1.25436681223,1.09170305677,1.17358078603,1.096069869,1.1211790393	0.000,0.000,0.000,0.000,0.000,0.000,0.000,0.000,0.000,0.000	5	6	4	AY948200,AK293986,AK056388,NM_017582	chr1	154525588	154525541	-	723	770	6	6
QDYLNGAVSGSVQATDR	4	17	UBE2Q1	Q7Z7E8	1	1.0,0.739864864865,1.04138513514,0.678209459459,0.875844594595,0.951858108108,0.996621621622,0.953547297297,0.852195945946,0.84375	0.000,0.000,0.000,0.000,0.000,0.000,0.000,0.000,0.000,0.000	2	6	4	AY948200,AK293986,AK056388,NM_017582	chr1	154525522	154525261	-	789	839	6	7
LLKVDQDSALHNDLQILK	5	18	UBE2Q1	Q7Z7E8	1	1.0,0.287748058671,0.242018981881,0.206643658326,0.591889559965,0.611734253667,0.279982743745,0.245901639344,0.199309749784,0.378774805867	0.000,0.000,0.000,0.000,0.000,0.000,0.000,0.000,0.000,0.000	6	6	4	AY948200,AK293986,AK056388,NM_017582	chr1	154524887	154524614	-	942	995	8	9
VDQDSALHNDLQILK	6	15	UBE2Q1	Q7Z7E8	1	1.0,1.54495159059,1.40802213001,1.47579529737,1.43706777317,1.09266943292,1.54633471646,1.75518672199,1.67496542185,1.55739972337	0.000,0.000,0.000,0.000,0.000,0.000,0.000,0.000,0.000,0.000	1	6	4	AY948200,AK293986,AK056388,NM_017582	chr1	154524658	154524614	-	951	995	9	9
EKEGADFILLNFSFK	7	15	UBE2Q1	Q7Z7E8	1	1.0,1.10501193317,1.83054892601,0.822195704057,1.28878281623,1.95942720764,1.74940334129,1.61097852029,1.28162291169,1.26252983294	0.000,0.000,0.000,0.000,0.000,0.000,0.000,0.000,0.000,0.000	2	6	4	AY948200,AK293986,AK056388,NM_017582	chr1	154524613	154524569	-	996	1040	9	9
SLVQIHEK	8	8	UBE2Q1	Q7Z7E8	2	1.0,1.10033076075,1.1598676957,1.19845644983,1.08048511577,1.13230429989,1.03087100331,1.22271223815,1.29106945976,1.22050716648	0.106,0.007,0.002,0.083,0.004,0.072,0.055,0.024,0.149,0.106	1	6	6	AY948200,AJ243666,AK293986,AK056388,NM_017582,CR457219	chr1	154523441	154523418	-	1284	1307	13	13
EQIENLLR	1	8	PGM2L1	Q6PCE3	1	1.0,1.24651162791,1.38837209302,1.2023255814,1.0,1.16627906977,1.36860465116,1.42558139535,1.31162790698,1.21860465116	0.000,0.000,0.000,0.000,0.000,0.000,0.000,0.000,0.000,0.000	1	4	4	AK056591,NM_173582,BC059360,AB019210	chr11	74085612	74085589	-	389	412	2	2
SAMGAGFCYINDLTVIQSTQGMYK	2	24	PGM2L1	Q6PCE3	1	1.0,1.40697674419,0.751937984496,0.916666666667,0.766472868217,0.904069767442,0.850775193798,1.52228682171,0.890503875969,1.24321705426	0.000,0.000,0.000,0.000,0.000,0.000,0.000,0.000,0.000,0.000	2	4	4	AK056591,NM_173582,BC059360,AB019210	chr11	74085519	74082851	-	482	553	2	3
GFVVGYDTR	3	9	PGM2L1	Q6PCE3	2	1.0,1.14023210832,0.771760154739,1.08027079304,0.860735009671,0.81914893617,0.886847195358,0.97001934236,0.84332688588,1.09864603482	0.074,0.039,0.056,0.129,0.069,0.011,0.026,0.024,0.036,0.051	2	4	4	AK056591,NM_173582,BC059360,AB019210	chr11	74082814	74082788	-	590	616	3	3
DVPVYLFSR	4	9	PGM2L1	Q6PCE3	3	1.0,1.00258397933,0.646856158484,0.940568475452,0.795004306632,0.827734711456,0.716623600345,0.802756244617,0.686477174849,0.940568475452	0.043,0.060,0.037,0.022,0.052,0.011,0.022,0.044,0.003,0.022	2	4	4	AK056591,NM_173582,BC059360,AB019210	chr11	74081994	74081968	-	686	712	4	4
YVPTPFVPYAVQK	5	13	PGM2L1	Q6PCE3	2	1.0,1.28258887876,0.642661804923,0.983591613491,0.656335460346,0.786690975387,0.641750227894,1.00364630811,0.552415679125,1.2032816773	0.074,0.026,0.056,0.028,0.005,0.023,0.018,0.038,0.056,0.113	2	4	4	AK056591,NM_173582,BC059360,AB019210	chr11	74081967	74079603	-	713	751	4	5
RDPLQDICR	6	9	PGM2L1	Q6PCE3	1	1.0,1.39784946237,1.15173237754,1.36917562724,1.03345280765,1.38829151732,1.10394265233,1.31063321386,1.15651135006,1.18876941458	0.000,0.000,0.000,0.000,0.000,0.000,0.000,0.000,0.000,0.000	3	4	4	AK056591,NM_173582,BC059360,AB019210	chr11	74062492	74062466	-	947	973	6	6
CPNPEEGESVLELSLR	7	16	PGM2L1	Q6PCE3	1	1.0,1.47808219178,1.61643835616,1.5397260274,1.1904109589,1.28082191781,1.52876712329,1.59452054795,1.48767123288,1.4095890411	0.000,0.000,0.000,0.000,0.000,0.000,0.000,0.000,0.000,0.000	1	4	4	AK056591,NM_173582,BC059360,AB019210	chr11	74058225	74057860	-	1169	1216	7	8
VVLATDPDADRLAAAELQENGCWK	8	24	PGM2L1	Q6PCE3	1	1.0,0.918625678119,0.94122965642,0.78390596745,0.951175406872,1.03526220615,1.04068716094,0.931283905967,0.751356238698,0.946654611212	0.000,0.000,0.000,0.000,0.000,0.000,0.000,0.000,0.000,0.000	4	4	4	AK056591,NM_173582,BC059360,AB019210	chr11	74057835	74056682	-	1241	1312	8	9
VVLATDPDADR	9	11	PGM2L1	Q6PCE3	2	1.0,1.74267100977,2.22964169381,1.91042345277,1.20521172638,1.28013029316,2.18241042345,2.21661237785,2.12377850163,1.78664495114	0.078,0.101,0.035,0.111,0.021,0.117,0.173,0.117,0.010,0.038	1	4	4	AK056591,NM_173582,BC059360,AB019210	chr11	74057835	74057803	-	1241	1273	8	8
EGFHFEETLPGFK	10	13	PGM2L1	Q6PCE3	2	1.0,1.15470852018,1.19843049327,1.09641255605,1.18273542601,1.10201793722,1.14686098655,1.22757847534,1.2432735426,1.10313901345	0.018,0.003,0.042,0.007,0.015,0.049,0.091,0.075,0.089,0.099	1	4	4	AK056591,NM_173582,BC059360,AB019210	chr11	74056531	74054441	-	1463	1501	9	10
IIDLLENGK	11	9	PGM2L1	Q6PCE3	1	1.0,2.34322033898,2.96398305085,2.75211864407,1.375,1.56355932203,2.67372881356,3.15254237288,3.40466101695,2.57203389831	0.000,0.000,0.000,0.000,0.000,0.000,0.000,0.000,0.000,0.000	1	4	4	AK056591,NM_173582,BC059360,AB019210	chr11	74054425	74054399	-	1517	1543	10	10
TSYFLCYEPPTIK	12	13	PGM2L1	Q6PCE3	2	1.0,0.965457685665,0.649395509499,0.839378238342,0.913644214162,0.844559585492,0.731433506045,0.886010362694,0.725388601036,0.978411053541	0.057,0.041,0.034,0.036,0.081,0.001,0.064,0.007,0.012,0.012	2	4	4	AK056591,NM_173582,BC059360,AB019210	chr11	74053673	74053635	-	1727	1765	12	12
DVTTGYDSSQPNKK	13	14	PGM2L1	Q6PCE3	1	1.0,1.19144144144,1.37162162162,1.16666666667,0.935810810811,1.01801801802,1.48986486486,1.78040540541,0.940315315315,1.05855855856	0.000,0.000,0.000,0.000,0.000,0.000,0.000,0.000,0.000,0.000	1	4	2	NM_173582,AB019210	chr11	74053550	74053509	-	1884	1925	12	12
SVLPVSK	14	7	PGM2L1	Q6PCE3	1	1.0,0.930337078652,0.492134831461,0.842696629213,0.539325842697,0.803745318352,0.481647940075,0.904119850187,0.464419475655,0.598501872659	0.000,0.000,0.000,0.000,0.000,0.000,0.000,0.000,0.000,0.000	2	4	4	AK056591,NM_173582,BC059360,AB019210	chr11	74053508	74049629	-	1892	1912	12	13
YYAEMCASPDQSDTALLEEELKK	15	23	PGM2L1	Q6PCE3	1	1.0,1.50318471338,2.50318471338,1.61146496815,1.35191082803,1.34554140127,2.50636942675,2.48248407643,1.90923566879,1.6449044586	0.000,0.000,0.000,0.000,0.000,0.000,0.000,0.000,0.000,0.000	1	4	4	AK056591,NM_173582,BC059360,AB019210	chr11	74049547	74047766	-	1994	2062	13	14
ISGLIYEETR	1	10	HIST1H4A	P62805	1	1.0,0.618285714286,0.528,2.26057142857,1.28342857143,0.610285714286,0.646857142857,0.586285714286,0.564571428571,0.669714285714	0.000,0.000,0.000,0.000,0.000,0.000,0.000,0.000,0.000,0.000	1	1	1	NM_003538	chr6	26022045	26022074	+	139	168	1	1
DAVTYTEHAK	2	10	HIST1H4A	P62805	1	1.0,0.566153846154,0.710769230769,2.05025641026,0.825641025641,0.564102564103,0.451282051282,0.495384615385,0.540512820513,0.682051282051	0.000,0.000,0.000,0.000,0.000,0.000,0.000,0.000,0.000,0.000	1	1	1	NM_003538	chr6	26022111	26022140	+	205	234	1	1
LRDHDDAAESLIEQTTALNKR	1	21	FGFR1OP2	Q9NVK5;Q9NVK5-2	2	1.0,0.641324340895,0.40159411404,0.383200490497,0.754751686082,0.646229307174,0.615573267934,0.606989576947,0.395462906193,0.59840588596	0.015,0.006,0.018,0.030,0.008,0.070,0.069,0.043,0.041,0.007	2	3	3	AY506561,NM_015633,BC032143	chr12	27107146	27107208	+	55	117	2	2
LRDHDDAAESLIEQTTALNK	2	20	FGFR1OP2	Q9NVK5;Q9NVK5-2	1	1.0,1.31428571429,1.44675324675,1.52337662338,1.1987012987,1.01428571429,1.67272727273,1.64155844156,1.35584415584,1.05844155844	0.000,0.000,0.000,0.000,0.000,0.000,0.000,0.000,0.000,0.000	1	3	3	AY506561,NM_015633,BC032143	chr12	27107146	27107205	+	55	114	2	2
DHDDAAESLIEQTTALNK	3	18	FGFR1OP2	Q9NVK5;Q9NVK5-2	2	1.0,2.23454157783,2.55223880597,3.34115138593,1.32835820896,1.40511727079,2.95735607676,2.68230277186,2.98720682303,2.27292110874	0.100,0.001,0.067,0.068,0.057,0.022,0.069,0.040,0.112,0.035	1	3	3	AY506561,NM_015633,BC032143	chr12	27107152	27107205	+	61	114	2	2
DHDDAAESLIEQTTALNKR	4	19	FGFR1OP2	Q9NVK5;Q9NVK5-2	1	1.0,1.41713483146,1.36516853933,1.86797752809,1.31460674157,1.40028089888,1.50561797753,1.62780898876,1.48174157303,1.22752808989	0.000,0.000,0.000,0.000,0.000,0.000,0.000,0.000,0.000,0.000	1	3	3	AY506561,NM_015633,BC032143	chr12	27107152	27107208	+	61	117	2	2
QYQEEIQELNEVAR	5	14	FGFR1OP2	Q9NVK5;Q9NVK5-2	1	1.0,1.49323308271,1.64661654135,2.09323308271,1.21954887218,1.2045112782,1.81353383459,1.7954887218,1.78496240602,1.72180451128	0.000,0.000,0.000,0.000,0.000,0.000,0.000,0.000,0.000,0.000	1	3	3	AY506561,NM_015633,BC032143	chr12	27107224	27109514	+	133	174	2	3
ELQQENK	6	7	FGFR1OP2	Q9NVK5;Q9NVK5-2	1	1.0,1.35401459854,1.16545012165,1.51216545012,1.02676399027,0.908759124088,1.43673965937,1.34914841849,1.31751824818,1.06812652068	0.000,0.000,0.000,0.000,0.000,0.000,0.000,0.000,0.000,0.000	1	3	3	AY506561,NM_015633,BC032143	chr12	27109572	27109592	+	232	252	3	3
TSLEEHQSALELIMSK	7	16	FGFR1OP2	Q9NVK5;Q9NVK5-2	2	1.0,1.0590809628,1.15426695842,1.2352297593,1.05361050328,0.968271334792,1.3238512035,1.20240700219,1.14113785558,1.07549234136	0.047,0.025,0.031,0.024,0.045,0.118,0.026,0.078,0.006,0.009	1	3	3	AY506561,NM_015633,BC032143	chr12	27110542	27110589	+	262	309	4	4
LKEQHSK	8	7	FGFR1OP2	Q9NVK5;Q9NVK5-2	2	1.0,1.07845188285,0.92050209205,1.29079497908,0.956066945607,0.913179916318,1.14121338912,1.26778242678,0.917364016736,0.904811715481	0.040,0.132,0.150,0.103,0.142,0.063,0.260,0.193,0.196,0.127	1	3	3	AY506561,NM_015633,BC032143	chr12	27110656	27110676	+	376	396	4	4
ELQAHVDQITEMAAVMR	9	17	FGFR1OP2	Q9NVK5-2	1	1.0,1.17874396135,1.31642512077,1.66062801932,0.882850241546,1.07125603865,1.47584541063,1.30072463768,1.49879227053,1.15821256039	0.000,0.000,0.000,0.000,0.000,0.000,0.000,0.000,0.000,0.000	1	3	2	AY506561,NM_015633	chr12	27116275	27116325	+	397	447	6	6
KAIEIDEQQGCK	10	12	FGFR1OP2	Q9NVK5;Q9NVK5-2	1	1.0,2.69471153846,2.93269230769,3.38461538462,1.75,1.66826923077,3.26923076923,2.80048076923,2.96875,2.34134615385	0.000,0.000,0.000,0.000,0.000,0.000,0.000,0.000,0.000,0.000	1	3	2	AY506561,NM_015633	chr12	27116326	27116361	+	448	483	6	6
KAIEIDEQQGCKEQER	11	16	FGFR1OP2	Q9NVK5;Q9NVK5-2	1	1.0,0.582810539523,0.286700125471,0.434127979925,0.940401505646,0.685069008783,0.641154328733,0.513174404015,0.29234629862,0.562107904642	0.000,0.000,0.000,0.000,0.000,0.000,0.000,0.000,0.000,0.000	2	3	2	AY506561,NM_015633	chr12	27116326	27116373	+	448	495	6	6
AIEIDEQQGCKEQER	12	15	FGFR1OP2	Q9NVK5;Q9NVK5-2	1	1.0,1.09346733668,0.774874371859,1.09447236181,1.0783919598,1.01708542714,1.10351758794,1.07135678392,0.763819095477,0.905527638191	0.000,0.000,0.000,0.000,0.000,0.000,0.000,0.000,0.000,0.000	3	3	2	AY506561,NM_015633	chr12	27116329	27116373	+	451	495	6	6
AIEIDEQQGCK	13	11	FGFR1OP2	Q9NVK5;Q9NVK5-2	2	1.0,3.24085365854,4.16768292683,4.51524390244,1.96646341463,2.23170731707,4.31097560976,3.90243902439,4.36280487805,2.81707317073	0.007,0.028,0.026,0.007,0.006,0.023,0.057,0.060,0.006,0.018	1	3	2	AY506561,NM_015633	chr12	27116329	27116361	+	451	483	6	6
IFQLEQENK	14	9	FGFR1OP2	Q9NVK5;Q9NVK5-2	2	1.0,0.983838383838,1.05454545455,1.17272727273,0.885858585859,0.821212121212,1.21818181818,1.09393939394,1.1,0.965656565657	0.032,0.004,0.014,0.012,0.045,0.024,0.004,0.017,0.006,0.008	1	3	2	AY506561,NM_015633	chr12	27116374	27117540	+	496	522	6	7
ESFLNLR	15	7	FGFR1OP2	Q9NVK5;Q9NVK5-2	1	1.0,1.06911928651,1.15050167224,1.28093645485,1.09810479376,0.926421404682,1.29542920847,1.10033444816,1.16610925307,1.07915273133	0.000,0.000,0.000,0.000,0.000,0.000,0.000,0.000,0.000,0.000	1	3	1	NM_015633	chr12	27117571	27117591	+	1009	1029	7	7
KDDASESTSLSALVTNSDLSLR	16	22	FGFR1OP2	Q9NVK5	2	1.0,1.58746736292,1.1592689295,1.48433420366,1.23498694517,1.19712793734,1.8772845953,1.82898172324,1.43994778068,1.18537859008	0.088,0.026,0.138,0.054,0.088,0.011,0.060,0.001,0.017,0.044	1	3	2	AY506561,NM_015633	chr12	27117592	27117657	+	574	639	7	7
DDASESTSLSALVTNSDLSLR	17	21	FGFR1OP2	Q9NVK5;Q9NVK5-2	1	1.0,1.82406015038,1.27218045113,1.82406015038,1.48120300752,1.3984962406,2.23759398496,2.1954887218,1.4962406015,1.43609022556	0.000,0.000,0.000,0.000,0.000,0.000,0.000,0.000,0.000,0.000	1	3	2	AY506561,NM_015633	chr12	27117595	27117657	+	577	639	7	7
ATVFLNPAACK	1	11	AGK	E9PC15	1	1.0,1.0627090301,0.454849498328,1.15217391304,0.529264214047,0.900501672241,0.448160535117,1.05434782609,0.388795986622,0.479933110368	0.000,0.000,0.000,0.000,0.000,0.000,0.000,0.000,0.000,0.000	6	5	4	NM_018238,AK304502,BC022777,AK299131	chr7	141296407	141296439	+	358	390	5	5
NAAPILHLSGMDVTIVK	2	17	AGK	E9PC15	2	1.0,1.18863636364,0.989772727273,1.24318181818,1.25795454545,1.01363636364,1.27045454545,0.981818181818,1.15454545455,1.05340909091	0.011,0.079,0.127,0.012,0.009,0.052,0.105,0.019,0.289,0.065	3	5	4	NM_018238,AK304502,BC022777,AK299131	chr7	141301030	141301080	+	418	468	6	6
TDYEGQAK	3	8	AGK	E9PC15	1	1.0,1.17586649551,1.50449293967,1.3324775353,1.41976893453,1.22593068036,1.41976893453,1.1026957638,1.56867779204,0.95892169448	0.000,0.000,0.000,0.000,0.000,0.000,0.000,0.000,0.000,0.000	2	5	4	NM_018238,AK304502,BC022777,AK299131	chr7	141310995	141311018	+	469	492	7	7
RTDEATFSK	4	9	AGK	E9PC15	4	1.0,0.875543951262,0.812010443864,0.810269799826,0.917319408181,0.900783289817,0.884247171453,0.777197563098,0.766753698869,0.849434290688	0.036,0.048,0.065,0.023,0.049,0.034,0.075,0.053,0.028,0.074	4	5	4	NM_018238,AK304502,BC022777,AK299131	chr7	141313967	141315285	+	583	609	8	9
IPIGFIPLGETSSLSHTLFAESGNK	5	25	AGK	E9PC15	1	1.0,1.82909090909,0.846060606061,1.34424242424,0.951515151515,1.13575757576,0.837575757576,1.37818181818,0.676363636364,1.82424242424	0.000,0.000,0.000,0.000,0.000,0.000,0.000,0.000,0.000,0.000	5	5	4	NM_018238,AK304502,BC022777,AK299131	chr7	141315286	141315360	+	610	684	9	9
GETVPLDVLQIK	6	12	AGK	E9PC15	2	1.0,1.31472081218,1.26649746193,1.6383248731,1.10025380711,1.26649746193,1.30203045685,1.47715736041,1.40482233503,1.18274111675	0.076,0.023,0.054,0.005,0.037,0.062,0.052,0.100,0.053,0.039	1	5	4	NM_018238,AK304502,BC022777,AK299131	chr7	141321566	141321601	+	724	759	10	10
DVQLSTIELSITTR	7	14	AGK	E9PC15	1	1.0,1.6373292868,1.75720789074,1.7435508346,1.38846737481,1.62367223065,1.98027314112,1.75113808801,1.85735963581,1.47951441578	0.000,0.000,0.000,0.000,0.000,0.000,0.000,0.000,0.000,0.000	1	5	3	NM_018238,AK304502,BC022777	chr7	141341646	141341687	+	1084	1125	14	14
NNQLDPTSK	8	9	AGK	E9PC15	1	1.0,1.55763239875,1.73520249221,2.17289719626,1.2492211838,1.45638629283,1.73987538941,1.84579439252,2.02492211838,1.40031152648	0.000,0.000,0.000,0.000,0.000,0.000,0.000,0.000,0.000,0.000	1	5	3	NM_018238,AK304502,BC022777	chr7	141341688	141349068	+	1126	1152	14	15
GDFITIGSR	9	9	AGK	E9PC15	1	1.0,0.730171708913,0.766148814391,0.87244480785,0.807031888798,0.847914963205,0.798037612428,0.736713000818,0.757154538021,0.78413736713	0.000,0.000,0.000,0.000,0.000,0.000,0.000,0.000,0.000,0.000	4	5	3	NM_018238,AK304502,BC022777	chr7	141349114	141351331	+	1198	1224	15	16
FHDLRPDEVADLFQTTQR	1	18	FHIT	P49789	1	1.0,1.89552238806,1.80597014925,1.57164179104,1.12089552239,0.95223880597,2.32388059701,2.07164179104,2.12089552239,1.54029850746	0.000,0.000,0.000,0.000,0.000,0.000,0.000,0.000,0.000,0.000	1	3	3	BC032336,NM_002012,AK289824	chr3	59999843	59999790	-	510	563	6	6
HFHGTSLTFSMQDGPEAGQTVK	2	22	FHIT	P49789	1	1.0,2.17593984962,1.46766917293,1.58345864662,1.16541353383,0.93984962406,1.87368421053,1.87218045113,1.67218045113,2.18796992481	0.000,0.000,0.000,0.000,0.000,0.000,0.000,0.000,0.000,0.000	1	3	3	BC032336,NM_002012,AK289824	chr3	59999768	59997097	-	585	650	6	7
NDSIYEELQK	3	10	FHIT	P49789	1	1.0,3.6338028169,5.67253521127,4.80633802817,2.14436619718,2.23591549296,5.16549295775,4.93309859155,5.71830985915,3.94718309859	0.000,0.000,0.000,0.000,0.000,0.000,0.000,0.000,0.000,0.000	1	3	3	BC032336,NM_002012,AK289824	chr3	59908092	59738039	-	699	728	8	9
SEEEMAAEAAALR	4	13	FHIT	P49789	2	1.0,1.93074324324,2.40878378378,1.85135135135,1.18918918919,1.33783783784,2.29898648649,2.18074324324,2.38006756757,1.96283783784	0.076,0.042,0.039,0.031,0.007,0.005,0.144,0.090,0.064,0.076	1	3	3	BC032336,NM_002012,AK289824	chr3	59738005	59737967	-	762	800	9	9
EDVGTVVGIDLGTTYSCVGVFK	1	22	HSPA5	P11021	1	1.0,2.21064814815,3.27546296296,3.35648148148,1.5625,1.71759259259,2.52083333333,2.75925925926,3.36111111111,2.31712962963	0.000,0.000,0.000,0.000,0.000,0.000,0.000,0.000,0.000,0.000	4	3	3	AK293604,NM_005347,X87949	chr9	128003333	128003171	-	290	355	1	2
ITPSYVAFTPEGER	2	14	HSPA5	P11021	13	1.0,0.905458089669,0.962962962963,0.923001949318,1.09064327485,0.950292397661,1.05653021442,0.947368421053,0.933723196881,0.914230019493	0.062,0.045,0.049,0.078,0.045,0.040,0.042,0.042,0.039,0.029	5	3	3	AK293604,NM_005347,X87949	chr9	128003128	128003087	-	398	439	2	2
NQLTSNPENTVFDAKR	3	16	HSPA5	P11021	5	1.0,0.194135115071,0.0798069784707,0.138455827765,0.589086859688,0.36562731997,0.150334075724,0.1143281366,0.0898292501856,0.338530066815	0.306,0.082,0.016,0.079,0.005,0.115,0.064,0.045,0.097,0.062	1	3	3	AK293604,NM_005347,X87949	chr9	128003065	128003018	-	461	508	2	2
NQLTSNPENTVFDAK	4	15	HSPA5	P11021	9	1.0,1.34146341463,1.57452574526,1.51490514905,1.33604336043,1.33739837398,1.50406504065,1.46883468835,1.5325203252,1.18563685637	0.020,0.015,0.036,0.068,0.031,0.063,0.026,0.042,0.066,0.067	4	3	3	AK293604,NM_005347,X87949	chr9	128003065	128003021	-	461	505	2	2
TWNDPSVQQDIK	5	12	HSPA5	P11021	5	1.0,0.920212765957,1.14574468085,1.15212765957,1.19574468085,1.13085106383,1.15425531915,1.05212765957,1.13617021277,0.932978723404	0.079,0.037,0.025,0.007,0.044,0.026,0.028,0.040,0.027,0.068	6	3	3	AK293604,NM_005347,X87949	chr9	128003005	128002970	-	521	556	2	2
KTKPYIQVDIGGGQTK	6	16	HSPA5	P11021	1	1.0,0.651803278689,0.541639344262,0.591475409836,0.605245901639,0.752786885246,0.577049180328,0.629508196721,0.523278688525,0.782295081967	0.000,0.000,0.000,0.000,0.000,0.000,0.000,0.000,0.000,0.000	1	3	3	AK293604,NM_005347,X87949	chr9	128002576	128002529	-	584	631	3	3
TKPYIQVDIGGGQTK	7	15	HSPA5	P11021	7	1.0,0.950950950951,0.964964964965,1.002002002,1.05505505506,1.02602602603,1.02302302302,1.01101101101,0.955955955956,1.05805805806	0.172,0.040,0.120,0.045,0.088,0.058,0.035,0.094,0.061,0.059	2	3	3	AK293604,NM_005347,X87949	chr9	128002573	128002529	-	587	631	3	3
TFAPEEISAMVLTK	8	14	HSPA5	P11021	13	1.0,1.04152249135,1.25720876586,1.16147635525,1.27104959631,1.12226066897,1.35409457901,1.23298731257,1.21799307958,1.11303344867	0.041,0.037,0.026,0.072,0.061,0.028,0.070,0.038,0.030,0.049	6	3	3	AK293604,NM_005347,X87949	chr9	128002528	128002487	-	632	673	3	3
MKETAEAYLGKK	9	12	HSPA5	P11021	1	1.0,0.506142506143,0.747747747748,0.429975429975,1.53235053235,0.717444717445,1.00573300573,0.498771498771,0.710073710074,1.03767403767	0.000,0.000,0.000,0.000,0.000,0.000,0.000,0.000,0.000,0.000	5	3	3	AK293604,NM_005347,X87949	chr9	128002486	128002451	-	674	709	3	3
ETAEAYLGK	10	9	HSPA5	P11021	5	1.0,1.77835051546,2.20618556701,2.02405498282,1.35223367698,1.49484536082,1.9381443299,2.01718213058,2.17869415808,1.65979381443	0.062,0.012,0.146,0.073,0.012,0.015,0.017,0.039,0.114,0.041	4	3	3	AK293604,NM_005347,X87949	chr9	128002480	128002454	-	680	706	3	3
ETAEAYLGKK	11	10	HSPA5	P11021	7	1.0,0.626248216833,0.594864479315,0.543509272468,0.925106990014,0.815977175464,0.710413694722,0.644793152639,0.517118402282,0.66547788873	0.035,0.010,0.015,0.056,0.022,0.032,0.020,0.015,0.022,0.024	1	3	3	AK293604,NM_005347,X87949	chr9	128002480	128002451	-	680	709	3	3
KVTHAVVTVPAYFNDAQR	12	18	HSPA5	P11021	1	1.0,0.670169765562,0.64025869038,0.801131770412,1.01697655618,0.666936135812,0.729183508488,0.687146321746,0.58528698464,0.990299110752	0.000,0.000,0.000,0.000,0.000,0.000,0.000,0.000,0.000,0.000	2	3	3	AK293604,NM_005347,X87949	chr9	128002453	128001762	-	707	760	3	4
VTHAVVTVPAYFNDAQR	13	17	HSPA5	P11021	3	1.0,1.01450676983,0.81914893617,1.11895551257,0.97582205029,0.917794970986,0.930367504836,0.964216634429,0.887814313346,0.99419729207	0.001,0.087,0.180,0.217,0.032,0.049,0.092,0.048,0.014,0.085	3	3	3	AK293604,NM_005347,X87949	chr9	128001812	128001762	-	710	760	4	4
DAGTIAGLNVMR	14	12	HSPA5	P11021	7	1.0,0.927199191102,1.0353892821,1.03943377149,1.12740141557,1.00606673407,1.03943377149,0.984833164813,1.03640040445,0.990899898888	0.023,0.020,0.041,0.050,0.031,0.047,0.049,0.016,0.054,0.033	6	3	3	AK293604,NM_005347,X87949	chr9	128001749	128001714	-	773	808	4	4
IINEPTAAAIAYGLDKR	15	17	HSPA5	P11021	15	1.0,0.769874476987,0.729707112971,0.716317991632,0.991631799163,0.923012552301,0.830125523013,0.759832635983,0.709623430962,0.8	0.111,0.031,0.066,0.069,0.063,0.109,0.077,0.070,0.071,0.039	1	3	3	AK293604,NM_005347,X87949	chr9	128001713	128001574	-	809	859	4	5
IEIESFYEGEDFSETLTR	16	18	HSPA5	P11021	5	1.0,1.79452054795,2.00856164384,2.15068493151,1.33904109589,1.62328767123,2.12157534247,2.05136986301,2.00171232877,1.72260273973	0.065,0.016,0.071,0.042,0.051,0.067,0.038,0.021,0.101,0.062	4	3	2	NM_005347,X87949	chr9	128001297	128001244	-	1175	1228	5	5
AKFEELNMDLFR	17	12	HSPA5	P11021	4	1.0,0.958918918919,1.14810810811,1.08756756757,1.21405405405,1.08540540541,1.20324324324,1.08972972973,1.08432432432,1.04	0.018,0.013,0.017,0.012,0.020,0.011,0.035,0.033,0.068,0.006	6	3	2	NM_005347,X87949	chr9	128001243	128001095	-	1229	1264	5	6
FEELNMDLFR	18	10	HSPA5	P11021	2	1.0,1.33191489362,1.82836879433,1.64113475177,1.2865248227,1.28936170213,1.69503546099,1.66666666667,1.77021276596,1.43829787234	0.002,0.005,0.001,0.000,0.006,0.053,0.034,0.052,0.032,0.044	4	3	2	NM_005347,X87949	chr9	128001237	128001095	-	1235	1264	5	6
STMKPVQK	19	8	HSPA5	P11021	1	1.0,0.98732718894,1.24078341014,1.20737327189,1.36175115207,1.12442396313,1.27534562212,1.13248847926,1.28341013825,1.10944700461	0.000,0.000,0.000,0.000,0.000,0.000,0.000,0.000,0.000,0.000	6	3	2	NM_005347,X87949	chr9	128001094	128001071	-	1265	1288	6	6
VLEDSDLKK	20	9	HSPA5	P11021	3	1.0,0.915533980583,0.974757281553,0.916504854369,1.10582524272,1.07087378641,1.0359223301,0.901941747573,0.97572815534,0.900970873786	0.093,0.027,0.007,0.039,0.010,0.008,0.058,0.005,0.054,0.010	5	3	2	NM_005347,X87949	chr9	128001070	128001044	-	1289	1315	6	6
VLEDSDLK	21	8	HSPA5	P11021	18	1.0,1.04022988506,1.31724137931,1.20229885057,1.20344827586,1.17816091954,1.29540229885,1.22068965517,1.26781609195,1.1	0.102,0.061,0.047,0.066,0.038,0.047,0.060,0.023,0.055,0.035	6	3	2	NM_005347,X87949	chr9	128001070	128001047	-	1289	1312	6	6
VLEDSDLKKSDIDEIVLVGGSTR	22	23	HSPA5	P11021	1	1.0,0.0783938814532,0.0141013384321,0.0274856596558,0.28465583174,0.166826003824,0.032982791587,0.0172084130019,0.0117112810707,0.264579349904	0.000,0.000,0.000,0.000,0.000,0.000,0.000,0.000,0.000,0.000	1	3	2	NM_005347,X87949	chr9	128001070	128001002	-	1289	1357	6	6
KSDIDEIVLVGGSTR	23	15	HSPA5	P11021	24	1.0,0.882642998028,1.03648915187,0.983234714004,1.12031558185,1.00986193294,1.07396449704,0.999013806706,0.976331360947,0.92899408284	0.117,0.084,0.067,0.050,0.066,0.046,0.055,0.054,0.036,0.057	6	3	2	NM_005347,X87949	chr9	128001046	128001002	-	1313	1357	6	6
SDIDEIVLVGGSTR	24	14	HSPA5	P11021	5	1.0,1.36157337368,1.86081694402,1.72617246596,1.57942511346,1.5915279879,1.80030257186,1.71860816944,1.8895612708,1.46444780635	0.033,0.020,0.108,0.146,0.014,0.063,0.030,0.051,0.039,0.057	4	3	2	NM_005347,X87949	chr9	128001043	128001002	-	1316	1357	6	6
EFFNGKEPSR	25	10	HSPA5	P11021	1	1.0,0.718309859155,0.79536039768,0.760563380282,0.96106048053,0.874896437448,0.845898922949,0.777961888981,0.693454846727,0.771333885667	0.000,0.000,0.000,0.000,0.000,0.000,0.000,0.000,0.000,0.000	1	3	2	NM_005347,X87949	chr9	128000974	128000945	-	1385	1414	6	6
NTVVPTK	26	7	HSPA5	P11021	1	1.0,1.48772504092,2.08019639935,2.11129296236,1.45335515548,1.44353518822,1.92962356792,1.76268412439,2.17839607201,1.3093289689	0.000,0.000,0.000,0.000,0.000,0.000,0.000,0.000,0.000,0.000	4	3	2	NM_005347,X87949	chr9	128000504	128000484	-	1574	1594	7	7
KSQIFSTASDNQPTVTIK	27	18	HSPA5	P11021	2	1.0,0.780014914243,0.568978374348,0.718120805369,0.744220730798,0.751677852349,0.736017897092,0.753914988814,0.532438478747,0.78970917226	0.305,0.120,0.224,0.054,0.209,0.019,0.243,0.165,0.236,0.164	1	3	1	NM_005347	chr9	128000483	128000430	-	1595	1648	7	7
SQIFSTASDNQPTVTIK	28	17	HSPA5	P11021	19	1.0,0.828049951969,1.02209414025,0.940441882805,1.04034582133,1.01248799232,1.06820365034,0.919308357349,1.08069164265,0.9558117195	0.100,0.065,0.073,0.073,0.074,0.087,0.090,0.068,0.100,0.085	6	3	2	NM_005347,X87949	chr9	128000480	128000430	-	1598	1648	7	7
VYEGERPLTK	29	10	HSPA5	P11021	11	1.0,0.837051406402,1.03976721629,0.936954413191,1.08826382153,0.994180407371,1.00775945684,0.92046556741,1.01066925315,0.888457807953	0.024,0.048,0.038,0.034,0.034,0.055,0.025,0.060,0.017,0.060	6	3	2	NM_005347,X87949	chr9	128000429	127999414	-	1649	1678	7	8
DNHLLGTFDLTGIPPAPR	30	18	HSPA5	P11021	28	1.0,0.742699289661,0.768745067088,0.666929755328,0.825572217837,0.804262036306,0.797947908445,0.745856353591,0.726913970008,0.767955801105	0.185,0.099,0.159,0.108,0.083,0.104,0.150,0.107,0.085,0.136	1	3	2	NM_005347,X87949	chr9	127999413	127999360	-	1679	1732	8	8
VTAEDKGTGNK	31	11	HSPA5	P11021	1	1.0,0.455311973019,0.355255761664,0.428892636313,0.706576728499,0.624508150646,0.452501405284,0.448004496908,0.320404721754,0.546936481169	0.000,0.000,0.000,0.000,0.000,0.000,0.000,0.000,0.000,0.000	1	3	2	NM_005347,X87949	chr9	127999305	127999273	-	1787	1819	8	8
NKITITNDQNR	32	11	HSPA5	P11021	2	1.0,0.177604976672,0.0628304821151,0.0917573872473,0.413374805599,0.282737169518,0.103576982893,0.0936236391913,0.0569206842924,0.28367029549	0.438,0.034,0.052,0.019,0.260,0.110,0.065,0.010,0.040,0.150	1	3	2	NM_005347,X87949	chr9	127999272	127999240	-	1820	1852	8	8
ITITNDQNR	33	9	HSPA5	P11021	14	1.0,0.950199203187,1.01195219124,0.940239043825,1.06673306773,0.961155378486,1.0438247012,0.92828685259,0.986055776892,0.978087649402	0.061,0.055,0.067,0.056,0.062,0.025,0.039,0.029,0.046,0.061	5	3	2	NM_005347,X87949	chr9	127999266	127999240	-	1826	1852	8	8
LTPEEIER	34	8	HSPA5	P11021	9	1.0,1.10877192982,1.26198830409,1.22456140351,1.36140350877,1.12631578947,1.30058479532,1.17192982456,1.15321637427,1.05614035088	0.068,0.057,0.054,0.070,0.047,0.091,0.083,0.036,0.072,0.114	6	3	2	NM_005347,X87949	chr9	127999239	127999216	-	1853	1876	8	8
IDTRNELESYAYSLK	35	15	HSPA5	P11021	1	1.0,0.123799898939,0.0684689236988,0.077311773623,0.199595755432,0.100303183426,0.0694795351187,0.0624052551794,0.0611419909045,0.274381000505	0.000,0.000,0.000,0.000,0.000,0.000,0.000,0.000,0.000,0.000	1	3	2	NM_005347,X87949	chr9	127999161	127999117	-	1931	1975	8	8
NELESYAYSLK	36	11	HSPA5	P11021	12	1.0,0.961052631579,1.07894736842,1.12105263158,1.13157894737,1.06736842105,1.14842105263,1.10526315789,1.08526315789,1.03368421053	0.043,0.010,0.035,0.030,0.035,0.040,0.031,0.028,0.079,0.038	6	3	2	NM_005347,X87949	chr9	127999149	127999117	-	1943	1975	8	8
NQIGDKEK	37	8	HSPA5	P11021	2	1.0,0.75572519084,0.770144189992,0.827820186599,0.969465648855,0.934690415606,0.897370653096,0.856658184902,0.804071246819,0.787955894826	0.005,0.004,0.037,0.012,0.038,0.032,0.008,0.011,0.003,0.023	1	3	2	NM_005347,X87949	chr9	127999116	127999093	-	1976	1999	8	8
IEWLESHQDADIEDFKAK	38	18	HSPA5	P11021	2	1.0,0.468049327354,0.288116591928,0.363789237668,0.814461883408,0.684417040359,0.441143497758,0.410313901345,0.281950672646,0.488228699552	0.023,0.044,0.052,0.002,0.016,0.024,0.013,0.050,0.035,0.009	1	3	2	NM_005347,X87949	chr9	127999032	127998979	-	2060	2113	8	8
IEWLESHQDADIEDFK	39	16	HSPA5	P11021	4	1.0,2.432304038,3.14726840855,3.14251781473,2.02137767221,2.12351543943,3.12351543943,3.0593824228,3.13301662708,2.35154394299	0.060,0.016,0.047,0.034,0.034,0.026,0.028,0.058,0.050,0.026	4	3	2	NM_005347,X87949	chr9	127999032	127998985	-	2060	2107	8	8
KKELEEIVQPIISK	40	14	HSPA5	P11021	6	1.0,0.621505376344,0.593548387097,0.598566308244,0.90394265233,0.840143369176,0.678136200717,0.620071684588,0.556989247312,0.669534050179	0.083,0.020,0.027,0.023,0.064,0.009,0.040,0.069,0.027,0.033	1	3	2	NM_005347,X87949	chr9	127998978	127998937	-	2114	2155	8	8
ELEEIVQPIISK	41	12	HSPA5	P11021	6	1.0,1.03624733475,1.09488272921,1.20042643923,1.02132196162,0.970149253731,1.26226012793,1.21428571429,1.11833688699,1.09594882729	0.142,0.029,0.066,0.044,0.039,0.069,0.054,0.076,0.100,0.053	4	3	2	NM_005347,X87949	chr9	127998972	127998937	-	2120	2155	8	8
LYGSAGPPPTGEEDTAEKDEL	42	21	HSPA5	P11021	7	1.0,1.15592203898,2.33583208396,1.40329835082,1.59220389805,1.59220389805,2.29535232384,1.75262368816,2.25787106447,1.28185907046	0.138,0.047,0.062,0.090,0.058,0.050,0.125,0.065,0.124,0.023	6	3	2	NM_005347,X87949	chr9	127998936	127998874	-	2156	2218	8	8
LYGSAGPPPTGEEDTAEK	43	18	HSPA5	P11021	1	1.0,2.76646706587,5.67365269461,3.11676646707,2.28443113772,2.83233532934,4.26047904192,3.90718562874,5.34730538922,2.41616766467	0.000,0.000,0.000,0.000,0.000,0.000,0.000,0.000,0.000,0.000	4	3	2	NM_005347,X87949	chr9	127998936	127998883	-	2156	2209	8	8
LTPEELER	44	8	HSPA5	P11021	6	1.0,0.860623781676,0.923001949318,0.90253411306,1.19395711501,0.948343079922,1.07992202729,0.966861598441,1.02729044834,0.891812865497	0.166,0.019,0.093,0.085,0.115,0.048,0.118,0.064,0.118,0.041	5	3	0		None	0	0	None	0	0	0	0
AGGIETIANEYSDR	1	14	HSPA4	P34932	1	1.0,0.622253720765,0.660524450744,0.598157335223,0.77888022679,0.749822820695,0.605953224663,0.578313253012,0.603118355776,0.692416725726	0.000,0.000,0.000,0.000,0.000,0.000,0.000,0.000,0.000,0.000	9	18	7	X67643,AB023420,NM_002154,BT007375,L12723,BC002526,BC110861	chr5	132388000	132388041	+	68	109	1	1
CTPACISFGPK	2	11	HSPA4	P34932	1	1.0,0.936696340257,1.03461918892,0.968348170129,1.06528189911,0.983184965381,0.99703264095,0.978239366963,1.03066271019,0.998021760633	0.000,0.000,0.000,0.000,0.000,0.000,0.000,0.000,0.000,0.000	6	18	7	X67643,AB023420,NM_002154,BT007375,L12723,BC002526,BC110861	chr5	132388042	132400696	+	110	142	1	3
SQVISNAK	3	8	HSPA4	P34932	1	1.0,1.07108081792,0.985394352483,0.901655306719,0.957156767283,0.903602726388,0.898734177215,0.884128529698,0.962025316456,1.0564751704	0.000,0.000,0.000,0.000,0.000,0.000,0.000,0.000,0.000,0.000	11	18	7	X67643,AB023420,NM_002154,BT007375,L12723,BC002526,BC110861	chr5	132400724	132403126	+	170	193	3	4
NTVQGFK	4	7	HSPA4	P34932	1	1.0,0.692364170338,0.741556534508,0.592511013216,0.756975036711,0.607195301028,0.679148311307,0.603524229075,0.746696035242,0.685756240822	0.000,0.000,0.000,0.000,0.000,0.000,0.000,0.000,0.000,0.000	8	18	7	X67643,AB023420,NM_002154,BT007375,L12723,BC002526,BC110861	chr5	132403127	132403147	+	194	214	4	4
SNLAYDIVQLPTGLTGIK	5	18	HSPA4	P34932	2	1.0,1.08559046587,1.10509209101,1.08775731311,1.16793066089,1.22426868906,1.127843987,1.09100758397,1.25243770314,1.24485373781	0.015,0.030,0.028,0.006,0.024,0.049,0.014,0.019,0.083,0.004	3	18	6	X67643,AB023420,NM_002154,BT007375,BC002526,BC110861	chr5	132403196	132403249	+	263	316	4	4
VTYMEEER	6	8	HSPA4	P34932	2	1.0,1.70839694656,1.75114503817,1.76335877863,1.34351145038,1.50839694656,1.54198473282,1.70687022901,1.97251908397,1.45190839695	0.019,0.005,0.009,0.029,0.046,0.028,0.036,0.029,0.041,0.010	5	18	5	X67643,AB023420,NM_002154,L12723,BC110861	chr5	132406066	132406089	+	317	340	5	5
NFTTEQVTAMLLSK	7	14	HSPA4	P34932	2	1.0,1.56593406593,1.4478021978,1.46428571429,1.34478021978,1.49313186813,1.39285714286,1.55906593407,1.65384615385,1.25686813187	0.091,0.051,0.189,0.144,0.099,0.162,0.100,0.099,0.107,0.058	5	18	6	X67643,AB023420,NM_002154,L12723,BC110861,AK300770	chr5	132406090	132406131	+	341	382	5	5
LKETAESVLK	8	10	HSPA4	P34932	1	1.0,0.897506925208,0.87811634349,0.964912280702,0.937211449677,1.04524469067,0.869806094183,0.930747922438,0.996306555863,0.858725761773	0.000,0.000,0.000,0.000,0.000,0.000,0.000,0.000,0.000,0.000	12	18	7	X67643,AB023420,AK295847,NM_002154,L12723,BC110861,AK300770	chr5	132406132	132406161	+	383	412	5	5
ETAESVLK	9	8	HSPA4	P34932	1	1.0,1.73131955485,2.00953895072,1.75675675676,1.39268680445,1.57233704293,1.79173290938,1.73767885533,1.89348171701,1.69316375199	0.000,0.000,0.000,0.000,0.000,0.000,0.000,0.000,0.000,0.000	5	18	7	X67643,AB023420,AK295847,NM_002154,L12723,BC110861,AK300770	chr5	132406138	132406161	+	389	412	5	5
KPVVDCVVSVPCFYTDAERR	10	20	HSPA4	P34932	3	1.0,0.83984375,0.61171875,0.5796875,0.9484375,0.90234375,0.65234375,0.6609375,0.54296875,0.76796875	0.078,0.117,0.033,0.044,0.054,0.036,0.110,0.042,0.030,0.084	9	18	7	X67643,AB023420,AK295847,NM_002154,L12723,BC110861,AK300770	chr5	132406162	132408954	+	413	472	5	6
KPVVDCVVSVPCFYTDAER	11	19	HSPA4	P34932	1	1.0,1.76764199656,2.25817555938,2.17728055077,1.32530120482,1.60929432014,1.7487091222,2.37005163511,2.4595524957,1.55593803787	0.000,0.000,0.000,0.000,0.000,0.000,0.000,0.000,0.000,0.000	5	18	7	X67643,AB023420,AK295847,NM_002154,L12723,BC110861,AK300770	chr5	132406162	132408951	+	413	469	5	6
SVMDATQIAGLNCLR	12	15	HSPA4	P34932	3	1.0,1.23277909739,1.27909738717,1.29216152019,1.10332541568,1.20071258907,1.19002375297,1.22327790974,1.29572446556,1.0973871734	0.001,0.095,0.038,0.031,0.046,0.001,0.017,0.009,0.049,0.007	5	18	7	X67643,AB023420,AK295847,NM_002154,L12723,BC110861,AK300770	chr5	132408955	132408999	+	473	517	6	6
LMNETTAVALAYGIYKQDLPALEEKPR	13	27	HSPA4	P34932	1	1.0,0.27323838081,0.120314842579,0.160419790105,0.493253373313,0.423913043478,0.171289355322,0.177286356822,0.101574212894,0.401049475262	0.000,0.000,0.000,0.000,0.000,0.000,0.000,0.000,0.000,0.000	9	18	7	X67643,AK300050,AB023420,AK295847,NM_002154,BC110861,AK300770	chr5	132409000	132409743	+	518	598	6	7
QDLPALEEKPR	14	11	HSPA4	P34932	4	1.0,1.56950672646,1.66068759342,1.59790732436,1.56502242152,1.69955156951,1.59491778774,1.54559043348,1.72346786248,1.39461883408	0.017,0.091,0.023,0.008,0.062,0.150,0.023,0.029,0.009,0.041	5	18	7	X67643,AK300050,AB023420,AK295847,NM_002154,BC110861,AK300770	chr5	132409711	132409743	+	566	598	7	7
VLATAFDTTLGGR	15	13	HSPA4	P34932	2	1.0,1.22606689735,1.10034602076,1.46020761246,0.974625144175,1.00461361015,1.0184544406,1.13725490196,1.48904267589,1.10495963091	0.067,0.050,0.144,0.234,0.114,0.037,0.135,0.012,0.087,0.050	4	18	9	X67643,AK300050,AB023420,AK295847,NM_002154,L12723,AK304578,BC110861,AK300770	chr5	132412346	132412384	+	674	712	8	8
KFDEVLVNHFCEEFGK	16	16	HSPA4	P34932	2	1.0,1.21385902031,1.39426523297,1.28793309438,1.09677419355,1.18876941458,1.30227001195,1.31780167264,1.38231780167,1.17562724014	0.082,0.069,0.111,0.110,0.078,0.035,0.017,0.026,0.065,0.099	5	18	9	X67643,AK300050,AB023420,AK295847,NM_002154,L12723,AK304578,BC110861,AK300770	chr5	132412385	132412432	+	713	760	8	8
KFDEVLVNHFCEEFGKK	17	17	HSPA4	P34932	1	1.0,0.237195786415,0.11696331275,0.0900835452234,0.552124954595,0.517617144933,0.179077370142,0.170722847802,0.102796948783,0.338903014893	0.000,0.000,0.000,0.000,0.000,0.000,0.000,0.000,0.000,0.000	9	18	9	X67643,AK300050,AB023420,AK295847,NM_002154,L12723,AK304578,BC110861,AK300770	chr5	132412385	132412435	+	713	763	8	8
FDEVLVNHFCEEFGKK	18	16	HSPA4	P34932	1	1.0,0.473867595819,0.350174216028,0.445412311266,0.763646922184,0.698025551684,0.454703832753,0.373983739837,0.373403019744,0.578397212544	0.000,0.000,0.000,0.000,0.000,0.000,0.000,0.000,0.000,0.000	9	18	9	X67643,AK300050,AB023420,AK295847,NM_002154,L12723,AK304578,BC110861,AK300770	chr5	132412388	132412435	+	716	763	8	8
FDEVLVNHFCEEFGK	19	15	HSPA4	P34932	1	1.0,2.87305699482,3.45595854922,3.60621761658,1.74611398964,1.87564766839,2.83160621762,3.26424870466,3.62953367876,2.82383419689	0.000,0.000,0.000,0.000,0.000,0.000,0.000,0.000,0.000,0.000	5	18	9	X67643,AK300050,AB023420,AK295847,NM_002154,L12723,AK304578,BC110861,AK300770	chr5	132412388	132412432	+	716	760	8	8
LSQECEK	20	7	HSPA4	P34932	2	1.0,1.04081632653,1.05510204082,1.05510204082,0.992857142857,0.983673469388,0.978571428571,0.977551020408,1.10918367347,0.977551020408	0.002,0.065,0.016,0.030,0.055,0.046,0.122,0.121,0.006,0.089	4	18	9	X67643,AK300050,AB023420,AK295847,NM_002154,L12723,AK304578,BC110861,AK300770	chr5	132412478	132412498	+	806	826	8	8
FLEMCNDLLAR	21	11	HSPA4	P34932	1	1.0,1.36363636364,1.62097902098,1.61538461538,1.37202797203,1.41678321678,1.40979020979,1.56363636364,1.63776223776,1.43776223776	0.000,0.000,0.000,0.000,0.000,0.000,0.000,0.000,0.000,0.000	5	18	10	X67643,AK300050,AB023420,AK295847,NM_002154,L12723,AK304578,AK303382,BC110861,AK300770	chr5	132422481	132422513	+	926	958	9	9
SVLEQTK	22	7	HSPA4	P34932	4	1.0,0.959143968872,1.12937743191,0.843385214008,0.989299610895,1.00583657588,0.994163424125,0.969844357977,1.00486381323,1.03015564202	0.032,0.014,0.053,0.027,0.006,0.058,0.074,0.048,0.072,0.020	7	18	10	X67643,AK300050,AB023420,AK295847,NM_002154,L12723,AK304578,AK303382,BC110861,AK300770	chr5	132422532	132424097	+	977	997	9	10
LKKEDIYAVEIVGGATR	23	17	HSPA4	P34932	4	1.0,0.68480565371,0.517314487633,0.563957597173,0.867844522968,0.759717314488,0.632508833922,0.606360424028,0.609893992933,0.712367491166	0.020,0.038,0.050,0.034,0.020,0.048,0.006,0.006,0.004,0.030	9	18	10	X67643,AK300050,AB023420,AK295847,NM_002154,L12723,AK304578,AK303382,BC110861,AK300770	chr5	132424098	132424148	+	998	1048	10	10
KEDIYAVEIVGGATR	24	15	HSPA4	P34932	1	1.0,0.932418162619,1.16684266103,1.08025343189,1.15522703273,1.19852164731,1.02006335797,0.955649419219,1.15522703273,1.03167898627	0.000,0.000,0.000,0.000,0.000,0.000,0.000,0.000,0.000,0.000	6	18	10	X67643,AK300050,AB023420,AK295847,NM_002154,L12723,AK304578,AK303382,BC110861,AK300770	chr5	132424104	132424148	+	1004	1048	10	10
EDIYAVEIVGGATR	25	14	HSPA4	P34932	2	1.0,2.02398523985,2.5036900369,2.20848708487,1.38560885609,1.61439114391,1.93542435424,2.02767527675,2.48339483395,1.9557195572	0.065,0.012,0.023,0.072,0.034,0.001,0.019,0.045,0.010,0.010	5	18	10	X67643,AK300050,AB023420,AK295847,NM_002154,L12723,AK304578,AK303382,BC110861,AK300770	chr5	132424107	132424148	+	1007	1048	10	10
ELSTTLNADEAVTR	26	14	HSPA4	P34932	3	1.0,0.890639481001,1.23076923077,0.868396663577,0.882298424467,1.02131603336,1.15755329008,1.04448563485,1.02780352178,0.913809082484	0.023,0.104,0.141,0.131,0.102,0.024,0.062,0.025,0.098,0.055	2	18	10	X67643,AK300050,AB023420,AK295847,NM_002154,L12723,AK304578,AK303382,BC110861,AK300770	chr5	132424191	132424232	+	1091	1132	10	10
EFSITDVVPYPISLR	27	15	HSPA4	P34932	1	1.0,1.24050632911,1.23130034522,1.15304948216,1.14269275029,1.21173762946,1.22209436133,1.32451093211,1.31415420023,1.32566168009	0.000,0.000,0.000,0.000,0.000,0.000,0.000,0.000,0.000,0.000	5	18	10	X67643,AK300050,AB023420,AK295847,NM_002154,L12723,AK304578,AK303382,BC110861,AK300770	chr5	132424780	132424824	+	1181	1225	11	11
WNSPAEEGSSDCEVFSK	28	17	HSPA4	P34932	2	1.0,1.29830917874,1.34299516908,1.35628019324,1.0422705314,1.20289855072,1.25,1.29830917874,1.40096618357,1.21014492754	0.036,0.043,0.078,0.034,0.038,0.025,0.027,0.041,0.012,0.060	5	18	10	X67643,AK300050,AB023420,AK295847,NM_002154,L12723,AK304578,AK303382,BC110861,AK300770	chr5	132424825	132425275	+	1226	1276	11	12
VTPQSDGSSSK	29	11	HSPA4	P34932	2	1.0,0.808219178082,1.20913242009,0.679452054795,0.97899543379,0.896803652968,1.01278538813,0.793607305936,1.17260273973,0.845662100457	0.112,0.006,0.106,0.021,0.029,0.029,0.073,0.078,0.059,0.051	7	18	9	AK300050,AB023420,AK295847,NM_002154,L12723,AK304578,AK303382,BC110861,AK300770	chr5	132426905	132426937	+	953	985	13	13
SEENEEPMETDQNAKEEEK	30	19	HSPA4	P34932	2	1.0,5.30152671756,5.16030534351,5.01145038168,2.00763358779,2.71374045802,4.09541984733,5.07251908397,5.13358778626,3.61832061069	0.046,0.018,0.005,0.049,0.002,0.095,0.016,0.048,0.027,0.017	5	18	9	AK300050,AB023420,AK295847,NM_002154,L12723,AK304578,AK303382,BC110861,AK300770	chr5	132427013	132428394	+	1061	1117	13	14
MQVDQEEPHVEEQQQQTPAENK	31	22	HSPA4	P34932	2	1.0,4.11409395973,4.79530201342,4.29865771812,2.14429530201,2.89597315436,3.9932885906,5.15436241611,4.84899328859,3.55704697987	0.029,0.049,0.079,0.050,0.012,0.042,0.121,0.099,0.049,0.099	5	18	10	AK299710,AK300050,AB023420,AK295847,NM_002154,L12723,AK304578,AK303382,BC110861,AK300770	chr5	132428395	132428460	+	121	186	14	14
AESEEMETSQAGSK	32	14	HSPA4	P34932	1	1.0,2.54523809524,2.99761904762,2.68095238095,2.46666666667,2.22857142857,3.32619047619,3.34285714286,3.26428571429,1.96666666667	0.000,0.000,0.000,0.000,0.000,0.000,0.000,0.000,0.000,0.000	5	18	10	AK299710,AK300050,AB023420,AK295847,NM_002154,L12723,AK304578,AK303382,BC110861,AK300770	chr5	132428461	132431810	+	187	228	14	15
TSTVDLPIENQLLWQIDR	33	18	HSPA4	P34932	1	1.0,1.11657142857,1.32571428571,1.21942857143,1.08571428571,1.34742857143,1.19314285714,1.192,1.232,1.53714285714	0.000,0.000,0.000,0.000,0.000,0.000,0.000,0.000,0.000,0.000	3	18	10	AK299710,AK300050,AB023420,AK315887,AK295847,NM_002154,AK304578,AK303382,BC110861,AK300770	chr5	132431859	132431912	+	277	330	15	15
NAVEEYVYEMR	34	11	HSPA4	P34932	3	1.0,1.1938534279,1.39243498818,1.19858156028,1.22104018913,1.26241134752,1.35342789598,1.39716312057,1.32978723404,1.16193853428	0.010,0.047,0.024,0.031,0.082,0.041,0.028,0.026,0.008,0.042	5	18	10	AK299710,AK300050,AK315887,AK295847,NM_002154,L12723,AK304578,AK303382,BC110861,AK300770	chr5	132432904	132432936	+	412	444	16	16
FVSEDDR	35	7	HSPA4	P34932	2	1.0,2.91343283582,4.54626865672,4.09253731343,2.10746268657,2.22686567164,3.46268656716,3.58208955224,4.91641791045,3.06268656716	0.013,0.005,0.010,0.015,0.021,0.001,0.030,0.082,0.012,0.030	5	18	10	AK299710,AK300050,AK315862,AK315887,NM_002154,L12723,AK304578,AK303382,BC110861,AK300770	chr5	132432964	132435242	+	472	492	16	17
FVSEDDRNSFTLK	36	13	HSPA4	P34932	2	1.0,0.908592321755,0.930530164534,0.799817184644,1.00091407678,0.983546617916,0.898537477148,0.90310786106,0.803473491773,0.904936014625	0.041,0.058,0.048,0.048,0.001,0.005,0.034,0.007,0.073,0.080	9	18	10	AK299710,AK300050,AK315862,AK315887,NM_002154,L12723,AK304578,AK303382,BC110861,AK300770	chr5	132432964	132435260	+	472	510	16	17
LEDTENWLYEDGEDQPK	37	17	HSPA4	P34932	4	1.0,2.55752212389,3.20575221239,2.63938053097,1.58407079646,2.07079646018,2.72566371681,2.86504424779,2.86946902655,2.36946902655	0.024,0.010,0.041,0.012,0.034,0.052,0.012,0.042,0.027,0.036	5	18	12	AK299710,AK300050,AK315862,AB023420,AK315887,AK295847,NM_002154,L12723,AK304578,AK303382,BC110861,AK300770	chr5	132435261	132435311	+	511	561	17	17
QVYVDKLAELK	38	11	HSPA4	P34932	1	1.0,0.162011173184,0.107321376066,0.147015583652,0.250220523375,0.182593354896,0.0779182593355,0.130549838283,0.0879153190238,0.375477800647	0.000,0.000,0.000,0.000,0.000,0.000,0.000,0.000,0.000,0.000	9	18	12	AK299710,AK300050,AK315862,AB023420,AK315887,AK295847,NM_002154,L12723,AK304578,AK303382,BC110861,AK300770	chr5	132435312	132435344	+	562	594	17	17
NLGQPIK	39	7	HSPA4	P34932	1	1.0,0.721082854799,0.931911402789,0.621000820345,0.936833470057,0.865463494668,0.831829368335,0.703035274815,0.889253486464,0.772764561116	0.000,0.000,0.000,0.000,0.000,0.000,0.000,0.000,0.000,0.000	7	18	12	AK299710,AK300050,AK315862,AB023420,AK315887,AK295847,NM_002154,L12723,AK304578,AK303382,BC110861,AK300770	chr5	132437451	132437471	+	595	615	18	18
FQESEERPK	40	9	HSPA4	P34932	3	1.0,1.06263048017,1.3006263048,0.983298538622,1.00939457203,1.03653444676,1.00417536534,1.02505219207,1.15657620042,0.989561586639	0.005,0.025,0.014,0.002,0.051,0.008,0.030,0.012,0.017,0.081	1	18	10	AK300050,AK315862,AB023420,AK315887,AK295847,NM_002154,AK304578,AK303382,BC110861,AK300770	chr5	132437478	132437504	+	1619	1645	18	18
LFEELGK	41	7	HSPA4	P34932	4	1.0,0.830901287554,0.884120171674,0.735622317597,0.892703862661,0.972532188841,0.812875536481,0.824034334764,0.921888412017,0.868669527897	0.056,0.027,0.057,0.012,0.020,0.032,0.078,0.048,0.078,0.025	7	18	11	AK299710,AK300050,AK315862,AB023420,AK315887,AK295847,NM_002154,AK304578,AK303382,BC110861,AK300770	chr5	132437505	132437525	+	649	669	18	18
QIQQYMK	42	7	HSPA4	P34932	1	1.0,0.965841161401,0.654995730145,0.905209222886,0.792485055508,0.864218616567,0.68659265585,0.932536293766,0.653287788215,0.98633646456	0.000,0.000,0.000,0.000,0.000,0.000,0.000,0.000,0.000,0.000	10	18	11	AK299710,AK300050,AK315862,AB023420,AK315887,AK295847,NM_002154,AK304578,AK303382,BC110861,AK300770	chr5	132437526	132437546	+	670	690	18	18
NKEDQYDHLDAADMTK	43	16	HSPA4	P34932	3	1.0,1.30710659898,1.52157360406,1.25507614213,1.19035532995,1.33248730964,1.3807106599,1.41624365482,1.62436548223,1.29695431472	0.016,0.031,0.027,0.029,0.019,0.042,0.025,0.034,0.051,0.053	5	18	13	AK299710,AK300050,AK315862,AB023420,AK315887,AK315875,AK295847,NM_002154,AK315871,AK304578,AK303382,BC110861,AK300770	chr5	132437565	132439598	+	709	756	18	19
EDQYDHLDAADMTK	44	14	HSPA4	P34932	2	1.0,2.1814159292,2.98451327434,3.13716814159,1.5907079646,1.58628318584,2.58849557522,3.0796460177,3.69690265487,2.75221238938	0.035,0.029,0.124,0.084,0.029,0.049,0.015,0.033,0.143,0.047	5	18	13	AK299710,AK300050,AK315862,AB023420,AK315887,AK315875,AK295847,NM_002154,AK315871,AK304578,AK303382,BC110861,AK300770	chr5	132439557	132439598	+	715	756	19	19
QSLTMDPVVK	45	10	HSPA4	P34932	1	1.0,1.15252416756,1.19763694952,1.00107411386,1.05585392052,1.24919441461,1.07626208378,1.1686358754,1.30182599356,1.00214822771	0.000,0.000,0.000,0.000,0.000,0.000,0.000,0.000,0.000,0.000	1	18	14	AK299710,AK300050,AK315862,AB023420,AK315887,AK315875,AK295847,NM_002154,AK315871,AK297762,AK304578,AK303382,BC110861,AK300770	chr5	132439662	132439691	+	820	849	19	19
ELTSTCSPIISKPKPK	46	16	HSPA4	P34932	2	1.0,0.579816513761,0.462385321101,0.350458715596,0.793883792049,0.752293577982,0.531498470948,0.544342507645,0.414067278287,0.611009174312	0.024,0.040,0.031,0.017,0.037,0.032,0.013,0.003,0.021,0.013	9	18	14	AK299710,AK300050,AK315862,AB023420,AK315887,AK315875,AK295847,NM_002154,AK315871,AK297762,AK304578,AK303382,BC110861,AK300770	chr5	132439925	132439972	+	877	924	20	20
YQVSWSLDHK	1	10	SSR4	P51571	1	1.0,0.967604433078,0.587382779199,0.872975277067,0.8789428815,0.813299232737,0.799658994032,0.664961636829,0.695652173913,1.01534526854	0.000,0.000,0.000,0.000,0.000,0.000,0.000,0.000,0.000,0.000	3	1	1	NM_006280	chrX	153062982	153063203	+	305	334	3	4
SAHAGTYEVR	2	10	SSR4	P51571	1	1.0,0.749589490969,0.718390804598,0.633004926108,1.09359605911,0.70197044335,0.949917898194,0.729064039409,0.700328407225,0.960591133005	0.000,0.000,0.000,0.000,0.000,0.000,0.000,0.000,0.000,0.000	2	1	1	NM_006280	chrX	153063204	153063233	+	335	364	4	4
FFDEESYSLLRK	3	12	SSR4	P51571	1	1.0,0.337073398784,0.256194483403,0.287050023375,0.616175783076,0.510986442263,0.307620383357,0.279569892473,0.250584385227,0.498831229547	0.000,0.000,0.000,0.000,0.000,0.000,0.000,0.000,0.000,0.000	2	1	1	NM_006280	chrX	153063234	153063269	+	365	400	4	4
FFDEESYSLLR	4	11	SSR4	P51571	1	1.0,1.12128418549,1.13198573127,1.37812128419,1.31866825208,1.21284185493,1.15695600476,1.19143876338,1.2175980975,1.12247324614	0.000,0.000,0.000,0.000,0.000,0.000,0.000,0.000,0.000,0.000	1	1	1	NM_006280	chrX	153063234	153063266	+	365	397	4	4
NNEDISIIPPLFTVSVDHR	5	19	SSR4	P51571	1	1.0,1.32360742706,1.3474801061,1.56233421751,1.3700265252,1.4549071618,1.57692307692,1.4549071618,1.24668435013,1.23209549072	0.000,0.000,0.000,0.000,0.000,0.000,0.000,0.000,0.000,0.000	1	1	1	NM_006280	chrX	153063535	153063591	+	410	466	5	5
GAVVGIDLGTTNSCVAVMEGK	1	21	HSPA9	P38646	1	1.0,1.41258741259,1.59160839161,1.67972027972,1.27832167832,1.28951048951,1.74125874126,1.61678321678,1.57762237762,1.43496503497	0.000,0.000,0.000,0.000,0.000,0.000,0.000,0.000,0.000,0.000	1	4	2	AK297897,NM_004134	chr5	137909523	137909461	-	169	231	3	3
VLENAEGAR	2	9	HSPA9	P38646	5	1.0,0.85664639444,0.81841876629,0.878366637706,0.819287576021,0.865334491746,0.887054735013,0.849695916594,0.841876629018,0.863596872285	0.141,0.086,0.058,0.030,0.049,0.064,0.079,0.088,0.108,0.078	8	4	3	AK293990,AK297897,NM_004134	chr5	137906830	137906804	-	355	381	4	4
TTPSVVAFTADGER	3	14	HSPA9	P38646	3	1.0,0.702145922747,0.891845493562,0.817167381974,0.95364806867,0.988841201717,0.998283261803,0.88669527897,0.836909871245,0.778540772532	0.145,0.083,0.020,0.148,0.104,0.061,0.014,0.058,0.003,0.056	5	4	3	AK293990,AK297897,NM_004134	chr5	137906803	137906762	-	382	423	4	4
QAVTNPNNTFYATK	4	14	HSPA9	P38646	4	1.0,1.12514898689,1.1620977354,1.50655542312,1.12514898689,1.14541120381,1.2073897497,1.24910607867,1.2705601907,1.2884386174	0.050,0.061,0.130,0.115,0.114,0.036,0.184,0.077,0.231,0.202	1	4	3	AK293990,AK297897,NM_004134	chr5	137906737	137906696	-	448	489	4	4
RYDDPEVQK	5	9	HSPA9	P38646	3	1.0,1.4201183432,1.61834319527,1.87573964497,1.4349112426,1.52218934911,1.59023668639,1.53402366864,1.57100591716,1.31065088757	0.002,0.026,0.000,0.021,0.084,0.001,0.011,0.012,0.040,0.077	1	4	3	AK293990,AK297897,NM_004134	chr5	137906680	137906654	-	505	531	4	4
YDDPEVQK	6	8	HSPA9	P38646	2	1.0,1.82518796992,2.5,2.38345864662,1.59586466165,1.7969924812,2.13909774436,2.12406015038,2.47556390977,1.63721804511	0.008,0.008,0.032,0.092,0.050,0.078,0.031,0.023,0.023,0.014	1	4	3	AK293990,AK297897,NM_004134	chr5	137906677	137906654	-	508	531	4	4
ASNGDAWVEAHGK	7	13	HSPA9	P38646	2	1.0,0.805433829974,0.907975460123,0.928133216477,0.822085889571,0.904469763365,0.858895705521,0.850131463628,0.862401402279,0.870289219982	0.188,0.051,0.083,0.017,0.010,0.006,0.092,0.064,0.087,0.179	8	4	3	AK293990,AK297897,NM_004134	chr5	137904710	137904672	-	565	603	5	5
MKETAENYLGHTAK	8	14	HSPA9	P38646	4	1.0,0.849721706865,0.999072356215,0.89146567718,0.962894248609,1.00371057514,0.981447124304,1.01391465677,0.859925788497,0.881261595547	0.099,0.068,0.119,0.033,0.042,0.097,0.048,0.083,0.008,0.046	5	4	4	AK293990,AK297795,AK297897,NM_004134	chr5	137904629	137903386	-	646	687	5	6
ETAENYLGHTAK	9	12	HSPA9	P38646	5	1.0,1.17005988024,1.3497005988,1.40838323353,1.12574850299,1.17245508982,1.40359281437,1.34730538922,1.39401197605,1.33413173653	0.112,0.079,0.016,0.055,0.100,0.042,0.039,0.111,0.063,0.057	1	4	4	AK293990,AK297795,AK297897,NM_004134	chr5	137904623	137903386	-	652	687	5	6
NAVITVPAYFNDSQR	10	15	HSPA9	P38646	6	1.0,0.980019029496,0.754519505233,1.17792578497,0.928639391056,0.857278782112,0.875356803045,1.01902949572,0.81351094196,1.0875356803	0.095,0.022,0.057,0.080,0.047,0.027,0.072,0.029,0.045,0.060	4	4	4	AK293990,AK297795,AK297897,NM_004134	chr5	137903385	137903341	-	688	732	6	6
DAGQISGLNVLR	11	12	HSPA9	P38646	8	1.0,0.817694369973,0.914209115282,0.906166219839,0.938337801609,0.874888293119,0.924039320822,0.856121537087,0.903485254692,0.859696157283	0.084,0.021,0.039,0.048,0.040,0.037,0.037,0.027,0.032,0.041	5	4	4	AK293990,AK297795,AK297897,NM_004134	chr5	137903241	137903206	-	745	780	7	7
VINEPTAAALAYGLDK	12	16	HSPA9	P38646	2	1.0,1.78107606679,2.15769944341,2.67903525046,1.53246753247,1.5974025974,2.21892393321,2.04638218924,2.30612244898,1.70686456401	0.012,0.024,0.000,0.020,0.004,0.005,0.033,0.014,0.004,0.074	1	4	3	AK293990,AK297897,NM_004134	chr5	137903205	137903158	-	781	828	7	7
ETGVDLTKDNMALQR	13	15	HSPA9	P38646	2	1.0,0.387323943662,0.229879275654,0.335010060362,0.706740442656,0.576961770624,0.35814889336,0.374748490946,0.23490945674,0.479376257545	0.166,0.016,0.083,0.084,0.057,0.030,0.092,0.046,0.102,0.063	6	4	4	AK293990,AK297795,AK297897,NM_004134	chr5	137902692	137902366	-	1003	1047	8	9
ETGVDLTK	14	8	HSPA9	P38646	3	1.0,1.6160130719,1.93464052288,2.14705882353,1.41666666667,1.52287581699,1.94281045752,1.76307189542,1.99836601307,1.47549019608	0.017,0.019,0.051,0.010,0.046,0.007,0.002,0.058,0.091,0.048	1	4	4	AK293990,AK297795,AK297897,NM_004134	chr5	137902692	137902387	-	1003	1026	8	9
AKCELSSSVQTDINLPYLTMDSSGPK	15	26	HSPA9	P38646	1	1.0,0.662462908012,0.693620178042,0.472551928783,0.993323442136,0.8353115727,0.741839762611,0.717359050445,0.587537091988,0.738872403561	0.000,0.000,0.000,0.000,0.000,0.000,0.000,0.000,0.000,0.000	6	4	4	AK293990,AK297795,AK297897,NM_004134	chr5	137902344	137897431	-	1069	1146	9	10
CELSSSVQTDINLPYLTMDSSGPK	16	24	HSPA9	P38646	1	1.0,1.49136276392,2.85220729367,2.25911708253,1.95393474088,1.97888675624,2.81381957774,2.28598848369,2.94049904031,1.82725527831	0.000,0.000,0.000,0.000,0.000,0.000,0.000,0.000,0.000,0.000	1	4	4	AK293990,AK297795,AK297897,NM_004134	chr5	137902338	137897431	-	1075	1146	9	10
AQFEGIVTDLIR	17	12	HSPA9	P38646	6	1.0,0.925204918033,0.979508196721,1.25409836066,1.00204918033,1.01741803279,1.16700819672,0.986680327869,1.03995901639,0.941598360656	0.089,0.051,0.020,0.064,0.016,0.074,0.051,0.020,0.019,0.065	2	4	4	AK293990,AK297795,AK297897,NM_004134	chr5	137897406	137897371	-	1171	1206	10	10
TIAPCQK	18	7	HSPA9	P38646	1	1.0,0.935643564356,0.631188118812,0.914191419142,0.698844884488,0.903465346535,0.600660066007,1.02145214521,0.519801980198,0.449669966997	0.000,0.000,0.000,0.000,0.000,0.000,0.000,0.000,0.000,0.000	7	4	4	AK293990,AK297795,AK297897,NM_004134	chr5	137897367	137897347	-	1210	1230	10	10
AMQDAEVSK	19	9	HSPA9	P38646	1	1.0,1.61094674556,1.70414201183,1.72633136095,1.30029585799,1.31952662722,1.82100591716,1.62130177515,1.77810650888,1.36834319527	0.000,0.000,0.000,0.000,0.000,0.000,0.000,0.000,0.000,0.000	1	4	4	AK293990,AK297795,AK297897,NM_004134	chr5	137897346	137897320	-	1231	1257	10	10
AMQDAEVSKSDIGEVILVGGMTR	20	23	HSPA9	P38646	1	1.0,0.310943060498,0.185498220641,0.220195729537,0.669483985765,0.501334519573,0.302046263345,0.244661921708,0.133896797153,0.419928825623	0.000,0.000,0.000,0.000,0.000,0.000,0.000,0.000,0.000,0.000	6	4	4	AK293990,AK297795,AK297897,NM_004134	chr5	137897346	137897278	-	1231	1299	10	10
SDIGEVILVGGMTR	21	14	HSPA9	P38646	1	1.0,1.68174204355,1.87102177554,2.15242881072,1.57621440536,1.41038525963,2.01005025126,2.02680067002,2.20603015075,1.7135678392	0.000,0.000,0.000,0.000,0.000,0.000,0.000,0.000,0.000,0.000	1	4	4	AK293990,AK297795,AK297897,NM_004134	chr5	137897319	137897278	-	1258	1299	10	10
VQQTVQDLFGR	22	11	HSPA9	P38646	5	1.0,0.751992914083,0.92028343667,0.870682019486,0.96191319752,0.951284322409,0.992028343667,0.884853852967,0.96545615589,0.863596102746	0.056,0.015,0.047,0.073,0.015,0.038,0.088,0.025,0.109,0.035	5	4	4	AK293990,AK297795,AK297897,NM_004134	chr5	137895780	137895748	-	1309	1341	11	11
NTTIPTKK	23	8	HSPA9	P38646	1	1.0,0.838760921366,0.63701350278,0.752978554408,0.817315329627,0.841143764893,0.637807783956,0.810961080222,0.569499602859,0.459888800635	0.000,0.000,0.000,0.000,0.000,0.000,0.000,0.000,0.000,0.000	7	4	4	AK293990,AK297795,AK297897,NM_004134	chr5	137895582	137895559	-	1507	1530	11	11
KSQVFSTAADGQTQVEIK	24	18	HSPA9	P38646	1	1.0,0.968387776607,0.935721812434,1.32771338251,1.06111696523,0.982086406744,1.03582718651,0.971548998946,0.987355110643,0.90937829294	0.000,0.000,0.000,0.000,0.000,0.000,0.000,0.000,0.000,0.000	2	4	4	AK293990,AK297795,AK297897,NM_004134	chr5	137895561	137894302	-	1528	1581	11	12
SQVFSTAADGQTQVEIK	25	17	HSPA9	P38646	4	1.0,0.98152173913,1.225,1.25543478261,1.02826086957,1.05,1.20652173913,1.13695652174,1.22717391304,1.03913043478	0.038,0.031,0.025,0.023,0.036,0.094,0.015,0.028,0.008,0.042	1	4	4	AK293990,AK297795,AK297897,NM_004134	chr5	137895558	137894302	-	1531	1581	11	12
EQQIVIQSSGGLSKDDIENMVK	26	22	HSPA9	P38646	1	1.0,1.04838709677,1.07204301075,1.18064516129,1.1064516129,1.20322580645,1.17956989247,1.1311827957,1.0247311828,0.966666666667	0.000,0.000,0.000,0.000,0.000,0.000,0.000,0.000,0.000,0.000	3	4	3	AK297795,AK297897,NM_004134	chr5	137893567	137893130	-	1587	1652	13	14
EQQIVIQSSGGLSK	27	14	HSPA9	P38646	1	1.0,2.48097826087,4.0027173913,4.04076086957,1.83967391304,2.17934782609,3.375,3.01902173913,4.43206521739,2.42391304348	0.000,0.000,0.000,0.000,0.000,0.000,0.000,0.000,0.000,0.000	1	4	3	AK297795,AK297897,NM_004134	chr5	137893567	137893154	-	1587	1628	13	14
ERVEAVNMAEGIIHDTETK	28	19	HSPA9	P38646	1	1.0,1.14722753346,0.721797323136,1.07552581262,0.85086042065,0.932122370937,0.773422562141,0.876673040153,0.702676864245,0.977055449331	0.000,0.000,0.000,0.000,0.000,0.000,0.000,0.000,0.000,0.000	4	4	3	AK297795,AK297897,NM_004134	chr5	137892555	137892499	-	1692	1748	15	15
VEAVNMAEGIIHDTETK	29	17	HSPA9	P38646	2	1.0,1.64072632944,0.976653696498,1.62645914397,1.15693904021,1.00389105058,1.06614785992,1.37743190661,1.01945525292,1.58365758755	0.084,0.115,0.026,0.030,0.071,0.030,0.040,0.076,0.004,0.094	4	4	3	AK297795,AK297897,NM_004134	chr5	137892549	137892499	-	1698	1748	15	15
MEEFKDQLPADECNK	30	15	HSPA9	P38646	2	1.0,2.46634615385,3.03125,3.24038461538,2.05288461538,2.23317307692,2.89903846154,2.875,2.875,2.22115384615	0.015,0.020,0.009,0.045,0.021,0.002,0.004,0.017,0.049,0.036	1	4	3	AK297795,AK297897,NM_004134	chr5	137892498	137892273	-	1749	1793	15	16
DQLPADECNK	31	10	HSPA9	P38646	1	1.0,2.84450402145,3.54691689008,3.80697050938,1.92493297587,1.81233243968,3.49597855228,3.71313672922,4.6836461126,2.80697050938	0.000,0.000,0.000,0.000,0.000,0.000,0.000,0.000,0.000,0.000	1	4	3	AK297795,AK297897,NM_004134	chr5	137892483	137892273	-	1764	1793	15	16
LKEEISK	32	7	HSPA9	P38646	2	1.0,1.26932989691,1.46262886598,1.53479381443,1.17268041237,1.22293814433,1.3131443299,1.30412371134,1.31056701031,1.17010309278	0.111,0.019,0.030,0.088,0.041,0.016,0.051,0.029,0.021,0.065	1	4	3	AK297795,AK297897,NM_004134	chr5	137892272	137892252	-	1794	1814	16	16
KDSETGENIR	33	10	HSPA9	P38646	9	1.0,0.952952952953,1.003003003,1.06906906907,1.04404404404,1.02202202202,1.03303303303,0.97997997998,1.01001001001,1.004004004	0.052,0.019,0.038,0.010,0.040,0.033,0.028,0.049,0.045,0.043	2	4	3	AK297795,AK297897,NM_004134	chr5	137892230	137892201	-	1836	1865	16	16
QAASSLQQASLK	34	12	HSPA9	P38646	4	1.0,0.857024106401,0.738985868662,0.838736492103,0.805486284289,0.883624272652,0.778886118038,0.858686616791,0.78221113882,0.809642560266	0.050,0.005,0.095,0.135,0.102,0.103,0.112,0.059,0.102,0.036	8	4	3	AK297795,AK297897,NM_004134	chr5	137892200	137892165	-	1866	1901	16	16
GPAVGIDLGTTYSCVGVFQHGK	1	22	HSPA8	P11142	11	1.0,1.0035971223,0.759892086331,0.897482014388,0.89118705036,0.908273381295,0.892985611511,0.948741007194,0.695143884892,1.07464028777	0.142,0.080,0.129,0.116,0.062,0.054,0.047,0.070,0.115,0.181	1	7	4	NM_153201,NM_006597,AK096100,AK300404	chr11	122932023	122931958	-	88	153	3	3
NQVAMNPTNTVFDAKR	2	16	HSPA8	P11142	4	1.0,0.175787728027,0.116417910448,0.102155887231,0.421890547264,0.271641791045,0.160530679934,0.100497512438,0.0985074626866,0.340630182421	0.281,0.045,0.008,0.058,0.047,0.013,0.057,0.019,0.062,0.071	3	7	3	NM_153201,NM_006597,AK300404	chr11	122931864	122931496	-	247	294	3	4
NQVAMNPTNTVFDAK	3	15	HSPA8	P11142	13	1.0,1.11340206186,1.3470790378,1.12943871707,1.15578465063,1.11454753723,1.17640320733,1.21878579611,1.30927835052,1.09851088202	0.063,0.038,0.112,0.020,0.036,0.063,0.064,0.068,0.134,0.045	8	7	3	NM_153201,NM_006597,AK300404	chr11	122931864	122931499	-	247	291	3	4
RFDDAVVQSDMK	4	12	HSPA8	P11142	25	1.0,0.814882032668,0.979128856624,0.735934664247,1.06896551724,1.00181488203,1.04355716878,0.954627949183,0.899274047187,0.931941923775	0.185,0.058,0.176,0.072,0.081,0.100,0.109,0.087,0.092,0.073	5	7	3	NM_153201,NM_006597,AK300404	chr11	122931483	122931448	-	307	342	4	4
FDDAVVQSDMK	5	11	HSPA8	P11142	5	1.0,2.3,2.55106382979,3.11276595745,1.58723404255,1.61276595745,2.0170212766,2.37234042553,3.1085106383,1.84468085106	0.039,0.013,0.063,0.068,0.053,0.030,0.036,0.019,0.031,0.049	8	7	3	NM_153201,NM_006597,AK300404	chr11	122931480	122931448	-	310	342	4	4
HWPFMVVNDAGRPK	6	14	HSPA8	P11142	1	1.0,1.82835820896,0.53855721393,1.26492537313,1.46890547264,5.81343283582,3.08830845771,5.30099502488,2.87686567164,33.4092039801	0.000,0.000,0.000,0.000,0.000,0.000,0.000,0.000,0.000,0.000	10	7	3	NM_153201,NM_006597,AK300404	chr11	122931447	122931406	-	343	384	4	4
SFYPEEVSSMVLTK	7	14	HSPA8	P11142	11	1.0,1.00707785642,1.11830131446,0.984833164813,1.01718907988,0.970677451972,1.12639029323,1.12335692619,1.13852376138,1.05257836198	0.061,0.033,0.014,0.017,0.021,0.026,0.028,0.030,0.028,0.031	8	7	4	NM_153201,NM_006597,AK096100,AK300404	chr11	122931375	122931334	-	415	456	4	4
MKEIAEAYLGK	8	11	HSPA8	P11142	4	1.0,0.838818565401,0.755274261603,0.756962025316,0.937552742616,0.900421940928,0.840506329114,0.808438818565,0.767088607595,0.848945147679	0.038,0.018,0.031,0.025,0.007,0.044,0.017,0.036,0.042,0.044	3	7	4	NM_153201,NM_006597,AK096100,AK300404	chr11	122931333	122931301	-	457	489	4	4
EIAEAYLGK	9	9	HSPA8	P11142	17	1.0,1.08695652174,1.29456521739,1.0597826087,1.00108695652,0.998913043478,1.22391304348,1.15108695652,1.3152173913,1.13043478261	0.067,0.052,0.049,0.055,0.084,0.059,0.039,0.064,0.084,0.073	8	7	4	NM_153201,NM_006597,AK096100,AK300404	chr11	122931327	122931301	-	463	489	4	4
TVTNAVVTVPAYFNDSQR	10	18	HSPA8	P11142	23	1.0,0.946476360393,0.78501338091,0.848349687779,0.849241748439,0.793041926851,0.851917930419,0.899197145406,0.78501338091,1.03300624442	0.179,0.128,0.070,0.139,0.116,0.111,0.103,0.092,0.082,0.144	1	7	4	NM_153201,NM_006597,AK096100,AK300404	chr11	122930976	122930923	-	490	543	5	5
DAGTIAGLNVLR	11	12	HSPA8	P11142	26	1.0,0.808529155788,0.876414273281,0.817232375979,0.896431679721,0.89817232376,0.865100087032,0.849434290688,0.890339425587,0.859007832898	0.094,0.039,0.055,0.072,0.065,0.093,0.062,0.071,0.069,0.065	4	7	5	NM_153201,NM_006597,AK303935,AK096100,AK300404	chr11	122930910	122930875	-	556	591	5	5
MVNHFIAEFK	12	10	HSPA8	P11142	14	1.0,1.03830227743,1.24844720497,0.988612836439,1.01863354037,1.03416149068,1.08902691511,1.07142857143,1.15942028986,1.06211180124	0.048,0.037,0.072,0.059,0.053,0.085,0.053,0.102,0.063,0.054	8	7	5	NM_153201,NM_006597,AK303935,AK096100,AK292067	chr11	122930592	122930563	-	787	816	5	5
GTLDPVEK	13	8	HSPA8	P11142	11	1.0,0.905817174515,0.992613111727,0.873499538319,0.907663896584,0.924284395199,0.902123730379,0.92243767313,0.961218836565,0.929824561404	0.079,0.024,0.037,0.059,0.032,0.055,0.029,0.040,0.008,0.049	4	7	5	NM_153201,NM_006597,AK303935,AK096100,AK292067	chr11	122930367	122930344	-	1012	1035	5	5
LDKSQIHDIVLVGGSTR	14	17	HSPA8	P11142	4	1.0,0.251303441084,0.165102537365,0.157455683003,0.351407716371,0.297879735836,0.198123044838,0.196732707682,0.147028154327,0.360097323601	0.518,0.134,0.199,0.134,0.055,0.029,0.191,0.219,0.137,0.080	3	7	5	NM_153201,NM_006597,AK303935,AK096100,AK292067	chr11	122930325	122930275	-	1054	1104	5	5
SQIHDIVLVGGSTR	15	14	HSPA8	P11142	13	1.0,1.07068803016,0.907634307257,0.885956644675,0.846371347785,0.803958529689,0.746465598492,0.898209236569,0.829406220547,0.928369462771	0.107,0.141,0.110,0.120,0.144,0.089,0.063,0.055,0.077,0.068	2	7	5	NM_153201,NM_006597,AK303935,AK096100,AK292067	chr11	122930316	122930275	-	1063	1104	5	5
SINPDEAVAYGAAVQAAILSGDK	16	23	HSPA8	P11142	5	1.0,1.91287878788,2.65151515152,2.56818181818,1.33333333333,1.48863636364,2.36742424242,2.47348484848,2.87310606061,2.00189393939	0.151,0.019,0.040,0.043,0.039,0.040,0.055,0.022,0.022,0.049	8	7	5	NM_153201,NM_006597,AK303935,AK096100,AK292067	chr11	122930217	122929938	-	1162	1230	5	6
QTQTFTTYSDNQPGVLIQVYEGER	17	24	HSPA8	P11142	9	1.0,0.846889952153,1.10622009569,0.971291866029,0.876555023923,1.1023923445,1.05358851675,1.05741626794,1.05071770335,1.00765550239	0.093,0.123,0.113,0.092,0.044,0.071,0.033,0.063,0.061,0.140	9	7	5	NM_153201,NM_006597,AK303935,AK096100,AK292067	chr11	122929820	122929521	-	1348	1419	6	7
FELTGIPPAPR	18	11	HSPA8	P11142	2	1.0,1.0020746888,1.26452282158,1.01556016598,0.966804979253,1.04771784232,1.17116182573,1.08817427386,1.13796680498,1.13900414938	0.111,0.017,0.095,0.070,0.058,0.034,0.069,0.012,0.037,0.047	8	7	4	NM_006597,AK303935,AK096100,AK292067	chr11	122929487	122929455	-	1453	1485	7	7
GVPQIEVTFDIDANGILNVSAVDK	19	24	HSPA8	P11142	25	1.0,1.74232081911,2.61262798635,1.7866894198,1.42662116041,1.70307167235,2.52218430034,2.32252559727,2.05631399317,2.29863481229	0.188,0.092,0.126,0.123,0.098,0.094,0.129,0.173,0.231,0.197	8	7	4	NM_006597,AK303935,AK096100,AK292067	chr11	122929454	122929383	-	1486	1557	7	7
LSKEDIER	20	8	HSPA8	P11142	1	1.0,0.593427835052,0.536726804124,0.465850515464,0.748711340206,0.717139175258,0.504510309278,0.518041237113,0.480670103093,0.579896907216	0.000,0.000,0.000,0.000,0.000,0.000,0.000,0.000,0.000,0.000	3	7	4	NM_006597,AK303935,AK096100,AK292067	chr11	122929187	122929164	-	1606	1629	8	8
NSLESYAFNMK	21	11	HSPA8	P11142	18	1.0,0.928709055877,1.05684007707,0.914258188825,0.985549132948,0.93063583815,0.990366088632,0.996146435453,1.00578034682,0.942196531792	0.046,0.027,0.060,0.026,0.029,0.043,0.036,0.068,0.046,0.048	7	7	5	AK000571,NM_006597,AK303935,AK096100,AK292067	chr11	122929097	122929065	-	113	145	8	8
ATVEDEK	22	7	HSPA8	P11142	11	1.0,1.80303030303,2.38552188552,1.80303030303,1.39393939394,1.60101010101,2.03535353535,2.06565656566,2.27441077441,1.72895622896	0.017,0.019,0.032,0.033,0.058,0.050,0.068,0.041,0.035,0.061	8	7	5	AK000571,NM_006597,AK303935,AK096100,AK292067	chr11	122929064	122929044	-	146	166	8	8
CNEIINWLDK	23	10	HSPA8	P11142	2	1.0,2.76165803109,3.9585492228,3.19170984456,1.83678756477,2.06735751295,3.30829015544,3.40155440415,3.9792746114,2.72279792746	0.005,0.064,0.005,0.013,0.065,0.023,0.061,0.029,0.005,0.035	8	7	5	AK000571,NM_006597,AK303935,AK096100,AK292067	chr11	122928995	122928966	-	215	244	8	8
CNEIINWLDKNQTAEK	24	16	HSPA8	P11142	1	1.0,1.76549413735,2.22613065327,1.78391959799,1.53936348409,1.72864321608,2.19430485762,2.03852596315,2.04857621441,1.89614740369	0.000,0.000,0.000,0.000,0.000,0.000,0.000,0.000,0.000,0.000	8	7	5	AK000571,NM_006597,AK303935,AK096100,AK292067	chr11	122928995	122928616	-	215	262	8	9
CNEIINWLDKNQTAEKEEFEHQQK	25	24	HSPA8	P11142	1	1.0,1.12543153049,1.3912543153,0.98504027618,1.29574223245,1.36939010357,1.29919447641,1.17721518987,0.991944764097,0.997698504028	0.000,0.000,0.000,0.000,0.000,0.000,0.000,0.000,0.000,0.000	6	7	5	AK000571,NM_006597,AK303935,AK096100,AK292067	chr11	122928995	122928592	-	215	286	8	9
NQTAEKEEFEHQQK	26	14	HSPA8	P11142	23	1.0,2.66666666667,3.51492537313,3.19900497512,1.78358208955,2.12189054726,2.95024875622,3.23880597015,3.63184079602,2.64427860697	0.051,0.064,0.050,0.076,0.045,0.043,0.073,0.069,0.084,0.052	8	7	5	AK000571,NM_006597,AK303935,AK096100,AK292067	chr11	122928965	122928592	-	245	286	8	9
NQTAEKEEFEHQQKELEK	27	18	HSPA8	P11142	2	1.0,0.18815697267,0.0907498248073,0.0686755430974,0.589698668535,0.279257182901,0.208128941836,0.111422564821,0.0896986685354,0.321653819201	0.108,0.067,0.060,0.007,0.056,0.044,0.148,0.010,0.016,0.074	3	7	5	AK000571,NM_006597,AK303935,AK096100,AK292067	chr11	122928965	122928580	-	245	298	8	9
EEFEHQQK	28	8	HSPA8	P11142	6	1.0,3.07826086957,4.31304347826,3.86666666667,1.8231884058,2.12753623188,3.44347826087,3.68405797101,4.75652173913,3.0347826087	0.049,0.054,0.093,0.083,0.013,0.046,0.025,0.042,0.092,0.040	8	7	5	AK000571,NM_006597,AK303935,AK096100,AK292067	chr11	122928615	122928592	-	263	286	9	9
EEFEHQQKELEK	29	12	HSPA8	P11142	1	1.0,0.185624793933,0.127596439169,0.0847345862183,0.442466205077,0.343554236729,0.156940323112,0.111111111111,0.10220903396,0.36069897791	0.000,0.000,0.000,0.000,0.000,0.000,0.000,0.000,0.000,0.000	3	7	5	AK000571,NM_006597,AK303935,AK096100,AK292067	chr11	122928615	122928580	-	263	298	9	9
VCNPIITK	30	8	HSPA8	P11142	15	1.0,0.828326180258,0.874678111588,0.817167381974,0.821459227468,0.831759656652,0.793991416309,0.781115879828,0.869527896996,0.882403433476	0.100,0.077,0.145,0.048,0.059,0.068,0.164,0.101,0.125,0.120	4	7	5	AK000571,NM_006597,AK303935,AK096100,AK292067	chr11	122928579	122928556	-	299	322	9	9
TPLGASLDEQSSSTLK	1	16	SSFA2	E9PHV5	1	1.0,1.01666666667,1.00222222222,1.36888888889,1.18222222222,1.17,1.16555555556,1.02444444444,1.18444444444,0.866666666667	0.000,0.000,0.000,0.000,0.000,0.000,0.000,0.000,0.000,0.000	5	12	3	NM_006751,NM_001130445,BC052581	chr2	182760758	182760805	+	581	628	3	3
DEPDIASK	2	8	SSFA2	E9PHV5	1	1.0,1.30891330891,1.24908424908,1.40170940171,1.13553113553,1.38339438339,1.35409035409,1.22466422466,1.36874236874,1.19413919414	0.000,0.000,0.000,0.000,0.000,0.000,0.000,0.000,0.000,0.000	1	12	5	NM_006751,AK304238,NM_001130445,BC052581,AK097375	chr2	182765493	182765516	+	896	919	7	7
MEVENPNYALTSR	3	13	SSFA2	E9PHV5	2	1.0,0.846011131725,0.944341372913,1.04174397032,0.873840445269,1.01113172542,0.954545454545,0.899814471243,0.954545454545,0.91094619666	0.110,0.014,0.039,0.005,0.097,0.019,0.010,0.027,0.000,0.010	4	12	5	NM_006751,AK304238,NM_001130445,BC052581,AK097375	chr2	182765598	182766497	+	1001	1039	7	8
LNLCVDK	4	7	SSFA2	E9PHV5	1	1.0,1.41217150761,1.57399723375,1.70262793914,1.19778699862,1.34024896266,1.43153526971,1.52835408022,1.75380359613,1.22268326418	0.000,0.000,0.000,0.000,0.000,0.000,0.000,0.000,0.000,0.000	1	12	5	NM_006751,NM_001130445,BC052581,AK097375,AK091197	chr2	182766684	182766704	+	1226	1246	8	8
LNLCVDKTEKGESSSPSPSAEK	5	22	SSFA2	E9PHV5	1	1.0,0.268907563025,0.153661464586,0.169267707083,0.580232092837,0.463385354142,0.235694277711,0.170068027211,0.09443777511,0.403761504602	0.000,0.000,0.000,0.000,0.000,0.000,0.000,0.000,0.000,0.000	8	12	5	NM_006751,NM_001130445,BC052581,AK097375,AK091197	chr2	182766684	182766749	+	1226	1291	8	8
ILNVSVIEESGNKNDQK	6	17	SSFA2	E9PHV5	1	1.0,0.84229390681,0.818100358423,0.948924731183,0.937275985663,0.993727598566,0.889784946237,0.851254480287,0.879928315412,0.923835125448	0.000,0.000,0.000,0.000,0.000,0.000,0.000,0.000,0.000,0.000	8	12	6	NM_006751,AK304238,NM_001130445,BC052581,AK097375,AK091197	chr2	182766756	182766806	+	1298	1348	8	8
ISDEANSNFNQGTENEQSK	7	19	SSFA2	E9PHV5	1	1.0,9.04807692308,16.3269230769,15.9038461538,4.45192307692,7.22115384615,13.9134615385,14.5288461538,18.3653846154,9.80769230769	0.000,0.000,0.000,0.000,0.000,0.000,0.000,0.000,0.000,0.000	1	12	6	NM_006751,AK304238,NM_001130445,BC052581,AK097375,AK091197	chr2	182766915	182766971	+	1457	1513	8	8
ISDEANSNFNQGTENEQSKETQSHESK	8	27	SSFA2	E9PHV5	1	1.0,1.57106598985,0.978426395939,1.17005076142,1.56852791878,1.76015228426,1.17639593909,1.3769035533,0.692893401015,1.3883248731	0.000,0.000,0.000,0.000,0.000,0.000,0.000,0.000,0.000,0.000	7	12	5	NM_006751,AK304238,NM_001130445,BC052581,AK091197	chr2	182766915	182766995	+	1457	1537	8	8
SVHISTPEKEPCAPLTIPSIR	9	21	SSFA2	E9PHV5	1	1.0,0.735588972431,0.362155388471,0.450501253133,0.682957393484,0.622807017544,0.462406015038,0.429197994987,0.360902255639,0.674185463659	0.000,0.000,0.000,0.000,0.000,0.000,0.000,0.000,0.000,0.000	8	12	6	NM_006751,AK304238,NM_001130445,BC052581,AK097375,AK091197	chr2	182767089	182767151	+	1631	1693	8	8
KSGSQDFPQCNTIENTGTK	10	19	SSFA2	E9PHV5	1	1.0,0.905612244898,0.77806122449,0.788265306122,0.849489795918,1.06887755102,0.604591836735,0.973639455782,0.801020408163,0.764455782313	0.000,0.000,0.000,0.000,0.000,0.000,0.000,0.000,0.000,0.000	10	12	6	NM_006751,AK304238,NM_001130445,BC052581,AK097375,AK091197	chr2	182780135	182780191	+	2090	2146	11	11
EASAESDVGK	11	10	SSFA2	E9PHV5	2	1.0,1.3781512605,1.68067226891,1.64145658263,1.28431372549,1.41456582633,1.46358543417,1.46078431373,1.58403361345,1.30672268908	0.010,0.008,0.050,0.075,0.047,0.064,0.034,0.034,0.074,0.092	1	12	6	NM_006751,AK304238,NM_001130445,BC052581,AK097375,AK091197	chr2	182780282	182780311	+	2237	2266	11	11
SSESEFTQYTTHHILK	12	16	SSFA2	E9PHV5	1	1.0,1.34482758621,1.03218390805,1.49195402299,0.855172413793,1.48965517241,1.01954022989,1.43448275862,0.949425287356,1.44597701149	0.000,0.000,0.000,0.000,0.000,0.000,0.000,0.000,0.000,0.000	3	12	6	NM_006751,AK304238,NM_001130445,BC052581,AK097375,AK091197	chr2	182780312	182780359	+	2267	2314	11	11
SLASIEAK	13	8	SSFA2	E9PHV5	1	1.0,0.785037878788,0.909090909091,1.09185606061,1.01515151515,0.934659090909,0.875946969697,0.867424242424,0.975378787879,0.922348484848	0.000,0.000,0.000,0.000,0.000,0.000,0.000,0.000,0.000,0.000	4	12	6	NM_006751,AK304238,NM_001130445,BC052581,AK097375,AK091197	chr2	182780360	182780383	+	2315	2338	11	11
YTPEEEQELEK	14	11	SSFA2	E9PHV5	1	1.0,2.05219206681,2.82045929019,2.79123173278,1.63674321503,2.09394572025,2.4885177453,2.62839248434,2.86847599165,2.09394572025	0.000,0.000,0.000,0.000,0.000,0.000,0.000,0.000,0.000,0.000	1	12	7	NM_006751,AK304238,NM_001130445,BC052581,AK097375,AK098455,AK091197	chr2	182780690	182780722	+	2645	2677	11	11
YTPEEEQELEKR	15	12	SSFA2	E9PHV5	2	1.0,1.13053097345,1.05752212389,1.34955752212,1.00331858407,1.1814159292,1.12942477876,1.21460176991,1.21681415929,1.11172566372	0.020,0.026,0.015,0.011,0.019,0.047,0.014,0.021,0.011,0.068	1	12	7	NM_006751,AK304238,NM_001130445,BC052581,AK097375,AK098455,AK091197	chr2	182780690	182780725	+	2645	2680	11	11
VMEHDGQSLVK	16	11	SSFA2	E9PHV5	2	1.0,1.05672268908,1.00420168067,1.13025210084,1.09033613445,1.02941176471,1.03151260504,1.07352941176,1.08613445378,1.00210084034	0.022,0.084,0.038,0.052,0.057,0.063,0.011,0.041,0.066,0.031	5	12	7	NM_006751,AK304238,NM_001130445,BC052581,AK097375,AK098455,AK091197	chr2	182780726	182780758	+	2681	2713	11	11
VLHDIR	17	6	SSFA2	E9PHV5	1	1.0,1.02066929134,0.729330708661,1.25688976378,0.932086614173,0.905511811024,0.81594488189,0.990157480315,0.946850393701,0.967519685039	0.000,0.000,0.000,0.000,0.000,0.000,0.000,0.000,0.000,0.000	2	12	8	NM_006751,AK304238,NM_001130445,BC052581,AK097375,AK098455,AK091197,AK127890	chr2	182781113	182781130	+	3068	3085	11	11
GPDPAAAPYSTQK	18	13	SSFA2	E9PHV5	2	1.0,0.568979591837,1.02693877551,0.549387755102,1.07102040816,1.13469387755,0.957551020408,0.765714285714,1.01632653061,0.554285714286	0.082,0.068,0.052,0.017,0.069,0.063,0.127,0.066,0.143,0.001	11	12	9	NM_006751,AK304238,NM_001130445,AK298186,BC052581,AK097375,AK098455,AK091197,AK127890	chr2	182783340	182783378	+	3125	3163	12	12
SSVLPLYENTFQELQVMR	19	18	SSFA2	E9PHV5	1	1.0,1.0,0.967145790554,1.18685831622,1.01334702259,1.01642710472,0.902464065708,1.09034907598,1.05338809035,1.12525667351	0.000,0.000,0.000,0.000,0.000,0.000,0.000,0.000,0.000,0.000	2	12	9	NM_006751,AK304238,NM_001130445,AK298186,BC052581,AK097375,AK098455,AK091197,AK127890	chr2	182783379	182783511	+	3164	3217	12	13
QQTMVYHHMTEEERFEVDQLQGLR	20	24	SSFA2	E9PHV5	1	1.0,0.489107519325,0.67392832045,0.515811665495,0.96767392832,0.639494026704,0.682361208714,0.624033731553,0.445537596627,0.54532677442	0.000,0.000,0.000,0.000,0.000,0.000,0.000,0.000,0.000,0.000	9	12	9	NM_006751,AK304238,NM_001130445,AK298186,BC052581,AK097375,AK098455,AK091197,AK127890	chr2	182783569	182784053	+	3275	3346	13	14
MELQDLELQLEER	21	13	SSFA2	E9PHV5	2	1.0,1.80348652932,1.73851030111,1.9587955626,1.32963549921,1.53724247227,1.81933438986,1.91917591125,1.92709984152,1.57210776545	0.033,0.008,0.016,0.002,0.001,0.022,0.022,0.009,0.017,0.129	1	12	11	NM_006751,BC012947,AK304238,NM_001130445,M61199,AK298186,BC052581,AK097375,AK098455,AK091197,AK127890	chr2	182784066	182784104	+	3359	3397	14	14
LLGLEEQLR	22	9	SSFA2	E9PHV5	2	1.0,0.955769230769,0.9375,0.997115384615,0.969230769231,0.934615384615,0.980769230769,1.00192307692,1.05096153846,0.930769230769	0.003,0.026,0.076,0.028,0.009,0.067,0.027,0.005,0.000,0.006	6	12	11	NM_006751,BC012947,AK304238,NM_001130445,M61199,AK298186,BC052581,AK097375,AK098455,AK091197,AK127890	chr2	182784105	182784131	+	3398	3424	14	14
SEVEEGHGK	23	9	SSFA2	E9PHV5	1	1.0,2.09236947791,2.74899598394,2.67469879518,1.39156626506,1.61044176707,2.30722891566,2.63654618474,2.69879518072,2.11847389558	0.000,0.000,0.000,0.000,0.000,0.000,0.000,0.000,0.000,0.000	1	12	12	NM_006751,BC012947,AK304238,AK298949,NM_001130445,M61199,AK298186,BC052581,AK097375,AK098455,AK091197,AK127890	chr2	182787038	182787064	+	3896	3922	16	16
SEVEEGHGKLPSMPAAEEMHK	24	21	SSFA2	E9PHV5	1	1.0,1.55600539811,1.19163292848,1.11740890688,1.8326585695,1.4008097166,1.35762483131,1.54520917679,1.00809716599,1.41430499325	0.000,0.000,0.000,0.000,0.000,0.000,0.000,0.000,0.000,0.000	7	12	12	NM_006751,BC012947,AK304238,AK298949,NM_001130445,M61199,AK298186,BC052581,AK097375,AK098455,AK091197,AK127890	chr2	182787038	182787100	+	3896	3958	16	16
LPSMPAAEEMHK	25	12	SSFA2	E9PHV5	1	1.0,3.43413173653,4.23353293413,4.25149700599,1.70658682635,2.7005988024,3.58982035928,4.19461077844,4.32934131737,2.73952095808	0.000,0.000,0.000,0.000,0.000,0.000,0.000,0.000,0.000,0.000	1	12	12	NM_006751,BC012947,AK304238,AK298949,NM_001130445,M61199,AK298186,BC052581,AK097375,AK098455,AK091197,AK127890	chr2	182787065	182787100	+	3923	3958	16	16
NVEQDELQQVIR	26	12	SSFA2	E9PHV5	1	1.0,2.11681415929,1.92389380531,2.00707964602,1.66194690265,2.06017699115,1.87787610619,1.91327433628,2.16991150442,1.74513274336	0.000,0.000,0.000,0.000,0.000,0.000,0.000,0.000,0.000,0.000	1	12	12	NM_006751,BC012947,AK304238,AK298949,NM_001130445,M61199,AK298186,BC052581,AK097375,AK098455,AK091197,AK127890	chr2	182787101	182787136	+	3959	3994	16	16
TGHIAAGTSTNGIK	1	14	AGA	P20933	1	1.0,0.436899038462,0.450721153846,0.377403846154,0.880408653846,0.716947115385,0.435697115385,0.359375,0.452524038462,0.664663461538	0.000,0.000,0.000,0.000,0.000,0.000,0.000,0.000,0.000,0.000	1	4	3	NM_000027,BC012392,CR541715	chr4	178357485	178357444	-	705	746	7	7
RGEDPTIACQK	2	11	AGA	P20933	1	1.0,0.588910133843,0.366475462078,0.551306564691,0.78776290631,0.783938814532,0.381771829191,0.522625876354,0.3626513703,0.548119821542	0.000,0.000,0.000,0.000,0.000,0.000,0.000,0.000,0.000,0.000	1	4	3	NM_000027,BC012392,CR541715	chr4	178354476	178354444	-	894	926	9	9
AIAHYDQQMGQK	1	12	GBP5	E7ETN8	1	1.0,0.960271317829,1.08817829457,0.93507751938,0.927325581395,0.928294573643,0.908914728682,0.934108527132,0.923449612403,0.864341085271	0.000,0.000,0.000,0.000,0.000,0.000,0.000,0.000,0.000,0.000	0	5	5	NM_052942,AF288815,BC031639,NM_001134486,AY358953	chr1	89730533	89730498	-	1522	1557	8	8
DILADLIPK	1	9	CS	B4DJV2	8	1.0,1.85496183206,2.39694656489,2.62022900763,1.5858778626,1.68129770992,2.32633587786,2.11832061069,2.51335877863,1.76526717557	0.098,0.026,0.072,0.067,0.037,0.030,0.040,0.030,0.078,0.059	3	7	4	BC010106,NM_004077,AF053631,AK296249	chr12	56679798	56679772	-	221	247	4	4
TVVGQITVDMMYGGMR	2	16	CS	B4DJV2	1	1.0,1.49594594595,1.32567567568,1.69864864865,1.18378378378,1.30945945946,1.50540540541,1.6027027027,1.46756756757,1.63783783784	0.000,0.000,0.000,0.000,0.000,0.000,0.000,0.000,0.000,0.000	3	7	5	BC010106,AK095856,NM_004077,AF053631,AK296249	chr12	56679729	56677624	-	290	337	4	5
GLVYETSVLDPDEGIR	3	16	CS	B4DJV2	6	1.0,1.12748538012,1.22339181287,1.34502923977,1.1730994152,1.18128654971,1.32046783626,1.27368421053,1.25730994152,1.10058479532	0.194,0.014,0.065,0.099,0.044,0.074,0.017,0.013,0.079,0.044	3	7	6	BC010106,AK095856,NM_004077,AK293263,AF053631,AK296249	chr12	56677614	56676767	-	347	394	5	6
GFSIPECQK	4	9	CS	B4DJV2	12	1.0,0.975135135135,1.05945945946,1.23135135135,1.16216216216,1.0972972973,1.13189189189,1.03783783784,1.13513513514,1.00324324324	0.034,0.024,0.073,0.045,0.033,0.040,0.054,0.030,0.042,0.063	4	7	6	BC010106,AK095856,NM_004077,AK293263,AF053631,AK296249	chr12	56676760	56676734	-	401	427	6	6
EGSGIGAIDSNLDWSHNFTNMLGYTDHQFTELTR	5	34	CS	B4DJV2	2	1.0,1.31619537275,1.49100257069,1.29820051414,1.32390745501,1.19537275064,1.73778920308,1.69537275064,1.37917737789,1.51028277635	0.094,0.077,0.014,0.156,0.005,0.091,0.099,0.004,0.039,0.050	3	7	7	BC010106,AK095856,BT007414,NM_004077,AK293263,AF053631,AK296249	chr12	56669901	56669800	-	785	886	8	8
EVGKDVSDEK	6	10	CS	B4DJV2	2	1.0,2.35600907029,2.75510204082,2.9410430839,2.07936507937,2.25170068027,2.87301587302,2.32426303855,2.7664399093,2.08616780045	0.015,0.029,0.031,0.039,0.009,0.039,0.037,0.006,0.033,0.006	3	7	6	BC010106,AK095856,BT007414,NM_004077,AF053631,AK296249	chr12	56668629	56668600	-	1070	1099	10	10
DYIWNTLNSGR	7	11	CS	B4DJV2;H0YIC4	2	1.0,1.10187110187,0.7920997921,1.29937629938,1.00831600832,1.02806652807,1.04261954262,1.1632016632,1.08108108108,1.25363825364	0.135,0.036,0.023,0.091,0.012,0.098,0.041,0.149,0.017,0.056	1	7	6	BC010106,AK095856,BT007414,NM_004077,AF053631,AK296249	chr12	56668593	56668561	-	1106	1138	10	10
HLPNDPMFK	8	9	CS	B4DJV2;H0YIC4	3	1.0,1.10196560197,1.37592137592,1.35380835381,1.38697788698,1.22358722359,1.33292383292,1.16339066339,1.40909090909,1.05528255528	0.053,0.019,0.016,0.010,0.019,0.003,0.117,0.034,0.162,0.033	4	7	6	BC010106,AK095856,BT007414,NM_004077,AF053631,AK296249	chr12	56667502	56667476	-	1217	1243	11	11
LVAQLYK	9	7	CS	B4DJV2;H0YIC4	2	1.0,1.13578947368,0.856842105263,1.30526315789,0.969473684211,1.08631578947,0.772631578947,1.01263157895,0.787368421053,1.01789473684	0.012,0.055,0.064,0.025,0.019,0.063,0.099,0.051,0.094,0.100	2	7	6	BC010106,AK095856,BT007414,NM_004077,AF053631,AK296249	chr12	56667475	56667455	-	1244	1264	11	11
IVPNVLLEQGK	10	11	CS	B4DJV2;H0YIC4	12	1.0,0.89349112426,0.94674556213,0.989151873767,1.16272189349,1.06706114398,1.02366863905,0.92899408284,0.954635108481,0.919132149901	0.064,0.063,0.052,0.051,0.034,0.034,0.046,0.073,0.080,0.054	5	7	6	BC010106,AK095856,BT007414,NM_004077,AF053631,AK296249	chr12	56667454	56667422	-	1265	1297	11	11
ALGFPLERPK	11	10	CS	B4DJV2	2	1.0,0.885880077369,1.16827852998,0.890715667311,0.970986460348,0.920696324952,0.969052224371,0.902321083172,0.970986460348,0.91586073501	0.089,0.100,0.052,0.144,0.075,0.068,0.059,0.047,0.011,0.116	6	7	6	BC010106,AK095856,BT007414,NM_004077,AF053631,AK296249	chr12	56666948	56666919	-	1439	1468	11	11
ALGFPLER	12	8	CS	H0YIC4	3	1.0,1.77884615385,2.25,2.89230769231,1.40384615385,1.39038461538,1.96923076923,2.03076923077,2.54615384615,1.84807692308	0.061,0.053,0.011,0.040,0.018,0.065,0.028,0.012,0.047,0.003	3	7	6	BC010106,AK095856,BT007414,NM_004077,AF053631,AK296249	chr12	56666948	56666925	-	1439	1462	11	11
HPAENGK	1	7	B2M	P61769	1	1.0,1.27458617332,0.638753651412,1.06523855891,0.884128529698,0.739045764362,0.789678675755,0.753651411879,0.955209347614,0.863680623174	0.000,0.000,0.000,0.000,0.000,0.000,0.000,0.000,0.000,0.000	1	5	5	AY187687,AK303560,BC032589,NM_004048,S54761	chr15	45007650	45007670	+	97	117	2	2
SNFLNCYVSGFHPSDIEVDLLK	2	22	B2M	P61769	3	1.0,1.58252427184,0.460194174757,1.12038834951,0.661165048544,0.798058252427,0.691262135922,0.887378640777,0.593203883495,1.2932038835	0.039,0.012,0.016,0.048,0.005,0.035,0.016,0.030,0.035,0.003	1	5	5	AY187687,AK303560,BC032589,NM_004048,S54761	chr15	45007671	45007736	+	118	183	2	2
IEKVEHSDLSFSK	3	13	B2M	P61769	3	1.0,0.586870401811,0.282965478212,0.312393887946,0.734578381437,0.790039615167,0.557441992077,0.319750990379,0.239388794567,0.586870401811	0.040,0.009,0.024,0.032,0.002,0.093,0.053,0.032,0.024,0.016	3	5	5	AY187687,AK303560,BC032589,NM_004048,S54761	chr15	45007749	45007787	+	196	234	2	2
VEHSDLSFSK	4	10	B2M	P61769	11	1.0,1.3826903024,0.889468196038,0.89259645464,1.02189781022,0.910323253389,1.18039624609,1.11991657977,1.13242961418,1.04588112617	0.055,0.131,0.065,0.051,0.036,0.077,0.040,0.032,0.065,0.060	2	5	5	AY187687,AK303560,BC032589,NM_004048,S54761	chr15	45007758	45007787	+	205	234	2	2
VNHVTLSQPK	5	10	B2M	P61769	5	1.0,1.3703374778,0.5,0.968028419183,0.679396092362,0.625222024867,0.600355239787,0.712255772647,0.558614564831,1.02486678508	0.067,0.299,0.183,0.036,0.131,0.041,0.167,0.095,0.147,0.188	1	5	4	AY187687,AK303560,BC032589,NM_004048	chr15	45007857	45007886	+	304	333	2	2
LEQGYELQFR	1	10	AGL	P35573	1	1.0,0.949903660886,0.938342967245,1.04335260116,0.937379576108,0.857418111753,0.935452793834,0.891136801541,1.00867052023,0.989402697495	0.000,0.000,0.000,0.000,0.000,0.000,0.000,0.000,0.000,0.000	1	6	4	NM_000643,NM_000642,NM_000644,NM_000028	chr1	100316671	100327078	+	271	300	3	5
LGPTLQGK	2	8	AGL	P35573	1	1.0,0.813636363636,1.52613636364,0.926136363636,1.50340909091,0.856818181818,1.34886363636,0.677272727273,1.49431818182,1.36477272727	0.000,0.000,0.000,0.000,0.000,0.000,0.000,0.000,0.000,0.000	5	6	6	NM_000643,NM_000642,NM_000645,NM_000644,NM_000646,NM_000028	chr1	100327079	100327102	+	301	324	5	5
AVTVYTNYPFPGETFNR	3	17	AGL	P35573	2	1.0,0.970744680851,0.632978723404,1.07092198582,0.793439716312,0.822695035461,0.711879432624,0.898936170213,0.673758865248,1.09574468085	0.017,0.006,0.017,0.046,0.082,0.008,0.007,0.030,0.073,0.009	10	6	6	NM_000643,NM_000642,NM_000645,NM_000644,NM_000646,NM_000028	chr1	100327103	100327153	+	325	375	5	5
SLDWENPTEREDDSDK	4	16	AGL	P35573	1	1.0,2.68011527378,4.08069164265,4.43227665706,1.93948126801,2.30547550432,2.94236311239,2.80115273775,3.59365994236,2.43515850144	0.000,0.000,0.000,0.000,0.000,0.000,0.000,0.000,0.000,0.000	4	6	6	NM_000643,NM_000642,NM_000645,NM_000644,NM_000646,NM_000028	chr1	100327166	100327213	+	388	435	5	5
SLDWENPTEREDDSDKYCK	5	19	AGL	P35573	1	1.0,0.712816455696,0.636867088608,0.634493670886,1.06170886076,1.08306962025,0.67167721519,0.630537974684,0.476265822785,0.745253164557	0.000,0.000,0.000,0.000,0.000,0.000,0.000,0.000,0.000,0.000	9	6	6	NM_000643,NM_000642,NM_000645,NM_000644,NM_000646,NM_000028	chr1	100327166	100327222	+	388	444	5	5
SLDWENPTER	6	10	AGL	P35573	1	1.0,1.79370629371,2.33391608392,2.23426573427,1.29895104895,1.31643356643,1.61538461538,2.08216783217,2.28496503497,1.91608391608	0.000,0.000,0.000,0.000,0.000,0.000,0.000,0.000,0.000,0.000	4	6	6	NM_000643,NM_000642,NM_000645,NM_000644,NM_000646,NM_000028	chr1	100327166	100327195	+	388	417	5	5
SGGGYIVVDPILR	7	13	AGL	P35573	2	1.0,0.923679060665,0.947162426614,1.11643835616,0.956947162427,1.0518590998,0.893346379648,0.961839530333,0.882583170254,1.06555772994	0.093,0.009,0.075,0.014,0.006,0.063,0.019,0.038,0.089,0.069	7	6	6	NM_000643,NM_000642,NM_000645,NM_000644,NM_000646,NM_000028	chr1	100327823	100327861	+	502	540	6	6
VGADNHVLPLDCVTLQTFLAK	8	21	AGL	P35573	1	1.0,0.879591836735,1.28775510204,0.986734693878,1.02755102041,1.00816326531,0.94387755102,1.08571428571,1.17346938776,1.10102040816	0.000,0.000,0.000,0.000,0.000,0.000,0.000,0.000,0.000,0.000	6	6	6	NM_000643,NM_000642,NM_000645,NM_000644,NM_000646,NM_000028	chr1	100327862	100327924	+	541	603	6	6
CLGPFDEWESR	9	11	AGL	P35573	1	1.0,1.18030690537,1.4168797954,1.49104859335,1.30818414322,1.27109974425,1.33503836317,1.31329923274,1.24680306905,1.16879795396	0.000,0.000,0.000,0.000,0.000,0.000,0.000,0.000,0.000,0.000	4	6	6	NM_000643,NM_000642,NM_000645,NM_000644,NM_000646,NM_000028	chr1	100327925	100327957	+	604	636	6	6
FSCDVAEGK	10	9	AGL	P35573	2	1.0,0.961231470924,1.22576966933,1.40364880274,1.14481185861,1.06841505131,0.986316989738,1.10262257697,1.19042189282,1.07411630559	0.058,0.010,0.022,0.066,0.035,0.024,0.022,0.042,0.004,0.081	3	6	6	NM_000643,NM_000642,NM_000645,NM_000644,NM_000646,NM_000028	chr1	100336060	100336086	+	967	993	8	8
GIPALIENDHHMNSIR	11	16	AGL	P35573	1	1.0,0.93738317757,0.670093457944,0.707476635514,1.40373831776,0.757009345794,0.942990654206,0.56261682243,0.719626168224,0.885981308411	0.000,0.000,0.000,0.000,0.000,0.000,0.000,0.000,0.000,0.000	9	6	6	NM_000643,NM_000642,NM_000645,NM_000644,NM_000646,NM_000028	chr1	100336099	100336322	+	1006	1053	8	9
SDPNQHLTIIQDPEYRR	12	17	AGL	P35573	1	1.0,0.254447022428,0.182907965971,0.209590100541,0.462877030162,0.361562258314,0.195668986852,0.176334106729,0.164733178654,0.383217324053	0.000,0.000,0.000,0.000,0.000,0.000,0.000,0.000,0.000,0.000	9	6	6	NM_000643,NM_000642,NM_000645,NM_000644,NM_000646,NM_000028	chr1	100340263	100340313	+	1177	1227	10	10
FGCTVDMNIALTTFIPHDK	13	19	AGL	P35573	1	1.0,1.09162303665,0.748691099476,0.772251308901,0.796684118674,0.840314136126,0.787958115183,1.03054101222,0.889179755672,0.965968586387	0.000,0.000,0.000,0.000,0.000,0.000,0.000,0.000,0.000,0.000	11	6	6	NM_000643,NM_000642,NM_000645,NM_000644,NM_000646,NM_000028	chr1	100340314	100340713	+	1228	1284	10	11
GPAAIEECCNWFHK	14	14	AGL	P35573	2	1.0,1.74247491639,1.51839464883,2.56688963211,1.39130434783,1.01672240803,1.46153846154,1.79765886288,2.25919732441,1.75585284281	0.149,0.022,0.129,0.041,0.075,0.099,0.029,0.079,0.024,0.042	4	6	6	NM_000643,NM_000642,NM_000645,NM_000644,NM_000646,NM_000028	chr1	100340714	100340755	+	1285	1326	11	11
NFAEPGSEVYLR	15	12	AGL	P35573	1	1.0,1.2299270073,1.39051094891,1.49391727494,0.974452554745,0.942822384428,1.24087591241,1.14476885645,1.52068126521,1.19708029197	0.000,0.000,0.000,0.000,0.000,0.000,0.000,0.000,0.000,0.000	4	6	6	NM_000643,NM_000642,NM_000645,NM_000644,NM_000646,NM_000028	chr1	100342138	100343216	+	1606	1641	13	14
NFAEPGSEVYLRR	16	13	AGL	P35573	1	1.0,0.380306345733,0.219693654267,0.272647702407,0.472647702407,0.416192560175,0.262144420131,0.237199124726,0.209628008753,0.52341356674	0.000,0.000,0.000,0.000,0.000,0.000,0.000,0.000,0.000,0.000	9	6	6	NM_000643,NM_000642,NM_000645,NM_000644,NM_000646,NM_000028	chr1	100342138	100343219	+	1606	1644	13	14
LDNCHSTPLHVAEYMLDAAR	17	20	AGL	P35573	3	1.0,0.861235452104,0.854073410922,0.889883616831,1.10026857654,0.956132497762,1.08683974933,0.940913160251,0.802148612355,0.366159355416	0.037,0.098,0.043,0.133,0.008,0.083,0.149,0.180,0.013,0.136	12	6	6	NM_000643,NM_000642,NM_000645,NM_000644,NM_000646,NM_000028	chr1	100343346	100345499	+	1771	1830	14	15
EAMSAYNSHEEGR	18	13	AGL	P35573	1	1.0,1.06370192308,1.49639423077,1.48317307692,0.998798076923,1.02043269231,1.11899038462,1.140625,1.20673076923,1.04326923077	0.000,0.000,0.000,0.000,0.000,0.000,0.000,0.000,0.000,0.000	4	6	6	NM_000643,NM_000642,NM_000645,NM_000644,NM_000646,NM_000028	chr1	100345602	100346225	+	1933	1971	15	16
SAYDALPSTTIVSMACCASGSTR	19	23	AGL	P35573	1	1.0,1.85358255452,1.07943925234,2.13551401869,1.56386292835,1.15109034268,0.883177570093,1.54517133956,1.3800623053,1.65109034268	0.000,0.000,0.000,0.000,0.000,0.000,0.000,0.000,0.000,0.000	2	6	6	NM_000643,NM_000642,NM_000645,NM_000644,NM_000646,NM_000028	chr1	100346638	100346706	+	2104	2172	17	17
GYDELVPHQISVVSEER	20	17	AGL	P35573	1	1.0,0.645204560698,0.498323272971,0.522468142186,0.796109993293,0.677397719651,0.560026827632,0.486921529175,0.453386988598,0.610328638498	0.000,0.000,0.000,0.000,0.000,0.000,0.000,0.000,0.000,0.000	9	6	6	NM_000643,NM_000642,NM_000645,NM_000644,NM_000646,NM_000028	chr1	100346707	100346871	+	2173	2223	17	18
LHQELGAK	21	8	AGL	P35573	3	1.0,0.895914396887,1.10116731518,1.07295719844,0.946498054475,0.919260700389,1.00097276265,0.996108949416,1.10408560311,0.919260700389	0.004,0.004,0.139,0.061,0.027,0.001,0.007,0.007,0.131,0.136	4	6	6	NM_000643,NM_000642,NM_000645,NM_000644,NM_000646,NM_000028	chr1	100346968	100346991	+	2320	2343	18	18
EVPQMCIPGKIEEVVLEAR	22	19	AGL	P35573	1	1.0,0.630016051364,0.569020866774,0.614767255217,1.29052969502,1.16292134831,0.646869983949,0.638041733547,0.49518459069,0.69823434992	0.000,0.000,0.000,0.000,0.000,0.000,0.000,0.000,0.000,0.000	9	6	6	NM_000643,NM_000642,NM_000645,NM_000644,NM_000646,NM_000028	chr1	100347223	100349707	+	2482	2538	19	20
IEEVVLEAR	23	9	AGL	P35573	1	1.0,1.65582191781,2.1301369863,2.34417808219,1.34931506849,1.58219178082,1.77739726027,1.71917808219,2.16780821918,1.47773972603	0.000,0.000,0.000,0.000,0.000,0.000,0.000,0.000,0.000,0.000	4	6	6	NM_000643,NM_000642,NM_000645,NM_000644,NM_000646,NM_000028	chr1	100349681	100349707	+	2512	2538	20	20
KDENSINGTPDITVEIR	24	17	AGL	P35573	1	1.0,1.24657534247,1.6698630137,1.58767123288,1.34383561644,1.24657534247,1.28082191781,1.36438356164,1.3602739726,1.3602739726	0.000,0.000,0.000,0.000,0.000,0.000,0.000,0.000,0.000,0.000	4	6	6	NM_000643,NM_000642,NM_000645,NM_000644,NM_000646,NM_000028	chr1	100349738	100349788	+	2569	2619	20	20
EHIQLNESK	25	9	AGL	P35573	4	1.0,0.900318133616,1.13679745493,1.20572640509,1.08483563097,1.06044538706,0.923647932131,0.985153764581,1.09756097561,0.998939554613	0.023,0.025,0.034,0.022,0.066,0.051,0.027,0.026,0.026,0.015	3	6	6	NM_000643,NM_000642,NM_000645,NM_000644,NM_000646,NM_000028	chr1	100349789	100349909	+	2620	2646	20	21
VSLDPHAQVAVGILR	26	15	AGL	P35573	1	1.0,1.03051438535,0.70706190061,0.885789014821,0.781168265039,0.989537925022,0.815170008718,0.751525719268,0.74716652136,0.952048823017	0.000,0.000,0.000,0.000,0.000,0.000,0.000,0.000,0.000,0.000	10	6	6	NM_000643,NM_000642,NM_000645,NM_000644,NM_000646,NM_000028	chr1	100350126	100350170	+	2746	2790	22	22
SGSLAVDNADPILK	27	14	AGL	P35573	1	1.0,1.05522208884,1.41656662665,1.34573829532,1.21728691477,1.22088835534,1.24009603842,1.19927971188,1.4693877551,1.05042016807	0.000,0.000,0.000,0.000,0.000,0.000,0.000,0.000,0.000,0.000	4	6	6	NM_000643,NM_000642,NM_000645,NM_000644,NM_000646,NM_000028	chr1	100350204	100350245	+	2824	2865	22	22
SGDWMIDYVSNR	28	12	AGL	P35573	1	1.0,0.764626765299,0.479488903833,0.61600537996,0.595158036315,0.475453934095,0.507061197041,0.540685944855,0.535305985205,0.599193006052	0.000,0.000,0.000,0.000,0.000,0.000,0.000,0.000,0.000,0.000	10	6	6	NM_000643,NM_000642,NM_000645,NM_000644,NM_000646,NM_000028	chr1	100356847	100356882	+	3082	3117	24	24
QMSSFVQNGSTFVK	29	14	AGL	P35573	1	1.0,1.36820652174,1.50407608696,1.75,1.14402173913,1.09510869565,1.29076086957,1.48913043478,1.69157608696,1.50951086957	0.000,0.000,0.000,0.000,0.000,0.000,0.000,0.000,0.000,0.000	4	6	6	NM_000643,NM_000642,NM_000645,NM_000644,NM_000646,NM_000028	chr1	100357285	100358018	+	3271	3312	25	26
DTFIALR	30	7	AGL	P35573	2	1.0,1.28882438316,1.76052249637,1.84905660377,1.33962264151,1.30333817126,1.39622641509,1.51814223512,1.89259796807,1.49056603774	0.004,0.043,0.054,0.029,0.030,0.040,0.019,0.073,0.024,0.002	4	6	6	NM_000643,NM_000642,NM_000645,NM_000644,NM_000646,NM_000028	chr1	100361886	100361906	+	3502	3522	27	27
HGLIPNLLGEGIYAR	31	15	AGL	P35573	2	1.0,0.947849954254,0.811527904849,0.975297346752,0.890210430009,0.838975297347,0.892955169259,0.829826166514,0.824336688015,1.08966148216	0.093,0.060,0.105,0.027,0.067,0.026,0.093,0.028,0.200,0.009	10	6	6	NM_000643,NM_000642,NM_000645,NM_000644,NM_000646,NM_000028	chr1	100366226	100366270	+	3595	3639	28	28
MVPNGLDILK	32	10	AGL	P35573	2	1.0,1.02330743618,1.16315205327,1.31964483907,1.07214206437,1.07991120977,0.942286348502,1.09211986681,1.10876803552,1.01775804661	0.092,0.051,0.087,0.002,0.048,0.102,0.030,0.096,0.051,0.047	3	6	6	NM_000643,NM_000642,NM_000645,NM_000644,NM_000646,NM_000028	chr1	100366328	100366357	+	3697	3726	28	28
NIFPYHEVTVK	33	11	AGL	P35573	1	1.0,1.32530120482,1.69427710843,1.94126506024,1.52861445783,1.36445783133,1.50602409639,1.48493975904,1.85240963855,1.60391566265	0.000,0.000,0.000,0.000,0.000,0.000,0.000,0.000,0.000,0.000	4	6	6	NM_000643,NM_000642,NM_000645,NM_000644,NM_000646,NM_000028	chr1	100378034	100378066	+	4108	4140	31	31
LFHVSEDPSDLNEK	34	14	AGL	P35573	2	1.0,2.19714964371,3.19239904988,3.70308788599,1.58669833729,1.69596199525,2.18289786223,2.34441805226,3.46318289786,2.3135391924	0.005,0.044,0.009,0.031,0.020,0.003,0.003,0.027,0.006,0.040	4	6	6	NM_000643,NM_000642,NM_000645,NM_000644,NM_000646,NM_000028	chr1	100379145	100379186	+	4210	4251	32	32
LFHVSEDPSDLNEKHPNLVHK	35	21	AGL	P35573	2	1.0,0.934917355372,1.08367768595,1.07644628099,1.1229338843,1.07438016529,0.989669421488,1.01756198347,0.980371900826,1.05165289256	0.025,0.041,0.063,0.008,0.014,0.012,0.140,0.018,0.132,0.015	8	6	6	NM_000643,NM_000642,NM_000645,NM_000644,NM_000646,NM_000028	chr1	100379145	100379207	+	4210	4272	32	32
ALEIAEK	36	7	AGL	P35573	1	1.0,0.997613365155,1.52625298329,1.36634844869,1.12410501193,1.15632458234,1.2923627685,1.35322195704,1.59069212411,1.10023866348	0.000,0.000,0.000,0.000,0.000,0.000,0.000,0.000,0.000,0.000	4	6	6	NM_000643,NM_000642,NM_000645,NM_000644,NM_000646,NM_000028	chr1	100380981	100381001	+	4396	4416	33	33
IGTQQDSIAIFSPTHGMVIR	1	20	CD226	Q15762	1	1.0,1.44218415418,0.871520342612,0.953961456103,1.07173447537,0.941113490364,0.904710920771,0.899357601713,0.990364025696,1.37580299786	0.000,0.000,0.000,0.000,0.000,0.000,0.000,0.000,0.000,0.000	5	3	3	AJ537553,NM_006566,BC074787	chr18	67614195	67614136	-	186	245	4	4
VIQVVQSDSFEAAVPSNSHIVSEPGK	2	26	CD226	Q15762	2	1.0,2.53753753754,3.06306306306,6.69369369369,1.27927927928,1.8048048048,2.66966966967,2.3993993994,4.92792792793,2.5975975976	0.005,0.022,0.016,0.021,0.016,0.011,0.077,0.000,0.085,0.041	1	3	3	AJ537553,NM_006566,BC074787	chr18	67613991	67563226	-	390	467	4	5
QIDLLTYCNLVHGR	3	14	CD226	Q15762	6	1.0,0.787632221318,0.777868185517,0.789259560618,0.816110659072,0.770545158666,0.724979658259,0.816110659072,0.755085435313,0.850284784378	0.189,0.114,0.073,0.054,0.089,0.109,0.038,0.086,0.060,0.073	6	3	3	AJ537553,NM_006566,BC074787	chr18	67563150	67563109	-	543	584	5	5
WSVIVIPDVTVSDSGLYR	4	18	CD226	Q15762	2	1.0,1.25158831004,1.58576874206,1.38119440915,1.1499364676,1.52604828463,1.23379923761,1.45997458704,1.45743329098,1.57052096569	0.035,0.053,0.068,0.031,0.011,0.002,0.040,0.020,0.157,0.056	2	3	3	AJ537553,NM_006566,BC074787	chr18	67563054	67563001	-	639	692	5	5
LTVAEGK	5	7	CD226	Q15762	7	1.0,0.932858596134,1.15666327569,1.02950152594,1.02238046796,1.09257375381,1.0986775178,0.991861648016,1.1983723296,1.04170905392	0.049,0.040,0.029,0.045,0.073,0.026,0.022,0.053,0.051,0.043	3	3	3	AJ537553,NM_006566,BC074787	chr18	67562952	67540478	-	741	761	5	6
DLFTESWDTQK	6	11	CD226	Q15762	3	1.0,1.5786259542,1.81374045802,1.84885496183,1.36946564885,1.82900763359,1.52213740458,1.80916030534,2.30687022901,1.48396946565	0.024,0.011,0.035,0.013,0.016,0.028,0.029,0.001,0.027,0.087	1	3	3	AJ537553,NM_006566,BC074787	chr18	67534625	67534593	-	882	914	7	7
SPISTSQPTNQSMDDTREDIYVNYPTFSR	7	29	CD226	Q15762	2	1.0,1.48112058465,1.03897685749,1.50304506699,1.02070645554,1.05359317905,1.15712545676,1.5371498173,1.23020706456,1.13032886724	0.132,0.042,0.046,0.123,0.034,0.021,0.071,0.020,0.072,0.043	4	3	1	NM_006566	chr18	67531657	67531571	-	1173	1259	8	8
EDIYVNYPTFSR	8	12	CD226	Q15762	1	1.0,1.6625659051,1.70298769772,2.30579964851,1.98945518453,1.539543058,2.2618629174,1.75571177504,2.64323374341,1.38664323374	0.000,0.000,0.000,0.000,0.000,0.000,0.000,0.000,0.000,0.000	1	3	3	AJ537553,NM_006566,BC074787	chr18	67531606	67531571	-	984	1019	8	8
AEKENPGLTQDIIMK	1	15	PDCD10	C9J6F3	4	1.0,0.713521772345,0.686783804431,0.663101604278,0.880825057296,0.808250572956,0.686783804431,0.698242933537,0.679144385027,0.750190985485	0.086,0.006,0.021,0.021,0.054,0.028,0.010,0.048,0.053,0.075	2	6	6	CR457107,NM_145859,NM_007217,AK291130,BC016353,NM_145860	chr3	167414914	167414870	-	151	195	6	6
ENPGLTQDIIMK	2	12	PDCD10	C9J6F3	3	1.0,1.50144092219,1.91930835735,1.53890489914,1.24207492795,1.1916426513,1.49279538905,1.58645533141,1.82997118156,1.37608069164	0.056,0.014,0.011,0.008,0.009,0.003,0.014,0.069,0.034,0.020	1	6	6	CR457107,NM_145859,NM_007217,AK291130,BC016353,NM_145860	chr3	167414905	167414870	-	160	195	6	6
SVEVNFTESLLR	3	12	PDCD10	C9J6F3	8	1.0,0.825896762905,0.933508311461,0.802274715661,0.918635170604,0.869641294838,0.919510061242,0.839895013123,0.887139107612,0.875765529309	0.130,0.033,0.073,0.055,0.024,0.055,0.047,0.030,0.026,0.071	3	6	6	CR457107,NM_145859,NM_007217,AK291130,BC016353,NM_145860	chr3	167414854	167414819	-	211	246	6	6
MAADDVEEYMIERPEPEFQDLNEK	4	24	PDCD10	C9J6F3	3	1.0,3.71,4.70666666667,4.64,2.1,2.57333333333,4.15333333333,4.60333333333,4.63,3.66	0.019,0.012,0.005,0.024,0.005,0.065,0.016,0.048,0.029,0.025	1	6	6	CR457107,NM_145859,NM_007217,AK291130,BC016353,NM_145860	chr3	167414818	167413461	-	247	318	6	7
IPDEINDR	5	8	PDCD10	C9J6F3	3	1.0,1.41678321678,1.81818181818,1.33146853147,1.42517482517,1.38321678322,1.41818181818,1.57762237762,1.74825174825,1.43776223776	0.029,0.000,0.205,0.021,0.029,0.048,0.073,0.071,0.002,0.040	1	6	6	CR457107,NM_145859,NM_007217,AK291130,BC016353,NM_145860	chr3	167413430	167413407	-	349	372	7	7
IPDEINDRVR	6	10	PDCD10	C9J6F3	1	1.0,0.0777445536096,0.00213583938488,0.0331055104656,0.159333618112,0.0995301153353,0.0205040580948,0.0130286202478,0.0130286202478,0.241349850491	0.000,0.000,0.000,0.000,0.000,0.000,0.000,0.000,0.000,0.000	2	6	6	CR457107,NM_145859,NM_007217,AK291130,BC016353,NM_145860	chr3	167413430	167413401	-	349	378	7	7
ALEHQKK	7	7	PDCD10	C9J6F3	2	1.0,0.294117647059,0.166598107775,0.195392842452,0.568490333196,0.484985602633,0.234060057589,0.215137803373,0.135335252982,0.373508844097	0.246,0.122,0.071,0.051,0.303,0.094,0.160,0.111,0.061,0.159	2	6	6	CR457107,NM_145859,NM_007217,AK291130,BC016353,NM_145860	chr3	167405104	167405084	-	475	495	9	9
ANAGKPKDPTFIPAPIQAK	1	19	AGT	P01019	1	1.0,0.358145210494,0.175716900549,0.115314215985,1.53264185479,0.323978035387,0.618059792556,0.255033557047,0.11836485662,0.425869432581	0.000,0.000,0.000,0.000,0.000,0.000,0.000,0.000,0.000,0.000	1	5	5	AK293507,NM_000029,BC011519,AK303755,BT006851	chr1	230846428	230846372	-	208	264	2	2
DPTFIPAPIQAK	2	12	AGT	P01019	1	1.0,1.18498659517,1.24530831099,1.15147453083,2.1072386059,0.954423592493,2.01072386059,1.04557640751,0.892761394102,1.01340482574	0.000,0.000,0.000,0.000,0.000,0.000,0.000,0.000,0.000,0.000	1	5	5	AK293507,NM_000029,BC011519,AK303755,BT006851	chr1	230846407	230846372	-	229	264	2	2
LDTEDKLR	3	8	AGT	P01019	1	1.0,0.939393939394,0.485858585859,0.567676767677,2.07878787879,0.547474747475,1.25050505051,0.625252525253,0.345454545455,0.662626262626	0.000,0.000,0.000,0.000,0.000,0.000,0.000,0.000,0.000,0.000	1	5	5	AK293507,NM_000029,BC011519,AK303755,BT006851	chr1	230846314	230846291	-	322	345	2	2
SLDFTELDVAAEK	4	13	AGT	P01019	1	1.0,2.15991471215,1.67590618337,2.03198294243,3.5671641791,1.2302771855,3.8144989339,1.84861407249,1.05330490405,1.6289978678	0.000,0.000,0.000,0.000,0.000,0.000,0.000,0.000,0.000,0.000	1	5	4	NM_000029,BC011519,AK303755,BT006851	chr1	230845885	230845847	-	1220	1258	2	2
ELHAPLTVVADGLFSK	1	16	SQLE	E7EVQ6	1	1.0,1.3859432799,1.13933415536,1.48088779285,1.12700369914,1.33292231813,1.61898890259,1.44266337855,1.44636251541,1.22318125771	0.000,0.000,0.000,0.000,0.000,0.000,0.000,0.000,0.000,0.000	0	3	3	NM_003129,AK295302,AK301792	chr8	126021213	126021260	+	1749	1796	5	5
SPTSDDISLLHESQSDR	1	17	RNF11	Q9Y3C5	1	1.0,1.98253968254,1.74285714286,2.17936507937,0.914285714286,1.39523809524,1.49365079365,2.07777777778,2.0,1.51428571429	0.000,0.000,0.000,0.000,0.000,0.000,0.000,0.000,0.000,0.000	1	4	4	BC020964,AK293047,NM_014372,BC047654	chr1	51702447	51702497	+	98	148	1	1
ECVICMMDFVYGDPIR	2	16	RNF11	Q9Y3C5	1	1.0,1.56635802469,2.0262345679,1.80092592593,1.28549382716,1.5200617284,1.6712962963,1.9737654321,1.82407407407,1.64814814815	0.000,0.000,0.000,0.000,0.000,0.000,0.000,0.000,0.000,0.000	1	4	4	BC020964,AK293047,NM_014372,BC047654	chr1	51735796	51736868	+	371	418	2	3
SFTCPSCMEPVDAALLSSYETN	3	22	RNF11	Q9Y3C5	1	1.0,0.883348174533,1.46571682992,0.319679430098,0.921638468388,1.09439002671,1.56544968833,1.27693677649,1.74977738201,0.842386464826	0.000,0.000,0.000,0.000,0.000,0.000,0.000,0.000,0.000,0.000	2	4	4	BC020964,AK293047,NM_014372,BC047654	chr1	51736926	51736991	+	476	541	3	3
TTPLPDGQILDHR	1	13	ITPKA	P23677	1	1.0,0.705479452055,0.618493150685,0.451369863014,0.762328767123,0.696575342466,0.517808219178,0.5,0.491095890411,0.669178082192	0.000,0.000,0.000,0.000,0.000,0.000,0.000,0.000,0.000,0.000	0	2	2	NM_002220,BC026331	chr15	41795236	41795274	+	1269	1307	7	7
DSSTCPGDYVLSVSENSR	1	18	CRKL	P46109	2	1.0,0.798816568047,0.502958579882,0.633875739645,0.841715976331,0.75,0.781065088757,0.650887573964,0.755177514793,0.676035502959	0.019,0.054,0.074,0.117,0.098,0.056,0.010,0.067,0.141,0.033	2	3	3	NM_005207,AK292909,BC043500	chr22	21272340	21272393	+	627	680	1	1
FKIGDQEFDHLPALLEFYK	2	19	CRKL	P46109	1	1.0,0.234714003945,0.0489809335963,0.068704799474,0.472715318869,0.379684418146,0.141025641026,0.107166337936,0.0719921104536,0.34188034188	0.000,0.000,0.000,0.000,0.000,0.000,0.000,0.000,0.000,0.000	2	3	3	NM_005207,AK292909,BC043500	chr22	21272433	21272489	+	720	776	1	1
IGDQEFDHLPALLEFYK	3	17	CRKL	P46109	1	1.0,1.33659491194,0.649706457926,1.02250489237,0.873776908023,0.85518590998,0.925636007828,1.00684931507,1.02152641879,0.972602739726	0.000,0.000,0.000,0.000,0.000,0.000,0.000,0.000,0.000,0.000	1	3	3	NM_005207,AK292909,BC043500	chr22	21272439	21272489	+	726	776	1	1
IHYLDTTTLIEPAPR	4	15	CRKL	P46109	8	1.0,0.687065368567,0.497913769124,0.57719054242,0.819888734353,0.719054242003,0.671766342142,0.530598052851,0.622392211405,0.710709318498	0.191,0.165,0.143,0.096,0.117,0.145,0.064,0.066,0.087,0.077	2	3	3	NM_005207,AK292909,BC043500	chr22	21272490	21288067	+	777	821	1	2
YPSPPMGSVSAPNLPTAEDNLEYVR	5	25	CRKL	P46109	1	1.0,0.973300970874,0.46359223301,0.823624595469,0.827669902913,0.636731391586,0.593851132686,0.772653721683,0.822815533981,0.691747572816	0.000,0.000,0.000,0.000,0.000,0.000,0.000,0.000,0.000,0.000	2	3	3	NM_005207,AK292909,BC043500	chr22	21288068	21288142	+	822	896	2	2
TLYDFPGNDAEDLPFK	6	16	CRKL	P46109	1	1.0,1.50907029478,0.71768707483,1.32653061224,1.05782312925,1.09070294785,1.1201814059,1.11678004535,1.21655328798,1.18253968254	0.000,0.000,0.000,0.000,0.000,0.000,0.000,0.000,0.000,0.000	1	3	3	NM_005207,AK292909,BC043500	chr22	21288143	21288190	+	897	944	2	2
TLYDFPGNDAEDLPFKK	7	17	CRKL	P46109	1	1.0,1.00720576461,0.404323458767,0.814251401121,0.812650120096,0.826261008807,0.781425140112,0.732586068855,0.741393114492,0.827862289832	0.000,0.000,0.000,0.000,0.000,0.000,0.000,0.000,0.000,0.000	2	3	3	NM_005207,AK292909,BC043500	chr22	21288143	21288193	+	897	947	2	2
VGMIPVPYVEK	8	11	CRKL	P46109	6	1.0,0.87299158378,0.481254781943,0.730680948738,0.806426931905,0.69701606733,0.657230298393,0.629686304514,0.695485845448,0.758990053558	0.053,0.037,0.031,0.011,0.026,0.027,0.050,0.023,0.017,0.042	2	3	3	NM_005207,AK292909,BC043500	chr22	21288263	21288295	+	1017	1049	2	2
RVPCAYDK	9	8	CRKL	P46109	1	1.0,0.846435100548,0.201096892139,0.555149299208,0.51858622791,0.54478976234,0.383302864107,0.4253503961,0.316879951249,0.728823887873	0.000,0.000,0.000,0.000,0.000,0.000,0.000,0.000,0.000,0.000	2	3	3	NM_005207,AK292909,BC043500	chr22	21288491	21288514	+	1245	1268	2	2
TALALEVGDIVK	10	12	CRKL	P46109	4	1.0,0.95065535852,0.393215111796,0.784888203547,0.761757902853,0.786430223593,0.763299922899,0.632228218967,0.693138010794,0.741711642251	0.061,0.088,0.027,0.118,0.019,0.031,0.043,0.071,0.039,0.019	2	3	3	NM_005207,AK292909,BC043500	chr22	21288515	21304016	+	1269	1304	2	3
KKPPPAPEGK	1	10	LARP1	Q6PKG0	2	1.0,0.958598726115,0.62898089172,0.630573248408,0.828025477707,0.772292993631,0.80652866242,0.777070063694,0.701433121019,0.917197452229	0.012,0.088,0.094,0.035,0.056,0.009,0.135,0.007,0.113,0.119	1	4	1	NM_033551	chr5	154135396	154135425	+	508	537	2	2
THFDYQFGYR	2	10	LARP1	Q6PKG0	1	1.0,0.832436587241,0.588009223674,0.823212913144,0.672559569562,0.789392774789,0.715603382014,0.667947732513,0.599538816295,0.790930053805	0.000,0.000,0.000,0.000,0.000,0.000,0.000,0.000,0.000,0.000	2	4	3	NM_015315,BC001460,NM_033551	chr5	154173560	154173688	+	862	891	7	8
MDADGFLPITLIASFHR	3	17	LARP1	Q6PKG0	1	1.0,1.36036789298,0.557692307692,0.599498327759,0.68143812709,1.86287625418,1.98244147157,1.15551839465,1.20401337793,2.08695652174	0.000,0.000,0.000,0.000,0.000,0.000,0.000,0.000,0.000,0.000	4	4	3	NM_015315,BC001460,NM_033551	chr5	154174790	154174840	+	1081	1131	9	9
FQQVPTDALANK	4	12	LARP1	Q6PKG0	1	1.0,0.919389978214,0.60058097313,0.476397966594,0.718954248366,0.859840232389,0.663761801017,0.713144517066,0.654320987654,0.737109658678	0.000,0.000,0.000,0.000,0.000,0.000,0.000,0.000,0.000,0.000	1	4	3	NM_015315,BC001460,NM_033551	chr5	154182964	154183125	+	2017	2052	13	14
FQHPSHELLK	5	10	LARP1	Q6PKG0	1	1.0,0.972003499563,0.839020122485,0.727034120735,0.902012248469,0.839020122485,0.735783027122,0.834645669291,0.846894138233,0.862642169729	0.000,0.000,0.000,0.000,0.000,0.000,0.000,0.000,0.000,0.000	1	4	4	NM_015315,BC033856,BC001460,NM_033551	chr5	154185508	154185537	+	2407	2436	16	16
ENGFTQHVYHK	6	11	LARP1	Q6PKG0	1	1.0,0.856130403969,0.63571934798,0.501063075833,0.645641389086,0.733522324592,0.760453579022,0.7597448618,0.607370659107,0.721474131821	0.000,0.000,0.000,0.000,0.000,0.000,0.000,0.000,0.000,0.000	1	4	4	NM_015315,BC033856,BC001460,NM_033551	chr5	154185538	154185570	+	2437	2469	16	16
QLALEDAK	7	8	LARP1	Q6PKG0	1	1.0,1.10446428571,0.8125,0.759821428571,0.836607142857,0.908035714286,0.888392857143,0.886607142857,0.847321428571,0.928571428571	0.000,0.000,0.000,0.000,0.000,0.000,0.000,0.000,0.000,0.000	1	4	4	NM_015315,BC033856,BC001460,NM_033551	chr5	154188129	154188152	+	2602	2625	17	17
LQEYLGK	8	7	LARP1	Q6PKG0	1	1.0,0.757556270096,0.518327974277,0.450803858521,0.5961414791,0.692604501608,0.544694533762,0.585209003215,0.482958199357,0.629581993569	0.000,0.000,0.000,0.000,0.000,0.000,0.000,0.000,0.000,0.000	1	4	4	NM_015315,BC033856,BC001460,NM_033551	chr5	154191150	154191170	+	2824	2844	19	19
RLEDFR	9	6	LARP1	Q6PKG0	1	1.0,1.03097893432,1.33581164808,1.52416356877,1.3209417596,1.25278810409,1.34076827757,1.36802973978,1.34572490706,1.37298636927	0.000,0.000,0.000,0.000,0.000,0.000,0.000,0.000,0.000,0.000	5	4	4	NM_015315,BC033856,BC001460,NM_033551	chr5	154191177	154191194	+	2851	2868	19	19
VDPPMGEEGNHKR	10	13	LARP1	Q6PKG0	1	1.0,1.36288659794,1.01030927835,0.774226804124,1.02474226804,1.00721649485,1.20927835052,1.23402061856,0.901030927835,0.910309278351	0.000,0.000,0.000,0.000,0.000,0.000,0.000,0.000,0.000,0.000	3	4	4	NM_015315,BC033856,BC001460,NM_033551	chr5	154191195	154193479	+	2869	2907	19	20
QAEDIRDIYDFR	1	12	CAMK1	Q14012	3	1.0,0.774471417384,0.696162881754,0.60375880971,0.979639780736,1.09397024276,0.831636648395,0.75646045419,0.642129992169,0.746280344558	0.003,0.003,0.033,0.010,0.032,0.030,0.038,0.036,0.045,0.009	8	2	2	AB451277,NM_003656	chr3	9809400	9809365	-	34	69	2	2
DVLGTGAFSEVILAEDKR	2	18	CAMK1	Q14012	4	1.0,0.940952380952,1.07238095238,0.871428571429,0.904761904762,1.05619047619,1.05333333333,1.06571428571,1.07333333333,1.07047619048	0.201,0.041,0.072,0.037,0.013,0.039,0.018,0.027,0.098,0.036	4	2	2	AB451277,NM_003656	chr3	9809364	9807535	-	70	123	2	3
EALEGKEGSMENEIAVLHK	3	19	CAMK1	Q14012	1	1.0,0.130424415832,0.0405340963281,0.0488793514545,0.178350023844,0.123748211731,0.0469718645684,0.0495946590367,0.036719122556,0.320457796853	0.000,0.000,0.000,0.000,0.000,0.000,0.000,0.000,0.000,0.000	6	2	2	AB451277,NM_003656	chr3	9807498	9804897	-	160	216	3	4
EGSMENEIAVLHK	4	13	CAMK1	Q14012	15	1.0,1.00712830957,1.07433808554,0.92566191446,1.13645621181,1.0183299389,1.12932790224,1.02443991853,1.12016293279,1.06619144603	0.108,0.034,0.137,0.069,0.058,0.062,0.106,0.029,0.094,0.117	3	2	2	AB451277,NM_003656	chr3	9807480	9804897	-	178	216	3	4
HPNIVALDDIYESGGHLYLIMQLVSGGELFDR	5	32	CAMK1	Q14012	1	1.0,0.755737704918,0.94262295082,0.754918032787,0.749180327869,0.858196721311,1.1,1.01229508197,0.82131147541,0.931967213115	0.000,0.000,0.000,0.000,0.000,0.000,0.000,0.000,0.000,0.000	5	2	2	AB451277,NM_003656	chr3	9804890	9804709	-	223	318	4	5
LIFQVLDAVK	6	10	CAMK1	Q14012	3	1.0,1.16441441441,1.48873873874,0.963963963964,1.07995495495,1.24324324324,1.3231981982,1.2972972973,1.16554054054,1.1768018018	0.118,0.010,0.139,0.004,0.063,0.003,0.129,0.028,0.087,0.086	4	2	2	AB451277,NM_003656	chr3	9804666	9804637	-	361	390	5	5
YLHDLGIVHR	7	10	CAMK1	Q14012	1	1.0,1.76830892144,1.3741677763,1.73768308921,0.705725699068,2.24900133156,2.21171770972,1.90945406125,1.94007989348,1.70972037284	0.000,0.000,0.000,0.000,0.000,0.000,0.000,0.000,0.000,0.000	2	2	2	AB451277,NM_003656	chr3	9804636	9804607	-	391	420	5	5
DLKPENLLYYSLDEDSK	8	17	CAMK1	Q14012	1	1.0,1.45454545455,1.77272727273,1.48011363636,1.38068181818,1.44034090909,1.52698863636,1.50426136364,1.77556818182,1.56107954545	0.000,0.000,0.000,0.000,0.000,0.000,0.000,0.000,0.000,0.000	1	2	2	AB451277,NM_003656	chr3	9804606	9803400	-	421	471	5	6
MEDPGSVLSTACGTPGYVAPEVLAQKPYSK	9	30	CAMK1	Q14012	1	1.0,0.892890120037,1.01385041551,0.783933518006,1.00461680517,1.00646352724,0.850415512465,0.953831948292,0.956602031394,1.01477377655	0.000,0.000,0.000,0.000,0.000,0.000,0.000,0.000,0.000,0.000	7	2	2	AB451277,NM_003656	chr3	9803369	9803186	-	502	591	6	7
LFEQILK	10	7	CAMK1	Q14012	4	1.0,1.39090909091,1.60649350649,1.27142857143,1.17922077922,1.32987012987,1.49480519481,1.56623376623,1.66753246753,1.45194805195	0.041,0.101,0.067,0.058,0.069,0.048,0.015,0.086,0.110,0.008	1	2	2	AB451277,NM_003656	chr3	9802409	9802389	-	676	696	8	8
AEYEFDSPYWDDISDSAK	11	18	CAMK1	Q14012	1	1.0,2.64285714286,3.3064516129,2.70046082949,1.68894009217,2.12903225806,2.82258064516,3.0668202765,3.26958525346,2.67741935484	0.000,0.000,0.000,0.000,0.000,0.000,0.000,0.000,0.000,0.000	1	2	2	AB451277,NM_003656	chr3	9802388	9801430	-	697	750	8	9
HLMEKDPEK	12	9	CAMK1	Q14012	1	1.0,2.17817371938,3.28062360802,2.67037861915,1.87750556793,2.22494432071,2.69933184855,3.34966592428,3.39643652561,2.29844097996	0.000,0.000,0.000,0.000,0.000,0.000,0.000,0.000,0.000,0.000	1	2	2	AB451277,NM_003656	chr3	9801417	9801391	-	763	789	9	9
FTCEQALQHPWIAGDTALDK	13	20	CAMK1	Q14012	1	1.0,1.10684647303,1.21058091286,1.00414937759,0.913900414938,1.03215767635,1.03941908714,1.1244813278,1.16182572614,1.11618257261	0.000,0.000,0.000,0.000,0.000,0.000,0.000,0.000,0.000,0.000	1	2	2	AB451277,NM_003656	chr3	9801387	9801232	-	793	852	9	10
NIHQSVSEQIK	14	11	CAMK1	Q14012	5	1.0,1.2112125163,1.90091264668,1.34680573664,1.20990873533,1.22816166884,1.58670143416,1.42112125163,1.84615384615,1.26857887875	0.160,0.059,0.292,0.030,0.096,0.026,0.019,0.083,0.162,0.072	1	2	2	AB451277,NM_003656	chr3	9801231	9801199	-	853	885	10	10
NIHQSVSEQIKK	15	12	CAMK1	Q14012	3	1.0,0.946921443737,1.20488322718,0.973460721868,1.24309978769,1.25690021231,1.25690021231,0.922505307856,1.2186836518,1.12526539278	0.029,0.012,0.070,0.029,0.000,0.023,0.134,0.045,0.020,0.124	3	2	2	AB451277,NM_003656	chr3	9801231	9801196	-	853	888	10	10
KLQLGTSQEGQGQTASHGELLTPVAGGPAAGCCCR	16	35	CAMK1	Q14012	1	1.0,0.825669183253,0.36925188744,0.687714481812,0.622512010981,0.641729581332,0.398764584763,0.553191489362,0.51544269046,0.512697323267	0.000,0.000,0.000,0.000,0.000,0.000,0.000,0.000,0.000,0.000	6	2	2	AB451277,NM_003656	chr3	9799491	9799280	-	952	1056	11	12
LQLGTSQEGQGQTASHGELLTPVAGGPAAGCCCR	17	34	CAMK1	Q14012	2	1.0,1.45111731844,2.10335195531,0.927374301676,1.53491620112,1.81843575419,2.06424581006,1.86173184358,1.39944134078,1.85335195531	0.239,0.035,0.146,0.093,0.014,0.044,0.173,0.171,0.049,0.080	4	2	2	AB451277,NM_003656	chr3	9799488	9799280	-	955	1056	11	12
DCCVEPGTELSPTLPHQL	18	18	CAMK1	Q14012	1	1.0,0.94701986755,1.69646799117,0.756070640177,1.22075055188,1.44922737307,1.54635761589,1.46357615894,1.33002207506,1.02759381898	0.000,0.000,0.000,0.000,0.000,0.000,0.000,0.000,0.000,0.000	4	2	2	AB451277,NM_003656	chr3	9799279	9799226	-	1057	1110	12	12
EATLITIK	1	8	PIK3CA	P42336	1	1.0,1.21643518519,1.24652777778,1.24421296296,1.09375,1.09953703704,1.21296296296,1.16319444444,1.23842592593,1.18981481481	0.000,0.000,0.000,0.000,0.000,0.000,0.000,0.000,0.000,0.000	1	6	4	AK292940,BC113603,NM_006218,U79143	chr3	178916728	178916751	+	230	253	2	2
VIEPVGNREEK	2	11	PIK3CA	P42336	1	1.0,0.682492581602,0.622403560831,0.620178041543,0.885014836795,0.859792284866,0.621661721068,0.637982195846,0.566023738872,0.746290801187	0.000,0.000,0.000,0.000,0.000,0.000,0.000,0.000,0.000,0.000	2	6	4	AK292940,BC113603,NM_006218,U79143	chr3	178916914	178916946	+	416	448	2	2
INHDCVPEQVIAEAIR	3	16	PIK3CA	P42336	1	1.0,0.953598484848,0.824810606061,0.964962121212,1.03882575758,0.920454545455,0.900568181818,0.765151515152,0.797348484848,1.10606060606	0.000,0.000,0.000,0.000,0.000,0.000,0.000,0.000,0.000,0.000	4	6	5	AK292940,BC113603,NM_006218,U79143,AK302608	chr3	178919146	178919193	+	746	793	4	4
TGIYHGGEPLCDNVNTQR	4	18	PIK3CA	P42336	1	1.0,0.648919753086,0.802469135802,0.692901234568,0.825617283951,0.934413580247,0.864197530864,0.945216049383,0.858796296296,0.797067901235	0.000,0.000,0.000,0.000,0.000,0.000,0.000,0.000,0.000,0.000	3	6	6	AK292940,BC113603,NM_006218,U79143,AK302608,AK297203	chr3	178922303	178922356	+	1187	1240	6	6
LINLTDILK	5	9	PIK3CA	P42336	2	1.0,1.30384615385,1.52692307692,1.29358974359,1.29230769231,1.36153846154,1.46025641026,1.38076923077,1.55256410256,1.31153846154	0.001,0.037,0.058,0.012,0.024,0.076,0.011,0.105,0.049,0.017	1	6	6	AK292940,BC113603,NM_006218,U79143,AK302608,AK297203	chr3	178938892	178938918	+	2249	2275	14	14
DDGQLFHIDFGHFLDHK	6	17	PIK3CA	P42336	2	1.0,1.62016806723,2.34789915966,1.89075630252,1.50420168067,1.64369747899,2.16134453782,2.07731092437,2.31764705882,1.58151260504	0.035,0.015,0.060,0.088,0.026,0.032,0.110,0.009,0.027,0.110	1	6	6	AK292940,BC113603,NM_006218,U79143,AK302608,AK297203	chr3	178947898	178948051	+	2888	2938	19	20
DDGQLFHIDFGHFLDHKK	7	18	PIK3CA	P42336	1	1.0,0.858620689655,0.906896551724,0.55,1.08620689655,1.07155172414,0.901724137931,0.881896551724,0.723275862069,0.896551724138	0.000,0.000,0.000,0.000,0.000,0.000,0.000,0.000,0.000,0.000	2	6	6	AK292940,BC113603,NM_006218,U79143,AK302608,AK297203	chr3	178947898	178948054	+	2888	2941	19	20
TLALDKTEQEALEYFMK	8	17	PIK3CA	P42336	1	1.0,1.15016322089,1.13819368879,1.12078346028,1.05767138194,1.16974972797,1.21327529924,1.13710554951,1.11534276387,1.05875952122	0.000,0.000,0.000,0.000,0.000,0.000,0.000,0.000,0.000,0.000	1	6	6	AK292940,BC113603,NM_006218,U79143,AK302608,AK297203	chr3	178952018	178952068	+	3188	3238	21	21
VDSPVTVCGDIHGQFYDLK	1	19	PPP4C	H3BTA2	1	1.0,1.08826815642,1.20446927374,1.16759776536,1.15754189944,1.05698324022,1.32849162011,1.40893854749,1.17765363128,1.14078212291	0.000,0.000,0.000,0.000,0.000,0.000,0.000,0.000,0.000,0.000	2	4	4	NM_002720,X70218,BT019746,BC001416	chr16	30092614	30093843	+	237	293	3	4
AHQLVMEGYK	2	10	PPP4C	H3BTA2	1	1.0,1.13925327952,0.994954591322,0.955600403633,0.989909182644,1.087790111,1.06962663976,1.24318869828,1.18466195762,0.991927346115	0.000,0.000,0.000,0.000,0.000,0.000,0.000,0.000,0.000,0.000	1	4	4	NM_002720,X70218,BT019746,BC001416	chr16	30096091	30096120	+	813	842	8	8
ILPCSHAYHCK	1	11	RNF13	C9J7B4	1	1.0,0.955065359477,0.619281045752,0.882352941176,0.68137254902,0.830882352941,0.593954248366,0.908496732026,0.526960784314,0.742647058824	0.000,0.000,0.000,0.000,0.000,0.000,0.000,0.000,0.000,0.000	0	7	7	AF037204,NM_007282,AF070558,AK090771,NM_183381,BC009803,CR456804	chr3	149677905	149678540	+	914	946	10	11
YPGQGSPGGNR	1	11	PRNP	P04156-2	1	1.0,2.13290460879,0.518756698821,1.09539121115,0.499464094319,0.573419078242,0.399785637728,0.91961414791,0.572347266881,1.60557341908	0.000,0.000,0.000,0.000,0.000,0.000,0.000,0.000,0.000,0.000	2	13	10	NM_000311,AB300825,AB300823,AK295943,NM_183079,NM_001080121,NM_001080122,NM_001080123,AY569456,D00015	chr20	4679978	4680010	+	484	516	2	2
YPNQVYYRPMDEYSNQNNFVHDCVNITIK	2	29	PRNP	P04156-2	1	1.0,1.18948247078,0.839732888147,0.5,0.704507512521,0.625208681135,0.614357262104,0.885642737896,0.590150250417,1.08013355593	0.000,0.000,0.000,0.000,0.000,0.000,0.000,0.000,0.000,0.000	1	13	13	NM_000311,AB300825,AK090575,AB300823,AK295943,NM_183079,AK293312,NM_001080121,NM_001080122,NM_001080123,AY569456,AK295415,D00015	chr20	4680335	4680421	+	841	927	2	2
QHTVTTTTK	3	9	PRNP	P04156-2	1	1.0,1.25591586328,0.674846625767,0.96231375986,0.508326029798,0.908851884312,0.484662576687,1.27782646801,0.59509202454,0.716914986854	0.000,0.000,0.000,0.000,0.000,0.000,0.000,0.000,0.000,0.000	2	13	13	NM_000311,AB300825,AK090575,AB300823,AK295943,NM_183079,AK293312,NM_001080121,NM_001080122,NM_001080123,AY569456,AK295415,D00015	chr20	4680422	4680448	+	928	954	2	2
VVEQMCITQYER	4	12	PRNP	P04156-2	2	1.0,1.027100271,1.01445347787,0.739837398374,0.806684733514,0.805781391147,0.70460704607,0.889792231256,0.83288166215,1.0216802168	0.074,0.031,0.092,0.014,0.010,0.054,0.085,0.061,0.019,0.030	1	13	12	NM_000311,AK090575,AB300823,AK295943,NM_183079,AK293312,NM_001080121,NM_001080122,NM_001080123,AY569456,AK295415,D00015	chr20	4680491	4680526	+	997	1032	2	2
ESQAYYQR	5	8	PRNP	P04156-2	5	1.0,0.851311953353,0.650874635569,0.57361516035,0.623177842566,0.701895043732,0.492711370262,0.627551020408,0.566326530612,0.872448979592	0.063,0.055,0.018,0.035,0.012,0.019,0.010,0.025,0.034,0.049	1	13	12	NM_000311,AK090575,AB300823,AK295943,NM_183079,AK293312,NM_001080121,NM_001080122,NM_001080123,AY569456,AK295415,D00015	chr20	4680527	4680550	+	1033	1056	2	2
DLVIIDDR	1	8	FIG4	Q92562	1	1.0,1.22716627635,1.26346604215,1.38407494145,0.988290398126,1.04215456674,1.25175644028,1.20843091335,1.26112412178,1.11709601874	0.000,0.000,0.000,0.000,0.000,0.000,0.000,0.000,0.000,0.000	1	3	2	AK291671,NM_014845	chr6	110036356	110036379	+	282	305	2	2
MADIGGHAIYK	2	11	FIG4	Q92562	1	1.0,0.637713437268,0.775055679287,0.634743875278,0.781737193764,0.820341499629,0.681514476615,0.637713437268,0.694877505568,0.776540460282	0.000,0.000,0.000,0.000,0.000,0.000,0.000,0.000,0.000,0.000	3	3	2	AK291671,NM_014845	chr6	110048368	110048400	+	486	518	4	4
TNCVDCLDR	3	9	FIG4	Q92562	1	1.0,1.15434782609,1.30108695652,1.05760869565,0.964130434783,1.21413043478,1.08369565217,1.09130434783,1.12173913043,1.12391304348	0.000,0.000,0.000,0.000,0.000,0.000,0.000,0.000,0.000,0.000	2	3	3	AK291671,AK293422,NM_014845	chr6	110086231	110086257	+	1590	1616	14	14
YYSNAFSDADR	4	11	FIG4	Q92562	1	1.0,2.22058823529,1.56617647059,2.79227941176,1.39338235294,1.25367647059,1.81801470588,1.95588235294,2.23897058824,1.71691176471	0.000,0.000,0.000,0.000,0.000,0.000,0.000,0.000,0.000,0.000	1	3	3	AK291671,AK293422,NM_014845	chr6	110088077	110098135	+	1869	1901	15	16
HLPLPYDEVICAVNLK	5	16	FIG4	Q92562	1	1.0,2.33603238866,2.45951417004,2.54858299595,1.6012145749,1.51821862348,2.4008097166,2.54251012146,2.61538461538,2.36234817814	0.000,0.000,0.000,0.000,0.000,0.000,0.000,0.000,0.000,0.000	1	3	2	AK291671,NM_014845	chr6	110106207	110107527	+	2064	2111	17	18
DFLAGGIAAAISK	1	13	SLC25A6	P12236	4	1.0,0.966698382493,0.873453853473,1.02854424358,0.950523311132,0.938154138915,0.919124643197,0.935299714558,0.879162702188,0.859181731684	0.023,0.062,0.028,0.026,0.115,0.008,0.046,0.074,0.061,0.019	0	4	4	BC007295,BC008935,NM_001636,BC007850	chrX	1510872	1510834	-	83	121	1	1
SAAASLSSMELIPIEFVLPTSQR	1	23	PIK3CG	P48736	1	1.0,1.0998980632,1.10193679918,0.931702344546,1.01019367992,1.13557594292,1.09276248726,1.28338430173,1.20897043833,1.25280326198	0.000,0.000,0.000,0.000,0.000,0.000,0.000,0.000,0.000,0.000	2	3	3	AF327656,NM_002649,AK292684	chr7	106508085	106508153	+	79	147	3	3
ALETSVAADFYHR	2	13	PIK3CG	P48736	2	1.0,0.927342256214,0.672084130019,1.06787762906,1.14340344168,0.996175908222,1.54875717017,0.655831739962,0.699808795411,0.826003824092	0.228,0.062,0.084,0.020,0.158,0.270,0.776,0.060,0.014,0.082	8	3	3	AF327656,NM_002649,AK292684	chr7	106508238	106508276	+	232	270	3	3
HPPSEESQAFQR	3	12	PIK3CG	P48736	2	1.0,0.979127134725,0.897533206831,0.819734345351,1.10341555977,0.826375711575,0.980075901328,0.898481973435,0.870018975332,0.857685009488	0.064,0.047,0.059,0.005,0.045,0.095,0.008,0.116,0.140,0.108	6	3	3	AF327656,NM_002649,AK292684	chr7	106508427	106508462	+	421	456	3	3
SLMDIPESQSEQDFVLR	4	17	PIK3CG	P48736	1	1.0,1.66853146853,1.54125874126,1.52867132867,1.2013986014,1.33286713287,1.40559440559,1.65594405594,1.61958041958,1.47552447552	0.000,0.000,0.000,0.000,0.000,0.000,0.000,0.000,0.000,0.000	3	3	3	AF327656,NM_002649,AK292684	chr7	106508775	106508825	+	769	819	3	3
DEYLVGETPIK	5	11	PIK3CG	P48736	1	1.0,0.292038435141,0.202127659574,0.150995195607,0.254632807138,0.133836650652,0.206588881263,0.295470144132,0.16163349348,0.318462594372	0.000,0.000,0.000,0.000,0.000,0.000,0.000,0.000,0.000,0.000	6	3	3	AF327656,NM_002649,AK292684	chr7	106508838	106508870	+	832	864	3	3
DHESVFTVSLWDCDRK	6	16	PIK3CG	P48736	1	1.0,1.26757607555,1.03357817419,0.895068205666,1.06925498426,1.13955928646,1.14480587618,1.23504721931,0.853095487933,1.09863588667	0.000,0.000,0.000,0.000,0.000,0.000,0.000,0.000,0.000,0.000	4	3	3	AF327656,NM_002649,AK292684	chr7	106509039	106509086	+	1033	1080	3	3
GIDIPVLPR	7	9	PIK3CG	P48736	3	1.0,1.01505174036,0.967074317968,0.808090310442,0.992474129821,0.936030103481,0.873000940734,0.88334901223,0.989651928504,0.981185324553	0.009,0.054,0.041,0.020,0.005,0.022,0.011,0.016,0.096,0.013	7	3	3	AF327656,NM_002649,AK292684	chr7	106509105	106509131	+	1099	1125	3	3
ASAESPSSESK	8	11	PIK3CG	P48736	1	1.0,1.02583732057,1.18086124402,0.812440191388,0.84019138756,0.924401913876,1.01722488038,0.99043062201,0.989473684211,0.881339712919	0.000,0.000,0.000,0.000,0.000,0.000,0.000,0.000,0.000,0.000	1	3	3	AF327656,NM_002649,AK292684	chr7	106509339	106509371	+	1333	1365	3	3
LTSATNPDKENSMSISILLDNYCHPIALPK	9	30	PIK3CG	P48736	1	1.0,1.52910737387,1.45407503234,1.20957309185,1.25614489004,1.37257438551,1.44760672704,1.46442432083,1.40879689521,1.54851228978	0.000,0.000,0.000,0.000,0.000,0.000,0.000,0.000,0.000,0.000	3	3	3	AF327656,NM_002649,AK292684	chr7	106509510	106509599	+	1504	1593	3	3
HQPTPDPEGDR	10	11	PIK3CG	P48736	1	1.0,5.23897058824,5.17279411765,3.82720588235,2.60661764706,3.10294117647,3.95588235294,4.28676470588,4.75,3.84926470588	0.000,0.000,0.000,0.000,0.000,0.000,0.000,0.000,0.000,0.000	3	3	3	AF327656,NM_002649,AK292684	chr7	106509600	106509632	+	1594	1626	3	3
LFSSVK	11	6	PIK3CG	P48736	1	1.0,0.974060822898,0.813059033989,0.919499105546,0.820214669052,0.884615384615,0.815742397138,0.864937388193,0.844364937388,0.893559928444	0.000,0.000,0.000,0.000,0.000,0.000,0.000,0.000,0.000,0.000	5	3	3	AF327656,NM_002649,AK292684	chr7	106509780	106509797	+	1774	1791	3	3
WGQQEIVAK	12	9	PIK3CG	P48736	1	1.0,0.811930405965,0.719138359569,0.730737365369,0.959403479702,0.677713338857,0.720795360398,0.695111847556,0.682684341342,0.750621375311	0.000,0.000,0.000,0.000,0.000,0.000,0.000,0.000,0.000,0.000	6	3	3	AF327656,NM_002649,AK292684	chr7	106509798	106509824	+	1792	1818	3	3
FEPYHDSALAR	13	11	PIK3CG	P48736	2	1.0,1.04126679463,1.0,0.853166986564,0.957773512476,0.833973128599,0.847408829175,0.897312859885,0.890595009597,0.930902111324	0.024,0.022,0.008,0.021,0.022,0.014,0.020,0.071,0.072,0.023	7	3	3	AF327656,NM_002649,AK292684	chr7	106512991	106513023	+	2005	2037	4	4
GCGTAMLHDFTQQVQVIEMLQK	14	22	PIK3CG	P48736	1	1.0,1.24134078212,1.13407821229,0.998882681564,1.22793296089,1.07374301676,1.00893854749,1.02793296089,1.17206703911,1.18547486034	0.000,0.000,0.000,0.000,0.000,0.000,0.000,0.000,0.000,0.000	7	3	3	AF327656,NM_002649,AK292684	chr7	106513263	106513328	+	2167	2232	5	5
YDVSSQVISQLK	15	12	PIK3CG	P48736	1	1.0,1.3995215311,1.28947368421,1.19377990431,1.09330143541,1.28349282297,1.20933014354,1.42822966507,1.36363636364,1.18421052632	0.000,0.000,0.000,0.000,0.000,0.000,0.000,0.000,0.000,0.000	3	3	3	AF327656,NM_002649,AK292684	chr7	106513365	106515161	+	2269	2304	5	6
QKLENLQNSQLPESFR	16	16	PIK3CG	P48736	1	1.0,1.08803165183,1.11078140455,0.832838773492,0.970326409496,1.02077151335,1.00098911968,0.955489614243,0.975272007913,0.850642927794	0.000,0.000,0.000,0.000,0.000,0.000,0.000,0.000,0.000,0.000	1	3	3	AF327656,NM_002649,AK292684	chr7	106515162	106515209	+	2305	2352	6	6
LENLQNSQLPESFR	17	14	PIK3CG	P48736	1	1.0,1.47664835165,1.67582417582,1.375,1.32554945055,1.44230769231,1.49587912088,1.56181318681,1.44917582418,1.52335164835	0.000,0.000,0.000,0.000,0.000,0.000,0.000,0.000,0.000,0.000	3	3	3	AF327656,NM_002649,AK292684	chr7	106515168	106515209	+	2311	2352	6	6
CADPTALSNETIGIIFK	18	17	PIK3CG	P48736	1	1.0,1.21618625277,1.24833702882,1.08647450111,1.0199556541,1.16186252772,1.23059866962,1.21507760532,1.16518847007,1.15188470067	0.000,0.000,0.000,0.000,0.000,0.000,0.000,0.000,0.000,0.000	3	3	3	AF327656,NM_002649,AK292684	chr7	106520021	106520071	+	2449	2499	7	7
HGDDLRQDMLILQILR	19	16	PIK3CG	P48736	2	1.0,0.587319884726,0.400576368876,0.312968299712,0.710086455331,0.707780979827,0.409221902017,0.491066282421,0.348703170029,0.568299711816	0.144,0.033,0.125,0.040,0.012,0.108,0.043,0.041,0.092,0.045	6	3	3	AF327656,NM_002649,AK292684	chr7	106520072	106522570	+	2500	2547	7	8
DATTIAK	20	7	PIK3CG	P48736	1	1.0,1.05091258405,0.970220941402,0.957732949087,0.872238232469,0.982708933718,0.829971181556,0.942363112392,0.881844380403,0.943323727185	0.000,0.000,0.000,0.000,0.000,0.000,0.000,0.000,0.000,0.000	5	3	3	AF327656,NM_002649,AK292684	chr7	106523498	106523518	+	2650	2670	9	9
EKSPTEEK	21	8	PIK3CG	P48736	1	1.0,1.22556390977,1.16004296455,1.03114930183,0.980665950591,1.08270676692,1.05907626208,1.09881847476,1.08915145005,1.12030075188	0.000,0.000,0.000,0.000,0.000,0.000,0.000,0.000,0.000,0.000	3	3	3	AF327656,NM_002649,AK292684	chr7	106523585	106523608	+	2737	2760	9	9
HNDNIMITETGNLFHIDFGHILGNYK	22	26	PIK3CG	P48736	1	1.0,1.30616996508,1.83934807916,0.611175785797,1.13853317811,1.37485448196,1.52619324796,1.82537834692,1.42840512224,1.29220023283	0.000,0.000,0.000,0.000,0.000,0.000,0.000,0.000,0.000,0.000	2	3	3	AF327656,NM_002649,AK292684	chr7	106524681	106526626	+	2842	2919	10	11
FQDICVK	23	7	PIK3CG	P48736	1	1.0,1.33598183882,1.23723041998,1.16231555051,0.947786606129,1.05448354143,1.0839954597,1.25198637911,1.06696935301,1.123723042	0.000,0.000,0.000,0.000,0.000,0.000,0.000,0.000,0.000,0.000	3	3	3	AF327656,NM_002649,AK292684	chr7	106526732	106545568	+	3025	3045	11	12
DALTVGK	24	7	PIK3CG	P48736	2	1.0,1.44457687723,1.33253873659,1.19904648391,0.980929678188,1.14779499404,1.17640047676,1.42431466031,1.43504171633,1.12991656734	0.021,0.051,0.101,0.045,0.025,0.021,0.102,0.053,0.117,0.095	3	3	3	AF327656,NM_002649,AK292684	chr7	106545680	106545700	+	3157	3177	12	12
KPNIINFDTSLPTSHTYLGADMEEFHGR	1	28	CRBN	J3QT87	1	1.0,0.721285140562,0.78313253012,0.718875502008,0.889959839357,0.957429718876,0.8,0.759036144578,0.882730923695,0.84578313253	0.000,0.000,0.000,0.000,0.000,0.000,0.000,0.000,0.000,0.000	2	5	4	AF117230,BC017419,BC067811,NM_016302	chr3	3216894	3215910	-	121	204	2	3
EEQDFGIEIVK	2	11	CRBN	J3QT87	1	1.0,0.901728844404,0.974522292994,0.758871701547,0.992720655141,1.01910828025,0.917197452229,0.939945404914,1.01091901729,1.04367606915	0.000,0.000,0.000,0.000,0.000,0.000,0.000,0.000,0.000,0.000	2	5	5	AF117230,BC017419,BC067811,NM_016302,AK301423	chr3	3214551	3214519	-	430	462	4	4
TQSDGIQQAK	3	10	CRBN	J3QT87	2	1.0,0.902874132805,1.23092170466,0.887016848365,1.01486620416,1.0574826561,0.971258671952,0.860257680872,1.25371655104,1.01684836472	0.083,0.067,0.113,0.059,0.092,0.016,0.083,0.068,0.129,0.065	3	5	5	AF117230,BC017419,BC067811,NM_016302,AK301423	chr3	3214473	3209462	-	508	537	4	5
VQILPECVLPSTMSAVQLESLNK	4	23	CRBN	J3QT87	1	1.0,1.05287896592,1.46650998825,1.21504112808,1.18683901293,1.20211515864,1.21621621622,1.14218566392,1.21034077556,1.19153936545	0.000,0.000,0.000,0.000,0.000,0.000,0.000,0.000,0.000,0.000	1	5	5	AF117230,BC017419,BC067811,NM_016302,AK301423	chr3	3209461	3209393	-	538	606	5	5
EDQCSYK	5	7	CRBN	J3QT87	2	1.0,0.92746615087,1.14023210832,0.857833655706,0.988394584139,1.07253384913,0.94584139265,0.869439071567,1.11798839458,0.911992263056	0.001,0.045,0.018,0.038,0.007,0.008,0.062,0.020,0.069,0.020	3	5	5	AF117230,BC017419,BC067811,NM_016302,AK301423	chr3	3209359	3209339	-	640	660	5	5
EWDENLKDDSLPSNPIDFSYR	6	21	CRBN	J3QT87	1	1.0,1.53422619048,1.86607142857,1.65178571429,1.3556547619,1.55208333333,1.61755952381,1.58482142857,1.77827380952,1.59672619048	0.000,0.000,0.000,0.000,0.000,0.000,0.000,0.000,0.000,0.000	1	5	4	AF117230,BC017419,BC067811,NM_016302	chr3	3196479	3195746	-	781	843	7	8
VAACLPIDDVLR	7	12	CRBN	J3QT87	2	1.0,0.726080246914,0.751543209877,0.614969135802,0.869598765432,0.904320987654,0.690586419753,0.688271604938,0.711419753086,0.834104938272	0.237,0.070,0.131,0.193,0.220,0.144,0.029,0.055,0.213,0.025	2	5	5	AF117230,BC017419,BC067811,NM_016302,AK301423	chr3	3195745	3195710	-	844	879	8	8
CTSLCCK	8	7	CRBN	J3QT87	1	1.0,0.930165586753,0.446364290857,0.821454283657,0.461483081353,0.880489560835,0.342692584593,0.940244780418,0.375809935205,0.452843772498	0.000,0.000,0.000,0.000,0.000,0.000,0.000,0.000,0.000,0.000	4	5	5	AF117230,BC017419,BC067811,NM_016302,AK301423	chr3	3195172	3195152	-	946	966	9	9
QCQETEITTK	9	10	CRBN	J3QT87	1	1.0,0.826745164003,0.93944491169,0.777964676198,0.753574432296,0.845248107653,0.755256518082,0.668629100084,0.909167367536,0.899074852817	0.000,0.000,0.000,0.000,0.000,0.000,0.000,0.000,0.000,0.000	3	5	5	AF117230,BC017419,BC067811,NM_016302,AK301423	chr3	3195151	3195122	-	967	996	9	9
VLEEYGAGVCSTR	1	13	SPTLC2	O15270	2	1.0,0.898720682303,1.07462686567,1.24626865672,1.15458422175,1.02985074627,1.04051172708,0.905117270789,1.07462686567,0.932835820896	0.002,0.025,0.032,0.022,0.022,0.067,0.048,0.011,0.012,0.048	2	2	2	NM_004863,BC005123	chr14	78043158	78043120	-	771	809	4	4
QEIGNLDKHEELEELVAR	2	18	SPTLC2	O15270	1	1.0,0.845124282983,0.835564053537,1.06500956023,1.0879541109,1.08891013384,0.865200764818,0.857552581262,0.85086042065,0.906309751434	0.000,0.000,0.000,0.000,0.000,0.000,0.000,0.000,0.000,0.000	2	2	2	NM_004863,BC005123	chr14	78043119	78036808	-	810	863	4	5
LPEVIALK	3	8	SPTLC2	O15270	2	1.0,0.907646474677,0.942403177756,1.10327706058,1.06057596822,1.04865938431,0.896722939424,0.862959285005,0.949354518371,0.868917576961	0.058,0.076,0.086,0.046,0.095,0.002,0.114,0.038,0.129,0.062	2	2	2	NM_004863,BC005123	chr14	78021840	78021817	-	1167	1190	8	8
AYLYLDEAHSIGALGPTGR	4	19	SPTLC2	O15270	1	1.0,0.835269271383,1.04751847941,0.955649419219,1.5005279831,0.868004223865,1.65681098205,0.864836325238,0.930306230201,0.934530095037	0.000,0.000,0.000,0.000,0.000,0.000,0.000,0.000,0.000,0.000	3	2	2	NM_004863,BC005123	chr14	78021804	78021748	-	1203	1259	8	8
ECVQQLAENTR	5	11	SPTLC2	O15270	2	1.0,1.16050955414,1.30318471338,1.51337579618,1.3872611465,1.28152866242,1.42675159236,1.22420382166,1.30191082803,1.23312101911	0.023,0.011,0.032,0.018,0.016,0.011,0.021,0.044,0.042,0.050	1	2	2	NM_004863,BC005123	chr14	77987919	77987887	-	1497	1529	10	10
EILDTALK	6	8	SPTLC2	O15270	2	1.0,1.80620155039,2.30813953488,2.90891472868,1.53100775194,1.64534883721,2.21511627907,2.15310077519,2.56589147287,1.89341085271	0.044,0.065,0.021,0.051,0.071,0.007,0.070,0.072,0.098,0.027	1	2	2	NM_004863,BC005123	chr14	77984395	77978738	-	1743	1766	11	12
AEDGENYDIKK	1	11	TBCA	E5RIW3	3	1.0,1.94126284875,1.63876651982,1.41997063142,1.093979442,0.97503671072,1.91189427313,1.77826725404,1.7342143906,1.61674008811	0.034,0.051,0.034,0.043,0.012,0.022,0.015,0.020,0.015,0.038	1	3	3	AK300031,NM_004607,BC105285	chr5	77004102	77004070	-	150	182	2	2
AEDGENYDIK	2	10	TBCA	E5RIW3	2	1.0,2.91707317073,3.86829268293,2.67317073171,1.5487804878,1.68048780488,3.71219512195,3.5756097561,3.85853658537,2.61951219512	0.086,0.005,0.016,0.096,0.055,0.063,0.012,0.064,0.283,0.057	1	3	3	AK300031,NM_004607,BC105285	chr5	77004102	77004073	-	150	179	2	2
QAEILQESR	3	9	TBCA	E5RIW3	6	1.0,1.3657984145,1.09286523216,1.12570781427,0.953567383918,0.889014722537,1.37712344281,1.31483578709,1.30917327293,1.24122310306	0.088,0.094,0.024,0.057,0.035,0.023,0.120,0.051,0.084,0.092	1	3	3	AK300031,NM_004607,BC105285	chr5	77004069	76989154	-	183	209	2	3
RLEAAYLDLQR	4	11	TBCA	E5RIW3	5	1.0,1.20150862069,1.03232758621,1.03663793103,0.931034482759,0.961206896552,1.06465517241,1.06142241379,1.19288793103,1.11422413793	0.034,0.118,0.110,0.027,0.101,0.104,0.038,0.045,0.013,0.081	1	3	3	AK300031,NM_004607,BC105285	chr5	76989129	76989097	-	234	266	3	3
LEAAYLDLQR	5	10	TBCA	E5RIW3	1	1.0,2.0253164557,1.9082278481,1.93037974684,0.949367088608,0.939873417722,2.07436708861,2.08702531646,2.37183544304,1.87658227848	0.000,0.000,0.000,0.000,0.000,0.000,0.000,0.000,0.000,0.000	1	3	3	AK300031,NM_004607,BC105285	chr5	76989126	76989097	-	237	266	3	3
ILENEKDLEEAEEYKEAR	6	18	TBCA	E5RIW3	2	1.0,2.1987281399,1.88235294118,1.70906200318,1.04769475358,1.14149443561,2.23370429253,2.08108108108,1.87440381558,1.76629570747	0.033,0.077,0.026,0.042,0.040,0.001,0.044,0.060,0.041,0.077	1	3	2	NM_004607,BC105285	chr5	76989096	76987276	-	345	398	3	4
ILENEKDLEEAEEYK	7	15	TBCA	E5RIW3	2	1.0,3.39083557951,3.75471698113,3.74123989218,1.27493261456,1.46630727763,3.0539083558,3.32345013477,4.38005390836,2.85714285714	0.073,0.044,0.053,0.065,0.013,0.009,0.054,0.156,0.240,0.008	1	3	2	NM_004607,BC105285	chr5	76989096	76987285	-	345	389	3	4
DLEEAEEYK	8	9	TBCA	E5RIW3	2	1.0,7.41290322581,9.34838709677,11.1161290323,2.29677419355,2.3935483871,7.62580645161,9.63870967742,14.1935483871,6.92258064516	0.005,0.076,0.045,0.030,0.015,0.005,0.039,0.012,0.049,0.014	1	3	2	NM_004607,BC105285	chr5	76987311	76987285	-	363	389	4	4
DLEEAEEYKEAR	9	12	TBCA	E5RIW3	1	1.0,5.53386454183,5.31075697211,5.56573705179,1.84860557769,1.54581673307,5.73705179283,6.50199203187,6.13545816733,4.56573705179	0.000,0.000,0.000,0.000,0.000,0.000,0.000,0.000,0.000,0.000	1	3	2	NM_004607,BC105285	chr5	76987311	76987276	-	363	398	4	4
LVLDSVKLEA	10	10	TBCA	E5RIW3	1	1.0,0.225199362041,0.0925039872408,0.0969696969697,0.367145135566,0.268580542265,0.156618819777,0.1336523126,0.0570972886762,0.341945773525	0.000,0.000,0.000,0.000,0.000,0.000,0.000,0.000,0.000,0.000	2	3	2	NM_004607,BC105285	chr5	76987275	76987246	-	399	428	4	4
LVLDSVK	11	7	TBCA	E5RIW3	1	1.0,2.83235867446,2.11695906433,2.44444444444,1.11695906433,1.44444444444,2.0955165692,2.94931773879,2.25341130604,1.93762183236	0.000,0.000,0.000,0.000,0.000,0.000,0.000,0.000,0.000,0.000	1	3	2	NM_004607,BC105285	chr5	76987275	76987255	-	399	419	4	4
GSGFPDGEGSSR	1	12	SPN	P16150	2	1.0,2.30753968254,2.75,2.23611111111,1.49206349206,1.89682539683,2.4503968254,2.54365079365,3.30952380952,1.94444444444	0.106,0.024,0.205,0.007,0.088,0.010,0.057,0.025,0.157,0.012	1	4	4	NM_003123,BC012350,NM_001030288,AK292626	chr16	29676028	29676063	+	1071	1106	3	3
QGSLAMEELK	2	10	SPN	P16150	2	1.0,1.43619791667,1.51692708333,1.39322916667,1.15104166667,1.47526041667,1.23828125,1.44921875,2.0234375,1.34114583333	0.102,0.057,0.034,0.025,0.044,0.052,0.053,0.010,0.065,0.050	1	4	4	NM_003123,BC012350,NM_001030288,AK292626	chr16	29676106	29676135	+	1149	1178	3	3
DHPALNYNIVSGPPSHK	1	17	SPTLC1	O15269	2	1.0,0.791563275434,0.66253101737,0.885856079404,0.866832092639,0.774193548387,0.751033912324,0.669148056245,0.831265508685,0.803970223325	0.161,0.109,0.060,0.123,0.181,0.103,0.031,0.091,0.004,0.173	3	6	6	AK291546,BC068537,AK299153,Y08685,NM_006415,NM_178324	chr9	94871056	94843230	-	230	280	3	4
RGDIVFVDR	2	9	SPTLC1	O15269	4	1.0,0.925816023739,0.975272007913,0.989119683482,1.09990108803,1.05835806133,0.921859545005,0.958456973294,1.00098911968,0.902077151335	0.048,0.022,0.016,0.051,0.034,0.027,0.056,0.062,0.047,0.057	5	6	4	AK291546,BC068537,Y08685,NM_006415	chr9	94830267	94821584	-	545	571	7	8
GDIVFVDR	3	8	SPTLC1	O15269	2	1.0,1.29583333333,1.41388888889,1.93888888889,1.25416666667,1.20694444444,1.40555555556,1.49166666667,1.84722222222,1.2125	0.012,0.049,0.005,0.063,0.009,0.025,0.026,0.073,0.047,0.028	1	6	4	AK291546,BC068537,Y08685,NM_006415	chr9	94830264	94821584	-	548	571	7	8
AACFAIQK	4	8	SPTLC1	O15269	1	1.0,0.796460176991,0.848672566372,0.946017699115,0.90796460177,0.906194690265,0.810619469027,0.793805309735,0.850442477876,0.812389380531	0.000,0.000,0.000,0.000,0.000,0.000,0.000,0.000,0.000,0.000	3	6	4	AK291546,BC068537,Y08685,NM_006415	chr9	94821583	94821560	-	572	595	8	8
HNDMADLER	5	9	SPTLC1	O15269	2	1.0,1.16785206259,1.44807965861,1.80369843528,1.66287339972,1.08677098151,1.32859174964,1.33428165007,1.5746799431,1.27311522048	0.015,0.108,0.003,0.029,0.096,0.080,0.078,0.041,0.006,0.010	1	6	4	AK291546,BC068537,Y08685,NM_006415	chr9	94821520	94821494	-	635	661	8	8
IFLEESLSFGVLGEHGR	6	17	SPTLC1	O15269	1	1.0,0.912178956089,0.905550952775,0.646230323115,0.766362883181,0.916321458161,0.637116818558,0.797017398509,0.824357912179,0.284175642088	0.000,0.000,0.000,0.000,0.000,0.000,0.000,0.000,0.000,0.000	6	6	4	AK291546,BC068537,Y08685,NM_006415	chr9	94812319	94812269	-	815	865	10	10
SFVIDHQR	7	8	SPTLC1	O15269	1	1.0,0.859240069085,0.757340241796,0.964594127807,0.800518134715,0.803972366149,0.789291882556,0.69689119171,0.735751295337,0.803972366149	0.000,0.000,0.000,0.000,0.000,0.000,0.000,0.000,0.000,0.000	3	6	4	AK291546,BC068537,Y08685,NM_006415	chr9	94809915	94809548	-	968	991	11	12
ALQGISGLK	8	9	SPTLC1	O15269	1	1.0,0.900915903414,0.633638634471,0.976686094921,0.70607826811,0.905911740216,0.603663613655,0.817651956703,0.721898417985,0.701915070774	0.000,0.000,0.000,0.000,0.000,0.000,0.000,0.000,0.000,0.000	4	6	4	AK291546,BC068537,Y08685,NM_006415	chr9	94808291	94800632	-	1130	1156	13	14
LLQEIVDQCMNR	9	12	SPTLC1	O15269	1	1.0,0.889804325438,1.0947476828,1.19567456231,1.02265705458,0.993820803296,0.958805355304,1.05767250257,1.16786817714,1.00205973223	0.000,0.000,0.000,0.000,0.000,0.000,0.000,0.000,0.000,0.000	1	6	4	AK291546,BC068537,Y08685,NM_006415	chr9	94800553	94797154	-	1235	1270	14	15
VVVTVEQTEEELER	10	14	SPTLC1	O15269	1	1.0,1.31540342298,1.50244498778,1.31907090465,0.987775061125,1.10146699267,1.21760391198,1.35819070905,1.28606356968,1.25061124694	0.000,0.000,0.000,0.000,0.000,0.000,0.000,0.000,0.000,0.000	2	6	3	AK291546,Y08685,NM_006415	chr9	94794833	94794792	-	1340	1381	16	16
GLQAPAGEPTQEASGVAAAK	1	20	ABCD1	P33897	1	1.0,1.09379310345,1.49931034483,1.81103448276,1.48275862069,1.3324137931,1.24551724138,1.14344827586,1.35862068966,1.2524137931	0.000,0.000,0.000,0.000,0.000,0.000,0.000,0.000,0.000,0.000	2	2	2	BC015541,NM_000033	chrX	152990854	152990913	+	513	572	1	1
FGELVAEEARR	2	11	ABCD1	P33897	2	1.0,0.363814180929,0.230317848411,0.271882640587,0.730562347188,0.584841075795,0.330073349633,0.21173594132,0.175550122249,0.421515892421	0.137,0.010,0.136,0.056,0.072,0.029,0.027,0.018,0.013,0.021	1	2	2	BC015541,NM_000033	chrX	152991514	152991546	+	1173	1205	1	1
NLLTAAADAIER	3	12	ABCD1	P33897	1	1.0,1.00801832761,1.12142038946,1.34822451317,1.26918671249,1.14432989691,1.2107674685,1.14089347079,1.20045819015,1.04467353952	0.000,0.000,0.000,0.000,0.000,0.000,0.000,0.000,0.000,0.000	2	2	2	BC015541,NM_000033	chrX	153001652	153001687	+	1548	1583	3	3
ELEDAQAGSGTIGR	4	14	ABCD1	P33897	1	1.0,1.15036674817,1.16870415648,1.5,1.28728606357,1.15281173594,1.28606356968,1.23105134474,1.15158924205,1.27017114914	0.000,0.000,0.000,0.000,0.000,0.000,0.000,0.000,0.000,0.000	2	2	2	BC015541,NM_000033	chrX	153001889	153001930	+	1695	1736	4	4
LSLTEEK	5	7	ABCD1	P33897	2	1.0,0.948207171315,0.96812749004,1.06175298805,1.05079681275,0.966135458167,0.988047808765,1.09960159363,1.00796812749,0.929282868526	0.034,0.036,0.100,0.025,0.081,0.093,0.065,0.152,0.004,0.071	3	2	2	BC015541,NM_000033	chrX	153009019	153009039	+	2448	2468	10	10
LEQQLAGIPK	6	10	ABCD1	P33897	1	1.0,0.72619047619,0.698129251701,0.90306122449,1.0,0.821428571429,0.78231292517,0.770408163265,0.656462585034,0.722789115646	0.000,0.000,0.000,0.000,0.000,0.000,0.000,0.000,0.000,0.000	1	2	2	BC015541,NM_000033	chrX	153009046	153009075	+	2475	2504	10	10
QVEQELR	1	7	TMEM57	Q8N5G2-2	1	1.0,0.938223938224,0.957528957529,1.00868725869,0.977799227799,0.960424710425,0.916988416988,0.928571428571,0.912162162162,1.02027027027	0.000,0.000,0.000,0.000,0.000,0.000,0.000,0.000,0.000,0.000	1	5	5	AY845035,AY845036,BC032427,NM_018202,AY845015	chr1	25810656	25810676	+	632	652	7	7
TQHLENSLSAETR	2	13	TMEM57	Q8N5G2-2	1	1.0,0.77510373444,0.72531120332,0.814937759336,0.913692946058,0.744398340249,0.570954356846,0.730290456432,0.67468879668,0.7377593361	0.000,0.000,0.000,0.000,0.000,0.000,0.000,0.000,0.000,0.000	1	5	5	AY845035,AY845036,BC032427,NM_018202,AY845015	chr1	25817976	25818014	+	1121	1159	10	10
KSGKPPLQNNEK	1	12	ABCD3	P28288	1	1.0,0.901847575058,1.16050808314,1.36720554273,1.3752886836,0.879907621247,1.07967667436,0.705542725173,1.09006928406,1.06697459584	0.000,0.000,0.000,0.000,0.000,0.000,0.000,0.000,0.000,0.000	4	6	5	X58528,NM_002858,BC068509,AK296791,NM_001122674	chr1	94924167	94930333	+	139	174	3	4
SGKPPLQNNEK	2	11	ABCD3	P28288	1	1.0,0.985442329227,1.1993281075,1.35386338186,1.09406494961,0.976483762598,1.04031354983,0.946248600224,1.29899216125,1.05039193729	0.000,0.000,0.000,0.000,0.000,0.000,0.000,0.000,0.000,0.000	4	6	5	X58528,NM_002858,BC068509,AK296791,NM_001122674	chr1	94924170	94930333	+	142	174	3	4
YLYEEYLQAFTYYK	3	14	ABCD3	P28288	1	1.0,0.937122128174,2.30955259976,0.760580411125,1.17654171705,1.62877871826,2.12333736397,1.75937122128,1.22732769045,2.06287787183	0.000,0.000,0.000,0.000,0.000,0.000,0.000,0.000,0.000,0.000	6	6	6	X58528,NM_002858,BC068509,AK296791,NM_001122674,AK302714	chr1	94940774	94941188	+	505	546	7	8
IANPDQLLTQDVEK	4	14	ABCD3	P28288	1	1.0,1.29885057471,1.65948275862,1.91379310345,1.28304597701,1.17385057471,1.32471264368,1.27729885057,1.64224137931,1.34913793103	0.000,0.000,0.000,0.000,0.000,0.000,0.000,0.000,0.000,0.000	4	6	6	X58528,NM_002858,BC068509,AK296791,NM_001122674,AK302714	chr1	94941210	94941251	+	568	609	8	8
LITNSEEIAFYNGNK	5	15	ABCD3	P28288	1	1.0,2.84355828221,3.67791411043,5.23926380368,2.19018404908,2.10429447853,3.05828220859,3.23312883436,4.51226993865,2.96625766871	0.000,0.000,0.000,0.000,0.000,0.000,0.000,0.000,0.000,0.000	4	6	4	X58528,NM_002858,AK296791,AK302714	chr1	94946149	94948756	+	838	882	11	12
STHSELLEDYYQSGR	6	15	ABCD3	P28288	3	1.0,0.945807770961,0.927402862986,0.998977505112,1.09918200409,0.858895705521,1.04805725971,0.984662576687,0.738241308793,1.08691206544	0.250,0.096,0.136,0.307,0.118,0.043,0.120,0.164,0.033,0.133	2	6	4	X58528,NM_002858,AK296791,AK302714	chr1	94953324	94953468	+	1066	1110	14	15
ITELMQVLK	7	9	ABCD3	P28288	1	1.0,2.5,1.86666666667,5.06904761905,1.08571428571,1.42142857143,4.13333333333,1.9880952381,2.19523809524,1.87857142857	0.000,0.000,0.000,0.000,0.000,0.000,0.000,0.000,0.000,0.000	5	6	5	X58528,NM_002858,BC068509,AK296791,AK302714	chr1	94955294	94955320	+	1195	1221	16	16
FDHVPLATPNGDVLIR	8	16	ABCD3	P28288	2	1.0,0.543793320731,0.652173913043,0.517328292376,0.575929426591,0.637051039698,0.720856962823,0.565217391304,0.656584751103,0.603654694392	0.651,0.175,0.246,0.295,0.237,0.318,0.038,0.107,0.217,0.020	3	6	5	X58528,NM_002858,BC068509,AK296791,AK302714	chr1	94956741	94956788	+	1348	1395	18	18
DLNFEVR	9	7	ABCD3	P28288	1	1.0,1.1085080148,1.29963008631,1.58323057953,1.17879161529,1.0542540074,1.02836004932,0.893958076449,1.26140567201,1.08631319359	0.000,0.000,0.000,0.000,0.000,0.000,0.000,0.000,0.000,0.000	4	6	5	X58528,NM_002858,BC068509,AK296791,AK302714	chr1	94956789	94964163	+	1396	1416	18	19
SGANVLICGPNGCGK	10	15	ABCD3	P28288	1	1.0,1.16486486486,1.57027027027,1.48513513514,1.54054054054,1.21621621622,1.33783783784,1.14864864865,1.59459459459,1.41486486486	0.000,0.000,0.000,0.000,0.000,0.000,0.000,0.000,0.000,0.000	4	6	5	X58528,NM_002858,BC068509,AK296791,AK302714	chr1	94964164	94964208	+	1417	1461	19	19
DQVIYPDGR	11	9	ABCD3	P28288	2	1.0,1.1581920904,1.73163841808,1.72740112994,1.44632768362,1.16807909605,1.48587570621,1.24435028249,1.68361581921,1.35451977401	0.136,0.016,0.011,0.052,0.056,0.025,0.041,0.075,0.037,0.053	4	6	4	X58528,NM_002858,BC068509,AK296791	chr1	94964531	94964557	+	1585	1611	21	21
DQVIYPDGREDQKR	12	14	ABCD3	P28288	1	1.0,0.542679127726,0.377570093458,0.552647975078,0.757632398754,0.639875389408,0.382554517134,0.465420560748,0.380062305296,0.532087227414	0.000,0.000,0.000,0.000,0.000,0.000,0.000,0.000,0.000,0.000	1	6	4	X58528,NM_002858,BC068509,AK296791	chr1	94964531	94964572	+	1585	1626	21	21
DQVIYPDGREDQK	13	13	ABCD3	P28288	1	1.0,0.765287769784,0.726618705036,0.955035971223,1.11420863309,0.962230215827,0.760791366906,0.76618705036,0.694244604317,0.817446043165	0.000,0.000,0.000,0.000,0.000,0.000,0.000,0.000,0.000,0.000	1	6	4	X58528,NM_002858,BC068509,AK296791	chr1	94964531	94964569	+	1585	1623	21	21
GISDLVLK	14	8	ABCD3	P28288	1	1.0,1.06570302234,1.47174770039,1.69513797635,1.34296977661,0.980289093298,1.29960578187,1.01576872536,1.48357424442,1.13929040736	0.000,0.000,0.000,0.000,0.000,0.000,0.000,0.000,0.000,0.000	4	6	4	NM_002858,BC068509,AK296791,AK302714	chr1	94964576	94965059	+	1708	1731	21	22
EYLDNVQLGHILER	15	14	ABCD3	P28288	2	1.0,0.68143812709,0.715719063545,0.796822742475,1.07441471572,1.00836120401,0.696488294314,0.776755852843,0.73745819398,0.723244147157	0.119,0.009,0.002,0.170,0.100,0.226,0.014,0.053,0.064,0.032	1	6	5	X58528,NM_002858,BC068509,AK296791,AK302714	chr1	94965060	94965101	+	1654	1695	22	22
VSGQAEVDDILAAVRPTTR	1	19	SCLY	H7C3V9	1	1.0,0.550465282749,0.67072297781,0.708661417323,0.766642806013,0.784538296349,0.591982820329,0.433786685755,0.518969219757,0.637079455977	0.000,0.000,0.000,0.000,0.000,0.000,0.000,0.000,0.000,0.000	1	6	4	AF175767,AK301009,NM_016510,AK293283	chr2	238990376	238990432	+	516	572	5	5
VAAGLPPILVHTDAAQALGK	2	20	SCLY	H7C3V9	1	1.0,1.04837117473,0.998025666338,0.980256663376,0.954590325765,0.995064165844,0.945705824284,0.977295162883,0.903257650543,0.961500493583	0.000,0.000,0.000,0.000,0.000,0.000,0.000,0.000,0.000,0.000	2	6	5	AF175767,AK301009,NM_016510,AK001377,AK293283	chr2	238990734	238990793	+	666	725	6	6
AAELVTQNCEAYEAHMR	3	17	SCLY	H7C3V9	1	1.0,0.601588352085,0.551290536069,0.534083388484,0.740569159497,0.445400397088,0.604897418928,0.487094639312,0.372600926539,0.656518861681	0.000,0.000,0.000,0.000,0.000,0.000,0.000,0.000,0.000,0.000	1	6	5	AK301009,NM_016510,AK001377,AK293283,AK298409	chr2	239002502	239002552	+	664	714	9	9
SESVTTQAELEEK	1	13	NIPA1	Q7RTP0-2	1	1.0,3.2042042042,3.30930930931,4.25525525526,2.84084084084,2.18918918919,3.74474474474,3.18018018018,4.31231231231,2.93693693694	0.000,0.000,0.000,0.000,0.000,0.000,0.000,0.000,0.000,0.000	0	4	2	NM_001142275,NM_144599	chr15	23052646	23052608	-	273	311	5	5
DFVNYLVR	1	8	DHX9	Q08211	1	1.0,1.1,0.559166666667,0.819166666667,0.724166666667,0.8575,0.620833333333,0.854166666667,0.569166666667,0.9425	0.000,0.000,0.000,0.000,0.000,0.000,0.000,0.000,0.000,0.000	3	5	2	NM_001357,L13848	chr1	182812507	182812530	+	353	376	3	3
EGETVEPYK	2	9	DHX9	Q08211	1	1.0,2.41068139963,2.07182320442,2.06813996317,1.48802946593,1.68139963168,2.21731123389,2.45488029466,2.3591160221,2.04419889503	0.000,0.000,0.000,0.000,0.000,0.000,0.000,0.000,0.000,0.000	1	5	2	NM_001357,L13848	chr1	182827364	182827700	+	962	988	8	9
LAQFEPSQR	3	9	DHX9	Q08211	1	1.0,0.710719530103,0.59765051395,0.574889867841,0.886930983847,0.726872246696,0.674008810573,0.640234948605,0.602055800294,0.713656387665	0.000,0.000,0.000,0.000,0.000,0.000,0.000,0.000,0.000,0.000	2	5	2	NM_001357,L13848	chr1	182827910	182827936	+	1106	1132	10	10
KFESEILEAISQNSVVIIR	4	19	DHX9	Q08211	1	1.0,0.669069935112,0.739726027397,0.480894015862,0.835616438356,0.803893294881,0.594808940159,0.766402307138,0.614275414564,0.704397981255	0.000,0.000,0.000,0.000,0.000,0.000,0.000,0.000,0.000,0.000	2	5	2	NM_001357,L13848	chr1	182829161	182829217	+	1337	1393	12	12
DKDDDGGEDDDANCNLICGDEYGPETR	5	27	DHX9	Q08211	1	1.0,2.69289827255,2.20921305182,2.113243762,1.38387715931,1.31094049904,2.51439539347,2.70249520154,2.18042226488,1.4990403071	0.000,0.000,0.000,0.000,0.000,0.000,0.000,0.000,0.000,0.000	1	5	2	NM_001357,L13848	chr1	182844057	182845232	+	1946	2026	17	18
HLEMNPHFGSHR	6	12	DHX9	Q08211	1	1.0,0.907649896623,0.437629221227,0.612680909717,0.561681598897,0.503101309442,0.578911095796,0.645761543763,0.483115093039,0.687801516196	0.000,0.000,0.000,0.000,0.000,0.000,0.000,0.000,0.000,0.000	3	5	2	NM_001357,L13848	chr1	182845374	182845592	+	2168	2203	18	19
VFDPVPVGVTK	7	11	DHX9	Q08211	1	1.0,1.04343971631,0.800531914894,0.77304964539,0.867907801418,0.919326241135,0.843085106383,0.974290780142,0.827127659574,0.91134751773	0.000,0.000,0.000,0.000,0.000,0.000,0.000,0.000,0.000,0.000	3	5	2	NM_001357,L13848	chr1	182845644	182845676	+	2255	2287	19	19
TPLHEIALSIK	8	11	DHX9	Q08211	1	1.0,0.868039664378,0.726926010679,0.526315789474,0.784134248665,0.754385964912,0.682684973303,0.755148741419,0.652173913043,0.75057208238	0.000,0.000,0.000,0.000,0.000,0.000,0.000,0.000,0.000,0.000	2	5	3	AK096582,NM_001357,L13848	chr1	182848419	182848451	+	791	823	22	22
ELDALDANDELTPLGR	9	16	DHX9	Q08211	1	1.0,1.26915322581,0.965725806452,0.862903225806,0.965725806452,1.03427419355,1.09879032258,1.25201612903,0.876008064516,1.00201612903	0.000,0.000,0.000,0.000,0.000,0.000,0.000,0.000,0.000,0.000	3	5	3	AK096582,NM_001357,L13848	chr1	182848545	182849678	+	917	964	22	23
AAMEALVVEVTK	10	12	DHX9	Q08211	1	1.0,1.05840071878,0.85534591195,0.778077268643,0.85534591195,0.824797843666,0.92362982929,0.938005390836,0.725067385445,0.814914645103	0.000,0.000,0.000,0.000,0.000,0.000,0.000,0.000,0.000,0.000	3	5	5	AK096582,NM_001357,AB451248,L13848,U03643	chr1	182853800	182853835	+	1718	1753	28	28
TYVTPPGTGFLPGDTAR	1	17	OSGEP	Q9NPF4	2	1.0,1.17821782178,0.805940594059,1.19603960396,0.781188118812,0.981188118812,0.79603960396,0.955445544554,0.808910891089,1.13168316832	0.037,0.052,0.019,0.018,0.086,0.070,0.069,0.019,0.041,0.163	3	1	1	NM_017807	chr14	20922752	20920582	-	447	497	1	2
AMAHCGSQEALIVGGVGCNVR	2	21	OSGEP	Q9NPF4	1	1.0,1.06395348837,1.05465116279,1.3523255814,1.35,1.34418604651,1.07790697674,1.31511627907,1.25697674419,1.2988372093	0.000,0.000,0.000,0.000,0.000,0.000,0.000,0.000,0.000,0.000	2	1	1	NM_017807	chr14	20916114	20915839	-	1098	1160	8	9
LFATDER	3	7	OSGEP	Q9NPF4	2	1.0,1.14571746385,1.25583982202,1.05784204672,1.13681868743,1.23581757508,1.1234705228,1.16796440489,1.26473859844,1.06006674082	0.013,0.050,0.091,0.042,0.084,0.007,0.031,0.023,0.024,0.045	1	1	1	NM_017807	chr14	20915793	20915679	-	1206	1226	9	10
YRTDEVEVTWRD	4	12	OSGEP	Q9NPF4	1	1.0,1.08048780488,1.44146341463,1.17317073171,1.43658536585,1.23414634146,1.44634146341,1.41463414634,1.34268292683,1.16951219512	0.000,0.000,0.000,0.000,0.000,0.000,0.000,0.000,0.000,0.000	1	1	1	NM_017807	chr14	20915437	20915402	-	1326	1361	11	11
AEGYNLKDEDGR	1	12	PPP2R2D	Q66LE6	1	1.0,0.729273661042,0.70286133529,0.571533382245,0.771093176816,0.837123991196,0.657373440939,0.629493763756,0.581071166544,0.705062362436	0.000,0.000,0.000,0.000,0.000,0.000,0.000,0.000,0.000,0.000	2	5	1	NM_018461	chr10	133754130	133754165	+	553	588	4	4
FFEEPEDPSSR	2	11	PPP2R2D	Q66LE6	1	1.0,1.33290978399,1.31639135959,1.45743329098,1.22871664549,1.01016518424,1.4459974587,1.31003811944,1.27827191868,1.1499364676	0.000,0.000,0.000,0.000,0.000,0.000,0.000,0.000,0.000,0.000	3	5	4	NM_001003656,BC072402,NM_018461,AF220046	chr10	133758963	133761065	+	641	673	6	7
DVTLEASR	3	8	PPP2R2D	Q66LE6	1	1.0,0.954587581094,0.885078776645,0.969416126043,0.87859128823,0.909175162187,0.75718257646,0.771084337349,1.00370713624,0.921223354958	0.000,0.000,0.000,0.000,0.000,0.000,0.000,0.000,0.000,0.000	1	5	4	NM_001003656,BC072402,NM_018461,AK001483	chr10	133769249	133769272	+	965	988	8	8
APNYPTEGNHR	1	11	NIF3L1	Q9GZT8-2	4	1.0,0.965420560748,0.77476635514,0.948598130841,1.02803738318,0.923364485981,0.759813084112,0.901869158879,0.689719626168,1.00093457944	0.134,0.066,0.035,0.070,0.062,0.030,0.055,0.032,0.005,0.192	3	8	8	NM_001142356,AF182416,NM_001142355,BC007654,NM_001136039,AY251943,AY251944,NM_021824	chr2	201758004	201758036	+	498	530	3	3
GIDGVSVTSFSAR	2	13	NIF3L1	Q9GZT8-2	2	1.0,0.830553116769,0.906057945566,0.872695346795,0.860403863038,0.965759438104,0.928884986831,0.844600526778,0.915715539947,0.91132572432	0.088,0.038,0.065,0.049,0.003,0.027,0.017,0.024,0.043,0.032	2	8	8	NM_001142356,AF182416,NM_001142355,BC007654,NM_001136039,AY251943,AY251944,NM_021824	chr2	201758094	201759987	+	588	626	3	4
TEILSLEKPLLLHTGMGR	3	18	NIF3L1	Q9GZT8-2	3	1.0,0.841959334566,0.915896487985,0.813308687616,1.04436229205,1.05175600739,0.85674676525,0.833641404806,1.02125693161,0.939001848429	0.178,0.047,0.021,0.032,0.097,0.027,0.095,0.013,0.052,0.030	1	8	5	AF182416,NM_001142355,BC007654,NM_001136039,NM_021824	chr2	201760090	201761828	+	868	921	4	5
DMLDSHLENK	4	10	NIF3L1	Q9GZT8-2	2	1.0,1.2214532872,1.23414071511,1.276816609,1.0461361015,1.22606689735,1.09342560554,1.24452133795,1.34486735871,1.20761245675	0.119,0.032,0.017,0.051,0.086,0.080,0.150,0.038,0.036,0.003	4	8	5	AF182416,NM_001142355,BC007654,NM_001136039,NM_021824	chr2	201768321	201768350	+	1219	1248	7	7
VVIFQQEQENK	1	11	PPP2R2A	P63151	2	1.0,0.980943738657,0.90108892922,0.866606170599,0.849364791289,0.84664246824,0.860254083485,0.79219600726,0.957350272232,0.83666061706	0.030,0.030,0.064,0.035,0.033,0.051,0.101,0.082,0.061,0.108	2	2	2	AK303981,NM_002717	chr8	26196477	26211989	+	217	249	4	5
NAAQFLLSTNDK	2	12	PPP2R2A	P63151	1	1.0,0.870638297872,0.884255319149,0.790638297872,0.791489361702,0.867234042553,0.815319148936,0.778723404255,0.851063829787,0.877446808511	0.000,0.000,0.000,0.000,0.000,0.000,0.000,0.000,0.000,0.000	2	2	2	AK303981,NM_002717	chr8	26212119	26217689	+	379	414	5	6
SFNIVDIKPANMEELTEVITAAEFHPNSCNTFVYSSSK	3	38	PPP2R2A	P63151	1	1.0,1.04378980892,0.707802547771,0.546178343949,0.75,0.875,0.620222929936,0.794585987261,0.601114649682,1.01910828025	0.000,0.000,0.000,0.000,0.000,0.000,0.000,0.000,0.000,0.000	3	2	2	AK303981,NM_002717	chr8	26218661	26220306	+	694	807	7	8
LFEEPEDPSNR	4	11	PPP2R2A	P63151	2	1.0,1.07157057654,1.10735586481,1.01689860835,0.824055666004,0.888667992048,0.859840954274,1.0745526839,1.05765407555,1.02584493042	0.009,0.007,0.007,0.013,0.006,0.116,0.026,0.036,0.050,0.077	1	2	2	AK303981,NM_002717	chr8	26220364	26221268	+	865	897	8	9
DITLEASR	5	8	PPP2R2A	P63151	1	1.0,0.964618249534,0.949720670391,0.967411545624,0.833333333333,0.825884543762,0.784916201117,0.840782122905,0.945065176909,0.919925512104	0.000,0.000,0.000,0.000,0.000,0.000,0.000,0.000,0.000,0.000	1	2	2	AK303981,NM_002717	chr8	26227711	26227734	+	1189	1212	11	11
KKDEISVDSLDFNK	6	14	PPP2R2A	P63151	1	1.0,0.815590947192,0.969823973177,0.958927074602,0.538139145013,0.56077116513,0.80050293378,0.811399832355,0.96563285834,0.787929589271	0.000,0.000,0.000,0.000,0.000,0.000,0.000,0.000,0.000,0.000	1	2	2	AK303981,NM_002717	chr8	26227795	26227836	+	1273	1314	11	11
ENIIAVATTNNLYIFQDK	7	18	PPP2R2A	P63151	1	1.0,1.82124789207,2.23946037099,1.92748735245,1.37436762226,1.60876897133,2.01854974705,2.04384485666,2.18043844857,2.0084317032	0.000,0.000,0.000,0.000,0.000,0.000,0.000,0.000,0.000,0.000	4	2	2	AK303981,NM_002717	chr8	26227867	26227920	+	1345	1398	11	11
MFFFFDSVQVVFTICTAVLATIAFAFLLLPMCQYLTRPCSPQNK	1	44	SPPL3	F5H2A2	1	1.0,1.19352351581,0.471087124133,0.230531996916,1.00848111025,1.35158057055,1.02775636083,0.481110254433,0.360061680802,0.778720123362	0.000,0.000,0.000,0.000,0.000,0.000,0.000,0.000,0.000,0.000	0	6	4	AK074916,NM_139015,BC073910,AJ420898	chr12	121222328	121220570	-	227	358	5	7
KAEAVALK	1	8	GOLIM4	O00461;F8W785	2	1.0,0.696689761355,0.715165511932,0.728252501925,0.80831408776,0.753656658968,0.719784449577,0.692070823711,0.666666666667,0.728252501925	0.070,0.127,0.116,0.202,0.189,0.031,0.107,0.217,0.066,0.000	5	1	1	NM_014498	chr3	167812950	167812927	-	468	491	1	1
AKEDFLVYK	2	9	GOLIM4	O00461;F8W785	1	1.0,0.96361631753,1.13781697905,1.23594266814,1.21278941566,1.22601984564,1.14553472988,1.14332965821,1.21940463065,0.97243660419	0.000,0.000,0.000,0.000,0.000,0.000,0.000,0.000,0.000,0.000	3	1	1	NM_014498	chr3	167766088	167764771	-	597	623	2	3
EDFLVYK	3	7	GOLIM4	O00461;F8W785	1	1.0,1.59802306425,1.84843492586,2.15980230643,1.54859967051,1.52388797364,1.7726523888,1.8665568369,1.91103789127,1.59802306425	0.000,0.000,0.000,0.000,0.000,0.000,0.000,0.000,0.000,0.000	4	1	1	NM_014498	chr3	167766082	167764771	-	603	623	2	3
LEAQETLNK	4	9	GOLIM4	O00461;F8W785	1	1.0,1.06863905325,1.21775147929,1.38106508876,1.26627218935,1.25325443787,1.16094674556,1.27337278107,1.30414201183,1.12544378698	0.000,0.000,0.000,0.000,0.000,0.000,0.000,0.000,0.000,0.000	3	1	1	NM_014498	chr3	167764770	167764744	-	624	650	3	3
SQHEELKK	5	8	GOLIM4	O00461;F8W785	1	1.0,0.951367781155,0.889564336373,1.15906788247,1.10030395137,1.06990881459,1.06079027356,1.06281661601,0.926038500507,0.926038500507	0.000,0.000,0.000,0.000,0.000,0.000,0.000,0.000,0.000,0.000	6	1	1	NM_014498	chr3	167761317	167761294	-	711	734	5	5
KQHSDLEEEHRK	6	12	GOLIM4	O00461;F8W785	1	1.0,0.663123466885,0.844644317253,0.692559280458,0.995094031071,0.897792313982,0.849550286182,0.681112019624,0.661488143908,0.810302534751	0.000,0.000,0.000,0.000,0.000,0.000,0.000,0.000,0.000,0.000	5	1	1	NM_014498	chr3	167761296	167761261	-	732	767	5	5
TFNDHK	7	6	GOLIM4	O00461;F8W785	1	1.0,0.90380761523,1.02104208417,1.06913827655,1.07214428858,1.01102204409,1.0250501002,0.975951903808,0.899799599198,0.914829659319	0.000,0.000,0.000,0.000,0.000,0.000,0.000,0.000,0.000,0.000	6	1	1	NM_014498	chr3	167761239	167761222	-	789	806	5	5
YLQLQQEKEQELSK	8	14	GOLIM4	O00461;F8W785	2	1.0,0.335162094763,0.259351620948,0.315710723192,0.736658354115,0.542643391521,0.377057356608,0.317705735661,0.234413965087,0.463341645885	0.008,0.019,0.023,0.006,0.000,0.053,0.042,0.045,0.004,0.025	5	1	1	NM_014498	chr3	167761215	167761174	-	813	854	5	5
NLLSEHEQLVVTLEDHK	9	17	GOLIM4	O00461	1	1.0,1.03787103378,1.0,1.14124872057,0.973387922211,1.01330603889,1.22313203685,0.96417604913,1.00818833163,1.1187308086	0.000,0.000,0.000,0.000,0.000,0.000,0.000,0.000,0.000,0.000	1	1	1	NM_014498	chr3	167758645	167758595	-	957	1007	7	7
TQVAEYK	10	7	GOLIM4	F8W785	1	1.0,0.815907059875,0.827524575514,0.920464700626,0.974977658624,0.988382484361,0.87399463807,0.908847184987,0.853440571939,0.961572832887	0.000,0.000,0.000,0.000,0.000,0.000,0.000,0.000,0.000,0.000	5	1	1	NM_014498	chr3	167754782	167754762	-	1029	1049	8	8
REPEEHQVEEEHRK	11	14	GOLIM4	O00461;F8W785	4	1.0,1.19664268585,1.31774580336,1.26618705036,1.21582733813,1.28657074341,1.19304556355,1.31894484412,1.18824940048,1.31294964029	0.030,0.053,0.066,0.051,0.096,0.041,0.043,0.014,0.044,0.080	4	1	1	NM_014498	chr3	167750502	167750461	-	1326	1367	9	9
EPEEHQVEEEHRK	12	13	GOLIM4	O00461;F8W785	1	1.0,1.87348353553,1.83362218371,2.0883882149,1.74870017331,1.62911611785,1.67764298094,1.97573656846,2.03466204506,1.84055459272	0.000,0.000,0.000,0.000,0.000,0.000,0.000,0.000,0.000,0.000	4	1	1	NM_014498	chr3	167750499	167750461	-	1329	1367	9	9
EAANLLEGHAR	13	11	GOLIM4	O00461;F8W785	1	1.0,2.20146520147,1.84981684982,2.60256410256,1.31868131868,1.59523809524,2.26923076923,1.98717948718,2.21978021978,1.66483516484	0.000,0.000,0.000,0.000,0.000,0.000,0.000,0.000,0.000,0.000	4	1	1	NM_014498	chr3	167750346	167750314	-	1482	1514	9	9
FQSPYEEQLEQQR	14	13	GOLIM4	O00461;F8W785	1	1.0,1.16759776536,1.10726256983,1.15083798883,1.17765363128,1.1251396648,1.43463687151,1.19106145251,1.05810055866,1.05586592179	0.000,0.000,0.000,0.000,0.000,0.000,0.000,0.000,0.000,0.000	2	1	1	NM_014498	chr3	167747794	167747756	-	1551	1589	10	10
LAVQQVEEAQQLR	15	13	GOLIM4	O00461;F8W785	1	1.0,0.921077959577,0.994225216554,0.972088546679,0.987487969201,1.1010587103,0.942252165544,1.15014436959,0.992300288739,0.961501443696	0.000,0.000,0.000,0.000,0.000,0.000,0.000,0.000,0.000,0.000	7	1	1	NM_014498	chr3	167747755	167747717	-	1590	1628	10	10
QAELEEGRPQHQEQLR	16	16	GOLIM4	O00461;F8W785	2	1.0,0.800330033003,0.693894389439,0.73102310231,0.977722772277,0.867161716172,0.786303630363,0.773927392739,0.633663366337,0.81600660066	0.092,0.129,0.013,0.046,0.014,0.015,0.009,0.092,0.058,0.089	5	1	1	NM_014498	chr3	167747614	167747090	-	1731	1778	10	11
EFSHLGK	1	7	GC	P02774;D6RF35	2	1.0,1.1295143213,1.18057285181,1.37608966376,1.53798256538,0.765877957659,1.78455790785,1.099626401,0.956413449564,1.04483188045	0.052,0.024,0.059,0.115,0.052,0.021,0.055,0.094,0.011,0.032	3	3	2	AK315853,NM_000583	chr4	72635085	72635065	-	298	318	2	2
EFSHLGKEDFTSLSLVLYSR	2	20	GC	P02774;D6RF35	2	1.0,0.543745949449,0.278677900194,0.338950097213,1.1879455606,0.48865845755,0.701231367466,0.400518470512,0.285158781594,0.586519766688	0.079,0.007,0.071,0.120,0.138,0.117,0.037,0.060,0.111,0.001	1	3	2	AK315853,NM_000583	chr4	72635085	72634129	-	298	357	2	3
EDFTSLSLVLYSR	3	13	GC	P02774;D6RF35	2	1.0,1.41980474198,1.11157601116,1.39470013947,1.98465829847,0.84239888424,2.17294281729,1.1059972106,0.800557880056,1.20223152022	0.170,0.074,0.018,0.060,0.000,0.140,0.198,0.009,0.017,0.067	3	3	2	AK315853,NM_000583	chr4	72635064	72634129	-	319	357	2	3
KFPSGTFEQVSQLVK	4	15	GC	P02774;D6RF35	1	1.0,0.889147286822,0.358914728682,0.706976744186,0.972093023256,0.56976744186,0.711627906977,0.73488372093,0.390697674419,0.574418604651	0.000,0.000,0.000,0.000,0.000,0.000,0.000,0.000,0.000,0.000	1	3	2	AK315853,NM_000583	chr4	72634128	72634084	-	358	402	3	3
FPSGTFEQVSQLVK	5	14	GC	P02774;D6RF35	1	1.0,3.09714285714,3.00571428571,4.12571428571,2.66571428571,1.63142857143,4.66571428571,3.10571428571,2.92571428571,2.64	0.000,0.000,0.000,0.000,0.000,0.000,0.000,0.000,0.000,0.000	3	3	2	AK315853,NM_000583	chr4	72634125	72634084	-	361	402	3	3
EVVSLTEACCAEGADPDCYDTR	6	22	GC	P02774;D6RF35	2	1.0,1.44906743185,1.45193687231,1.14490674319,2.09469153515,1.05882352941,2.19081779053,1.58106169297,1.66284074605,1.19512195122	0.372,0.064,0.033,0.094,0.081,0.462,0.063,0.133,0.359,0.188	2	3	2	AK315853,NM_000583	chr4	72634083	72634018	-	403	468	3	3
SCESNSPFPVHPGTAECCTK	7	20	GC	P02774;D6RF35	5	1.0,0.884868421053,0.677631578947,1.03728070175,1.99013157895,0.558114035088,1.50548245614,0.732456140351,0.523026315789,0.791666666667	0.027,0.026,0.062,0.043,0.037,0.031,0.057,0.043,0.054,0.034	3	3	2	AK315853,NM_000583	chr4	72631339	72631280	-	490	549	4	4
LCMAALK	8	7	GC	P02774;D6RF35	1	1.0,1.26588235294,0.961176470588,1.20117647059,1.43764705882,0.675294117647,1.33411764706,1.04352941176,0.789411764706,1.18235294118	0.000,0.000,0.000,0.000,0.000,0.000,0.000,0.000,0.000,0.000	3	3	2	AK315853,NM_000583	chr4	72631261	72631241	-	568	588	4	4
HQPQEFPTYVEPTNDEICEAFR	9	22	GC	P02774;D6RF35	3	1.0,1.68710691824,1.41666666667,1.73899371069,2.14308176101,1.07704402516,2.30817610063,1.35534591195,1.14150943396,1.33805031447	0.117,0.018,0.024,0.016,0.061,0.047,0.134,0.004,0.011,0.048	3	3	3	AK315853,AK298433,NM_000583	chr4	72631240	72631175	-	589	654	4	4
HQPQEFPTYVEPTNDEICEAFRK	10	23	GC	P02774;D6RF35	2	1.0,0.858291457286,0.520603015075,0.775879396985,1.89648241206,0.585929648241,1.25125628141,0.587939698492,0.386934673367,0.808040201005	0.092,0.023,0.027,0.002,0.016,0.009,0.159,0.027,0.003,0.086	3	3	3	AK315853,AK298433,NM_000583	chr4	72631240	72631172	-	589	657	4	4
SYLSMVGSCCTSASPTVCFLK	11	21	GC	P02774;D6RF35	1	1.0,0.943533697632,0.551001821494,0.520036429872,1.58469945355,0.530965391621,1.12021857923,0.693989071038,0.47723132969,1.04098360656	0.000,0.000,0.000,0.000,0.000,0.000,0.000,0.000,0.000,0.000	1	3	3	AK315853,AK298433,NM_000583	chr4	72629586	72629524	-	748	810	5	5
VPTADLEDVLPLAEDITNILSK	12	22	GC	P02774;D6RF35	1	1.0,1.41436464088,1.22099447514,1.31906077348,1.9046961326,0.625690607735,1.91436464088,1.20994475138,0.812154696133,1.18232044199	0.000,0.000,0.000,0.000,0.000,0.000,0.000,0.000,0.000,0.000	3	3	3	AK315853,AK298433,NM_000583	chr4	72623863	72623798	-	934	999	7	7
LCDNLSTK	13	8	GC	P02774;D6RF35	4	1.0,0.853610286845,0.672601384768,0.785361028684,1.62710187933,0.494559841741,1.32739861523,0.616221562809,0.559841740851,0.841740850643	0.067,0.065,0.025,0.028,0.023,0.052,0.065,0.062,0.035,0.034	3	3	3	AK315853,AK298433,NM_000583	chr4	72622610	72622587	-	1060	1083	8	8
FEDCCQEK	14	8	GC	P02774;D6RF35	1	1.0,1.45762711864,1.05367231638,1.26271186441,2.22033898305,0.733050847458,1.91384180791,0.983050847458,0.718926553672,0.964689265537	0.000,0.000,0.000,0.000,0.000,0.000,0.000,0.000,0.000,0.000	3	3	3	AK315853,AK298433,NM_000583	chr4	72622577	72622554	-	1093	1116	8	8
DVCDPGNTK	15	9	GC	P02774;D6RF35	1	1.0,2.19206680585,1.82045929019,2.68684759916,2.50521920668,0.951983298539,2.81002087683,1.751565762,1.35281837161,1.43215031315	0.000,0.000,0.000,0.000,0.000,0.000,0.000,0.000,0.000,0.000	3	3	3	AK315853,AK298433,NM_000583	chr4	72622466	72622440	-	1204	1230	8	8
YTFELSR	16	7	GC	P02774;D6RF35	1	1.0,2.21507352941,1.29044117647,2.59007352941,1.86029411765,0.985294117647,2.18382352941,1.49448529412,1.27389705882,1.90625	0.000,0.000,0.000,0.000,0.000,0.000,0.000,0.000,0.000,0.000	3	3	3	AK315853,AK298433,NM_000583	chr4	72620823	72620803	-	1243	1263	9	9
THLPEVFLSK	17	10	GC	P02774;D6RF35	4	1.0,1.01387406617,0.722518676628,0.995731056564,1.57737459979,0.659551760939,1.42796157951,0.858057630736,0.663820704376,0.940234791889	0.091,0.032,0.053,0.044,0.049,0.065,0.065,0.020,0.043,0.037	3	3	3	AK315853,AK298433,NM_000583	chr4	72620799	72620770	-	1267	1296	9	9
SLGECCDVEDSTTCFNAK	18	18	GC	P02774;D6RF35	3	1.0,1.14448669202,0.950570342205,1.1102661597,2.08111533587,0.619771863118,1.91634980989,0.866920152091,0.66793409379,0.854245880862	0.027,0.037,0.015,0.018,0.035,0.007,0.004,0.007,0.010,0.043	3	3	3	AK315853,AK298433,NM_000583	chr4	72620748	72620695	-	1318	1371	9	9
KELSSFIDK	19	9	GC	P02774;D6RF35	1	1.0,1.6873015873,1.27777777778,1.8746031746,1.97777777778,0.746031746032,2.3380952381,1.33174603175,0.993650793651,1.16666666667	0.000,0.000,0.000,0.000,0.000,0.000,0.000,0.000,0.000,0.000	3	3	3	AK315853,AK298433,NM_000583	chr4	72620210	72620184	-	1387	1413	10	10
GQELCADYSENTFTEYKK	20	18	GC	P02774;D6RF35	1	1.0,2.08365019011,1.45627376426,2.23954372624,2.51901140684,0.832699619772,2.99809885932,1.64258555133,1.14068441065,1.51711026616	0.000,0.000,0.000,0.000,0.000,0.000,0.000,0.000,0.000,0.000	3	3	3	AK315853,AK298433,NM_000583	chr4	72620183	72620130	-	1414	1467	10	10
GQELCADYSENTFTEYK	21	17	GC	P02774;D6RF35	2	1.0,2.98128342246,2.51069518717,3.24331550802,3.27005347594,1.14171122995,4.81550802139,2.58288770053,2.02139037433,2.16844919786	0.032,0.017,0.029,0.027,0.007,0.007,0.011,0.033,0.012,0.010	3	3	3	AK315853,AK298433,NM_000583	chr4	72620183	72620133	-	1414	1464	10	10
LPDATPTELAK	22	11	GC	D6RF35	2	1.0,1.48119469027,0.673672566372,0.74889380531,1.59181415929,0.823008849558,3.21792035398,1.74225663717,0.905973451327,1.00221238938	0.046,0.019,0.011,0.029,0.027,0.015,0.062,0.040,0.017,0.004	2	3	3	AK315853,AK298433,NM_000583	chr4	72618342	72618310	-	1495	1527	11	11
AKLPDATPK	23	9	GC	P02774	2	1.0,0.962686567164,0.888059701493,1.29850746269,1.20149253731,0.62473347548,1.29104477612,0.505330490405,0.644989339019,0.786780383795	0.092,0.151,0.118,0.050,0.177,0.095,0.174,0.145,0.016,0.047	3	3	0		None	0	0	None	0	0	0	0
DMIPDLSEYK	1	10	OPA1	O60313-2	1	1.0,1.69801980198,2.24587458746,1.80198019802,1.45874587459,1.57590759076,2.51155115512,2.31518151815,1.94884488449,1.67161716172	0.000,0.000,0.000,0.000,0.000,0.000,0.000,0.000,0.000,0.000	4	10	9	BC075805,NM_015560,NM_130832,NM_130833,NM_130831,NM_130836,NM_130837,NM_130834,NM_130835	chr3	193333481	193333510	+	524	553	3	3
LAPDFDK	2	7	OPA1	O60313-2	1	1.0,1.99156118143,3.35021097046,2.02953586498,2.10970464135,2.06751054852,3.07172995781,2.6223628692,2.85654008439,2.09493670886	0.000,0.000,0.000,0.000,0.000,0.000,0.000,0.000,0.000,0.000	4	10	5	BC075805,NM_015560,NM_130836,NM_130837,NM_130834	chr3	193335011	193335031	+	647	667	4	4
IVESLSLLK	3	9	OPA1	O60313-2	1	1.0,2.43617021277,4.56914893617,2.84574468085,2.32180851064,2.78723404255,4.55319148936,3.77393617021,3.71276595745,2.77925531915	0.000,0.000,0.000,0.000,0.000,0.000,0.000,0.000,0.000,0.000	4	10	5	BC075805,NM_015560,NM_130836,NM_130837,NM_130834	chr3	193335032	193335058	+	668	694	4	4
DFFTSGSPEETAFR	4	14	OPA1	O60313-2	1	1.0,1.32267037552,2.09318497914,1.14325452017,1.43254520167,1.78442280946,2.09874826147,2.04172461752,1.57719054242,1.42002781641	0.000,0.000,0.000,0.000,0.000,0.000,0.000,0.000,0.000,0.000	4	10	3	BC075805,NM_015560,NM_130836	chr3	193335059	193336683	+	695	736	4	6
AAGQYSTSYAQQK	5	13	OPA1	O60313-2	1	1.0,1.09671179884,0.491295938104,1.05899419729,1.18665377176,1.10348162476,0.785299806576,1.02998065764,0.580270793037,0.919729206963	0.000,0.000,0.000,0.000,0.000,0.000,0.000,0.000,0.000,0.000	2	10	4	NM_130833,NM_130836,NM_130837,NM_130835	chr3	193343947	193343985	+	817	855	7	7
EKIDQLQEELLHTQLK	6	16	OPA1	O60313-2	1	1.0,1.04166666667,0.994369369369,1.54166666667,1.05630630631,1.17342342342,1.08671171171,1.1768018018,1.09234234234,0.990990990991	0.000,0.000,0.000,0.000,0.000,0.000,0.000,0.000,0.000,0.000	8	10	9	BC075805,NM_015560,NM_130832,NM_130833,NM_130831,NM_130836,NM_130837,NM_130834,NM_130835	chr3	193349413	193353212	+	791	838	8	9
IDQLQEELLHTQLK	7	14	OPA1	O60313-2	4	1.0,0.973893303065,1.14415437003,1.36549375709,1.19863791146,1.13961407491,1.20544835414,1.13280363224,1.16572077185,1.07264472191	0.114,0.022,0.056,0.060,0.069,0.035,0.037,0.046,0.023,0.060	6	10	9	BC075805,NM_015560,NM_130832,NM_130833,NM_130831,NM_130836,NM_130837,NM_130834,NM_130835	chr3	193349419	193353212	+	797	838	8	9
VVVVGDQSAGK	8	11	OPA1	O60313-2	2	1.0,0.83275261324,0.793554006969,0.825783972125,0.977351916376,0.863240418118,0.79181184669,0.73606271777,0.720383275261,0.76393728223	0.199,0.006,0.015,0.127,0.003,0.083,0.037,0.071,0.124,0.017	2	10	9	BC075805,NM_015560,NM_130832,NM_130833,NM_130831,NM_130836,NM_130837,NM_130834,NM_130835	chr3	193355741	193355773	+	1025	1057	11	11
VTLSEGPHHVALFK	9	14	OPA1	O60313-2	1	1.0,1.13248847926,1.116359447,1.34331797235,1.17626728111,1.18433179724,1.12788018433,1.06451612903,1.1797235023,1.16013824885	0.000,0.000,0.000,0.000,0.000,0.000,0.000,0.000,0.000,0.000	5	10	9	BC075805,NM_015560,NM_130832,NM_130833,NM_130831,NM_130836,NM_130837,NM_130834,NM_130835	chr3	193360554	193360595	+	1139	1180	12	12
EFDLTKEEDLAALR	10	14	OPA1	O60313-2	2	1.0,1.70627062706,1.60726072607,2.17326732673,1.64851485149,1.78712871287,1.80858085809,1.81353135314,1.78712871287,1.55775577558	0.046,0.070,0.056,0.004,0.015,0.010,0.033,0.007,0.052,0.009	5	10	9	BC075805,NM_015560,NM_130832,NM_130833,NM_130831,NM_130836,NM_130837,NM_130834,NM_130835	chr3	193360608	193360778	+	1193	1234	12	13
EEDLAALR	11	8	OPA1	O60313-2	1	1.0,2.59139784946,3.36021505376,4.19086021505,2.01075268817,1.85215053763,3.24731182796,3.09408602151,3.61021505376,2.40591397849	0.000,0.000,0.000,0.000,0.000,0.000,0.000,0.000,0.000,0.000	5	10	9	BC075805,NM_015560,NM_130832,NM_130833,NM_130831,NM_130836,NM_130837,NM_130834,NM_130835	chr3	193360626	193360778	+	1211	1234	12	13
HEIELR	12	6	OPA1	O60313-2	1	1.0,1.68181818182,1.53367003367,2.45286195286,1.61447811448,1.80808080808,1.73569023569,1.66835016835,1.71043771044,1.57744107744	0.000,0.000,0.000,0.000,0.000,0.000,0.000,0.000,0.000,0.000	5	10	9	BC075805,NM_015560,NM_130832,NM_130833,NM_130831,NM_130836,NM_130837,NM_130834,NM_130835	chr3	193360779	193360796	+	1235	1252	13	13
EGCTVSPETISLNVK	13	15	OPA1	O60313-2	1	1.0,1.01216814159,1.0564159292,1.34181415929,1.14269911504,1.18584070796,1.17146017699,1.05199115044,1.08075221239,0.981194690265	0.000,0.000,0.000,0.000,0.000,0.000,0.000,0.000,0.000,0.000	6	10	9	BC075805,NM_015560,NM_130832,NM_130833,NM_130831,NM_130836,NM_130837,NM_130834,NM_130835	chr3	193360815	193361182	+	1271	1315	13	14
MVLVDLPGVINTVTSGMAPDTK	14	22	OPA1	O60313-2	1	1.0,0.869910625621,1.00297914598,1.26812313803,0.875868917577,0.954319761668,1.03574975174,1.07249255214,0.931479642502,0.948361469712	0.000,0.000,0.000,0.000,0.000,0.000,0.000,0.000,0.000,0.000	8	10	9	BC075805,NM_015560,NM_130832,NM_130833,NM_130831,NM_130836,NM_130837,NM_130834,NM_130835	chr3	193361201	193361349	+	1334	1399	14	15
AYMQNPNAIILCIQDGSVDAER	15	22	OPA1	O60313-2	2	1.0,0.983522142122,1.0236869207,1.12770339856,1.05664263646,1.07723995881,1.14006179197,1.09680741504,0.934088568486,1.0648815654	0.082,0.036,0.059,0.080,0.072,0.018,0.061,0.050,0.008,0.002	9	10	9	BC075805,NM_015560,NM_130832,NM_130833,NM_130831,NM_130836,NM_130837,NM_130834,NM_130835	chr3	193361374	193361786	+	1424	1489	15	16
SIVTDLVSQMDPHGR	16	15	OPA1	O60313-2	3	1.0,0.799522673031,0.703261734288,0.863961813842,0.692124105012,0.750994431185,0.747812251392,0.878281622912,0.922036595068,0.817820206842	0.194,0.053,0.022,0.056,0.032,0.027,0.064,0.040,0.121,0.042	1	10	9	BC075805,NM_015560,NM_130832,NM_130833,NM_130831,NM_130836,NM_130837,NM_130834,NM_130835	chr3	193361787	193361831	+	1490	1534	16	16
TIFVLTK	17	7	OPA1	O60313-2	1	1.0,1.09836065574,0.863729508197,1.1762295082,1.00204918033,1.03176229508,0.907786885246,1.01741803279,0.843237704918,0.83606557377	0.000,0.000,0.000,0.000,0.000,0.000,0.000,0.000,0.000,0.000	3	10	9	BC075805,NM_015560,NM_130832,NM_130833,NM_130831,NM_130836,NM_130837,NM_130834,NM_130835	chr3	193361835	193361855	+	1538	1558	16	16
IQQIIEGK	18	8	OPA1	O60313-2	3	1.0,0.872938894277,0.930164888458,1.07080504365,1.05625606208,1.00290979631,1.04752667313,0.867119301649,0.968962172648,0.850630455868	0.038,0.085,0.050,0.023,0.043,0.016,0.038,0.040,0.050,0.040	7	10	9	BC075805,NM_015560,NM_130832,NM_130833,NM_130831,NM_130836,NM_130837,NM_130834,NM_130835	chr3	193363342	193363365	+	1598	1621	17	17
ALGYFAVVTGK	19	11	OPA1	O60313-2	1	1.0,1.01467505241,1.14046121593,1.04612159329,1.08805031447,1.08176100629,1.32180293501,0.976939203354,0.995807127883,0.990566037736	0.000,0.000,0.000,0.000,0.000,0.000,0.000,0.000,0.000,0.000	10	10	9	BC075805,NM_015560,NM_130832,NM_130833,NM_130831,NM_130836,NM_130837,NM_130834,NM_130835	chr3	193363381	193363413	+	1637	1669	17	17
GNSSESIEAIREYEEEFFQNSK	20	22	OPA1	O60313-2	1	1.0,0.993076162216,0.793273986152,0.97725024728,1.21463897132,1.21760633037,1.0059347181,0.955489614243,0.75568743818,0.916913946588	0.000,0.000,0.000,0.000,0.000,0.000,0.000,0.000,0.000,0.000	2	10	9	BC075805,NM_015560,NM_130832,NM_130833,NM_130831,NM_130836,NM_130837,NM_130834,NM_130835	chr3	193363414	193363581	+	1670	1735	17	18
GNSSESIEAIR	21	11	OPA1	O60313-2	2	1.0,1.60522022838,1.8515497553,2.23164763458,1.38336052202,1.3572593801,1.69168026101,1.95432300163,2.0603588907,1.54323001631	0.135,0.007,0.067,0.148,0.107,0.099,0.021,0.012,0.045,0.009	5	10	9	BC075805,NM_015560,NM_130832,NM_130833,NM_130831,NM_130836,NM_130837,NM_130834,NM_130835	chr3	193363414	193363548	+	1670	1702	17	18
EYEEEFFQNSK	22	11	OPA1	O60313-2	1	1.0,3.69965870307,3.87030716724,5.76109215017,2.21160409556,2.49488054608,3.91467576792,4.01023890785,5.25255972696,3.67235494881	0.000,0.000,0.000,0.000,0.000,0.000,0.000,0.000,0.000,0.000	5	10	9	BC075805,NM_015560,NM_130832,NM_130833,NM_130831,NM_130836,NM_130837,NM_130834,NM_130835	chr3	193363549	193363581	+	1703	1735	18	18
ESVEQQADSFK	23	11	OPA1	O60313-2	1	1.0,1.26102088167,1.01392111369,1.36194895592,1.14965197216,1.23317865429,1.12064965197,1.15313225058,1.20649651972,1.11368909513	0.000,0.000,0.000,0.000,0.000,0.000,0.000,0.000,0.000,0.000	5	10	9	BC075805,NM_015560,NM_130832,NM_130833,NM_130831,NM_130836,NM_130837,NM_130834,NM_130835	chr3	193364936	193364968	+	1826	1858	19	19
FNLETEWK	24	8	OPA1	O60313-2	1	1.0,1.05238649593,1.1338766007,1.36786961583,1.28055878929,1.1059371362,1.44353899884,1.10244470314,1.11641443539,1.01746216531	0.000,0.000,0.000,0.000,0.000,0.000,0.000,0.000,0.000,0.000	6	10	9	BC075805,NM_015560,NM_130832,NM_130833,NM_130831,NM_130836,NM_130837,NM_130834,NM_130835	chr3	193365867	193365890	+	1868	1891	20	20
LRELDRNELFEK	25	12	OPA1	O60313-2	1	1.0,0.360309278351,0.250515463918,0.252577319588,0.862886597938,0.788659793814,0.427319587629,0.290721649485,0.223711340206,0.412371134021	0.000,0.000,0.000,0.000,0.000,0.000,0.000,0.000,0.000,0.000	2	10	9	BC075805,NM_015560,NM_130832,NM_130833,NM_130831,NM_130836,NM_130837,NM_130834,NM_130835	chr3	193365906	193366601	+	1907	1942	20	21
ELDRNELFEK	26	10	OPA1	O60313-2	1	1.0,1.52205882353,1.35588235294,1.98382352941,1.40882352941,1.34705882353,1.38529411765,1.44264705882,1.55735294118,1.23823529412	0.000,0.000,0.000,0.000,0.000,0.000,0.000,0.000,0.000,0.000	5	10	9	BC075805,NM_015560,NM_130832,NM_130833,NM_130831,NM_130836,NM_130837,NM_130834,NM_130835	chr3	193365912	193366601	+	1913	1942	20	21
AKNEILDEVISLSQVTPK	27	18	OPA1	O60313-2	1	1.0,0.794990723562,0.817254174397,1.0306122449,1.05751391466,1.0,0.927643784787,0.878478664193,0.856215213358,0.821892393321	0.000,0.000,0.000,0.000,0.000,0.000,0.000,0.000,0.000,0.000	7	10	9	BC075805,NM_015560,NM_130832,NM_130833,NM_130831,NM_130836,NM_130837,NM_130834,NM_130835	chr3	193366602	193366655	+	1943	1996	21	21
HWEEILQQSLWER	28	13	OPA1	O60313-2	1	1.0,0.485350318471,0.487898089172,0.553503184713,0.785350318471,0.716560509554,0.526751592357,0.573885350318,0.532484076433,0.612101910828	0.000,0.000,0.000,0.000,0.000,0.000,0.000,0.000,0.000,0.000	2	10	9	BC075805,NM_015560,NM_130832,NM_130833,NM_130831,NM_130836,NM_130837,NM_130834,NM_130835	chr3	193366656	193372684	+	1997	2035	21	22
VSTHVIENIYLPAAQTMNSGTFNTTVDIK	29	29	OPA1	O60313-2	1	1.0,1.30030643514,0.955056179775,1.11848825332,0.741573033708,1.23186925434,1.08580183861,1.31154239019,0.945863125638,1.21450459653	0.000,0.000,0.000,0.000,0.000,0.000,0.000,0.000,0.000,0.000	11	10	9	BC075805,NM_015560,NM_130832,NM_130833,NM_130831,NM_130836,NM_130837,NM_130834,NM_130835	chr3	193372685	193372771	+	2036	2122	22	22
GKEHDDIFDKLK	30	12	OPA1	O60313-2	1	1.0,0.353386809269,0.140819964349,0.23440285205,0.652852049911,0.516934046346,0.294117647059,0.295008912656,0.164884135472,0.373885918004	0.000,0.000,0.000,0.000,0.000,0.000,0.000,0.000,0.000,0.000	2	10	10	BC075805,NM_015560,NM_130832,BC058013,NM_130833,NM_130831,NM_130836,NM_130837,NM_130834,NM_130835	chr3	193374923	193374958	+	2222	2257	23	23
GKEHDDIFDK	31	10	OPA1	O60313-2	2	1.0,2.05063291139,2.44725738397,3.0,1.87130801688,2.01898734177,2.30168776371,2.11392405063,2.45147679325,1.82489451477	0.013,0.045,0.003,0.076,0.017,0.030,0.027,0.099,0.002,0.064	5	10	10	BC075805,NM_015560,NM_130832,BC058013,NM_130833,NM_130831,NM_130836,NM_130837,NM_130834,NM_130835	chr3	193374923	193374952	+	2222	2251	23	23
EHDDIFDKLK	32	10	OPA1	O60313-2	1	1.0,0.826923076923,0.612040133779,0.739966555184,1.06939799331,1.11120401338,0.683946488294,0.760033444816,0.632943143813,0.642140468227	0.000,0.000,0.000,0.000,0.000,0.000,0.000,0.000,0.000,0.000	2	10	10	BC075805,NM_015560,NM_130832,BC058013,NM_130833,NM_130831,NM_130836,NM_130837,NM_130834,NM_130835	chr3	193374929	193374958	+	2228	2257	23	23
EHDDIFDK	33	8	OPA1	O60313-2	1	1.0,5.01538461538,7.04102564103,8.4,3.43076923077,3.81025641026,6.50256410256,6.14871794872,8.35384615385,5.22564102564	0.000,0.000,0.000,0.000,0.000,0.000,0.000,0.000,0.000,0.000	5	10	10	BC075805,NM_015560,NM_130832,BC058013,NM_130833,NM_130831,NM_130836,NM_130837,NM_130834,NM_130835	chr3	193374929	193374952	+	2228	2251	23	23
HKWNDFAEDSLR	34	12	OPA1	O60313-2	1	1.0,0.908606921029,0.75421472937,0.907719609583,0.92280390417,0.904170363798,0.762200532387,0.842945874002,0.66992014197,0.93256433008	0.000,0.000,0.000,0.000,0.000,0.000,0.000,0.000,0.000,0.000	2	10	10	BC075805,NM_015560,NM_130832,BC058013,NM_130833,NM_130831,NM_130836,NM_130837,NM_130834,NM_130835	chr3	193374989	193376678	+	2288	2323	23	24
WNDFAEDSLR	35	10	OPA1	O60313-2	2	1.0,1.72445255474,2.05109489051,2.67153284672,1.55656934307,1.69890510949,2.10948905109,2.01642335766,2.34306569343,1.71715328467	0.003,0.014,0.020,0.004,0.004,0.071,0.031,0.004,0.024,0.009	5	10	10	BC075805,NM_015560,NM_130832,BC058013,NM_130833,NM_130831,NM_130836,NM_130837,NM_130834,NM_130835	chr3	193374995	193376678	+	2294	2323	23	24
VIQHNALEDR	36	10	OPA1	O60313-2	4	1.0,1.15906432749,1.19766081871,1.3298245614,1.28771929825,1.09707602339,1.20467836257,1.06783625731,1.04678362573,0.927485380117	0.008,0.023,0.081,0.069,0.017,0.024,0.054,0.031,0.009,0.017	6	10	10	BC075805,NM_015560,NM_130832,BC058013,NM_130833,NM_130831,NM_130836,NM_130837,NM_130834,NM_130835	chr3	193376679	193376708	+	2324	2353	24	24
TQEQCVHNETKNELEK	37	16	OPA1	O60313-2	2	1.0,0.482801751094,0.44277673546,0.450281425891,0.879924953096,0.762351469669,0.626641651032,0.528455284553,0.424015009381,0.560350218887	0.138,0.003,0.142,0.022,0.002,0.010,0.142,0.090,0.147,0.024	2	10	10	BC075805,NM_015560,NM_130832,BC058013,NM_130833,NM_130831,NM_130836,NM_130837,NM_130834,NM_130835	chr3	193377339	193380646	+	2498	2545	25	26
TQEQCVHNETK	38	11	OPA1	O60313-2	5	1.0,2.00412371134,2.34845360825,2.92577319588,1.92371134021,1.78556701031,2.44948453608,2.41649484536,2.57319587629,2.02268041237	0.038,0.027,0.048,0.022,0.051,0.026,0.058,0.113,0.069,0.008	5	10	10	BC075805,NM_015560,NM_130832,BC058013,NM_130833,NM_130831,NM_130836,NM_130837,NM_130834,NM_130835	chr3	193377339	193380631	+	2498	2530	25	26
CNEEHPAYLASDEITTVR	39	18	OPA1	O60313-2	1	1.0,1.33167082294,1.13840399002,1.52743142145,1.20698254364,1.3566084788,1.24563591022,1.33291770574,1.40773067332,1.3216957606	0.000,0.000,0.000,0.000,0.000,0.000,0.000,0.000,0.000,0.000	5	10	10	BC075805,NM_015560,NM_130832,BC058013,NM_130833,NM_130831,NM_130836,NM_130837,NM_130834,NM_130835	chr3	193380656	193380709	+	2555	2608	26	26
GVEVDPSLIK	40	10	OPA1	O60313-2	1	1.0,1.53953488372,1.54728682171,2.08837209302,1.49147286822,1.57984496124,1.67906976744,1.59534883721,1.67441860465,1.21395348837	0.000,0.000,0.000,0.000,0.000,0.000,0.000,0.000,0.000,0.000	5	10	10	BC075805,NM_015560,NM_130832,BC058013,NM_130833,NM_130831,NM_130836,NM_130837,NM_130834,NM_130835	chr3	193380728	193382674	+	2627	2656	26	27
QQLTNTEVR	41	9	OPA1	O60313-2	4	1.0,0.412250850754,0.315021876519,0.428293631502,0.417598444336,0.381137578999,0.333009236753,0.366553232863,0.359747204667,0.479338842975	0.911,0.043,0.192,0.268,0.156,0.188,0.161,0.198,0.186,0.099	1	10	10	BC075805,NM_015560,NM_130832,BC058013,NM_130833,NM_130831,NM_130836,NM_130837,NM_130834,NM_130835	chr3	193384157	193384963	+	2840	2866	28	29
EVLEDFAEDGEKK	42	13	OPA1	O60313-2	1	1.0,1.72782874618,1.52752293578,1.91590214067,1.37920489297,1.57798165138,1.81651376147,1.47859327217,1.66972477064,1.3379204893	0.000,0.000,0.000,0.000,0.000,0.000,0.000,0.000,0.000,0.000	5	10	10	BC075805,NM_015560,NM_130832,BC058013,NM_130833,NM_130831,NM_130836,NM_130837,NM_130834,NM_130835	chr3	193384985	193385023	+	2888	2926	29	29
EVLEDFAEDGEK	43	12	OPA1	O60313-2	2	1.0,2.71951219512,2.70975609756,3.69512195122,1.7756097561,2.13414634146,2.84390243902,2.89268292683,3.03414634146,2.35609756098	0.032,0.037,0.032,0.010,0.037,0.054,0.042,0.043,0.006,0.071	5	10	10	BC075805,NM_015560,NM_130832,BC058013,NM_130833,NM_130831,NM_130836,NM_130837,NM_130834,NM_130835	chr3	193384985	193385020	+	2888	2923	29	29
RVQLAEDLKK	44	10	OPA1	O60313-2	1	1.0,0.858384013901,0.686359687228,0.962641181581,0.893136403128,1.03822762815,0.767158992181,0.827106863597,0.690703735882,0.761077324066	0.000,0.000,0.000,0.000,0.000,0.000,0.000,0.000,0.000,0.000	2	10	10	BC075805,NM_015560,NM_130832,BC058013,NM_130833,NM_130831,NM_130836,NM_130837,NM_130834,NM_130835	chr3	193385045	193409856	+	2948	2977	29	30
VQLAEDLKK	45	9	OPA1	O60313-2	1	1.0,0.904330312185,0.970795568983,1.13897280967,1.06948640483,0.94058408862,1.09063444109,0.911379657603,1.07653575025,1.00302114804	0.000,0.000,0.000,0.000,0.000,0.000,0.000,0.000,0.000,0.000	7	10	10	BC075805,NM_015560,NM_130832,BC058013,NM_130833,NM_130831,NM_130836,NM_130837,NM_130834,NM_130835	chr3	193385048	193409856	+	2951	2977	29	30
LDAFIEALHQEK	46	12	OPA1	O60313-2	4	1.0,1.21842105263,1.36315789474,1.66447368421,1.325,1.49342105263,1.47105263158,1.30526315789,1.41973684211,1.11973684211	0.021,0.012,0.025,0.010,0.015,0.038,0.026,0.042,0.115,0.047	5	10	10	BC075805,NM_015560,NM_130832,BC058013,NM_130833,NM_130831,NM_130836,NM_130837,NM_130834,NM_130835	chr3	193409878	193409913	+	2999	3034	30	30
AVPVGGTTVSLFGK	1	14	PIK3C3	A8MYT4	1	1.0,0.9,0.898113207547,1.00660377358,0.968867924528,1.14528301887,0.928301886792,0.968867924528,0.853773584906,0.828301886792	0.000,0.000,0.000,0.000,0.000,0.000,0.000,0.000,0.000,0.000	8	3	3	NM_002647,AK298517,BC033004	chr18	39542551	39542592	+	413	454	3	3
TSSTLSEDQMSR	2	12	PIK3C3	A8MYT4	1	1.0,0.771739130435,1.01358695652,0.888586956522,0.944746376812,0.882246376812,0.738224637681,0.879528985507,0.929347826087,0.75	0.000,0.000,0.000,0.000,0.000,0.000,0.000,0.000,0.000,0.000	6	3	3	NM_002647,AK298517,BC033004	chr18	39550376	39550411	+	545	580	4	4
CDDKEYGIVYYEK	3	13	PIK3C3	A8MYT4	1	1.0,1.75947281713,2.10049423394,2.04448105437,1.26029654036,1.40527182867,1.71663920923,1.81054365733,2.04612850082,1.83196046129	0.000,0.000,0.000,0.000,0.000,0.000,0.000,0.000,0.000,0.000	1	3	3	NM_002647,AK298517,BC033004	chr18	39570480	39570518	+	734	772	6	6
SGPSDHDLKPNAATR	4	15	PIK3C3	A8MYT4	1	1.0,0.896551724138,1.02107279693,0.931992337165,1.00766283525,0.909961685824,0.980842911877,0.945402298851,1.0469348659,0.873563218391	0.000,0.000,0.000,0.000,0.000,0.000,0.000,0.000,0.000,0.000	2	3	2	NM_002647,BC033004	chr18	39575902	39575946	+	893	937	8	8
DQLNIIVSYPPTK	5	13	PIK3C3	A8MYT4	1	1.0,0.847976307996,1.14708785785,0.888450148075,1.13228035538,1.01283316881,1.11253701876,1.02369200395,1.0473840079,0.903257650543	0.000,0.000,0.000,0.000,0.000,0.000,0.000,0.000,0.000,0.000	2	3	3	NM_002647,AK298517,BC033004	chr18	39575947	39576628	+	938	976	8	9
YYLTNQEK	6	8	PIK3C3	A8MYT4	1	1.0,0.849826388889,0.845486111111,0.907986111111,0.809895833333,0.824652777778,0.735243055556,0.876736111111,0.948784722222,1.0078125	0.000,0.000,0.000,0.000,0.000,0.000,0.000,0.000,0.000,0.000	9	3	3	NM_002647,AK298517,BC033004	chr18	39576671	39576694	+	1019	1042	9	9
CVNWDLPQEAK	7	11	PIK3C3	A8MYT4	1	1.0,0.756476683938,0.946459412781,0.892055267703,0.814335060449,0.899827288428,0.929188255613,0.912780656304,0.879965457686,0.878238341969	0.000,0.000,0.000,0.000,0.000,0.000,0.000,0.000,0.000,0.000	4	3	3	NM_002647,AK298517,BC033004	chr18	39584341	39584373	+	1064	1096	10	10
YENFDDIKNGLEPTKK	8	16	PIK3C3	A8MYT4	1	1.0,0.554768041237,0.547680412371,0.387886597938,0.861469072165,0.979381443299,0.635309278351,0.581829896907,0.431056701031,0.639175257732	0.000,0.000,0.000,0.000,0.000,0.000,0.000,0.000,0.000,0.000	7	3	3	NM_002647,AK298517,BC033004	chr18	39593448	39593495	+	1271	1318	11	11
YENFDDIK	9	8	PIK3C3	A8MYT4	1	1.0,2.62953995157,3.60774818402,2.93704600484,1.74576271186,2.0799031477,2.89346246973,3.03389830508,3.6803874092,2.70944309927	0.000,0.000,0.000,0.000,0.000,0.000,0.000,0.000,0.000,0.000	1	3	3	NM_002647,AK298517,BC033004	chr18	39593448	39593471	+	1271	1294	11	11
SLLAAQQTFVDR	10	12	PIK3C3	A8MYT4	1	1.0,0.976357267951,0.829246935201,0.806479859895,0.828371278459,0.936077057793,0.960595446585,1.06129597198,0.885288966725,0.860770577933	0.000,0.000,0.000,0.000,0.000,0.000,0.000,0.000,0.000,0.000	10	3	3	NM_002647,AK298517,BC033004	chr18	39609316	39609351	+	1676	1711	15	15
LQALLGDNEK	11	10	PIK3C3	A8MYT4	1	1.0,0.919075144509,0.959537572254,0.949903660886,1.0472061657,1.04527938343,0.918111753372,0.894026974952,1.01348747592,0.956647398844	0.000,0.000,0.000,0.000,0.000,0.000,0.000,0.000,0.000,0.000	5	3	3	NM_002647,AK298517,BC033004	chr18	39613799	39613828	+	1775	1804	16	16
GIIPETATLFK	12	11	PIK3C3	A8MYT4	2	1.0,0.821621621622,0.898198198198,0.945045045045,0.912612612613,0.900900900901,0.884684684685,0.830630630631,0.943243243243,0.87027027027	0.007,0.027,0.012,0.000,0.014,0.072,0.068,0.058,0.015,0.054	6	3	3	NM_002647,AK298517,BC033004	chr18	39613889	39613921	+	1865	1897	16	16
TEDGGKYPVIFK	13	12	PIK3C3	A8MYT4	1	1.0,0.879562043796,0.899635036496,0.945255474453,0.903284671533,1.00364963504,0.797445255474,0.848540145985,0.878649635036,0.917883211679	0.000,0.000,0.000,0.000,0.000,0.000,0.000,0.000,0.000,0.000	5	3	3	NM_002647,AK298517,BC033004	chr18	39617689	39617724	+	1931	1966	17	17
HLDNLLLTK	14	9	PIK3C3	A8MYT4	1	1.0,0.942655935614,1.19315895372,0.990945674044,0.972837022133,0.952716297787,0.944668008048,0.868209255533,1.12676056338,0.98893360161	0.000,0.000,0.000,0.000,0.000,0.000,0.000,0.000,0.000,0.000	3	3	3	NM_002647,AK298517,BC033004	chr18	39629539	39629565	+	2291	2317	21	21
EMVEGMGGTQSEQYQEFR	15	18	PIK3C3	A8MYT4	1	1.0,1.675,2.3375,2.29285714286,1.54642857143,1.41964285714,1.825,2.11785714286,2.30535714286,1.68214285714	0.000,0.000,0.000,0.000,0.000,0.000,0.000,0.000,0.000,0.000	1	3	3	NM_002647,AK298517,BC033004	chr18	39637927	39637980	+	2402	2455	22	22
AVLGPLVGAVDQGTSSTR	1	18	GK	P32189-1	4	1.0,0.964061096137,0.887690925427,0.891284815813,0.876010781671,0.804132973944,0.955076370171,0.919137466307,0.865229110512,0.885893980234	0.065,0.046,0.042,0.073,0.145,0.013,0.117,0.078,0.048,0.077	7	8	6	BC042421,BC037549,L13943,NM_203391,NM_001128127,NM_000167	chrX	30671673	30671726	+	199	252	1	1
TAELLSHHQVEIK	2	13	GK	P32189-1	3	1.0,1.36856368564,1.5298102981,1.53387533875,1.31842818428,1.36178861789,1.43766937669,1.54200542005,1.55826558266,1.37533875339	0.172,0.003,0.053,0.075,0.007,0.058,0.005,0.125,0.071,0.083	3	8	6	BC042421,BC037549,L13943,NM_203391,NM_001128127,NM_000167	chrX	30683643	30683681	+	274	312	2	2
EILHSVYECIEK	3	12	GK	P32189-1	2	1.0,2.09498680739,1.09894459103,1.27836411609,1.01583113456,1.07387862797,1.25725593668,1.39313984169,1.25329815303,1.13720316623	0.009,0.310,0.123,0.132,0.082,0.105,0.189,0.399,0.202,0.165	8	8	6	BC042421,BC037549,L13943,NM_203391,NM_001128127,NM_000167	chrX	30686151	30686186	+	355	390	3	3
LGQLNIDISNIK	4	12	GK	P32189-1	2	1.0,0.93627954779,1.18807810894,1.01027749229,1.06783144913,1.06474820144,1.16032887975,0.956834532374,1.19938335046,1.05138746146	0.090,0.081,0.106,0.014,0.072,0.060,0.140,0.036,0.149,0.063	1	8	5	BC037549,L13943,NM_203391,NM_001128127,NM_000167	chrX	30686199	30686234	+	259	294	3	3
ETTVVWDK	5	8	GK	P32189-1	1	1.0,1.85034013605,2.10204081633,1.99659863946,1.46428571429,1.70578231293,1.97278911565,2.02721088435,2.30612244898,1.64455782313	0.000,0.000,0.000,0.000,0.000,0.000,0.000,0.000,0.000,0.000	3	8	6	BC042421,BC037549,L13943,NM_203391,NM_001128127,NM_000167	chrX	30695515	30695538	+	463	486	5	5
TQSTVESLSK	6	10	GK	P32189-1	4	1.0,0.856481481481,1.00833333333,0.839814814815,1.00925925926,0.975925925926,1.03518518519,0.918518518519,1.05277777778,0.830555555556	0.033,0.020,0.033,0.044,0.025,0.083,0.044,0.013,0.074,0.017	2	8	6	BC042421,BC037549,L13943,NM_203391,NM_001128127,NM_000167	chrX	30709257	30709286	+	535	564	6	6
IPGNNNFVK	7	9	GK	P32189-1	1	1.0,1.75042444822,2.05263157895,2.18505942275,1.40916808149,1.41935483871,1.65025466893,1.79626485569,2.33616298812,1.52631578947	0.000,0.000,0.000,0.000,0.000,0.000,0.000,0.000,0.000,0.000	3	8	5	BC037549,L13943,NM_203391,NM_001128127,NM_000167	chrX	30709290	30709316	+	424	450	6	6
TGLPLSTYFSAVK	8	13	GK	P32189-1	1	1.0,1.08294062205,0.844486333648,0.966069745523,0.855796418473,0.962299717248,0.786993402451,0.942507068803,0.73986804901,1.13383600377	0.000,0.000,0.000,0.000,0.000,0.000,0.000,0.000,0.000,0.000	6	8	6	BC042421,BC037549,L13943,NM_203391,NM_001128127,NM_000167	chrX	30712523	30712561	+	601	639	7	7
QLCEFFGIPMEILPNVR	9	17	GK	P32189-1	1	1.0,1.60912052117,2.83550488599,1.37459283388,1.35016286645,1.62703583062,3.20521172638,2.23941368078,2.5993485342,1.98697068404	0.000,0.000,0.000,0.000,0.000,0.000,0.000,0.000,0.000,0.000	3	8	8	BC042421,BC037549,L13943,AK294938,NM_203391,NM_001128127,NM_000167,AK294304	chrX	30714258	30714773	+	832	882	9	10
SSSEIYGLMK	10	10	GK	P32189-1	4	1.0,0.904191616766,1.06686626747,1.0249500998,1.08283433134,0.999001996008,1.00598802395,0.967065868263,1.0878243513,1.01896207585	0.006,0.053,0.006,0.036,0.022,0.012,0.027,0.022,0.046,0.025	1	8	8	BC042421,BC037549,L13943,AK294938,NM_203391,NM_001128127,NM_000167,AK294304	chrX	30714774	30715851	+	883	912	10	11
NTYGTGCFLLCNTGHK	11	16	GK	P32189-1	1	1.0,1.19979296066,0.860248447205,1.10248447205,1.02173913043,0.87784679089,1.01138716356,0.959627329193,0.983436853002,1.52691511387	0.000,0.000,0.000,0.000,0.000,0.000,0.000,0.000,0.000,0.000	6	8	8	BC042421,BC037549,L13943,AK294938,NM_203391,NM_001128127,NM_000167,AK294304	chrX	30719018	30725715	+	1027	1074	13	14
CVFSDHGLLTTVAYK	12	15	GK	P32189-1	1	1.0,1.16979166667,0.907291666667,1.14895833333,0.99375,0.839583333333,0.829166666667,0.936458333333,0.9375,1.103125	0.000,0.000,0.000,0.000,0.000,0.000,0.000,0.000,0.000,0.000	6	8	8	BC042421,BC037549,L13943,AK294938,NM_203391,NM_001128127,NM_000167,AK294304	chrX	30726171	30726215	+	1075	1119	15	15
DKPVYYALEGSVAIAGAVIR	13	20	GK	P32189-1	1	1.0,1.05291005291,0.842151675485,0.797178130511,0.773368606702,1.13139329806,1.08818342152,1.1455026455,0.821869488536,0.996472663139	0.000,0.000,0.000,0.000,0.000,0.000,0.000,0.000,0.000,0.000	9	8	8	BC042421,BC037549,L13943,AK294938,NM_203391,NM_001128127,NM_000167,AK294304	chrX	30726225	30736687	+	1129	1188	15	16
TSEEIEK	14	7	GK	P32189-1	1	1.0,1.09615384615,1.06303418803,1.12713675214,1.08226495726,0.996794871795,1.00747863248,0.946581196581,1.09294871795,0.885683760684	0.000,0.000,0.000,0.000,0.000,0.000,0.000,0.000,0.000,0.000	5	8	8	BC042421,BC037549,L13943,AK294938,NM_203391,NM_001128127,NM_000167,AK294304	chrX	30736718	30737540	+	1219	1239	16	17
EILDAMNR	15	8	GK	P32189-1	2	1.0,0.995642701525,1.20588235294,1.16557734205,1.12418300654,1.23747276688,1.12636165577,1.1045751634,1.31154684096,1.05119825708	0.082,0.016,0.037,0.092,0.084,0.044,0.005,0.011,0.042,0.038	1	8	7	BC042421,BC037549,L13943,NM_203391,NM_001128127,NM_000167,AK294304	chrX	30738210	30738758	+	1414	1437	18	19
DCGIPLSHLQVDGGMTSNK	16	19	GK	P32189-1	1	1.0,0.89046653144,1.21805273834,1.05070993915,0.981744421907,1.17647058824,1.15010141988,1.49797160243,1.20791075051,1.09837728195	0.000,0.000,0.000,0.000,0.000,0.000,0.000,0.000,0.000,0.000	4	8	8	BC042421,BC037549,L13943,AK294938,NM_203391,NM_001128127,NM_000167,AK294304	chrX	30738759	30738815	+	1438	1494	19	19
FEPQINAEESEIR	17	13	GK	P32189-1	1	1.0,1.29436038514,1.56533700138,1.76616231087,1.2310866575,1.32874828061,1.38514442916,1.40440165062,1.66574965612,1.23658872077	0.000,0.000,0.000,0.000,0.000,0.000,0.000,0.000,0.000,0.000	3	8	7	BC042421,BC037549,L13943,AK294938,NM_203391,NM_001128127,NM_000167	chrX	30739088	30742231	+	1657	1695	20	21
DWPQTFEK	1	8	TRAPPC9	Q96Q05-3	1	1.0,0.85637823372,0.921498661909,0.885816235504,0.872435325602,0.903657448707,0.815343443354,0.942016057092,0.896520963426,0.874219446922	0.000,0.000,0.000,0.000,0.000,0.000,0.000,0.000,0.000,0.000	10	5	2	NM_001160372,NM_031466	chr8	141461202	141461179	-	405	428	3	3
TDVAFYPNYEDCQTVEK	2	17	TRAPPC9	Q96Q05-3	1	1.0,1.45297805643,2.20376175549,1.70062695925,1.4670846395,1.51567398119,1.90282131661,1.73040752351,2.08934169279,1.42946708464	0.000,0.000,0.000,0.000,0.000,0.000,0.000,0.000,0.000,0.000	3	5	2	NM_001160372,NM_031466	chr8	141461085	141461035	-	522	572	3	3
KDFVGLDTDSR	3	11	TRAPPC9	Q96Q05-3	1	1.0,0.472283813747,0.434589800443,0.441241685144,0.564855875831,0.515521064302,0.464523281596,0.419623059867,0.434035476718,0.518847006652	0.000,0.000,0.000,0.000,0.000,0.000,0.000,0.000,0.000,0.000	9	5	2	NM_001160372,NM_031466	chr8	141460920	141449296	-	687	719	3	4
DFVGLDTDSR	4	10	TRAPPC9	Q96Q05-3	1	1.0,1.29888888889,1.09555555556,1.19222222222,0.971111111111,0.974444444444,0.932222222222,1.21333333333,1.15666666667,1.16444444444	0.000,0.000,0.000,0.000,0.000,0.000,0.000,0.000,0.000,0.000	5	5	2	NM_001160372,NM_031466	chr8	141460917	141449296	-	690	719	3	4
FQGSTLPAEAANR	5	13	TRAPPC9	Q96Q05-3	2	1.0,1.09481808159,1.0782800441,1.30760749724,1.04961411246,0.955898566703,1.0441014333,1.15325248071,1.21389195149,1.18081587652	0.020,0.009,0.077,0.064,0.021,0.064,0.045,0.003,0.029,0.143	4	5	4	AY190606,NM_001160372,NM_031466,BC006206	chr8	141445259	141445221	-	199	237	5	5
HRPGALTTNGINPDTSTEIGR	6	21	TRAPPC9	Q96Q05-3	1	1.0,0.823767178658,0.795472918351,0.582053354891,0.9329021827,0.77122069523,1.01859337106,0.675020210186,0.767987065481,0.933710590137	0.000,0.000,0.000,0.000,0.000,0.000,0.000,0.000,0.000,0.000	11	5	1	BC006206	chr8	141445220	141415745	-	407	469	5	7
EAISYYSK	7	8	TRAPPC9	Q96Q05-3	2	1.0,1.0987394958,1.02836134454,1.05672268908,1.0987394958,1.03151260504,1.03571428571,1.02521008403,1.14180672269,1.11869747899	0.101,0.024,0.038,0.134,0.073,0.071,0.018,0.087,0.062,0.075	1	5	4	AY190606,NM_001160372,NM_031466,BC006206	chr8	141415699	141415676	-	373	396	7	7
NAGVIELEACIK	8	12	TRAPPC9	Q96Q05-3	1	1.0,0.665438467207,0.742078113486,0.64406779661,0.745762711864,0.808400884304,0.680913780398,0.645541635962,0.634487840825,0.715549005158	0.000,0.000,0.000,0.000,0.000,0.000,0.000,0.000,0.000,0.000	9	5	4	AY190606,NM_001160372,NM_031466,BC006206	chr8	141407838	141407803	-	403	438	8	8
VLAIQK	9	6	TRAPPC9	Q96Q05-3	1	1.0,0.886010362694,0.770293609672,0.888601036269,0.838514680484,0.911917098446,0.762521588946,0.886010362694,0.770293609672,0.875647668394	0.000,0.000,0.000,0.000,0.000,0.000,0.000,0.000,0.000,0.000	7	5	4	AY190606,NM_001160372,NM_031466,BC006206	chr8	141407793	141407776	-	448	465	8	8
LLLETLPGYSLSLDPK	10	16	TRAPPC9	Q96Q05-3	1	1.0,0.99297188755,1.1516064257,0.955823293173,0.980923694779,1.06124497992,1.06526104418,1.06927710843,1.09337349398,1.12550200803	0.000,0.000,0.000,0.000,0.000,0.000,0.000,0.000,0.000,0.000	13	5	4	AY190606,NM_001160372,NM_031466,BC006206	chr8	141381123	141381076	-	679	726	9	9
DVAQSLENYTSK	11	12	TRAPPC9	Q96Q05-3	1	1.0,1.72239263804,2.08895705521,1.50306748466,1.31901840491,1.29754601227,1.57975460123,1.59509202454,1.6717791411,1.49539877301	0.000,0.000,0.000,0.000,0.000,0.000,0.000,0.000,0.000,0.000	3	5	4	AY190606,NM_001160372,NM_031466,BC006206	chr8	141321465	141321430	-	892	927	11	11
SLLGQNVSTK	12	10	TRAPPC9	Q96Q05-3	1	1.0,0.952830188679,0.516509433962,0.89072327044,0.62106918239,0.745283018868,0.478773584906,0.830188679245,0.487421383648,0.588836477987	0.000,0.000,0.000,0.000,0.000,0.000,0.000,0.000,0.000,0.000	7	5	4	AY190606,NM_001160372,NM_031466,BC006206	chr8	141310661	141310632	-	1063	1092	12	12
TSGSTVEVIPALPR	13	14	TRAPPC9	Q96Q05-3	3	1.0,0.919495635306,1.07274490786,0.934044616877,1.00484966052,1.0407371484,1.15421920466,0.971871968962,0.962172647915,0.960232783705	0.081,0.012,0.022,0.038,0.014,0.009,0.004,0.017,0.069,0.008	12	5	5	AY190606,NM_001160372,NM_031466,AK027689,BC006206	chr8	141294055	141294014	-	1435	1476	15	15
LENIGMEPLEK	14	11	TRAPPC9	Q96Q05-3	1	1.0,1.42069892473,1.56720430108,1.4247311828,1.29166666667,1.38575268817,1.48655913978,1.45564516129,1.50537634409,1.37634408602	0.000,0.000,0.000,0.000,0.000,0.000,0.000,0.000,0.000,0.000	3	5	5	AY190606,NM_001160372,NM_031466,AK027689,BC006206	chr8	141285823	141285791	-	1600	1632	16	16
VEGKPVNPPESNK	15	13	TRAPPC9	Q96Q05-3	3	1.0,1.01794616152,0.978065802592,1.03290129611,1.08474576271,0.989032901296,1.06779661017,0.913260219342,1.07876370887,1.01794616152	0.116,0.075,0.085,0.030,0.016,0.002,0.015,0.041,0.033,0.013	2	5	5	AY190606,NM_001160372,NM_031466,AK027689,BC006206	chr8	141231620	141231582	-	1882	1920	18	18
AGDYSHVK	16	8	TRAPPC9	Q96Q05-3	1	1.0,0.756472491909,0.752427184466,0.752427184466,0.872977346278,0.851132686084,0.743527508091,0.776699029126,0.77427184466,0.789644012945	0.000,0.000,0.000,0.000,0.000,0.000,0.000,0.000,0.000,0.000	9	5	5	AY190606,NM_001160372,NM_031466,AK027689,BC006206	chr8	141231581	141231558	-	1921	1944	18	18
YSGGPGHTEGYYR	17	13	TRAPPC9	Q96Q05-3	1	1.0,1.17607973422,0.539867109635,0.72342192691,0.743355481728,0.647840531561,0.4426910299,0.728405315615,0.392857142857,1.47342192691	0.000,0.000,0.000,0.000,0.000,0.000,0.000,0.000,0.000,0.000	8	5	5	AY190606,NM_001160372,NM_031466,AK027689,BC006206	chr8	141034149	141034111	-	1972	2010	19	19
QCHLLLDVFNSTEHELTVSTR	18	21	TRAPPC9	Q96Q05-3	2	1.0,0.842105263158,0.586770981508,0.566145092461,0.650782361309,0.798719772404,0.74679943101,0.724039829303,0.625177809388,0.846372688478	0.412,0.037,0.172,0.278,0.098,0.068,0.166,0.038,0.148,0.009	8	5	5	AY190606,NM_001160372,NM_031466,AK027689,BC006206	chr8	140999037	140998975	-	2095	2157	20	20
SSEALILHAGECQR	19	14	TRAPPC9	Q96Q05-3	2	1.0,1.09158679446,1.19808306709,0.997870074547,1.08200212993,0.857294994675,1.16506922258,0.998935037274,1.07667731629,0.972310969116	0.109,0.076,0.055,0.122,0.012,0.086,0.234,0.076,0.162,0.005	6	5	5	AY190606,NM_001160372,NM_031466,AK027689,BC006206	chr8	140998974	140922544	-	2158	2199	20	21
MAIQVDKFNFESFPESPGEK	20	20	TRAPPC9	Q96Q05-3	1	1.0,0.711538461538,0.529487179487,0.408974358974,0.669871794872,0.569230769231,0.45,0.532692307692,0.320512820513,0.730128205128	0.000,0.000,0.000,0.000,0.000,0.000,0.000,0.000,0.000,0.000	8	5	5	AY190606,NM_001160372,NM_031466,AK027689,BC006206	chr8	140922543	140922484	-	2200	2259	21	21
EAVAACQVGDPVRLEVR	21	17	TRAPPC9	Q96Q05-3	1	1.0,0.287992910944,0.215773150199,0.22552060257,0.652193176783,0.413380593708,0.22684980062,0.2184315463,0.24235711121,0.42578644218	0.000,0.000,0.000,0.000,0.000,0.000,0.000,0.000,0.000,0.000	9	5	5	AY190606,NM_001160372,NM_031466,AK027689,BC006206	chr8	140744413	140744363	-	2476	2526	23	23
EAVAACQVGDPVR	22	13	TRAPPC9	Q96Q05-3	1	1.0,1.0819112628,1.17064846416,1.32650739477,1.12969283276,1.06712172924,1.18543799772,1.08532423208,1.32992036405,1.13879408419	0.000,0.000,0.000,0.000,0.000,0.000,0.000,0.000,0.000,0.000	4	5	5	AY190606,NM_001160372,NM_031466,AK027689,BC006206	chr8	140744413	140744375	-	2476	2514	23	23
FHEDSTSK	23	8	TRAPPC9	Q96Q05-3	1	1.0,1.29339853301,1.3141809291,1.19193154034,1.31540342298,1.16503667482,1.23105134474,1.38508557457,1.36919315403,1.27261613692	0.000,0.000,0.000,0.000,0.000,0.000,0.000,0.000,0.000,0.000	3	5	5	AY190606,NM_001160372,NM_031466,AK027689,BC006206	chr8	140743393	140743370	-	2746	2769	24	24
YVGGQEHFAHLLILR	1	15	ORM1	P02763	1	1.0,1.08820403826,0.589798087141,0.501594048884,2.14452709883,0.399574920298,1.98618490967,0.823591923486,0.40170031881,1.31349628055	0.000,0.000,0.000,0.000,0.000,0.000,0.000,0.000,0.000,0.000	1	5	4	NM_000607,BC143314,X02544,BC026238	chr9	117086365	117087110	+	436	480	2	3
TYMLAFDVNDEK	2	12	ORM1	P02763	2	1.0,2.87719298246,2.24561403509,3.44152046784,4.62865497076,1.16959064327,7.81578947368,2.35380116959,1.85380116959,2.09941520468	0.012,0.002,0.010,0.008,0.007,0.032,0.077,0.007,0.049,0.010	1	5	4	NM_000607,BC143314,X02544,BC026238	chr9	117087120	117087155	+	490	525	3	3
NWGLSVYADKPETTK	3	15	ORM1	P02763	1	1.0,2.00378071834,1.57655954631,2.31001890359,2.37240075614,1.13610586011,3.74291115312,1.92816635161,1.35160680529,1.50850661626	0.000,0.000,0.000,0.000,0.000,0.000,0.000,0.000,0.000,0.000	1	5	4	NM_000607,BC143314,X02544,BC026238	chr9	117087156	117087351	+	526	570	3	4
EQLGEFYEALDCLR	4	14	ORM1	P02763	1	1.0,1.89743589744,1.00591715976,1.74753451677,3.9842209073,0.873767258383,4.47337278107,1.31360946746,0.867850098619,1.31360946746	0.000,0.000,0.000,0.000,0.000,0.000,0.000,0.000,0.000,0.000	1	5	3	NM_000607,X02544,BC026238	chr9	117087352	117087393	+	571	612	4	4
SDVVYTDWK	5	9	ORM1	P02763	2	1.0,1.69152542373,1.04745762712,1.5406779661,3.04576271186,0.813559322034,3.63220338983,1.29830508475,0.854237288136,1.08644067797	0.075,0.015,0.087,0.007,0.144,0.070,0.170,0.125,0.058,0.064	1	5	3	NM_000607,X02544,BC026238	chr9	117087403	117087429	+	622	648	4	4
TLMFGSYLDDEK	1	12	ORM2	P19652	1	1.0,3.11014492754,2.79710144928,3.46376811594,3.72173913043,1.49565217391,6.88115942029,2.9884057971,2.29565217391,2.41739130435	0.000,0.000,0.000,0.000,0.000,0.000,0.000,0.000,0.000,0.000	1	3	2	BC015964,NM_000608	chr9	117093897	117093932	+	419	454	3	3
EQLGEFYEALDCLCIPR	2	17	ORM2	P19652	1	1.0,2.06238185255,1.09829867675,1.61247637051,3.46502835539,0.920604914934,3.72400756144,1.35916824197,0.869565217391,1.50850661626	0.000,0.000,0.000,0.000,0.000,0.000,0.000,0.000,0.000,0.000	1	3	2	BC015964,NM_000608	chr9	117094129	117094179	+	500	550	4	4
SDVMYTDWK	3	9	ORM2	P19652	2	1.0,1.7408056042,1.14711033275,1.41681260946,3.29947460595,0.900175131349,3.07530647986,1.3642732049,0.877408056042,1.15061295972	0.019,0.004,0.027,0.041,0.077,0.014,0.041,0.011,0.006,0.019	1	3	2	BC015964,NM_000608	chr9	117094180	117094206	+	551	577	4	4
ISQSEDEESIVGDGETK	1	17	SNN	O75324	1	1.0,2.41795665635,6.13003095975,4.34055727554,1.47678018576,1.93808049536,5.35913312693,5.08359133127,7.29411764706,3.85758513932	0.000,0.000,0.000,0.000,0.000,0.000,0.000,0.000,0.000,0.000	2	3	3	NM_003498,CR542127,BC036100	chr16	11770036	11770086	+	302	352	2	2
LMTPNGPEVHG	2	11	SNN	O75324	2	1.0,0.634931997137,0.726556907659,0.602004294918,0.733715103794,0.738725841088,0.698639942734,0.61488904796,0.730136005727,0.65640658554	0.288,0.074,0.270,0.148,0.105,0.021,0.218,0.038,0.295,0.006	1	3	3	NM_003498,CR542127,BC036100	chr16	11770147	11770179	+	413	445	2	2
QNALLEQQVR	1	10	MAX	G3V570	1	1.0,0.880869565217,0.837391304348,0.740869565217,0.96347826087,0.989565217391,0.937391304348,0.793043478261,0.875652173913,0.966086956522	0.000,0.000,0.000,0.000,0.000,0.000,0.000,0.000,0.000,0.000	0	16	5	AK290130,BC004516,NM_002382,NM_145112,BC025685	chr14	65544655	65543377	-	380	409	5	5
ELIESTTQK	1	9	PARP14	Q460N5-3	2	1.0,0.776107594937,0.856012658228,0.628955696203,0.799050632911,0.866297468354,0.737341772152,0.795094936709,0.809335443038,0.79746835443	0.100,0.013,0.076,0.049,0.031,0.060,0.014,0.113,0.005,0.047	1	4	3	DQ063584,NM_017554,DQ063585	chr3	122418752	122418778	+	874	900	6	6
GPSADVYK	2	8	PARP14	Q460N5-3	1	1.0,0.77728285078,0.676317743133,0.563474387528,0.792873051225,0.922048997773,0.530809205642,0.685226429102,0.634001484781,0.744617668894	0.000,0.000,0.000,0.000,0.000,0.000,0.000,0.000,0.000,0.000	2	4	3	DQ063584,NM_017554,DQ063585	chr3	122418935	122418958	+	1057	1080	6	6
LVEVKPSLVIDYLK	3	14	PARP14	Q460N5-3	1	1.0,0.813244047619,0.592261904762,0.67931547619,0.719494047619,0.833333333333,0.537946428571,0.776785714286,0.625744047619,0.758928571429	0.000,0.000,0.000,0.000,0.000,0.000,0.000,0.000,0.000,0.000	2	4	3	DQ063584,NM_017554,DQ063585	chr3	122419421	122419462	+	1543	1584	6	6
TVEAFAEAVK	4	10	PARP14	Q460N5-3	1	1.0,0.972752043597,0.922797456857,0.750227066303,0.962761126249,0.963669391462,0.920980926431,0.991825613079,0.920980926431,0.935513169846	0.000,0.000,0.000,0.000,0.000,0.000,0.000,0.000,0.000,0.000	1	4	3	DQ063584,NM_017554,DQ063585	chr3	122420297	122420326	+	2419	2448	6	6
TLQEVHFLLHPSDHENIQAFSDEFAR	5	26	PARP14	Q460N5-3	1	1.0,0.989719626168,0.881308411215,0.832710280374,1.02336448598,1.14485981308,0.932710280374,0.936448598131,1.10747663551,1.02056074766	0.000,0.000,0.000,0.000,0.000,0.000,0.000,0.000,0.000,0.000	3	4	3	DQ063584,NM_017554,DQ063585	chr3	122423542	122427060	+	3010	3087	8	9
NIIHVIGGNDVK	6	12	PARP14	Q460N5-3	1	1.0,0.987898789879,1.30583058306,1.00660066007,1.25742574257,0.976897689769,1.23102310231,0.975797579758,1.19141914191,1.13641364136	0.000,0.000,0.000,0.000,0.000,0.000,0.000,0.000,0.000,0.000	4	4	3	DQ063584,NM_017554,DQ063585	chr3	122433165	122433200	+	3412	3447	12	12
NHLVLEK	7	7	PARP14	Q460N5-3	1	1.0,0.804460966543,0.630483271375,0.6156133829,0.757620817844,0.725650557621,0.761338289963,0.746468401487,0.659479553903,0.652788104089	0.000,0.000,0.000,0.000,0.000,0.000,0.000,0.000,0.000,0.000	2	4	4	DQ063584,NM_017554,DQ063585,AK022542	chr3	122437244	122437264	+	3769	3789	14	14
HYTVNLNTYTATDTK	8	15	PARP14	Q460N5-3	1	1.0,0.637051039698,0.491493383743,0.524889729049,0.613736609956,0.599243856333,0.457466918715,0.638311279143,0.52993068683,0.654064272212	0.000,0.000,0.000,0.000,0.000,0.000,0.000,0.000,0.000,0.000	2	4	4	DQ063584,NM_017554,DQ063585,AK022542	chr3	122437721	122437765	+	4246	4290	14	14
GDGPHGSCAFQK	1	12	PARP12	Q9H0J9	1	1.0,1.10213243547,1.088664422,1.2962962963,1.1391694725,0.910213243547,0.982042648709,0.915824915825,1.17508417508,0.941638608305	0.000,0.000,0.000,0.000,0.000,0.000,0.000,0.000,0.000,0.000	3	2	1	NM_022750	chr7	139756932	139756897	-	1358	1393	3	3
QGTVHPVTTVSSSDVEK	2	17	PARP12	Q9H0J9	2	1.0,0.707259953162,0.629976580796,0.838407494145,0.811865729899,0.804839968774,0.637782982045,0.614363778298,0.706479313037,0.765807962529	0.305,0.017,0.167,0.136,0.085,0.022,0.006,0.127,0.076,0.062	1	2	1	NM_022750	chr7	139741446	139737609	-	2054	2104	6	7
AYLAYCTPGSDGQAATLK	3	18	PARP12	Q9H0J9	1	1.0,0.789262820513,0.627403846154,0.858974358974,0.804487179487,0.770032051282,0.602564102564,0.729967948718,0.59375,0.925480769231	0.000,0.000,0.000,0.000,0.000,0.000,0.000,0.000,0.000,0.000	1	2	1	NM_022750	chr7	139737608	139737555	-	2105	2158	7	7
YVSPQDVTTMQTCNTK	4	16	PARP12	Q9H0J9	1	1.0,0.659318637275,1.25751503006,0.805611222445,1.39378757515,1.45090180361,1.30160320641,0.929859719439,0.925851703407,0.721442885772	0.000,0.000,0.000,0.000,0.000,0.000,0.000,0.000,0.000,0.000	4	2	1	NM_022750	chr7	139734072	139728479	-	2258	2305	8	9
ITLSSSSEEYQK	5	12	PARP12	Q9H0J9	2	1.0,0.866024518389,0.885288966725,0.77057793345,0.934325744308,0.900175131349,0.823117338004,0.803852889667,0.932574430823,0.899299474606	0.115,0.066,0.019,0.106,0.031,0.046,0.037,0.058,0.049,0.108	2	2	2	AK026346,NM_022750	chr7	139727203	139727168	-	215	250	10	10
TLPFYFVQK	6	9	PARP12	Q9H0J9	1	1.0,1.06837606838,0.828110161443,0.984805318139,0.902184235518,1.02564102564,0.806267806268,0.928774928775,0.744539411206,1.01234567901	0.000,0.000,0.000,0.000,0.000,0.000,0.000,0.000,0.000,0.000	1	2	2	AK026346,NM_022750	chr7	139727146	139727120	-	272	298	10	10
AGGLIYQLDSYAPR	1	14	TRAPPC4	J3KP27	2	1.0,1.0470685384,0.535920726672,0.864574731627,0.720066061107,0.809248554913,0.539223781998,0.781998348472,0.549958711808,0.902559867878	0.070,0.066,0.011,0.027,0.038,0.097,0.005,0.055,0.031,0.137	3	3	3	AK293914,AK293977,NM_016146	chr11	118889539	118889580	+	64	105	1	1
TFSYPLDLLLK	2	11	TRAPPC4	J3KP27	1	1.0,0.91829787234,0.805957446809,0.778723404255,0.823829787234,0.883404255319,0.791489361702,0.885106382979,0.776170212766,1.01957446809	0.000,0.000,0.000,0.000,0.000,0.000,0.000,0.000,0.000,0.000	3	3	3	AK293914,AK293977,NM_016146	chr11	118889596	118889628	+	121	153	1	1
VGHAVLAINGMDVNGR	3	16	TRAPPC4	J3KP27	1	1.0,0.211686494052,0.139958012596,0.158502449265,0.424072778167,0.31210636809,0.183344996501,0.137858642407,0.131210636809,0.377536738978	0.000,0.000,0.000,0.000,0.000,0.000,0.000,0.000,0.000,0.000	3	3	2	AK293977,NM_016146	chr11	118889680	118889899	+	205	252	1	2
YTADGKEVLEYLGNPANYPVSIR	4	23	TRAPPC4	J3KP27	1	1.0,0.40291018565,0.241846462619,0.350727546412,0.656798795785,0.728549924737,0.327646763673,0.358755644757,0.249874560963,0.502257902659	0.000,0.000,0.000,0.000,0.000,0.000,0.000,0.000,0.000,0.000	3	3	3	AK293914,AK293977,NM_016146	chr11	118889900	118889968	+	253	321	2	2
EVLEYLGNPANYPVSIR	5	17	TRAPPC4	J3KP27	1	1.0,2.06525285481,1.84991843393,1.90375203915,1.22349102773,1.56769983687,1.82544861338,1.94453507341,1.97879282219,1.81729200653	0.000,0.000,0.000,0.000,0.000,0.000,0.000,0.000,0.000,0.000	2	3	3	AK293914,AK293977,NM_016146	chr11	118889918	118889968	+	271	321	2	2
CELFDQNLK	6	9	TRAPPC4	J3KP27	1	1.0,1.16433566434,1.38927738928,1.14452214452,1.162004662,1.22610722611,1.35314685315,1.19114219114,1.28438228438,1.10023310023	0.000,0.000,0.000,0.000,0.000,0.000,0.000,0.000,0.000,0.000	1	3	2	AK293977,NM_016146	chr11	118894032	118894058	+	499	525	5	5
LALEVAEK	7	8	TRAPPC4	J3KP27	4	1.0,0.824623560673,0.976085031001,0.85119574845,0.878653675819,0.922940655447,0.866253321523,0.839681133747,0.945084145261,0.829052258636	0.069,0.049,0.026,0.030,0.008,0.029,0.016,0.010,0.043,0.049	4	3	2	AK293977,NM_016146	chr11	118894059	118894082	+	526	549	5	5
HDVVILDSLNYIK	1	13	KTI12	Q96EK9	1	1.0,1.2100750268,0.931404072883,1.13397642015,1.08896034298,1.37406216506,0.950696677385,0.834941050375,1.16184351554,1.03215434084	0.000,0.000,0.000,0.000,0.000,0.000,0.000,0.000,0.000,0.000	0	2	2	BC012173,NM_138417	chr1	52499217	52499179	-	220	258	1	1
QECGEPALPSASEEQVAQDTEEVFR	1	25	BAK1	Q16611-2	1	1.0,1.41627543036,1.60719874804,1.97965571205,1.75273865415,1.25039123631,2.13615023474,1.60876369327,1.59624413146,1.58528951487	0.000,0.000,0.000,0.000,0.000,0.000,0.000,0.000,0.000,0.000	2	8	6	NM_001188,BC110337,AF520590,AK303422,CR457419,AK292093	chr6	33545348	33543668	-	334	408	3	4
QLAIIGDDINRR	2	12	BAK1	Q16611-2	1	1.0,0.638087386645,0.818631492168,0.845012366035,0.920857378401,0.784006595218,0.859851607585,0.704039571311,0.701566364386,0.781533388293	0.000,0.000,0.000,0.000,0.000,0.000,0.000,0.000,0.000,0.000	3	8	8	NM_001188,BC110337,AF520590,AK303422,AK091807,CR457419,AK292093,AK293547	chr6	33543196	33543161	-	529	564	5	5
QLAIIGDDINR	3	11	BAK1	Q16611-2	1	1.0,2.35492957746,1.19436619718,1.38591549296,0.964788732394,1.06901408451,1.2338028169,1.56901408451,1.34929577465,1.5014084507	0.000,0.000,0.000,0.000,0.000,0.000,0.000,0.000,0.000,0.000	1	8	8	NM_001188,BC110337,AF520590,AK303422,AK091807,CR457419,AK292093,AK293547	chr6	33543196	33543164	-	529	561	5	5
NLLLGEHDVPLTCIEQIVTVNDHK	1	24	MTMR10	Q9NXD2	1	1.0,1.01473136915,0.783362218371,0.735701906412,0.857885615251,0.92287694974,0.927209705373,0.967937608319,0.839688041594,0.894280762565	0.000,0.000,0.000,0.000,0.000,0.000,0.000,0.000,0.000,0.000	1	4	2	AK000320,NM_017762	chr15	31267191	31266646	-	372	443	5	6
FRFDESGPESAK	2	12	MTMR10	Q9NXD2	1	1.0,0.82024291498,0.671255060729,0.656680161943,0.97975708502,0.957085020243,0.771659919028,0.827530364372,0.686639676113,0.838056680162	0.000,0.000,0.000,0.000,0.000,0.000,0.000,0.000,0.000,0.000	1	4	2	AK000320,NM_017762	chr15	31266555	31266520	-	534	569	6	6
TLPNIQEVQAAFVK	3	14	MTMR10	Q9NXD2	1	1.0,1.24304840371,1.03192584964,0.815653964985,1.08753861998,1.20803295572,1.20185375901,1.28630278064,1.0648815654,0.990731204943	0.000,0.000,0.000,0.000,0.000,0.000,0.000,0.000,0.000,0.000	2	4	3	AK296926,AK000320,NM_017762	chr15	31247029	31246988	-	514	555	11	11
NIQLGDEK	4	8	MTMR10	Q9NXD2	1	1.0,1.09464627151,0.951242829828,0.917782026769,0.860420650096,0.970363288719,1.00095602294,1.02007648184,1.00095602294,0.94741873805	0.000,0.000,0.000,0.000,0.000,0.000,0.000,0.000,0.000,0.000	3	4	1	NM_017762	chr15	31235257	31235234	-	1665	1688	17	17
SGPLEACYGELGQSR	5	15	MTMR10	Q9NXD2	1	1.0,0.777234636872,0.56843575419,0.487430167598,0.757681564246,0.877793296089,0.673882681564,0.715083798883,0.575418994413,0.719972067039	0.000,0.000,0.000,0.000,0.000,0.000,0.000,0.000,0.000,0.000	1	4	2	NM_017762,AK303672	chr15	31233906	31233862	-	2199	2243	18	18
DLVTSLK	1	7	P4HA1	P13674	1	1.0,2.30769230769,2.98461538462,2.72087912088,1.81098901099,2.0043956044,2.76923076923,2.4043956044,2.77142857143,2.12307692308	0.000,0.000,0.000,0.000,0.000,0.000,0.000,0.000,0.000,0.000	1	6	6	BC034998,M24487,NM_001017962,NM_000917,NM_001142595,NM_001142596	chr10	74833553	74833533	-	243	263	4	4
DLVTSLKDYIK	2	11	P4HA1	P13674	1	1.0,0.664,0.447272727273,0.798545454545,0.810909090909,0.779636363636,0.573090909091,0.568,0.485818181818,0.621818181818	0.000,0.000,0.000,0.000,0.000,0.000,0.000,0.000,0.000,0.000	2	6	6	BC034998,M24487,NM_001017962,NM_000917,NM_001142595,NM_001142596	chr10	74833553	74833521	-	243	275	4	4
LTSTATKDPEGFVGHPVNAFK	3	21	P4HA1	P13674	1	1.0,0.395893027698,0.244985673352,0.247373447947,0.651384909265,0.662368672397,0.339541547278,0.338108882521,0.19770773639,0.409264565425	0.000,0.000,0.000,0.000,0.000,0.000,0.000,0.000,0.000,0.000	2	6	6	BC034998,M24487,NM_001017962,NM_000917,NM_001142595,NM_001142596	chr10	74831916	74831854	-	330	392	5	5
DPEGFVGHPVNAFK	4	14	P4HA1	P13674	2	1.0,1.46428571429,1.84577922078,2.31006493506,1.42207792208,1.39123376623,1.76136363636,1.55519480519,1.85227272727,1.5211038961	0.060,0.042,0.036,0.040,0.016,0.005,0.041,0.128,0.062,0.052	1	6	6	BC034998,M24487,NM_001017962,NM_000917,NM_001142595,NM_001142596	chr10	74831895	74831854	-	351	392	5	5
QYFPNDEDQVGAAK	5	14	P4HA1	P13674	2	1.0,0.811040339703,1.17197452229,1.20063694268,1.18577494692,1.11677282378,1.29087048832,1.03821656051,1.24840764331,0.943736730361	0.027,0.006,0.039,0.058,0.010,0.024,0.014,0.017,0.025,0.013	3	6	5	BC034998,NM_001017962,NM_000917,NM_001142595,NM_001142596	chr10	74828712	74828671	-	489	530	6	6
LQDTYNLDTDTISK	6	14	P4HA1	P13674	2	1.0,0.77079303675,1.01160541586,0.980657640232,1.14700193424,1.02611218569,1.11315280464,0.931334622824,0.985493230174,0.848162475822	0.093,0.053,0.098,0.040,0.121,0.088,0.034,0.059,0.134,0.034	3	6	6	BC034998,M24487,NM_001017962,NM_000917,NM_001142595,NM_001142596	chr10	74828658	74828617	-	543	584	6	6
QLDEGEISTIDK	7	12	P4HA1	P13674	1	1.0,1.4431372549,1.43660130719,1.52026143791,1.10849673203,1.02614379085,1.60522875817,1.74901960784,1.59869281046,1.23660130719	0.000,0.000,0.000,0.000,0.000,0.000,0.000,0.000,0.000,0.000	1	6	6	BC034998,M24487,NM_001017962,NM_000917,NM_001142595,NM_001142596	chr10	74813235	74813200	-	711	746	7	7
KLLELDPEHQR	8	11	P4HA1	P13674	1	1.0,0.584126984127,0.626984126984,0.954761904762,0.892063492063,0.911904761905,0.928571428571,0.595238095238,0.662698412698,0.759523809524	0.000,0.000,0.000,0.000,0.000,0.000,0.000,0.000,0.000,0.000	4	6	6	BC034998,M24487,NM_001017962,NM_000917,NM_001142595,NM_001142596	chr10	74813124	74810991	-	822	854	7	8
LLELDPEHQR	9	10	P4HA1	P13674	2	1.0,0.745664739884,0.968208092486,1.27456647399,0.893063583815,0.965317919075,1.0289017341,0.908477842004,0.895953757225,1.03179190751	0.056,0.004,0.016,0.093,0.157,0.068,0.148,0.132,0.013,0.224	5	6	6	BC034998,M24487,NM_001017962,NM_000917,NM_001142595,NM_001142596	chr10	74813121	74810991	-	825	854	7	8
GVAVDYLPER	10	10	P4HA1	P13674	1	1.0,0.946680080483,0.96277665996,1.12072434608,1.04426559356,1.15995975855,0.993963782696,0.919517102616,0.862173038229,0.930583501006	0.000,0.000,0.000,0.000,0.000,0.000,0.000,0.000,0.000,0.000	4	6	6	BC034998,M24487,NM_001017962,NM_000917,NM_001142595,NM_001142596	chr10	74810882	74810853	-	963	992	8	8
ATISNPITGDLETVHYR	11	17	P4HA1	P13674	2	1.0,0.543307086614,0.503937007874,0.478497880073,0.632949727438,0.5396729255,0.570563294973,0.559660811629,0.477892186554,0.57238037553	0.168,0.032,0.015,0.045,0.030,0.110,0.010,0.090,0.049,0.061	2	6	4	BC034998,M24487,NM_001017962,NM_001142595	chr10	74804800	74804750	-	1221	1271	10	10
KDEPDAFKELGTGNR	12	15	P4HA1	P13674	1	1.0,0.407313357034,0.262569832402,0.320467242255,0.6937531742,0.626714068055,0.414423565262,0.31030980193,0.255967496191,0.446419502285	0.000,0.000,0.000,0.000,0.000,0.000,0.000,0.000,0.000,0.000	2	6	6	BC034998,M24487,NM_001017962,NM_000917,NM_001142595,NM_001142596	chr10	74774047	74774003	-	1437	1481	15	15
KDEPDAFK	13	8	P4HA1	P13674	1	1.0,1.62457337884,1.84641638225,2.35836177474,1.60068259386,1.49146757679,1.73208191126,1.44709897611,1.9795221843,1.59044368601	0.000,0.000,0.000,0.000,0.000,0.000,0.000,0.000,0.000,0.000	1	6	6	BC034998,M24487,NM_001017962,NM_000917,NM_001142595,NM_001142596	chr10	74774047	74774024	-	1437	1460	15	15
SVVTVIDVFYK	1	11	FLG2	Q5D862	1	1.0,1.56332931242,1.15560916767,1.48250904704,0.7876960193,0.942098914355,1.01326899879,1.40892641737,1.10132689988,1.34378769602	0.000,0.000,0.000,0.000,0.000,0.000,0.000,0.000,0.000,0.000	1	1	1	NM_001014342	chr1	152331342	152331310	-	92	124	2	2
YTKQDGECGTLSK	2	13	FLG2	Q5D862	1	1.0,0.559677419355,0.251075268817,0.443010752688,0.554838709677,0.496774193548,0.327956989247,0.401075268817,0.236021505376,0.515053763441	0.000,0.000,0.000,0.000,0.000,0.000,0.000,0.000,0.000,0.000	2	1	1	NM_001014342	chr1	152331309	152331271	-	125	163	2	2
ELHPVLK	3	7	FLG2	Q5D862	1	1.0,1.50408719346,1.45776566757,1.84332425068,0.959128065395,0.895095367847,1.06539509537,1.50817438692,1.48092643052,1.35013623978	0.000,0.000,0.000,0.000,0.000,0.000,0.000,0.000,0.000,0.000	1	1	1	NM_001014342	chr1	152331243	152331223	-	191	211	2	2
NPDDPDTVDVIMHMLDR	4	17	FLG2	Q5D862	3	1.0,1.3410326087,1.51222826087,2.08288043478,0.820652173913,1.20380434783,1.21331521739,1.44429347826,1.45516304348,1.46331521739	0.478,0.153,0.116,0.202,0.127,0.072,0.053,0.040,0.116,0.041	1	1	1	NM_001014342	chr1	152330123	152330073	-	212	262	3	3
FSNSSSSNEFSK	5	12	FLG2	Q5D862	2	1.0,1.48165137615,1.10091743119,1.27408256881,0.856651376147,0.827981651376,1.00229357798,1.1869266055,1.24885321101,1.25458715596	0.008,0.029,0.024,0.000,0.047,0.012,0.038,0.012,0.006,0.088	1	1	1	NM_001014342	chr1	152329052	152329017	-	1283	1318	3	3
QSSYGQHGSGSSQSSGYGQYGSR	6	23	FLG2	Q5D862	1	1.0,11.46,1.196,4.344,0.48,0.824,0.632,3.18,1.52,10.924	0.000,0.000,0.000,0.000,0.000,0.000,0.000,0.000,0.000,0.000	1	1	1	NM_001014342	chr1	152328644	152328576	-	1691	1759	3	3
SEFPDVK	1	7	SPPL2A	H0YNA7	1	1.0,1.49131944444,2.20659722222,1.984375,1.94618055556,1.90277777778,1.82118055556,1.96180555556,2.37152777778,1.61111111111	0.000,0.000,0.000,0.000,0.000,0.000,0.000,0.000,0.000,0.000	1	5	5	NM_032802,AJ345028,BC025740,AK027446,AK075454	chr15	51040378	51040358	-	562	582	4	4
NDGNLVEATGQPSAPHEK	2	18	SPPL2A	H0YNA2	1	1.0,0.777339901478,1.0039408867,0.91724137931,1.30049261084,0.704433497537,0.992118226601,0.912315270936,0.871921182266,0.896551724138	0.000,0.000,0.000,0.000,0.000,0.000,0.000,0.000,0.000,0.000	2	5	0		None	0	0	None	0	0	0	0
DVATVAFCDAQSTQEIHEK	1	19	CTBP1	Q13363-2	1	1.0,1.23585912487,1.04802561366,1.15688367129,0.909284951974,0.960512273212,1.11846318036,1.18143009605,1.13127001067,1.16328708645	0.000,0.000,0.000,0.000,0.000,0.000,0.000,0.000,0.000,0.000	1	5	5	BC098400,NM_001012614,NM_001328,BC053320,BC011655	chr4	1232027	1231971	-	314	370	3	3
IGSGFDNIDIK	2	11	CTBP1	Q13363-2	1	1.0,0.860696517413,0.838308457711,0.703150912106,0.828358208955,0.875621890547,0.830016583748,0.813432835821,0.851575456053,0.8407960199	0.000,0.000,0.000,0.000,0.000,0.000,0.000,0.000,0.000,0.000	2	5	5	BC098400,NM_001012614,NM_001328,BC053320,BC011655	chr4	1222035	1222003	-	467	499	4	4
GAALDVHESEPFSFSQGPLK	3	20	CTBP1	Q13363-2	1	1.0,1.77586206897,1.92006269592,1.7460815047,1.32915360502,1.37931034483,1.72413793103,1.74294670846,1.86206896552,1.44200626959	0.000,0.000,0.000,0.000,0.000,0.000,0.000,0.000,0.000,0.000	1	5	4	NM_001012614,NM_001328,BC053320,BC011655	chr4	1208168	1207372	-	1216	1275	7	8
YNADYELSAK	1	10	MTX3	Q5HYI7-4	1	1.0,0.934977578475,1.30605381166,1.38565022422,1.02466367713,0.979820627803,1.06726457399,1.10313901345,1.11771300448,1.09192825112	0.000,0.000,0.000,0.000,0.000,0.000,0.000,0.000,0.000,0.000	1	2	2	AK296864,NM_001010891	chr5	79285064	79285035	-	259	288	4	4
VQLQEHLK	2	8	MTX3	Q5HYI7-4	1	1.0,1.00576701269,1.19492502884,1.45328719723,1.13610149942,0.993079584775,1.1199538639,1.26643598616,1.2491349481,1.19953863899	0.000,0.000,0.000,0.000,0.000,0.000,0.000,0.000,0.000,0.000	1	2	2	AK296864,NM_001010891	chr5	79282863	79282840	-	676	699	7	7
DHSPQLDVNLLGSSVIHK	1	18	AFAP1L2	Q8N4X5	1	1.0,0.675751222921,0.721872816212,0.556953179595,0.658979734451,0.636617749825,0.701607267645,0.634521313767,0.784067085954,0.543675751223	0.000,0.000,0.000,0.000,0.000,0.000,0.000,0.000,0.000,0.000	1	6	5	NM_001001936,BC033212,AK123108,NM_032550,AK294969	chr10	116073791	116073738	-	932	985	9	9
VYLDLTPVK	2	9	AFAP1L2	Q8N4X5	1	1.0,1.52359208524,2.24809741248,1.50684931507,1.3302891933,1.35768645358,2.12480974125,1.7899543379,1.97564687976,1.83713850837	0.000,0.000,0.000,0.000,0.000,0.000,0.000,0.000,0.000,0.000	3	6	6	NM_001001936,BC033212,AK123108,NM_032550,AK294969,AK295538	chr10	116060386	116060360	-	1907	1933	16	16
AEAGPVTLGTTVDTTHLENVSPRPK	3	25	AFAP1L2	Q8N4X5	1	1.0,0.462278481013,0.381265822785,0.327594936709,0.510379746835,0.506329113924,0.455189873418,0.418227848101,0.332658227848,0.552405063291	0.000,0.000,0.000,0.000,0.000,0.000,0.000,0.000,0.000,0.000	2	6	3	NM_001001936,BC033212,AK294969	chr10	116057047	116056854	-	2540	2614	19	20
ETVNVITLYK	1	10	TSG101	F5H442	3	1.0,0.924170616114,0.983886255924,0.898578199052,1.00947867299,0.983886255924,0.978199052133,0.899526066351,1.11469194313,0.920379146919	0.017,0.018,0.012,0.048,0.108,0.025,0.105,0.028,0.036,0.112	4	1	1	NM_006292	chr11	18541123	18541094	-	196	225	2	2
DLKPVLDSYVFNDGSSR	2	17	TSG101	F5H442	1	1.0,1.03567787971,1.06320081549,1.05300713558,0.98878695209,1.16411824669,1.06829765545,1.02650356779,1.16411824669,1.06422018349	0.000,0.000,0.000,0.000,0.000,0.000,0.000,0.000,0.000,0.000	2	1	1	NM_006292	chr11	18541093	18537689	-	226	276	2	3
ELMNLTGTIPVPYR	3	14	TSG101	F5H442	4	1.0,1.22381930185,0.796714579055,1.22176591376,0.902464065708,0.984599589322,0.88090349076,1.01848049281,1.00410677618,1.25256673511	0.046,0.015,0.054,0.038,0.066,0.018,0.044,0.025,0.035,0.045	6	1	1	NM_006292	chr11	18537688	18537647	-	277	318	3	3
HVDANGK	4	7	TSG101	F5H442	1	1.0,0.961224489796,1.18163265306,1.00204081633,1.02040816327,1.05816326531,1.00816326531,0.954081632653,1.16326530612,1.03163265306	0.000,0.000,0.000,0.000,0.000,0.000,0.000,0.000,0.000,0.000	4	1	1	NM_006292	chr11	18536278	18536258	-	430	450	4	4
DGTISEDTIR	5	10	TSG101	F5H442	4	1.0,1.35191637631,1.55052264808,1.08943089431,0.977932636469,1.15331010453,1.28455284553,1.29036004646,1.39721254355,1.11382113821	0.149,0.113,0.188,0.094,0.130,0.115,0.046,0.079,0.030,0.106	1	1	1	NM_006292	chr11	18505608	18505579	-	778	807	8	8
ASLISAVSDK	6	10	TSG101	F5H442	2	1.0,1.43766233766,1.42987012987,1.36363636364,1.24675324675,1.38051948052,1.35844155844,1.4974025974,1.59480519481,1.25194805195	0.039,0.065,0.083,0.005,0.019,0.073,0.101,0.069,0.125,0.104	1	1	1	NM_006292	chr11	18505578	18505549	-	808	837	8	8
AQAELNALKR	7	10	TSG101	F5H442	1	1.0,0.78313253012,0.888984509466,0.756454388985,0.962994836489,0.905335628227,0.919965576592,0.767641996558,1.02581755594,0.844234079174	0.000,0.000,0.000,0.000,0.000,0.000,0.000,0.000,0.000,0.000	4	1	1	NM_006292	chr11	18505515	18505486	-	871	900	8	8
AQAELNALK	8	9	TSG101	F5H442	1	1.0,1.05268703899,1.21707060063,1.08008429926,0.967334035827,1.06111696523,1.14857744995,1.12012644889,1.29399367756,1.1095890411	0.000,0.000,0.000,0.000,0.000,0.000,0.000,0.000,0.000,0.000	1	1	1	NM_006292	chr11	18505515	18505489	-	871	897	8	8
LDQEVAEVDK	9	10	TSG101	F5H442	2	1.0,2.51708428246,3.36902050114,2.9840546697,1.34624145786,1.92027334852,2.67653758542,2.74943052392,3.84510250569,2.35535307517	0.065,0.072,0.088,0.061,0.017,0.025,0.049,0.035,0.017,0.003	1	1	1	NM_006292	chr11	18505431	18503402	-	955	984	8	9
LDQEVAEVDKNIELLK	10	16	TSG101	F5H442	1	1.0,1.23571428571,1.33095238095,1.26785714286,1.13095238095,1.35,1.31071428571,1.29761904762,1.36547619048,1.24285714286	0.000,0.000,0.000,0.000,0.000,0.000,0.000,0.000,0.000,0.000	1	1	1	NM_006292	chr11	18505431	18503384	-	955	1002	8	9
KKDEELSSALEK	11	12	TSG101	F5H442	5	1.0,0.996825396825,1.11851851852,1.06455026455,1.13015873016,1.13862433862,1.11957671958,1.0,1.1164021164,1.1746031746	0.070,0.062,0.016,0.069,0.090,0.082,0.073,0.021,0.004,0.052	5	1	1	NM_006292	chr11	18503383	18503348	-	1003	1038	9	9
KDEELSSALEK	12	11	TSG101	F5H442	1	1.0,1.48082191781,1.48904109589,1.61232876712,1.22876712329,1.37671232877,1.29863013699,1.27260273973,1.69863013699,1.28219178082	0.000,0.000,0.000,0.000,0.000,0.000,0.000,0.000,0.000,0.000	1	1	1	NM_006292	chr11	18503380	18503348	-	1006	1038	9	9
DEELSSALEK	13	10	TSG101	F5H442	1	1.0,1.23076923077,1.77514792899,0.87100591716,1.10650887574,1.44023668639,1.43313609467,1.43786982249,1.36213017751,1.2674556213	0.000,0.000,0.000,0.000,0.000,0.000,0.000,0.000,0.000,0.000	3	1	1	NM_006292	chr11	18503377	18503348	-	1009	1038	9	9
GVIDLDVFLK	14	10	TSG101	F5H442	1	1.0,1.33918128655,1.53567251462,1.24444444444,0.754385964912,1.11111111111,1.31461988304,1.28070175439,1.32397660819,1.13099415205	0.000,0.000,0.000,0.000,0.000,0.000,0.000,0.000,0.000,0.000	1	1	1	NM_006292	chr11	18503206	18503177	-	1180	1209	9	9
SCYEDGWLIK	1	10	GCSH	P23434	1	1.0,0.903614457831,1.31982475356,1.18619934283,1.12814895947,1.13581599124,1.14019715225,1.07995618839,1.20920043812,1.00657174151	0.000,0.000,0.000,0.000,0.000,0.000,0.000,0.000,0.000,0.000	1	1	1	NM_004483	chr16	81118083	81116555	-	506	535	4	5
MTLSNPSELDELMSEEAYEK	2	20	GCSH	P23434	2	1.0,2.57506361323,3.36641221374,3.52926208651,2.00763358779,2.35114503817,3.20865139949,3.29770992366,3.38167938931,2.64122137405	0.015,0.025,0.024,0.008,0.044,0.086,0.001,0.027,0.055,0.033	2	1	1	NM_004483	chr16	81116554	81116495	-	536	595	5	5
HSELFPPFAK	1	10	RPS6KC1	Q96S38-2	1	1.0,1.01347150259,0.965803108808,0.988601036269,1.25077720207,0.962694300518,1.07150259067,0.944041450777,1.04559585492,1.0310880829	0.000,0.000,0.000,0.000,0.000,0.000,0.000,0.000,0.000,0.000	5	6	2	NM_012424,NM_001136138	chr1	213251116	213251145	+	379	408	4	4
VLGVIDK	2	7	RPS6KC1	Q96S38-2	1	1.0,0.880952380952,0.881868131868,0.849816849817,1.03296703297,0.997252747253,0.927655677656,0.842490842491,0.989926739927,0.919413919414	0.000,0.000,0.000,0.000,0.000,0.000,0.000,0.000,0.000,0.000	6	6	3	NM_012424,AK295053,NM_001136138	chr1	213349815	213349835	+	1183	1203	9	9
SFPAHLAADSDSPSTQLR	3	18	RPS6KC1	Q96S38-2	1	1.0,0.819433817904,0.505738332058,0.765110941086,0.804896710023,0.631216526396,0.40168324407,0.765876052028,0.602907421576,0.880642693191	0.000,0.000,0.000,0.000,0.000,0.000,0.000,0.000,0.000,0.000	8	6	4	AK299298,NM_012424,AK295053,NM_001136138	chr1	213414464	213414517	+	1827	1880	12	12
SEPLKPFFTLPDGDSASR	4	18	RPS6KC1	Q96S38-2	1	1.0,0.957688338493,1.14344685243,1.06398348813,1.05056759546,1.1991744066,1.16615067079,1.17234262126,1.13209494324,1.04024767802	0.000,0.000,0.000,0.000,0.000,0.000,0.000,0.000,0.000,0.000	3	6	5	AK299298,AF037447,NM_012424,AK295053,NM_001136138	chr1	213414695	213414748	+	2058	2111	12	12
DAAFDDVSGTDEGRPDLLVNLPGELESTR	5	29	RPS6KC1	Q96S38-2	1	1.0,1.45350318471,1.53248407643,1.23057324841,1.14904458599,1.11082802548,1.26751592357,1.1898089172,1.39617834395,1.25350318471	0.000,0.000,0.000,0.000,0.000,0.000,0.000,0.000,0.000,0.000	1	6	5	AK299298,AF037447,NM_012424,AK295053,NM_001136138	chr1	213414842	213414928	+	2205	2291	12	12
LLEAPDVLCLR	6	11	RPS6KC1	Q96S38-2	1	1.0,1.01533406353,1.1139101862,1.13472070099,1.24644030668,1.25082146769,1.19058050383,1.15443592552,1.31106243154,1.26615553122	0.000,0.000,0.000,0.000,0.000,0.000,0.000,0.000,0.000,0.000	2	6	6	AK299298,AF037447,NM_012424,AK295053,NM_001136138,AL356893	chr1	213414992	213415024	+	2355	2387	12	12
LSTEQCQAHEEK	7	12	RPS6KC1	Q96S38-2	1	1.0,1.81771720613,2.06814310051,2.17717206133,1.3594548552,1.81942078365,2.04429301533,2.28620102215,2.21465076661,1.76831345826	0.000,0.000,0.000,0.000,0.000,0.000,0.000,0.000,0.000,0.000	1	6	6	AK299298,AF037447,NM_012424,AK295053,NM_001136138,AL356893	chr1	213415025	213415060	+	2388	2423	12	12
FYIPEGCIQR	8	10	RPS6KC1	Q96S38-2	1	1.0,0.845849802372,0.724110671937,0.688537549407,0.777865612648,0.682213438735,0.730434782609,0.706719367589,0.703557312253,0.777075098814	0.000,0.000,0.000,0.000,0.000,0.000,0.000,0.000,0.000,0.000	7	6	6	AK299298,AF037447,NM_012424,AK295053,NM_001136138,AL356893	chr1	213415514	213415543	+	2877	2906	12	12
WSEVEDSCDSDAIER	9	15	RPS6KC1	Q96S38-2	1	1.0,1.58925979681,1.71698113208,1.65021770682,1.25399129173,1.381712627,1.62554426705,1.84905660377,1.74455732946,1.74455732946	0.000,0.000,0.000,0.000,0.000,0.000,0.000,0.000,0.000,0.000	1	6	5	AK299298,AF037447,NM_012424,NM_001136138,AL356893	chr1	213415941	213415985	+	3033	3077	12	12
TLVECHPAGINTHTTLNMPECVSEEAR	10	27	RPS6KC1	Q96S38-2	1	1.0,0.507487520799,1.58069883527,0.527454242928,0.730449251248,1.48752079867,1.21381031614,0.415973377704,1.21797004992,0.453410981697	0.000,0.000,0.000,0.000,0.000,0.000,0.000,0.000,0.000,0.000	4	6	5	AK299298,AF037447,NM_012424,NM_001136138,AL356893	chr1	213436064	213436144	+	3177	3257	14	14
LQDQQVVINYSIVK	1	14	EVL	Q9UI08	1	1.0,1.11871227364,0.864185110664,1.08551307847,0.981891348089,1.12273641851,1.15291750503,1.10663983903,1.06740442656,1.12173038229	0.000,0.000,0.000,0.000,0.000,0.000,0.000,0.000,0.000,0.000	2	6	5	AK289720,AK301379,BC023997,NM_016337,AK295919	chr14	100551178	100563844	+	263	304	4	5
VQRPEDASGGSSPSGTSK	2	18	EVL	Q9UI08	2	1.0,1.39316239316,0.888888888889,1.21901709402,0.823717948718,1.11858974359,1.06196581197,1.62179487179,1.26602564103,1.05341880342	0.053,0.087,0.107,0.097,0.137,0.025,0.269,0.018,0.179,0.162	2	6	5	AK289720,AK301379,BC023997,NM_016337,AK295919	chr14	100595077	100595944	+	806	859	8	9
KEDESQMEDPSTSPSPGTR	3	19	EVL	Q9UI08	1	1.0,5.38431372549,4.53333333333,5.7137254902,2.27450980392,2.32156862745,4.39215686275,5.16078431373,5.45098039216,3.21960784314	0.000,0.000,0.000,0.000,0.000,0.000,0.000,0.000,0.000,0.000	1	6	5	AK289720,AK301379,BC023997,NM_016337,AK295919	chr14	100599096	100602277	+	977	1033	10	11
VKEEIIDAIR	4	10	EVL	Q9UI08	1	1.0,3.22395833333,3.69270833333,3.109375,1.7265625,2.11197916667,3.52083333333,4.0703125,4.88802083333,2.95572916667	0.000,0.000,0.000,0.000,0.000,0.000,0.000,0.000,0.000,0.000	1	6	5	BC049376,AK289720,AK301379,BC023997,NM_016337	chr14	100608109	100610045	+	919	948	15	16
HTEPVPDPR	1	9	ATP2A1	O14983-2	1	1.0,0.778723404255,0.867234042553,0.708085106383,0.991489361702,0.790638297872,0.725957446809,0.659574468085,0.892765957447,0.697021276596	0.000,0.000,0.000,0.000,0.000,0.000,0.000,0.000,0.000,0.000	0	6	5	NM_173201,AK291314,NM_004320,AK128456,BX537389	chr16	28898533	28898559	+	752	778	8	8
TVEEVLGHFGVNESTGLSLEQVKK	1	24	ATP2A2	P16615	3	1.0,0.663068619892,0.654587509638,0.679259830378,0.931380107941,0.958365458751,0.775636083269,0.727062451812,0.621434078643,0.769468003084	0.012,0.055,0.007,0.016,0.005,0.029,0.014,0.031,0.029,0.019	6	5	4	BC035588,NM_001135765,NM_170665,NM_001681	chr12	110719616	110719687	+	132	203	1	1
TVEEVLGHFGVNESTGLSLEQVK	2	23	ATP2A2	P16615	4	1.0,1.65523465704,1.97292418773,2.71841155235,1.51444043321,1.57220216606,1.87364620939,2.0559566787,2.2274368231,1.78700361011	0.099,0.019,0.057,0.071,0.018,0.031,0.044,0.062,0.028,0.042	1	5	4	BC035588,NM_001135765,NM_170665,NM_001681	chr12	110719616	110719684	+	132	200	1	1
WGSNELPAEEGK	3	12	ATP2A2	P16615	2	1.0,2.29801324503,2.65562913907,3.27593818985,1.6004415011,1.44591611479,2.5408388521,3.01766004415,3.57174392936,2.26490066225	0.053,0.000,0.003,0.004,0.033,0.005,0.018,0.039,0.105,0.088	1	5	4	BC035588,NM_001135765,NM_170665,NM_001681	chr12	110719700	110720522	+	216	251	1	3
AKDIVPGDIVEIAVGDKVPADIR	4	23	ATP2A2	P16615	4	1.0,0.765106382979,0.693617021277,0.815319148936,1.03914893617,0.99829787234,0.877446808511,0.808510638298,0.670638297872,0.777021276596	0.037,0.008,0.019,0.010,0.058,0.052,0.028,0.040,0.009,0.016	6	5	3	BC035588,NM_170665,NM_001681	chr12	110734503	110760825	+	534	602	5	6
DIVPGDIVEIAVGDKVPADIR	5	21	ATP2A2	P16615	2	1.0,1.47259259259,1.60296296296,1.91555555556,1.35851851852,1.39111111111,1.75111111111,1.62518518519,1.71703703704,1.43407407407	0.045,0.004,0.012,0.006,0.020,0.037,0.050,0.032,0.064,0.005	1	5	3	BC035588,NM_170665,NM_001681	chr12	110734509	110760825	+	540	602	5	6
DIVPGDIVEIAVGDK	6	15	ATP2A2	P16615	2	1.0,2.83505154639,4.96219931271,6.15120274914,1.86597938144,2.32989690722,3.84536082474,4.05498281787,6.45704467354,3.2439862543	0.047,0.012,0.041,0.050,0.067,0.066,0.041,0.080,0.009,0.023	1	5	3	BC035588,NM_170665,NM_001681	chr12	110734509	110760807	+	540	584	5	6
HTDPVPDPR	7	9	ATP2A2	P16615	1	1.0,0.809638554217,0.956626506024,0.669879518072,0.6859437751,0.693172690763,0.720481927711,0.89156626506,0.700401606426,0.720481927711	0.000,0.000,0.000,0.000,0.000,0.000,0.000,0.000,0.000,0.000	4	5	5	BC035588,NM_001135765,NM_170665,NM_001681,AK293877	chr12	110764218	110764244	+	678	704	7	7
AMGVVVATGVNTEIGK	8	16	ATP2A2	P16615	1	1.0,0.877073170732,0.932682926829,1.19317073171,0.925853658537,0.88487804878,0.887804878049,1.10341463415,0.905365853659,0.769756097561	0.000,0.000,0.000,0.000,0.000,0.000,0.000,0.000,0.000,0.000	8	5	5	BC035588,NM_001135765,NM_170665,NM_001681,AK293877	chr12	110765382	110765429	+	765	812	8	8
IRDEMVATEQER	9	12	ATP2A2	P16615	5	1.0,1.14219114219,1.14568764569,1.41375291375,1.15617715618,1.03613053613,1.32517482517,1.29953379953,1.33566433566,1.12937062937	0.075,0.064,0.059,0.008,0.040,0.048,0.092,0.109,0.089,0.208	1	5	5	BC035588,NM_001135765,NM_170665,NM_001681,AK293877	chr12	110765430	110765465	+	813	848	8	8
DEMVATEQER	10	10	ATP2A2	P16615	2	1.0,1.77142857143,1.72428571429,1.36714285714,1.23285714286,1.29,1.53571428571,1.60142857143,1.73428571429,1.44428571429	0.058,0.208,0.071,0.088,0.115,0.031,0.085,0.074,0.149,0.047	1	5	5	BC035588,NM_001135765,NM_170665,NM_001681,AK293877	chr12	110765436	110765465	+	819	848	8	8
VEGDTCSLNEFTITGSTYAPIGEVHK	11	26	ATP2A2	P16615	1	1.0,4.12955465587,4.3967611336,8.07692307692,1.94331983806,2.7044534413,4.26315789474,4.59109311741,6.13765182186,4.08097165992	0.000,0.000,0.000,0.000,0.000,0.000,0.000,0.000,0.000,0.000	1	5	5	BC035588,NM_001135765,NM_170665,NM_001681,AK293877	chr12	110770420	110770992	+	1224	1301	9	10
MNVFDTELK	12	9	ATP2A2	P16615	1	1.0,0.987528344671,1.28684807256,1.26757369615,1.17006802721,1.16326530612,1.02040816327,1.12585034014,1.24263038549,1.00680272109	0.000,0.000,0.000,0.000,0.000,0.000,0.000,0.000,0.000,0.000	3	5	5	BC035588,NM_001135765,NM_170665,NM_001681,AK293877	chr12	110771883	110771909	+	1464	1490	11	11
ANACNSVIK	13	9	ATP2A2	P16615	6	1.0,0.870967741935,0.889400921659,0.978801843318,0.986175115207,0.865437788018,0.938248847926,0.846082949309,0.969585253456,0.810138248848	0.100,0.182,0.121,0.106,0.187,0.025,0.163,0.088,0.209,0.148	7	5	5	BC035588,NM_001135765,NM_170665,NM_001681,AK293877	chr12	110771931	110777094	+	1512	1538	11	12
VPMTSGVK	14	8	ATP2A2	P16615	1	1.0,1.02459893048,1.04705882353,1.08235294118,1.22780748663,1.02352941176,0.935828877005,0.998930481283,1.00427807487,0.819251336898	0.000,0.000,0.000,0.000,0.000,0.000,0.000,0.000,0.000,0.000	7	5	5	BC035588,NM_001135765,NM_170665,NM_001681,AK293877	chr12	110777365	110777388	+	1710	1733	13	13
EWGSGSDTLR	15	10	ATP2A2	P16615	4	1.0,0.959788359788,1.11322751323,1.09312169312,1.13015873016,1.14708994709,1.19894179894,1.12380952381,1.16613756614,0.983068783069	0.020,0.082,0.053,0.041,0.013,0.054,0.088,0.055,0.033,0.114	2	5	5	BC035588,NM_001135765,NM_170665,NM_001681,AK293877	chr12	110777413	110777442	+	1758	1787	13	13
CLALATHDNPLR	16	12	ATP2A2	P16615	1	1.0,0.913523459062,0.956761729531,0.879484820607,0.919963201472,0.796688132475,0.896964121435,0.89972401104,0.977000919963,1.03495860166	0.000,0.000,0.000,0.000,0.000,0.000,0.000,0.000,0.000,0.000	5	5	5	BC035588,NM_001135765,NM_170665,NM_001681,AK293877	chr12	110777443	110777478	+	1788	1823	13	13
REEMHLEDSANFIK	17	14	ATP2A2	P16615	3	1.0,1.14904458599,1.35796178344,1.46751592357,1.34649681529,1.1923566879,1.28152866242,1.41656050955,1.29299363057,1.23439490446	0.021,0.012,0.028,0.036,0.192,0.033,0.089,0.013,0.011,0.013	1	5	5	BC035588,NM_001135765,NM_170665,NM_001681,AK293877	chr12	110777479	110777520	+	1824	1865	13	13
EEMHLEDSANFIK	18	13	ATP2A2	P16615	5	1.0,1.63754045307,1.83009708738,2.0857605178,1.42556634304,1.53398058252,1.81067961165,1.8996763754,1.98220064725,1.60841423948	0.046,0.004,0.071,0.085,0.116,0.022,0.041,0.015,0.083,0.026	1	5	5	BC035588,NM_001135765,NM_170665,NM_001681,AK293877	chr12	110777482	110777520	+	1827	1865	13	13
YETNLTFVGCVGMLDPPR	19	18	ATP2A2	P16615	1	1.0,3.21621621622,4.17117117117,3.96696696697,2.33933933934,2.31531531532,3.61561561562,3.87987987988,3.96096096096,3.13213213213	0.000,0.000,0.000,0.000,0.000,0.000,0.000,0.000,0.000,0.000	1	5	5	BC035588,NM_001135765,NM_170665,NM_001681,AK293877	chr12	110777521	110778511	+	1866	1919	13	14
YETNLTFVGCVGMLDPPRIEVASSVK	20	26	ATP2A2	P16615	1	1.0,0.656652360515,0.400572246066,0.439198855508,1.17525035765,1.12660944206,0.653791130186,0.590128755365,0.337625178827,0.647353361946	0.000,0.000,0.000,0.000,0.000,0.000,0.000,0.000,0.000,0.000	6	5	5	BC035588,NM_001135765,NM_170665,NM_001681,AK293877	chr12	110777521	110778535	+	1866	1943	13	14
IEVASSVK	21	8	ATP2A2	P16615	3	1.0,1.27919463087,1.59865771812,1.5288590604,1.26040268456,1.19865771812,1.42684563758,1.3610738255,1.5033557047,1.14496644295	0.004,0.048,0.088,0.060,0.034,0.041,0.037,0.084,0.005,0.017	1	5	5	BC035588,NM_001135765,NM_170665,NM_001681,AK293877	chr12	110778512	110778535	+	1920	1943	14	14
RIGIFGQDEDVTSK	22	14	ATP2A2	P16615	2	1.0,0.583749109052,0.602993585175,0.640769779045,0.848895224519,0.820384889522,0.580185317177,0.548111190306,0.503920171062,0.591589451176	0.222,0.085,0.099,0.105,0.126,0.044,0.068,0.178,0.069,0.096	6	5	5	BC035588,NM_001135765,NM_170665,NM_001681,AK293877	chr12	110778611	110778652	+	2019	2060	14	14
IGIFGQDEDVTSK	23	13	ATP2A2	P16615	2	1.0,1.25377229081,1.57064471879,1.70644718793,1.31412894376,1.34293552812,1.34293552812,1.49108367627,1.53909465021,1.37037037037	0.041,0.048,0.017,0.100,0.035,0.010,0.055,0.056,0.035,0.046	1	5	5	BC035588,NM_001135765,NM_170665,NM_001681,AK293877	chr12	110778614	110778652	+	2022	2060	14	14
AFTGREFDELNPSAQR	24	16	ATP2A2	P16615	1	1.0,0.133443617315,0.0821615660325,0.0647918389854,0.301075268817,0.190791287565,0.0650675489385,0.061759029501,0.0521091811414,0.278191342707	0.000,0.000,0.000,0.000,0.000,0.000,0.000,0.000,0.000,0.000	6	5	5	BC035588,NM_001135765,NM_170665,NM_001681,AK293877	chr12	110778653	110778700	+	2061	2108	14	14
EFDELNPSAQR	25	11	ATP2A2	P16615	7	1.0,0.963080168776,1.08860759494,1.1635021097,1.16772151899,1.055907173,1.12130801688,0.998945147679,1.03270042194,0.878691983122	0.083,0.033,0.079,0.108,0.078,0.054,0.065,0.058,0.112,0.112	7	5	5	BC035588,NM_001135765,NM_170665,NM_001681,AK293877	chr12	110778668	110778700	+	2076	2108	14	14
ISLPVILMDETLK	26	13	ATP2A2	P16615	2	1.0,1.99223300971,2.50485436893,2.4,1.68737864078,1.61165048544,2.37669902913,2.53009708738,2.79611650485,1.90291262136	0.025,0.043,0.036,0.027,0.023,0.055,0.005,0.027,0.055,0.031	1	5	5	BC035588,NM_001135765,NM_170665,NM_001681,AK293877	chr12	110784060	110784098	+	3024	3062	20	20
NYLEPGK	27	7	ATP2A2	P16615	1	1.0,1.87422680412,2.55257731959,3.01443298969,1.71958762887,1.67010309278,2.28041237113,2.06597938144,3.13195876289,2.01649484536	0.000,0.000,0.000,0.000,0.000,0.000,0.000,0.000,0.000,0.000	1	5	4	BC035588,NM_001135765,NM_170665,AK293877	chr12	110784111	110784131	+	3075	3095	20	20
NYLEPGKECVQPATK	28	15	ATP2A2	P16615	11	1.0,0.788097385032,0.903516681695,0.882777276826,1.02524797115,0.955816050496,0.880973850316,0.838593327322,0.837691614067,0.860234445446	0.028,0.015,0.018,0.042,0.031,0.053,0.049,0.052,0.045,0.023	6	5	4	BC035588,NM_001135765,NM_170665,AK293877	chr12	110784111	110784155	+	3075	3119	20	20
ECVQPATK	29	8	ATP2A2	P16615	3	1.0,1.84529147982,2.83408071749,3.08744394619,1.7264573991,1.81165919283,2.76905829596,2.36547085202,3.31165919283,2.2399103139	0.027,0.004,0.084,0.121,0.101,0.015,0.012,0.008,0.071,0.046	1	5	4	BC035588,NM_001135765,NM_170665,AK293877	chr12	110784132	110784155	+	3096	3119	20	20
MEAAHLLPAADVLR	1	14	ATP2A3	Q93084-2	2	1.0,0.530492898914,1.11027568922,0.944862155388,0.72096908939,0.908103592314,1.20217209691,1.11612364244,0.465329991646,0.820384294069	0.512,0.052,0.699,0.100,0.212,0.550,0.269,0.043,0.037,0.286	8	10	10	NM_174958,NM_174953,NM_174955,NM_174954,NM_174957,NM_174956,AF068220,AK292716,Z69881,NM_005173	chr17	3867585	3867544	-	152	193	1	1
ERYGPNELPSEEGK	2	14	ATP2A3	Q93084-2	2	1.0,0.552029520295,0.635424354244,0.712915129151,0.90036900369,0.988191881919,0.709963099631,0.613284132841,0.625830258303,0.513653136531	0.282,0.121,0.185,0.097,0.192,0.089,0.054,0.151,0.136,0.075	7	10	10	NM_174958,NM_174953,NM_174955,NM_174954,NM_174957,NM_174956,AF068220,AK292716,Z69881,NM_005173	chr17	3867486	3856719	-	251	292	1	3
YGPNELPSEEGK	3	12	ATP2A3	Q93084-2	2	1.0,2.40703517588,3.59045226131,3.42211055276,1.94472361809,1.43969849246,2.92211055276,3.07286432161,4.56030150754,2.13065326633	0.074,0.056,0.049,0.060,0.011,0.023,0.054,0.011,0.005,0.006	1	10	10	NM_174958,NM_174953,NM_174955,NM_174954,NM_174957,NM_174956,AF068220,AK292716,Z69881,NM_005173	chr17	3867480	3856719	-	257	292	1	3
NAESAIEALK	4	10	ATP2A3	Q93084-2	6	1.0,1.55216693419,2.01444622793,2.10593900482,1.22953451043,1.21669341894,1.79454253612,1.78972712681,2.23595505618,1.59069020867	0.250,0.021,0.126,0.126,0.070,0.055,0.038,0.006,0.141,0.022	1	10	10	NM_174958,NM_174953,NM_174955,NM_174954,NM_174957,NM_174956,AF068220,AK292716,Z69881,NM_005173	chr17	3854677	3854648	-	482	511	5	5
NAESAIEALKEYEPEMGK	5	18	ATP2A3	Q93084-2	7	1.0,1.30081300813,1.4512195122,1.57723577236,1.43902439024,1.4512195122,1.47425474255,1.44986449864,1.40243902439,1.25203252033	0.016,0.009,0.032,0.019,0.044,0.014,0.034,0.029,0.014,0.017	1	10	10	NM_174958,NM_174953,NM_174955,NM_174954,NM_174957,NM_174956,AF068220,AK292716,Z69881,NM_005173	chr17	3854677	3854624	-	482	535	5	5
VDQSILTGESVSVTK	6	15	ATP2A3	Q93084-2	7	1.0,1.06960556845,1.28886310905,1.30626450116,1.19605568445,1.16473317865,1.28886310905,1.15313225058,1.29118329466,1.08352668213	0.066,0.032,0.061,0.059,0.052,0.041,0.026,0.041,0.086,0.031	1	10	10	NM_174958,NM_174953,NM_174955,NM_174954,NM_174957,NM_174956,AF068220,AK292716,Z69881,NM_005173	chr17	3854008	3853868	-	674	718	6	7
HTEAIPDPR	7	9	ATP2A3	Q93084-2	13	1.0,0.989749430524,1.21184510251,1.21867881549,1.13211845103,1.05808656036,1.15717539863,1.13211845103,1.2277904328,1.11161731207	0.054,0.163,0.078,0.115,0.135,0.135,0.096,0.074,0.072,0.038	1	10	10	NM_174958,NM_174953,NM_174955,NM_174954,NM_174957,NM_174956,AF068220,AK292716,Z69881,NM_005173	chr17	3853867	3853841	-	719	745	7	7
NMLFSGTNITSGK	8	13	ATP2A3	Q93084-2	3	1.0,1.11955420466,0.752786220871,1.28672745694,0.795339412361,1.11144883485,0.67071935157,1.23302938197,0.709219858156,0.815602836879	0.085,0.077,0.101,0.090,0.076,0.075,0.072,0.125,0.029,0.096	6	10	10	NM_174958,NM_174953,NM_174955,NM_174954,NM_174957,NM_174956,AF068220,AK292716,Z69881,NM_005173	chr17	3853819	3851126	-	767	805	7	8
AVGVAVATGLHTELGK	9	16	ATP2A3	Q93084-2	5	1.0,0.963654223969,1.01080550098,1.06581532417,0.961689587426,0.987229862475,0.968565815324,0.997053045187,1.07269155206,0.950884086444	0.021,0.084,0.099,0.073,0.029,0.094,0.107,0.040,0.083,0.065	5	10	10	NM_174958,NM_174953,NM_174955,NM_174954,NM_174957,NM_174956,AF068220,AK292716,Z69881,NM_005173	chr17	3851125	3851078	-	806	853	8	8
SQMAAVEPERTPLQR	10	15	ATP2A3	Q93084-2	2	1.0,0.317107093185,0.243857209087,0.260547056096,0.657394529439,0.54705609643,0.290681502086,0.270746407047,0.216040797404,0.443671766342	0.015,0.026,0.014,0.040,0.011,0.107,0.060,0.057,0.002,0.061	7	10	10	NM_174958,NM_174953,NM_174955,NM_174954,NM_174957,NM_174956,AF068220,AK292716,Z69881,NM_005173	chr17	3851071	3851027	-	860	904	8	8
SQMAAVEPER	11	10	ATP2A3	Q93084-2	2	1.0,1.46979865772,2.03020134228,2.26510067114,1.55872483221,1.5033557047,1.95805369128,1.89765100671,2.29362416107,1.57214765101	0.053,0.031,0.093,0.064,0.077,0.007,0.060,0.086,0.002,0.063	1	10	10	NM_174958,NM_174953,NM_174955,NM_174954,NM_174957,NM_174956,AF068220,AK292716,Z69881,NM_005173	chr17	3851071	3851042	-	860	889	8	8
LDEFGR	12	6	ATP2A3	Q93084-2	1	1.0,1.38102409639,1.94277108434,1.80873493976,1.37801204819,1.35391566265,1.59186746988,1.59036144578,1.89156626506,1.36295180723	0.000,0.000,0.000,0.000,0.000,0.000,0.000,0.000,0.000,0.000	1	10	10	NM_174958,NM_174953,NM_174955,NM_174954,NM_174957,NM_174956,AF068220,AK292716,Z69881,NM_005173	chr17	3851023	3851006	-	908	925	8	8
GAVYYFK	13	7	ATP2A3	Q93084-2	1	1.0,1.79738562092,0.707189542484,2.20392156863,0.683660130719,1.04575163399,0.644444444444,1.44444444444,0.803921568627,1.07712418301	0.000,0.000,0.000,0.000,0.000,0.000,0.000,0.000,0.000,0.000	6	10	10	NM_174958,NM_174953,NM_174955,NM_174954,NM_174957,NM_174956,AF068220,AK292716,Z69881,NM_005173	chr17	3850909	3850889	-	1022	1042	8	8
MFVVAEADAGSCLLHEFTISGTTYTPEGEVR	14	31	ATP2A3	Q93084-2	5	1.0,1.62074303406,1.84210526316,1.90557275542,1.36687306502,1.62848297214,1.56811145511,1.76780185759,1.71362229102,1.64705882353	0.073,0.031,0.029,0.042,0.037,0.062,0.052,0.044,0.025,0.019	1	10	10	NM_174958,NM_174953,NM_174955,NM_174954,NM_174957,NM_174956,AF068220,AK292716,Z69881,NM_005173	chr17	3848442	3848097	-	1247	1339	9	10
QGDQPVR	15	7	ATP2A3	Q93084-2	1	1.0,0.924160346696,1.23076923077,1.1570964247,1.15926327194,1.06175514626,1.17551462622,1.0,1.26977248104,1.10400866739	0.000,0.000,0.000,0.000,0.000,0.000,0.000,0.000,0.000,0.000	1	10	10	NM_174958,NM_174953,NM_174955,NM_174954,NM_174957,NM_174956,AF068220,AK292716,Z69881,NM_005173	chr17	3848096	3848076	-	1340	1360	10	10
MNVFDTDLQALSR	16	13	ATP2A3	Q93084-2	4	1.0,1.03420752566,1.20638540479,1.32269099202,1.18129988597,1.1527936146,1.23717217788,1.1425313569,1.27023945268,1.11060433295	0.064,0.034,0.019,0.012,0.014,0.015,0.032,0.010,0.069,0.020	1	10	10	NM_174958,NM_174953,NM_174955,NM_174954,NM_174957,NM_174956,AF068220,AK292716,Z69881,NM_005173	chr17	3846750	3846712	-	1505	1543	11	11
AGACNTVIK	17	9	ATP2A3	Q93084-2	10	1.0,0.883105022831,0.823744292237,0.940639269406,0.970776255708,0.93698630137,0.837442922374,0.875799086758,0.85296803653,0.826484018265	0.046,0.048,0.055,0.073,0.071,0.079,0.147,0.049,0.054,0.065	7	10	10	NM_174958,NM_174953,NM_174955,NM_174954,NM_174957,NM_174956,AF068220,AK292716,Z69881,NM_005173	chr17	3846702	3846017	-	1553	1579	11	12
GAPESVIER	18	9	ATP2A3	Q93084-2	7	1.0,0.881488736533,0.958863858962,1.10088148874,1.00979431929,1.04211557297,0.975514201763,0.954946131244,0.998041136141,0.915768854065	0.041,0.043,0.032,0.024,0.008,0.016,0.023,0.042,0.022,0.015	4	10	10	NM_174958,NM_174953,NM_174955,NM_174954,NM_174957,NM_174956,AF068220,AK292716,Z69881,NM_005173	chr17	3844948	3844922	-	1697	1723	13	13
IRDWGSGSDTLR	19	12	ATP2A3	Q93084-2	1	1.0,0.53125,0.428921568627,0.416666666667,0.813725490196,0.68137254902,0.566176470588,0.561274509804,0.438725490196,0.65931372549	0.000,0.000,0.000,0.000,0.000,0.000,0.000,0.000,0.000,0.000	7	10	10	NM_174958,NM_174953,NM_174955,NM_174954,NM_174957,NM_174956,AF068220,AK292716,Z69881,NM_005173	chr17	3844849	3844814	-	1796	1831	13	13
DWGSGSDTLR	20	10	ATP2A3	Q93084-2	6	1.0,1.18118948824,1.91562932227,1.46887966805,1.45366528354,1.28769017981,1.64868603043,1.52005532503,2.04149377593,1.20331950207	0.124,0.078,0.143,0.264,0.160,0.018,0.129,0.037,0.124,0.060	1	10	10	NM_174958,NM_174953,NM_174955,NM_174954,NM_174957,NM_174956,AF068220,AK292716,Z69881,NM_005173	chr17	3844843	3844814	-	1802	1831	13	13
DAPPRKEDMELDDCSK	21	16	ATP2A3	Q93084-2	5	1.0,0.698553054662,0.692122186495,0.546623794212,1.18006430868,1.11173633441,0.762861736334,0.668006430868,0.501607717042,0.725884244373	0.049,0.016,0.031,0.006,0.009,0.056,0.008,0.026,0.009,0.015	7	10	10	NM_174958,NM_174953,NM_174955,NM_174954,NM_174957,NM_174956,AF068220,AK292716,Z69881,NM_005173	chr17	3844792	3844745	-	1853	1900	13	13
KEDMELDDCSK	22	11	ATP2A3	Q93084-2	3	1.0,3.17041800643,4.15112540193,4.98713826367,2.30868167203,2.40192926045,3.61736334405,3.94533762058,4.94855305466,3.12861736334	0.036,0.021,0.007,0.008,0.018,0.052,0.014,0.016,0.055,0.008	1	10	10	NM_174958,NM_174953,NM_174955,NM_174954,NM_174957,NM_174956,AF068220,AK292716,Z69881,NM_005173	chr17	3844777	3844745	-	1868	1900	13	13
EDMELDDCSK	23	10	ATP2A3	Q93084-2	1	1.0,4.48181818182,6.84545454545,7.27272727273,2.55,2.95909090909,4.91818181818,5.26363636364,7.75454545455,4.10454545455	0.000,0.000,0.000,0.000,0.000,0.000,0.000,0.000,0.000,0.000	1	10	10	NM_174958,NM_174953,NM_174955,NM_174954,NM_174957,NM_174956,AF068220,AK292716,Z69881,NM_005173	chr17	3844774	3844745	-	1871	1900	13	13
FVQYETDLTFVGCVGMLDPPRPEVAACITR	24	30	ATP2A3	Q93084-2	1	1.0,1.23127463863,1.34165571616,1.38239159001,1.60315374507,1.52562417871,1.35742444152,1.54270696452,1.62023653088,1.33639947438	0.000,0.000,0.000,0.000,0.000,0.000,0.000,0.000,0.000,0.000	2	10	10	NM_174958,NM_174953,NM_174955,NM_174954,NM_174957,NM_174956,AF068220,AK292716,Z69881,NM_005173	chr17	3844744	3844526	-	1901	1990	13	14
RLGIFGDTEDVAGK	25	14	ATP2A3	Q93084-2	11	1.0,0.53261600538,0.488903833221,0.590450571621,0.845326160054,0.777404169469,0.593813046402,0.548083389375,0.481506388702,0.618022864829	0.062,0.032,0.043,0.063,0.075,0.064,0.057,0.028,0.035,0.055	7	10	10	NM_174958,NM_174953,NM_174955,NM_174954,NM_174957,NM_174956,AF068220,AK292716,Z69881,NM_005173	chr17	3844453	3844412	-	2063	2104	14	14
LGIFGDTEDVAGK	26	13	ATP2A3	Q93084-2	10	1.0,1.04022346369,1.27039106145,1.23687150838,1.07709497207,1.07709497207,1.21675977654,1.18659217877,1.23463687151,1.14301675978	0.032,0.032,0.072,0.022,0.046,0.044,0.055,0.051,0.075,0.086	1	10	10	NM_174958,NM_174953,NM_174955,NM_174954,NM_174957,NM_174956,AF068220,AK292716,Z69881,NM_005173	chr17	3844450	3844412	-	2066	2104	14	14
AYTGREFDDLSPEQQR	27	16	ATP2A3	Q93084-2	1	1.0,0.249348392702,0.283231972198,0.326672458732,0.48696785404,0.397046046916,0.254561251086,0.223284100782,0.316246741964,0.400521285838	0.000,0.000,0.000,0.000,0.000,0.000,0.000,0.000,0.000,0.000	7	10	10	NM_174958,NM_174953,NM_174955,NM_174954,NM_174957,NM_174956,AF068220,AK292716,Z69881,NM_005173	chr17	3844411	3844364	-	2105	2152	14	14
EFDDLSPEQQR	28	11	ATP2A3	Q93084-2	18	1.0,1.1531213192,1.35100117786,1.31684334511,1.11189634865,1.1554770318,1.25795053004,1.24852767962,1.32273262662,1.11307420495	0.132,0.049,0.088,0.122,0.055,0.083,0.067,0.054,0.099,0.115	1	10	10	NM_174958,NM_174953,NM_174955,NM_174954,NM_174957,NM_174956,AF068220,AK292716,Z69881,NM_005173	chr17	3844396	3844364	-	2120	2152	14	14
VEPAHK	29	6	ATP2A3	Q93084-2	6	1.0,0.810546875,1.0068359375,1.02734375,1.1083984375,1.029296875,1.0224609375,0.904296875,1.0439453125,0.91796875	0.022,0.028,0.034,0.009,0.021,0.017,0.048,0.042,0.025,0.021	4	10	10	NM_174958,NM_174953,NM_174955,NM_174954,NM_174957,NM_174956,AF068220,AK292716,Z69881,NM_005173	chr17	3844330	3844313	-	2186	2203	14	14
IVENLQSFNEITAMTGDGVNDAPALKK	30	27	ATP2A3	Q93084-2	1	1.0,0.8513388735,0.736842105263,0.964912280702,1.1163434903,1.13665743306,0.907663896584,0.961218836565,0.77377654663,0.781163434903	0.000,0.000,0.000,0.000,0.000,0.000,0.000,0.000,0.000,0.000	7	10	10	NM_174958,NM_174953,NM_174955,NM_174954,NM_174957,NM_174956,AF068220,AK292716,Z69881,NM_005173	chr17	3844306	3840892	-	2210	2290	14	15
SAAEMVLSDDNFASIVAAVEEGR	31	23	ATP2A3	Q93084-2	2	1.0,1.50868055556,2.1875,2.72916666667,1.17534722222,1.42534722222,2.14236111111,2.08506944444,2.36631944444,2.29166666667	0.052,0.029,0.331,0.151,0.077,0.009,0.119,0.097,0.149,0.090	1	10	10	NM_174958,NM_174953,NM_174955,NM_174954,NM_174957,NM_174956,AF068220,AK292716,Z69881,NM_005173	chr17	3840846	3840778	-	2336	2404	15	15
AIYSNMK	32	7	ATP2A3	Q93084-2	1	1.0,1.13888888889,1.59391534392,1.41005291005,1.4880952381,0.977513227513,1.54894179894,1.03968253968,1.93915343915,1.87169312169	0.000,0.000,0.000,0.000,0.000,0.000,0.000,0.000,0.000,0.000	3	10	10	NM_174958,NM_174953,NM_174955,NM_174954,NM_174957,NM_174956,AF068220,AK292716,Z69881,NM_005173	chr17	3840777	3840757	-	2405	2425	15	15
CSEDNPLFAGIDCEVFESR	33	19	ATP2A3	Q93084-2	3	1.0,2.34135667396,2.66739606127,2.92778993435,1.74179431072,2.07002188184,2.78555798687,2.92560175055,2.90809628009,2.21663019694	0.040,0.055,0.033,0.084,0.028,0.022,0.132,0.005,0.008,0.015	1	10	9	NM_174958,NM_174953,NM_174955,NM_174954,NM_174957,NM_174956,AF068220,Z69881,NM_005173	chr17	3833713	3833657	-	2777	2833	18	18
NHMHEEMSQK	34	10	ATP2A3	Q93084-2	3	1.0,1.23645970938,1.3143989432,1.58652575958,1.26287978864,1.37384412153,1.3963011889,1.40951122853,1.50330250991,1.19154557464	0.026,0.035,0.084,0.037,0.062,0.048,0.068,0.039,0.061,0.040	1	10	2	Z69881,NM_005173	chr17	3831969	3828719	-	2974	3003	20	23
LQQLEALR	1	8	ALDH3A2	J3QRD1	2	1.0,0.989690721649,1.24971363116,1.37915234822,1.14089347079,1.04467353952,1.13745704467,1.05841924399,1.30813287514,1.08361970218	0.035,0.056,0.032,0.033,0.040,0.019,0.061,0.039,0.118,0.008	4	7	7	AK292381,BC002430,NM_000382,CR457422,L47162,U46689,NM_001031806	chr17	19552354	19552377	+	258	281	1	1
FDHIFYTGNTAVGK	2	14	ALDH3A2	J3QRD1	2	1.0,0.970009372071,0.885660731022,1.00374882849,0.877225866917,0.883786316776,0.845360824742,0.842549203374,0.900656044986,0.973758200562	0.019,0.034,0.016,0.020,0.058,0.054,0.019,0.053,0.005,0.011	2	7	7	AK292381,BC002430,NM_000382,CR457422,L47162,U46689,NM_001031806	chr17	19559739	19559780	+	720	761	4	4
HLTPVTLELGGK	3	12	ALDH3A2	J3QRD1	1	1.0,0.660472972973,0.827702702703,0.963682432432,0.862331081081,0.799831081081,0.804054054054,0.76097972973,0.862331081081,0.727195945946	0.000,0.000,0.000,0.000,0.000,0.000,0.000,0.000,0.000,0.000	5	7	7	AK292381,BC002430,NM_000382,CR457422,L47162,U46689,NM_001031806	chr17	19559805	19559840	+	786	821	4	4
SPCYIDKDCDLDIVCR	4	16	ALDH3A2	J3QRD1	1	1.0,1.42773722628,1.72554744526,1.68467153285,1.43065693431,1.55328467153,1.41167883212,1.42627737226,1.66277372263,1.4204379562	0.000,0.000,0.000,0.000,0.000,0.000,0.000,0.000,0.000,0.000	3	7	7	AK292381,BC002430,NM_000382,CR457422,L47162,U46689,NM_001031806	chr17	19559841	19561058	+	822	869	4	5
SPCYIDKDCDLDIVCRR	5	17	ALDH3A2	J3QRD1	1	1.0,0.535494689771,0.335941866965,0.36668529905,0.685299049748,0.610955841252,0.446618222471,0.361095584125,0.280603689212,0.562884292901	0.000,0.000,0.000,0.000,0.000,0.000,0.000,0.000,0.000,0.000	1	7	7	AK292381,BC002430,NM_000382,CR457422,L47162,U46689,NM_001031806	chr17	19559841	19561061	+	822	872	4	5
DCDLDIVCR	6	9	ALDH3A2	J3QRD1	1	1.0,2.44444444444,3.51388888889,5.10833333333,1.51111111111,2.05555555556,2.45833333333,2.68333333333,4.57777777778,2.78333333333	0.000,0.000,0.000,0.000,0.000,0.000,0.000,0.000,0.000,0.000	3	7	7	AK292381,BC002430,NM_000382,CR457422,L47162,U46689,NM_001031806	chr17	19559862	19561058	+	843	869	4	5
ILSLLEGQK	7	9	ALDH3A2	J3QRD1	1	1.0,0.836528758829,1.08072653885,1.14328960646,1.04843592331,0.978809283552,1.02119071645,0.923309788093,1.21190716448,0.895055499495	0.000,0.000,0.000,0.000,0.000,0.000,0.000,0.000,0.000,0.000	4	7	7	AK292381,BC002430,NM_000382,CR457422,L47162,U46689,NM_001031806	chr17	19564512	19564538	+	1059	1085	6	6
YIAPTVLTDVDPK	8	13	ALDH3A2	J3QRD1	1	1.0,1.01025056948,1.14350797267,1.37813211845,1.18564920273,1.09681093394,1.07744874715,0.99430523918,1.19589977221,1.02050113895	0.000,0.000,0.000,0.000,0.000,0.000,0.000,0.000,0.000,0.000	4	7	7	AK292381,BC002430,NM_000382,CR457422,L47162,U46689,NM_001031806	chr17	19564575	19566677	+	1122	1160	6	7
VMQEEIFGPILPIVPVK	9	17	ALDH3A2	J3QRD1	1	1.0,0.943573667712,1.08359456635,1.22570532915,1.01671891327,0.954022988506,0.939393939394,0.971786833856,1.0762800418,1.10867293626	0.000,0.000,0.000,0.000,0.000,0.000,0.000,0.000,0.000,0.000	4	7	7	AK292381,BC002430,NM_000382,CR457422,L47162,U46689,NM_001031806	chr17	19566684	19566734	+	1167	1217	7	7
NVDEAINFINER	10	12	ALDH3A2	J3QRD1	1	1.0,1.26753246753,1.52857142857,1.56493506494,1.13116883117,1.21818181818,1.34805194805,1.29090909091,1.48571428571,1.38311688312	0.000,0.000,0.000,0.000,0.000,0.000,0.000,0.000,0.000,0.000	3	7	7	AK292381,BC002430,NM_000382,CR457422,L47162,U46689,NM_001031806	chr17	19566735	19566770	+	1218	1253	7	7
GLQVALEEFHK	1	11	RARRES2	Q99969	3	1.0,1.81106612686,2.48987854251,0.669365721997,0.902834008097,0.925775978408,1.21727395412,1.47233468286,1.19298245614,1.48582995951	0.192,0.001,0.154,0.050,0.053,0.081,0.028,0.026,0.037,0.037	1	2	2	NM_002889,CR541992	chr7	150037614	150037582	-	202	234	2	2
CLACIK	2	6	RARRES2	Q99969	1	1.0,0.798361688721,0.782608695652,0.290485192187,0.413358538122,0.434152488973,0.320730938878,0.450535601764,0.40831758034,0.716446124764	0.000,0.000,0.000,0.000,0.000,0.000,0.000,0.000,0.000,0.000	1	2	2	NM_002889,CR541992	chr7	150036158	150036141	-	409	426	4	4
LVHCPIETQVLR	3	12	RARRES2	Q99969	3	1.0,1.03825622776,1.06761565836,0.569395017794,0.88256227758,0.806939501779,0.686832740214,0.683274021352,0.874555160142,1.02224199288	0.182,0.108,0.043,0.083,0.083,0.145,0.034,0.062,0.048,0.001	1	2	2	NM_002889,CR541992	chr7	150036110	150036075	-	457	492	4	4
EAEEHQETQCLR	4	12	RARRES2	Q99969	2	1.0,1.02874432678,1.12632375189,0.338880484115,0.406959152799,0.406959152799,0.462178517398,0.605900151286,0.484114977307,0.953101361573	0.080,0.015,0.090,0.004,0.003,0.023,0.040,0.059,0.062,0.014	1	2	2	NM_002889,CR541992	chr7	150035830	150035795	-	493	528	5	5
IFSGPSSEQFGYAVQQFINPK	1	21	ITGA2	P17301;E7ESP4	3	1.0,1.0186440678,0.935593220339,0.574576271186,0.776271186441,1.17203389831,1.07881355932,1.23813559322,0.770338983051,1.05847457627	0.013,0.084,0.120,0.111,0.122,0.024,0.077,0.102,0.170,0.004	10	2	2	X17033,NM_002203	chr5	52322628	52322690	+	163	225	2	2
CPVDLSTATCEK	2	12	ITGA2	P17301;E7ESP4	2	1.0,1.28063241107,1.66139657444,1.38866930171,1.2674571805,1.39920948617,1.33069828722,1.23583662714,1.73386034256,1.2279314888	0.040,0.010,0.009,0.021,0.010,0.051,0.089,0.040,0.115,0.082	2	2	2	X17033,NM_002203	chr5	52338003	52338038	+	295	330	3	3
LNLQTSTSIPNVTEMK	3	16	ITGA2	P17301;E7ESP4	1	1.0,1.36899862826,1.69547325103,1.60768175583,1.1755829904,1.46913580247,1.41700960219,1.43758573388,1.54869684499,1.17009602195	0.000,0.000,0.000,0.000,0.000,0.000,0.000,0.000,0.000,0.000	2	2	2	X17033,NM_002203	chr5	52338039	52340865	+	331	378	3	4
FVQGLDIGPTK	4	11	ITGA2	P17301;E7ESP4	5	1.0,0.799266727773,0.949587534372,0.798350137489,1.04399633364,0.955087076077,0.969752520623,0.804766269478,0.991750687443,0.979835013749	0.071,0.009,0.012,0.065,0.052,0.029,0.094,0.013,0.007,0.053	6	2	2	X17033,NM_002203	chr5	52344562	52344594	+	640	672	6	6
VVFNLNTYK	5	9	ITGA2	P17301;E7ESP4	2	1.0,1.08823529412,0.775142314991,1.04554079696,0.862428842505,0.899430740038,0.666982922201,0.918406072106,0.656546489564,1.10721062619	0.188,0.029,0.162,0.007,0.033,0.003,0.160,0.033,0.211,0.163	5	2	2	X17033,NM_002203	chr5	52347274	52347300	+	712	738	7	7
TKEEMIVATSQTSQYGGDLTNTFGAIQYAR	6	30	ITGA2	P17301;E7ESP4	3	1.0,1.03118503119,1.17463617464,0.93659043659,1.00935550936,1.07796257796,1.11954261954,1.0446985447,1.29417879418,1.13721413721	0.050,0.018,0.035,0.036,0.111,0.068,0.072,0.054,0.129,0.035	4	2	2	X17033,NM_002203	chr5	52347301	52351368	+	739	828	7	8
KYAYSAASGGR	7	11	ITGA2	P17301;E7ESP4	1	1.0,0.573906485671,0.993966817496,0.454751131222,0.892911010558,0.993212669683,0.877828054299,0.516591251885,0.717194570136,0.515082956259	0.000,0.000,0.000,0.000,0.000,0.000,0.000,0.000,0.000,0.000	6	2	2	X17033,NM_002203	chr5	52351369	52351401	+	829	861	8	8
VMVVVTDGESHDGSMLK	8	17	ITGA2	P17301;E7ESP4	7	1.0,1.22839506173,1.41851851852,1.33950617284,1.27283950617,1.1962962963,1.29259259259,1.29012345679,1.36049382716,1.13580246914	0.096,0.089,0.051,0.115,0.106,0.094,0.070,0.042,0.076,0.026	2	2	2	X17033,NM_002203	chr5	52351417	52351467	+	877	927	8	8
AVIDQCNHDNILR	9	13	ITGA2	P17301;E7ESP4	13	1.0,0.934277047523,1.1698685541,1.00202224469,1.01415571284,1.05460060667,0.991911021234,0.932254802831,1.11526794742,1.00303336704	0.127,0.084,0.081,0.090,0.060,0.048,0.069,0.048,0.064,0.059	1	2	2	X17033,NM_002203	chr5	52351468	52351506	+	928	966	8	8
AIASIPTER	10	9	ITGA2	P17301;E7ESP4	8	1.0,0.856624319419,0.979128856624,0.872958257713,0.878402903811,0.910163339383,0.896551724138,0.820326678766,0.923774954628,0.942831215971	0.097,0.032,0.062,0.031,0.056,0.030,0.056,0.033,0.076,0.054	6	2	2	X17033,NM_002203	chr5	52351874	52351900	+	1039	1065	9	9
QAFDQILQDR	11	10	ITGA2	P17301;E7ESP4	1	1.0,3.18831168831,5.08116883117,4.73701298701,1.91883116883,2.36038961039,3.28571428571,3.58766233766,5.19480519481,3.11363636364	0.000,0.000,0.000,0.000,0.000,0.000,0.000,0.000,0.000,0.000	2	2	2	X17033,NM_002203	chr5	52355794	52355823	+	1312	1341	11	11
VYLFTIK	12	7	ITGA2	P17301;E7ESP4	2	1.0,1.01640926641,1.07432432432,0.906370656371,0.889961389961,1.0,0.955598455598,0.958494208494,0.897683397683,0.978764478764	0.072,0.139,0.177,0.003,0.038,0.055,0.089,0.095,0.065,0.064	8	2	2	X17033,NM_002203	chr5	52358736	52358756	+	1627	1647	13	13
EGILGQHQFLEGPEGIENTR	13	20	ITGA2	E7ESP4	5	1.0,1.17976190476,1.30595238095,1.19642857143,1.13214285714,1.30238095238,1.4369047619,1.40119047619,1.20476190476,1.20476190476	0.026,0.064,0.048,0.084,0.067,0.052,0.053,0.061,0.015,0.038	3	2	1	NM_002203	chr5	52358757	52360798	+	1743	1802	13	14
KGILGQHQFLEGPEGIENTR	14	20	ITGA2	P17301	4	1.0,0.788511749347,0.973020017406,0.644908616188,0.917319408181,1.00696257615,0.889469103568,0.741514360313,0.828546562228,0.885987815492	0.103,0.160,0.057,0.019,0.187,0.067,0.011,0.013,0.119,0.153	6	2	1	X17033	chr5	52360739	52360798	+	1648	1707	14	14
GILGQHQFLEGPEGIENTR	15	19	ITGA2	P17301	7	1.0,1.22107969152,1.44473007712,1.48200514139,1.18251928021,1.18766066838,1.40102827763,0.994858611825,1.64395886889,1.36503856041	0.239,0.013,0.169,0.067,0.219,0.238,0.143,0.123,0.212,0.077	2	2	2	X17033,NM_002203	chr5	52360742	52360798	+	1651	1707	14	14
ILGSDGAFR	16	9	ITGA2	P17301;E7ESP4	3	1.0,0.956989247312,1.2311827957,1.07419354839,1.20752688172,1.17311827957,1.12043010753,1.00107526882,1.19462365591,1.08064516129	0.107,0.019,0.052,0.009,0.044,0.086,0.120,0.023,0.008,0.075	1	2	2	X17033,NM_002203	chr5	52361674	52361700	+	1858	1884	15	15
NAQIILK	17	7	ITGA2	P17301;E7ESP4	2	1.0,1.0415821501,1.21602434077,0.995943204868,0.877281947262,1.07302231237,0.937119675456,1.08620689655,1.00709939148,0.921906693712	0.174,0.279,0.433,0.208,0.253,0.120,0.308,0.282,0.376,0.274	9	2	2	X17033,NM_002203	chr5	52363018	52363038	+	2062	2082	16	16
NMVVNQAQSCPEHIIYIQEPSDVVNSLDLR	18	30	ITGA2	P17301;E7ESP4	2	1.0,1.55954323002,2.29853181077,1.84013050571,1.43066884176,1.55138662316,1.80261011419,1.92169657423,2.01957585644,1.70962479608	0.011,0.062,0.051,0.115,0.013,0.005,0.016,0.047,0.008,0.103	2	2	2	X17033,NM_002203	chr5	52366037	52367803	+	2230	2319	17	18
VDISLENPGTSPALEAYSETAK	19	22	ITGA2	P17301;E7ESP4	1	1.0,1.13416320885,2.02074688797,1.40248962656,1.40248962656,1.65560165975,1.65421853389,1.34578146611,2.04979253112,1.27800829876	0.000,0.000,0.000,0.000,0.000,0.000,0.000,0.000,0.000,0.000	2	2	2	X17033,NM_002203	chr5	52367804	52367869	+	2320	2385	18	18
DCGEDGLCISDLVLDVR	20	17	ITGA2	P17301;E7ESP4	1	1.0,1.61101549053,2.3339070568,2.03098106713,1.57831325301,1.85886402754,2.12736660929,2.03442340792,2.60929432014,1.60068846816	0.000,0.000,0.000,0.000,0.000,0.000,0.000,0.000,0.000,0.000	2	2	2	X17033,NM_002203	chr5	52368458	52368508	+	2410	2460	19	19
QIPAAQEQPFIVSNQNK	21	17	ITGA2	P17301;E7ESP4	3	1.0,1.57090239411,2.70534069982,2.36279926335,1.44198895028,1.5985267035,1.89318600368,1.93738489871,2.7955801105,1.90976058932	0.020,0.065,0.017,0.025,0.039,0.076,0.020,0.002,0.036,0.014	2	2	2	X17033,NM_002203	chr5	52368509	52368981	+	2461	2511	19	20
QIPAAQEQPFIVSNQNKR	22	18	ITGA2	P17301;E7ESP4	8	1.0,0.605355884426,0.634249471459,0.587033121917,0.84496124031,0.85200845666,0.584214235377,0.548273431994,0.556730091614,0.657505285412	0.051,0.074,0.042,0.062,0.169,0.077,0.089,0.041,0.067,0.099	7	2	2	X17033,NM_002203	chr5	52368509	52368984	+	2461	2514	19	20
SVACDVGYPALKR	23	13	ITGA2	P17301;E7ESP4	4	1.0,0.790714812085,0.566691230656,0.745025792189,0.701547531319,0.757553426676,0.584377302874,0.715549005158,0.55563743552,0.709653647752	0.130,0.132,0.137,0.067,0.172,0.083,0.144,0.140,0.119,0.077	5	2	2	X17033,NM_002203	chr5	52370260	52370298	+	2665	2703	21	21
SVACDVGYPALK	24	12	ITGA2	P17301;E7ESP4	4	1.0,1.20467032967,1.88049450549,1.48076923077,1.19642857143,1.36538461538,1.31593406593,1.23076923077,1.82967032967,1.31318681319	0.220,0.010,0.152,0.083,0.022,0.023,0.031,0.042,0.160,0.066	2	2	2	X17033,NM_002203	chr5	52370260	52370295	+	2665	2700	21	21
ADNLVNLK	25	8	ITGA2	P17301;E7ESP4	5	1.0,1.52241112828,2.10200927357,2.0942812983,1.13755795981,1.16537867079,1.63214837713,1.61205564142,2.65687789799,1.52241112828	0.139,0.110,0.025,0.148,0.103,0.071,0.167,0.065,0.131,0.052	2	2	2	X17033,NM_002203	chr5	52371073	52371096	+	2812	2835	23	23
IPLLYDAEIHLTR	26	13	ITGA2	P17301;E7ESP4	7	1.0,1.07053140097,0.813526570048,0.972946859903,0.947826086957,0.999033816425,0.797101449275,0.976811594203,0.786473429952,0.964251207729	0.165,0.061,0.076,0.073,0.072,0.063,0.079,0.088,0.075,0.100	5	2	2	X17033,NM_002203	chr5	52371097	52374602	+	2836	2874	23	24
VTTGSVPVSMATVIIHIPQYTK	27	22	ITGA2	P17301	1	1.0,0.92240543162,1.38603297769,0.76527643065,0.875848690592,0.930164888458,0.9796314258,0.811833171678,0.782735208535,0.965082444229	0.000,0.000,0.000,0.000,0.000,0.000,0.000,0.000,0.000,0.000	8	2	2	X17033,NM_002203	chr5	52376341	52376406	+	2977	3042	25	25
EKNPLMYLTGVQTDK	28	15	ITGA2	P17301	3	1.0,1.0095642933,1.174282678,1.07226354942,1.08395324123,1.19978746015,1.15621679065,1.15940488842,1.21360255048,1.06163655685	0.032,0.002,0.019,0.017,0.012,0.010,0.031,0.000,0.068,0.096	3	2	2	X17033,NM_002203	chr5	52376407	52376451	+	3043	3087	25	25
NPLMYLTGVQTDK	29	13	ITGA2	P17301	1	1.0,1.616,1.8688,2.1616,1.2784,1.5984,1.5984,1.6912,2.144,1.8368	0.000,0.000,0.000,0.000,0.000,0.000,0.000,0.000,0.000,0.000	2	2	2	X17033,NM_002203	chr5	52376413	52376451	+	3049	3087	25	25
AGDISCNADINPLK	30	14	ITGA2	P17301	1	1.0,1.19871794872,1.62820512821,1.33846153846,1.26923076923,1.36153846154,1.30128205128,1.1858974359,1.54487179487,1.14743589744	0.000,0.000,0.000,0.000,0.000,0.000,0.000,0.000,0.000,0.000	2	2	2	X17033,NM_002203	chr5	52377422	52377463	+	3088	3129	26	26
IGQTSSSVSFK	31	11	ITGA2	P17301	5	1.0,1.0724789916,1.15651260504,1.0724789916,1.03886554622,1.07457983193,1.01890756303,0.917016806723,1.12079831933,0.974789915966	0.080,0.039,0.024,0.080,0.084,0.019,0.088,0.040,0.106,0.078	1	2	2	X17033,NM_002203	chr5	52377464	52377496	+	3130	3162	26	26
DLEELEK	1	7	EVC	E9PCN4	1	1.0,3.19397993311,4.98996655518,4.80602006689,2.39130434783,2.54849498328,3.96321070234,4.4983277592,4.63545150502,3.5652173913	0.000,0.000,0.000,0.000,0.000,0.000,0.000,0.000,0.000,0.000	0	4	4	BC085608,AF216184,AF239742,NM_153717	chr4	5746931	5746951	+	968	988	7	7
LLESSLSSSEGEEPVEYK	1	18	ITGA5	P08648	1	1.0,1.84228769497,2.33275563258,2.03639514731,1.37954939341,1.68977469671,1.79029462738,2.03639514731,2.09358752166,1.68110918544	0.000,0.000,0.000,0.000,0.000,0.000,0.000,0.000,0.000,0.000	1	2	1	NM_002205	chr12	54803373	54803320	-	426	479	3	3
ILEYAPCR	2	8	ITGA5	P08648	3	1.0,1.00298804781,1.06374501992,1.05179282869,0.906374501992,0.941235059761,0.969123505976,1.06573705179,1.02788844622,1.10358565737	0.004,0.006,0.008,0.001,0.022,0.008,0.041,0.070,0.052,0.008	3	2	1	NM_002205	chr12	54803043	54803020	-	624	647	4	4
VYVYLQHPAGIEPTPTLTLTGHDEFGR	3	27	ITGA5	P08648	2	1.0,0.8772845953,1.00696257615,0.818102697998,0.737162750218,0.931244560487,0.90861618799,0.991296779809,0.913838120104,0.885117493473	0.025,0.240,0.328,0.061,0.007,0.037,0.135,0.041,0.204,0.087	4	2	1	NM_002205	chr12	54799082	54799002	-	1161	1241	12	12
DLDGNGYPDLIVGSFGVDK	4	19	ITGA5	P08648	1	1.0,1.34576757532,2.03586800574,1.50215208034,1.30129124821,1.44906743185,1.57962697274,1.6456241033,1.77044476327,1.5050215208	0.000,0.000,0.000,0.000,0.000,0.000,0.000,0.000,0.000,0.000	1	2	1	NM_002205	chr12	54798511	54798228	-	1461	1517	13	14
VTAPPEAEYSGLVR	5	14	ITGA5	P08648	1	1.0,0.991666666667,1.19895833333,1.01666666667,1.05833333333,1.096875,0.998958333333,1.05104166667,1.06145833333,0.982291666667	0.000,0.000,0.000,0.000,0.000,0.000,0.000,0.000,0.000,0.000	1	2	1	NM_002205	chr12	54796014	54795973	-	2151	2192	20	20
LLVCDLGNPMK	6	11	ITGA5	P08648	1	1.0,1.4418938307,1.65279770445,1.57962697274,1.46915351506,1.43902439024,1.42467718795,1.48780487805,1.63414634146,1.30846484935	0.000,0.000,0.000,0.000,0.000,0.000,0.000,0.000,0.000,0.000	1	2	1	NM_002205	chr12	54795829	54795797	-	2250	2282	21	21
TIQFDFQILSK	7	11	ITGA5	P08648	1	1.0,1.08274894811,2.55680224404,1.26507713885,1.20196353436,1.5049088359,2.12342215989,1.53856942496,1.69985974755,1.44600280505	0.000,0.000,0.000,0.000,0.000,0.000,0.000,0.000,0.000,0.000	1	2	1	NM_002205	chr12	54795588	54795446	-	2346	2378	22	23
SSASSGPQILK	8	11	ITGA5	P08648	1	1.0,1.06419753086,1.5,1.2024691358,1.44197530864,1.18395061728,1.5049382716,1.01481481481,1.57901234568,1.34938271605	0.000,0.000,0.000,0.000,0.000,0.000,0.000,0.000,0.000,0.000	2	2	1	NM_002205	chr12	54793677	54793540	-	2766	2798	26	27
EHQPFSLQCEAVYK	9	14	ITGA5	P08648	2	1.0,1.00554323725,1.31152993348,1.06430155211,1.21618625277,1.15742793792,1.10975609756,1.17738359202,1.22838137472,1.10975609756	0.006,0.028,0.002,0.006,0.030,0.119,0.083,0.034,0.053,0.070	1	2	1	NM_002205	chr12	54792479	54792438	-	2913	2954	28	28
QVATAVQWTK	10	10	ITGA5	P08648	1	1.0,1.22840236686,1.19408284024,1.56449704142,0.923076923077,1.05917159763,1.01656804734,1.23905325444,1.3124260355,1.18224852071	0.000,0.000,0.000,0.000,0.000,0.000,0.000,0.000,0.000,0.000	3	2	1	NM_002205	chr12	54792383	54791245	-	3009	3038	28	29
AEALPLQR	1	8	ITGA6	P23229-4;P23229-5	3	1.0,0.570745044429,0.636363636364,0.606288448394,0.68010936432,0.65003417635,0.55980861244,0.6001367054,0.602187286398,0.679425837321	0.076,0.002,0.046,0.114,0.003,0.057,0.021,0.079,0.065,0.024	1	4	2	NM_000210,NM_001079818	chr2	173330289	173330312	+	408	431	3	3
TGGLYSCDITAR	2	12	ITGA6	P23229-4;P23229-5	7	1.0,0.970178926441,0.920477137177,1.14711729622,0.931411530815,0.911530815109,0.756461232604,0.909542743539,0.902584493042,1.02882703777	0.030,0.045,0.019,0.048,0.025,0.063,0.010,0.074,0.076,0.020	6	4	2	NM_000210,NM_001079818	chr2	173330322	173330357	+	441	476	3	3
IEFDNDADPTSESK	3	14	ITGA6	P23229-4;P23229-5	2	1.0,3.37192982456,5.80701754386,5.05964912281,1.98947368421,2.50877192982,3.65964912281,3.97894736842,5.72280701754,3.44561403509	0.030,0.013,0.015,0.008,0.015,0.054,0.042,0.029,0.029,0.061	8	4	2	NM_000210,NM_001079818	chr2	173330373	173332231	+	492	533	3	4
IEFDNDADPTSESKEDQWMGVTVQSQGPGGK	4	31	ITGA6	P23229-4;P23229-5	2	1.0,1.43567251462,1.79970760234,1.70467836257,1.34356725146,1.40643274854,1.54970760234,1.71198830409,1.76315789474,1.45760233918	0.018,0.022,0.007,0.005,0.001,0.003,0.003,0.022,0.010,0.022	8	4	2	NM_000210,NM_001079818	chr2	173330373	173332282	+	492	584	3	4
IEDDMDGGDWSFCDGR	5	16	ITGA6	P23229-4;P23229-5	4	1.0,2.05394190871,2.89004149378,2.80705394191,1.57676348548,1.7510373444,2.15145228216,2.51244813278,2.71369294606,1.97510373444	0.047,0.027,0.034,0.049,0.004,0.035,0.040,0.036,0.052,0.066	8	4	3	AK296496,NM_000210,NM_001079818	chr2	173333952	173333999	+	358	405	5	5
FGSCQQGVAATFTK	6	14	ITGA6	P23229-4;P23229-5	5	1.0,1.02436323367,1.2569213732,1.22702104097,1.06976744186,1.05647840532,0.915836101883,1.04761904762,1.17829457364,0.971207087486	0.080,0.157,0.266,0.127,0.142,0.147,0.194,0.213,0.306,0.113	7	4	3	AK296496,NM_000210,NM_001079818	chr2	173334018	173334059	+	424	465	5	5
DFHYIVFGAPGTYNWK	7	16	ITGA6	P23229-4;P23229-5	1	1.0,1.11421911422,1.73543123543,0.786713286713,1.26923076923,1.52447552448,1.65967365967,1.7365967366,0.910256410256,2.15151515152	0.000,0.000,0.000,0.000,0.000,0.000,0.000,0.000,0.000,0.000	10	4	3	AK296496,NM_000210,NM_001079818	chr2	173334060	173334107	+	466	513	5	5
GIVSKDEITFVSGAPR	8	16	ITGA6	P23229-4;P23229-5	6	1.0,0.573342263898,0.586738111186,0.496316141996,0.823174815807,0.778298727395,0.584728734092,0.564634963161,0.498995311453,0.689886135298	0.010,0.014,0.042,0.027,0.053,0.044,0.027,0.017,0.046,0.043	1	4	4	AK296496,NM_000210,NM_001079818,AK294436	chr2	173338806	173338853	+	655	702	8	8
DEITFVSGAPR	9	11	ITGA6	P23229-4;P23229-5	4	1.0,1.3252688172,1.7123655914,1.53629032258,1.22446236559,1.27419354839,1.375,1.38440860215,1.51478494624,1.34274193548	0.017,0.029,0.068,0.044,0.019,0.040,0.052,0.083,0.075,0.054	8	4	4	AK296496,NM_000210,NM_001079818,AK294436	chr2	173338821	173338853	+	670	702	8	8
SAHLLPEHIFDGEGLASSFGYDVAVVDLNK	10	30	ITGA6	P23229-4;P23229-5	1	1.0,2.2169197397,2.69631236443,2.45986984816,2.30585683297,1.77440347072,2.83080260304,2.568329718,2.52277657267,2.14750542299	0.000,0.000,0.000,0.000,0.000,0.000,0.000,0.000,0.000,0.000	8	4	4	AK296496,NM_000210,NM_001079818,AK294436	chr2	173338899	173338988	+	748	837	8	8
DGEVGGAVYVYMNQQGR	11	17	ITGA6	P23229-4;P23229-5	7	1.0,1.70855148342,2.02268760908,2.34205933682,1.38045375218,1.2722513089,1.64921465969,1.98254799302,2.31588132635,1.77661431065	0.098,0.078,0.062,0.055,0.038,0.048,0.030,0.045,0.075,0.074	8	4	4	AK296496,NM_000210,NM_001079818,AK294436	chr2	173339700	173339750	+	886	936	9	9
DSMFGIAVK	12	9	ITGA6	P23229-4;P23229-5	1	1.0,1.58077436582,1.46461949266,1.29372496662,1.30307076101,1.31508678238,1.65420560748,1.57276368491,1.40587449933,1.27636849132	0.000,0.000,0.000,0.000,0.000,0.000,0.000,0.000,0.000,0.000	8	4	3	NM_000210,NM_001079818,AK294436	chr2	173339790	173339816	+	1323	1349	9	9
NIGDINQDGYPDIAVGAPYDDLGK	13	24	ITGA6	P23229-4;P23229-5	2	1.0,1.0498392283,2.84083601286,1.64951768489,1.57395498392,1.59967845659,2.24437299035,2.01446945338,2.50964630225,1.23794212219	0.012,0.024,0.068,0.011,0.034,0.033,0.026,0.055,0.023,0.021	8	4	4	AK296496,NM_000210,NM_001079818,AK294436	chr2	173339817	173340362	+	1003	1074	9	10
GISPYFGYSIAGNMDLDR	14	18	ITGA6	P23229-4;P23229-5	1	1.0,1.8875,1.4171875,2.146875,1.228125,1.378125,1.334375,1.828125,1.334375,1.809375	0.000,0.000,0.000,0.000,0.000,0.000,0.000,0.000,0.000,0.000	6	4	4	AK296496,NM_000210,NM_001079818,AK294436	chr2	173341132	173341185	+	1135	1188	11	11
NSYPDVAVGSLSDSVTIFR	15	19	ITGA6	P23229-4;P23229-5	3	1.0,0.78748850046,1.0009199632,0.923643054278,0.927322907084,0.873045078197,0.902483900644,0.779208831647,0.942962281509,0.830726770929	0.124,0.140,0.012,0.019,0.004,0.013,0.033,0.020,0.010,0.045	4	4	4	AK296496,NM_000210,NM_001079818,AK294436	chr2	173341186	173344369	+	1189	1245	11	12
QKTACGAPSGICLQVK	16	16	ITGA6	P23229-4;P23229-5	1	1.0,0.125498007968,0.0805350028458,0.0756972111554,0.342914058054,0.163062037564,0.084234490609,0.0885031303358,0.0825270347183,0.325554923164	0.000,0.000,0.000,0.000,0.000,0.000,0.000,0.000,0.000,0.000	1	4	4	AK296496,NM_000210,NM_001079818,AK294436	chr2	173344433	173344730	+	1309	1356	12	13
TACGAPSGICLQVK	17	14	ITGA6	P23229-4;P23229-5	4	1.0,1.05233219568,1.34584755404,1.14220705347,1.18998862344,1.1558589306,1.12855517634,1.13310580205,1.30830489192,1.04436860068	0.114,0.128,0.201,0.121,0.173,0.134,0.242,0.179,0.237,0.177	8	4	4	AK296496,NM_000210,NM_001079818,AK294436	chr2	173344439	173344730	+	1315	1356	12	13
SCFEYTANPAGYNPSISIVGTLEAEKER	18	28	ITGA6	P23229-4;P23229-5	1	1.0,0.714700193424,1.16924564797,1.04545454545,0.998065764023,0.97001934236,1.06286266925,1.2746615087,1.08027079304,1.12379110251	0.000,0.000,0.000,0.000,0.000,0.000,0.000,0.000,0.000,0.000	9	4	4	AK296496,NM_000210,NM_001079818,AK294436	chr2	173344731	173349544	+	1357	1440	13	14
YTQELTLKR	19	9	ITGA6	P23229-4;P23229-5	1	1.0,0.462795698925,0.144516129032,0.344946236559,0.34064516129,0.468387096774,0.157849462366,0.312258064516,0.110107526882,0.362150537634	0.000,0.000,0.000,0.000,0.000,0.000,0.000,0.000,0.000,0.000	1	4	4	AK296496,NM_000210,NM_001079818,AK294436	chr2	173349602	173349628	+	1498	1524	14	14
YTQELTLK	20	8	ITGA6	P23229-4;P23229-5	9	1.0,1.19921875,1.6484375,1.5390625,1.18489583333,1.24348958333,1.32421875,1.33333333333,1.74088541667,1.34244791667	0.126,0.059,0.079,0.074,0.025,0.033,0.036,0.020,0.028,0.029	8	4	4	AK296496,NM_000210,NM_001079818,AK294436	chr2	173349602	173349625	+	1498	1521	14	14
VCMEETLWLQDNIR	21	14	ITGA6	P23229-4;P23229-5	2	1.0,1.99790356394,2.86582809224,2.72536687631,1.76519916143,1.90985324948,2.22641509434,2.53039832285,2.78825995807,2.14675052411	0.012,0.016,0.011,0.019,0.018,0.026,0.033,0.011,0.017,0.025	8	4	4	AK296496,NM_000210,NM_001079818,AK294436	chr2	173349641	173349860	+	1537	1578	14	15
LRPIPITASVEIQEPSSR	22	18	ITGA6	P23229-4;P23229-5	2	1.0,0.54964028777,0.855395683453,0.580575539568,0.748201438849,0.638129496403,0.587769784173,0.494244604317,0.679856115108,0.676978417266	0.283,0.003,0.141,0.088,0.174,0.008,0.051,0.022,0.159,0.005	4	4	4	AK296496,NM_000210,NM_001079818,AK294436	chr2	173349867	173349920	+	1585	1638	15	15
RVNSLPEVLPILNSDEPK	23	18	ITGA6	P23229-4;P23229-5	4	1.0,0.80055401662,0.906740535549,0.927054478301,0.985226223453,0.97783933518,0.954755309326,0.861495844875,0.893813481071,0.903047091413	0.137,0.039,0.070,0.098,0.029,0.087,0.072,0.060,0.115,0.020	2	4	4	AK296496,NM_000210,NM_001079818,AK294436	chr2	173349924	173349977	+	1642	1695	15	15
VNSLPEVLPILNSDEPK	24	17	ITGA6	P23229-4;P23229-5	1	1.0,0.990643274854,1.44561403509,1.28070175439,1.17894736842,1.22105263158,1.15906432749,1.17660818713,1.3216374269,1.22807017544	0.000,0.000,0.000,0.000,0.000,0.000,0.000,0.000,0.000,0.000	8	4	4	AK296496,NM_000210,NM_001079818,AK294436	chr2	173349927	173349977	+	1645	1695	15	15
TAHIDVHFLK	25	10	ITGA6	P23229-4;P23229-5	2	1.0,0.930285714286,1.42628571429,1.08914285714,1.33142857143,1.18971428571,1.17714285714,0.952,1.264,1.088	0.155,0.117,0.256,0.085,0.095,0.177,0.137,0.123,0.086,0.057	3	4	4	AK296496,NM_000210,NM_001079818,AK294436	chr2	173349978	173351765	+	1696	1725	15	16
EGCGDDNVCNSNLKLEYK	26	18	ITGA6	P23229-4;P23229-5	2	1.0,0.0927419354839,0.0201612903226,0.0431688804554,0.237666034156,0.122390891841,0.0355787476281,0.0284629981025,0.017789373814,0.271110056926	0.030,0.003,0.019,0.003,0.004,0.033,0.020,0.026,0.011,0.010	1	4	4	AK296496,NM_000210,NM_001079818,AK294436	chr2	173351766	173351819	+	1726	1779	16	16
EGCGDDNVCNSNLK	27	14	ITGA6	P23229-4;P23229-5	3	1.0,1.31797919762,1.94056463596,1.68053491828,1.55126300149,1.55572065379,1.47845468053,1.51560178306,1.81872213967,1.40564635958	0.030,0.073,0.022,0.007,0.022,0.025,0.046,0.012,0.027,0.070	8	4	4	AK296496,NM_000210,NM_001079818,AK294436	chr2	173351766	173351807	+	1726	1767	16	16
EGNQDKFSYLPIQK	28	14	ITGA6	P23229-4;P23229-5	3	1.0,0.270616493195,0.168935148118,0.14771817454,0.597277822258,0.492393915132,0.248999199359,0.232986389111,0.140512409928,0.350280224179	0.144,0.075,0.070,0.047,0.108,0.006,0.078,0.083,0.097,0.053	1	4	4	AK296496,NM_000210,NM_001079818,AK294436	chr2	173351832	173351998	+	1792	1833	16	17
FSYLPIQK	29	8	ITGA6	P23229-4;P23229-5	5	1.0,1.3631778058,1.0580075662,1.68095838588,1.04539722573,1.16393442623,0.991172761665,1.23833543506,1.0315258512,1.29886506936	0.026,0.072,0.082,0.057,0.116,0.049,0.049,0.123,0.052,0.158	6	4	4	AK296496,NM_000210,NM_001079818,AK294436	chr2	173351850	173351998	+	1810	1833	16	17
GVPELVLKDQK	30	11	ITGA6	P23229-4;P23229-5	1	1.0,0.170519363554,0.061242870009,0.138697087962,0.3212248574,0.199639747823,0.0897628339838,0.0852596817772,0.0684479135395,0.317622335635	0.000,0.000,0.000,0.000,0.000,0.000,0.000,0.000,0.000,0.000	1	4	4	AK296496,NM_000210,NM_001079818,AK294436	chr2	173351999	173352031	+	1834	1866	17	17
GVPELVLK	31	8	ITGA6	P23229-4;P23229-5	8	1.0,0.982589771491,1.23394994559,1.16322089227,1.13057671382,1.09793253536,1.00979325354,1.02720348205,1.22415669206,1.04026115343	0.036,0.033,0.042,0.036,0.068,0.031,0.015,0.024,0.030,0.028	7	4	4	AK296496,NM_000210,NM_001079818,AK294436	chr2	173351999	173352022	+	1834	1857	17	17
DQKDIALEITVTNSPSNPR	32	19	ITGA6	P23229-4;P23229-5	1	1.0,0.422885572139,0.279104477612,0.352736318408,0.578606965174,0.502487562189,0.302985074627,0.373134328358,0.302487562189,0.528358208955	0.000,0.000,0.000,0.000,0.000,0.000,0.000,0.000,0.000,0.000	1	4	4	AK296496,NM_000210,NM_001079818,AK294436	chr2	173352023	173352079	+	1858	1914	17	17
DIALEITVTNSPSNPR	33	16	ITGA6	P23229-4;P23229-5	3	1.0,1.20869565217,1.47329192547,1.33788819876,1.23850931677,1.39875776398,1.35403726708,1.33167701863,1.33788819876,1.12049689441	0.076,0.061,0.028,0.081,0.001,0.047,0.049,0.043,0.012,0.026	8	4	4	AK296496,NM_000210,NM_001079818,AK294436	chr2	173352032	173352079	+	1867	1914	17	17
NPTKDGDDAHEAK	34	13	ITGA6	P23229-4;P23229-5	6	1.0,0.711696869852,0.704283360791,0.710873146623,1.07578253707,0.995057660626,0.719110378913,0.745469522241,0.593080724876,0.780889621087	0.062,0.027,0.048,0.032,0.041,0.013,0.074,0.029,0.010,0.060	1	4	4	AK296496,NM_000210,NM_001079818,AK294436	chr2	173352080	173352118	+	1915	1953	17	17
DGDDAHEAK	35	9	ITGA6	P23229-4;P23229-5	1	1.0,2.59113300493,3.65024630542,3.33743842365,1.53694581281,1.73645320197,2.47290640394,3.039408867,3.67733990148,2.05911330049	0.000,0.000,0.000,0.000,0.000,0.000,0.000,0.000,0.000,0.000	8	4	4	AK296496,NM_000210,NM_001079818,AK294436	chr2	173352092	173352118	+	1927	1953	17	17
LIATFPDTLTYSAYR	36	15	ITGA6	P23229-4;P23229-5	9	1.0,1.20372184133,0.748285994123,1.10381978452,0.771792360431,1.01567091087,0.595494613124,1.05582761998,0.685602350637,1.45347698335	0.095,0.045,0.086,0.050,0.065,0.043,0.049,0.037,0.063,0.034	6	4	4	AK296496,NM_000210,NM_001079818,AK294436	chr2	173352119	173352163	+	1954	1998	17	17
LETTSNQDNLAPITAK	37	16	ITGA6	P23229-4;P23229-5	2	1.0,1.37914691943,2.34123222749,1.68562401264,1.49921011058,1.5766192733,1.82780410742,1.87835703002,1.99368088468,1.5766192733	0.033,0.030,0.026,0.009,0.041,0.001,0.019,0.012,0.034,0.078	8	4	4	AK296496,NM_000210,NM_001079818,AK294436	chr2	173352528	173352728	+	2173	2220	19	20
SEDEVGSLIEYEFR	38	14	ITGA6	P23229-4;P23229-5	5	1.0,1.52258064516,1.90161290323,1.90161290323,1.40806451613,1.57258064516,1.61612903226,1.77096774194,1.93064516129,1.63548387097	0.096,0.097,0.279,0.023,0.030,0.081,0.020,0.141,0.053,0.018	8	4	4	AK296496,NM_000210,NM_001079818,AK294436	chr2	173352915	173352956	+	2320	2361	21	21
VTCEPQK	39	7	ITGA6	P23229-4;P23229-5	1	1.0,2.41044776119,3.33333333333,3.84328358209,1.62189054726,1.96517412935,2.23880597015,3.11940298507,3.17164179104,2.20149253731	0.000,0.000,0.000,0.000,0.000,0.000,0.000,0.000,0.000,0.000	8	4	4	AK296496,NM_000210,NM_001079818,AK294436	chr2	173354342	173354362	+	2491	2511	22	22
FSLFAER	40	7	ITGA6	P23229-4;P23229-5	2	1.0,0.780441035475,1.25023969319,0.863854266539,0.999041227229,1.04410354746,1.06807286673,0.919463087248,1.27900287632,0.891658676894	0.096,0.022,0.064,0.013,0.001,0.093,0.005,0.031,0.063,0.027	3	4	4	AK296496,NM_000210,NM_001079818,AK294436	chr2	173355815	173355835	+	2599	2619	23	23
AFIDVTAAAENIR	41	13	ITGA6	P23229-4;P23229-5	4	1.0,0.799827437446,0.968938740293,0.716134598792,0.93097497843,0.885245901639,1.0396893874,0.844693701467,0.851596203624,0.873166522865	0.234,0.046,0.113,0.163,0.002,0.045,0.053,0.062,0.176,0.026	5	4	4	AK296496,NM_000210,NM_001079818,AK294436	chr2	173356192	173356230	+	2785	2823	25	25
VTVFPSK	42	7	ITGA6	P23229-4;P23229-5	2	1.0,0.948557089084,1.67001254705,1.05646173149,1.66248431619,1.15934755332,1.5495608532,1.0,1.80928481807,1.49309912171	0.000,0.040,0.113,0.013,0.074,0.048,0.033,0.029,0.164,0.004	3	4	4	AK296496,NM_000210,NM_001079818,AK294436	chr2	173362709	173362729	+	2851	2871	26	26
KDHYDATYHK	43	10	ITGA6	P23229-4	2	1.0,0.800201816347,1.04742684157,1.09889001009,1.16347124117,1.15136226034,0.972754793138,0.980827447023,1.15943491423,0.987891019173	0.096,0.096,0.102,0.085,0.169,0.095,0.189,0.072,0.204,0.107	2	4	3	AK296496,NM_000210,AK294436	chr2	173366524	173366553	+	2995	3024	27	27
DHYDATYHK	44	9	ITGA6	P23229-4	10	1.0,1.31380753138,1.64016736402,1.63877266388,1.33612273361,1.4170153417,1.38633193863,1.589958159,1.9539748954,1.35564853556	0.044,0.026,0.053,0.051,0.051,0.047,0.024,0.019,0.050,0.039	8	4	3	AK296496,NM_000210,AK294436	chr2	173366527	173366553	+	2998	3024	27	27
AEIHAQPSDKER	45	12	ITGA6	P23229-4	13	1.0,0.866605335787,0.877644894204,0.905243790248,0.991720331187,1.05335786569,0.860165593376,0.920883164673,0.983440662374,0.885004599816	0.043,0.068,0.093,0.032,0.042,0.026,0.062,0.032,0.071,0.046	2	4	3	AK296496,NM_000210,AK294436	chr2	173366554	173366589	+	3025	3060	27	27
AEIHAQPSDK	46	10	ITGA6	P23229-4	3	1.0,1.91960784314,2.37058823529,2.44117647059,1.8137254902,1.85098039216,1.9137254902,2.24117647059,3.09215686275,1.8431372549	0.015,0.004,0.065,0.009,0.007,0.032,0.021,0.069,0.106,0.058	8	4	3	AK296496,NM_000210,AK294436	chr2	173366554	173366583	+	3025	3054	27	27
YIDNLEK	47	7	ITGA6	P23229-5	2	1.0,1.1415420023,1.17721518987,1.29344073648,1.15420023015,1.21749136939,1.19102416571,1.34522439586,1.39010356732,1.07940161105	0.038,0.018,0.002,0.046,0.003,0.035,0.011,0.038,0.017,0.014	8	4	1	NM_001079818	chr2	173368915	173368935	+	3414	3434	28	28
VELHKNPEKEPYK	1	13	KIAA1279	Q96EK5	1	1.0,0.52634766808,0.507571168988,0.561477892187,0.563900666263,0.733494851605,0.480920654149,0.59842519685,0.485766202302,0.505754088431	0.000,0.000,0.000,0.000,0.000,0.000,0.000,0.000,0.000,0.000	1	1	1	NM_015634	chr10	70748652	70748690	+	160	198	1	1
ALLEEVK	2	7	KIAA1279	Q96EK5	1	1.0,1.10779082177,1.14407684098,1.01814300961,1.10352187834,1.09818569904,1.08110992529,1.151547492,1.11526147279,1.11632870864	0.000,0.000,0.000,0.000,0.000,0.000,0.000,0.000,0.000,0.000	2	1	1	NM_015634	chr10	70748709	70748729	+	217	237	1	1
EVGSPPLDPTER	3	12	KIAA1279	Q96EK5	1	1.0,1.23095238095,1.39285714286,1.27142857143,1.075,1.31071428571,1.24761904762,1.30476190476,1.12857142857,1.18095238095	0.000,0.000,0.000,0.000,0.000,0.000,0.000,0.000,0.000,0.000	3	1	1	NM_015634	chr10	70760276	70764834	+	619	654	2	3
ISATEDTPEAEGEVPELYHQR	4	21	KIAA1279	Q96EK5	1	1.0,1.32274459975,1.44853875476,1.13214739517,1.45489199492,1.49047013977,1.85768742058,1.72045743329,1.42185514612,1.39517153748	0.000,0.000,0.000,0.000,0.000,0.000,0.000,0.000,0.000,0.000	2	1	1	NM_015634	chr10	70768663	70770699	+	952	1014	5	6
ELDEEESIR	5	9	KIAA1279	Q96EK5	1	1.0,1.62754303599,1.92331768388,1.84507042254,1.37245696401,1.62754303599,1.92801251956,2.20970266041,2.26291079812,1.779342723	0.000,0.000,0.000,0.000,0.000,0.000,0.000,0.000,0.000,0.000	2	1	1	NM_015634	chr10	70775357	70775383	+	1147	1173	7	7
VFPEHIGEDVLRPAMLAK	6	18	KIAA1279	Q96EK5	1	1.0,1.40902679831,1.95204513399,1.54442877292,1.14950634697,1.23977433004,1.71791255289,2.08603667137,1.7856135402,1.4682651622	0.000,0.000,0.000,0.000,0.000,0.000,0.000,0.000,0.000,0.000	2	1	1	NM_015634	chr10	70775894	70775947	+	1684	1737	7	7
KELENLATSLEHYK	7	14	KIAA1279	Q96EK5	1	1.0,0.76268540203,0.770491803279,0.722092115535,0.743169398907,0.912568306011,0.770491803279,0.856362217018,0.658860265418,0.822014051522	0.000,0.000,0.000,0.000,0.000,0.000,0.000,0.000,0.000,0.000	1	1	1	NM_015634	chr10	70775996	70776037	+	1786	1827	7	7
ELENLATSLEHYK	8	13	KIAA1279	Q96EK5	1	1.0,1.0246659815,1.10996916752,1.01849948613,1.03391572456,1.15621788284,1.20041109969,1.31140801644,1.29496402878,1.11099691675	0.000,0.000,0.000,0.000,0.000,0.000,0.000,0.000,0.000,0.000	2	1	1	NM_015634	chr10	70775999	70776037	+	1789	1827	7	7
VTPPAVTGSPEFER	1	14	MGST2	Q99735-2	4	1.0,0.675655430712,0.69063670412,0.664419475655,0.802996254682,0.769288389513,0.755056179775,0.713857677903,0.713857677903,0.771535580524	0.254,0.046,0.075,0.137,0.022,0.036,0.035,0.010,0.002,0.063	0	1	1	NM_002413	chr4	140599741	140599782	+	355	396	2	2
YKVEYPIMYSTDPENGHIFNCIQR	1	24	MGST3	Q5VV87	3	1.0,1.0885106383,0.826382978723,0.366808510638,0.983829787234,1.06808510638,1.10723404255,1.10978723404,0.673191489362,1.27914893617	0.010,0.105,0.145,0.051,0.119,0.076,0.009,0.013,0.042,0.070	2	3	3	NM_004528,BC003034,CR450359	chr1	165619190	165620310	+	194	265	2	3
VEYPIMYSTDPENGHIFNCIQR	2	22	MGST3	Q5VV87	3	1.0,1.07110609481,0.853273137698,1.60045146727,1.17494356659,0.888261851016,1.01241534989,1.09367945824,0.908577878104,1.09593679458	0.050,0.147,0.047,0.096,0.056,0.035,0.005,0.009,0.076,0.015	1	3	3	NM_004528,BC003034,CR450359	chr1	165619196	165620310	+	200	265	2	3
KVFANPEDCVAFGK	1	14	MGST1	F5H7F6	1	1.0,0.884028484232,0.978636826043,0.853509664293,1.42828077314,1.0518819939,1.13224821974,1.05696846389,0.86978636826,0.946083418108	0.000,0.000,0.000,0.000,0.000,0.000,0.000,0.000,0.000,0.000	2	5	5	NM_145792,NM_020300,BT006982,NM_145791,NM_145764	chr12	16507310	16510577	+	189	230	5	6
VFANPEDCVAFGK	2	13	MGST1	F5H7F6	1	1.0,1.00426894344,1.13127001067,1.10245464248,1.1408751334,1.16115261473,1.21344717182,1.27748132337,1.01921024546,1.04589114194	0.000,0.000,0.000,0.000,0.000,0.000,0.000,0.000,0.000,0.000	1	5	5	NM_145792,NM_020300,BT006982,NM_145791,NM_145764	chr12	16510539	16510577	+	192	230	6	6
EPITDVSVIIK	1	11	DENND4A	Q7Z401	1	1.0,1.42956764296,1.7350069735,1.55230125523,1.24267782427,1.36959553696,1.50488145049,1.55509065551,1.71548117155,1.5369595537	0.000,0.000,0.000,0.000,0.000,0.000,0.000,0.000,0.000,0.000	1	4	3	NM_005848,NM_001144823,AF534403	chr15	66048662	66048630	-	505	537	3	3
DKPPLTDLGVLYDWK	2	15	DENND4A	Q7Z401	1	1.0,0.79481865285,1.05492227979,1.36994818653,1.01347150259,1.11398963731,0.890155440415,0.948186528497,0.931606217617,1.12020725389	0.000,0.000,0.000,0.000,0.000,0.000,0.000,0.000,0.000,0.000	3	4	4	NM_005848,AK299570,NM_001144823,AF534403	chr15	66048503	66044948	-	664	708	3	4
GESPPHTFCK	3	10	DENND4A	Q7Z401	1	1.0,1.28720238095,1.96428571429,1.84970238095,1.3318452381,1.40625,1.37202380952,1.48214285714,1.87351190476,1.46726190476	0.000,0.000,0.000,0.000,0.000,0.000,0.000,0.000,0.000,0.000	1	4	4	NM_005848,AK299570,NM_001144823,AF534403	chr15	66044773	66044744	-	883	912	4	4
YSISGPHVLPIEK	4	13	DENND4A	Q7Z401	1	1.0,0.916283348666,0.908923643054,1.01287948482,0.822447102116,0.841766329347,0.801287948482,0.96228150874,0.921803127875,1.00367985281	0.000,0.000,0.000,0.000,0.000,0.000,0.000,0.000,0.000,0.000	2	4	4	NM_005848,AK299570,NM_001144823,AF534403	chr15	66030082	66025156	-	1381	1419	7	8
DDGLMDLAINDYDFNSGK	5	18	DENND4A	Q7Z401	1	1.0,2.10860655738,2.97336065574,2.57991803279,1.46721311475,1.8381147541,2.26844262295,2.4856557377,3.14139344262,2.27254098361	0.000,0.000,0.000,0.000,0.000,0.000,0.000,0.000,0.000,0.000	1	4	4	NM_005848,AK299570,NM_001144823,AF534403	chr15	66010317	66010264	-	1984	2037	13	13
DDGLMDLAINDYDFNSGKR	6	19	DENND4A	Q7Z401	1	1.0,1.07810781078,1.20132013201,1.08360836084,1.17601760176,1.23432343234,0.995599559956,1.07370737074,1.13531353135,1.10561056106	0.000,0.000,0.000,0.000,0.000,0.000,0.000,0.000,0.000,0.000	6	4	4	NM_005848,AK299570,NM_001144823,AF534403	chr15	66010317	66010261	-	1984	2040	13	13
LIELDESFK	7	9	DENND4A	Q7Z401	1	1.0,1.88576779026,2.55617977528,2.39513108614,1.43071161049,1.69850187266,1.92322097378,1.99812734082,2.72846441948,1.89887640449	0.000,0.000,0.000,0.000,0.000,0.000,0.000,0.000,0.000,0.000	1	4	3	NM_005848,NM_001144823,AF534403	chr15	65998532	65998506	-	2362	2388	15	15
NNLFERPEGFLQAK	8	14	DENND4A	Q7Z401	1	1.0,0.767346938776,0.793469387755,0.712653061224,0.900408163265,0.969795918367,0.787755102041,0.703673469388,0.809795918367,0.895510204082	0.000,0.000,0.000,0.000,0.000,0.000,0.000,0.000,0.000,0.000	5	4	3	NM_005848,NM_001144823,AF534403	chr15	65995321	65995280	-	2491	2532	16	16
TAYDVLK	9	7	DENND4A	Q7Z401	1	1.0,1.02995867769,1.10743801653,1.10743801653,0.964876033058,1.05061983471,1.06714876033,1.07954545455,1.3347107438,1.05268595041	0.000,0.000,0.000,0.000,0.000,0.000,0.000,0.000,0.000,0.000	1	4	3	NM_005848,NM_001144823,AF534403	chr15	65994699	65994679	-	2752	2772	17	17
MDPPDEVCYR	10	10	DENND4A	Q7Z401	1	1.0,1.67979452055,2.36643835616,2.20719178082,1.24828767123,1.34931506849,1.87671232877,1.85445205479,2.2448630137,1.77568493151	0.000,0.000,0.000,0.000,0.000,0.000,0.000,0.000,0.000,0.000	1	4	3	NM_005848,NM_001144823,AF534403	chr15	65994660	65994217	-	2791	2820	17	18
AGIDPNAITYGYYNK	11	15	DENND4A	Q7Z401	1	1.0,0.864864864865,0.954633204633,0.820463320463,1.25482625483,1.07625482625,0.718146718147,0.700772200772,0.798262548263,1.15733590734	0.000,0.000,0.000,0.000,0.000,0.000,0.000,0.000,0.000,0.000	5	4	3	NM_005848,NM_001144823,AF534403	chr15	65994144	65994100	-	2893	2937	18	18
RGDTSTEDIQEEK	12	13	DENND4A	Q7Z401	1	1.0,1.54268292683,1.98018292683,1.76219512195,1.30335365854,1.54573170732,1.49847560976,1.55487804878,1.97256097561,1.47103658537	0.000,0.000,0.000,0.000,0.000,0.000,0.000,0.000,0.000,0.000	1	4	3	NM_005848,NM_001144823,AF534403	chr15	65989671	65989633	-	3130	3168	21	21
INQEATPGDIVEK	13	13	DENND4A	Q7Z401	1	1.0,0.865266841645,0.887139107612,0.912510936133,0.783902012248,1.07174103237,0.767279090114,0.790026246719,0.942257217848,0.911636045494	0.000,0.000,0.000,0.000,0.000,0.000,0.000,0.000,0.000,0.000	4	4	3	NM_005848,NM_001144823,AF534403	chr15	65983661	65983623	-	3517	3555	23	23
SISTSGPLDKEDTGR	14	15	DENND4A	Q7Z401	1	1.0,1.10611735331,1.4556803995,1.58926342072,1.10486891386,1.17353308365,1.2808988764,1.27465667915,1.6354556804,1.31585518102	0.000,0.000,0.000,0.000,0.000,0.000,0.000,0.000,0.000,0.000	1	4	3	NM_005848,NM_001144823,AF534403	chr15	65960358	65960314	-	5137	5181	28	28
ENIDIDAFDKEYK	15	13	DENND4A	Q7Z401	1	1.0,0.921731123389,1.0,0.881215469613,0.872007366483,1.04604051565,0.783609576427,0.842541436464,0.935543278085,0.935543278085	0.000,0.000,0.000,0.000,0.000,0.000,0.000,0.000,0.000,0.000	4	4	3	NM_005848,NM_001144823,AF534403	chr15	65956683	65954303	-	5818	5856	32	33
STHNCDRPPSTGVMECR	16	17	DENND4A	Q7Z401	1	1.0,0.288834951456,0.197006472492,0.185275080906,0.523462783172,0.485841423948,0.191343042071,0.2071197411,0.183656957929,0.362459546926	0.000,0.000,0.000,0.000,0.000,0.000,0.000,0.000,0.000,0.000	5	4	3	NM_005848,NM_001144823,AF534403	chr15	65954266	65954216	-	5893	5943	33	33
IQEEILVHIR	1	10	EDC4	Q6P2E9	1	1.0,1.01438848921,0.912641315519,1.16135662898,1.07810894142,0.872559095581,1.29701952724,1.06166495375,1.05447070915,0.996916752312	0.000,0.000,0.000,0.000,0.000,0.000,0.000,0.000,0.000,0.000	4	4	3	NM_014329,L26339,AK302563	chr16	67911305	67911436	+	803	832	6	7
QPEGTPLNHFR	2	11	EDC4	Q6P2E9	2	1.0,0.768555466879,0.664804469274,0.801276935355,0.836392657622,0.708699122107,0.750199521149,0.79728651237,0.772545889864,0.77893056664	0.265,0.026,0.121,0.073,0.018,0.065,0.179,0.013,0.157,0.018	1	4	3	NM_014329,L26339,AK302563	chr16	67911437	67911469	+	833	865	7	7
AEVWDLDMLR	3	10	EDC4	Q6P2E9	1	1.0,1.33509234828,1.41424802111,1.5,1.32981530343,1.35883905013,1.29947229551,1.33773087071,1.41160949868,1.30870712401	0.000,0.000,0.000,0.000,0.000,0.000,0.000,0.000,0.000,0.000	8	4	2	NM_014329,AK302563	chr16	67911644	67911673	+	956	985	8	8
QGFIVVK	4	7	EDC4	Q6P2E9	1	1.0,0.672715053763,0.454301075269,0.625,0.706989247312,0.73185483871,0.547715053763,0.671370967742,0.448924731183,0.613575268817	0.000,0.000,0.000,0.000,0.000,0.000,0.000,0.000,0.000,0.000	1	4	3	NM_014329,L26339,AK302563	chr16	67911716	67911736	+	1028	1048	8	8
GHSTCLSEGALSPDGTVLATASHDGYVK	5	28	EDC4	Q6P2E9	2	1.0,1.33745364648,1.33868974042,1.25834363412,1.24227441286,1.21878862794,1.20148331273,1.39060568603,1.14833127318,0.972805933251	0.035,0.007,0.104,0.104,0.006,0.153,0.065,0.099,0.052,0.181	9	4	3	NM_014329,L26339,AK302563	chr16	67911737	67912140	+	1049	1132	8	9
QDPDVPFWR	6	9	EDC4	Q6P2E9	2	1.0,1.02547065338,1.18161683278,1.31672203765,1.04540420819,1.03100775194,1.08527131783,1.05204872647,1.20487264673,0.920265780731	0.056,0.040,0.058,0.034,0.020,0.027,0.009,0.001,0.059,0.006	7	4	3	NM_014329,L26339,AK302563	chr16	67912336	67912454	+	1244	1270	10	11
FLITGADQNR	7	10	EDC4	Q6P2E9	1	1.0,1.03871681416,1.29092920354,1.26880530973,0.973451327434,0.966814159292,1.2267699115,1.29977876106,1.30973451327,1.17588495575	0.000,0.000,0.000,0.000,0.000,0.000,0.000,0.000,0.000,0.000	6	4	3	NM_014329,L26339,AK302563	chr16	67912455	67912484	+	1271	1300	11	11
FSPDIFSSVSVPPSLK	8	16	EDC4	Q6P2E9	2	1.0,1.10181451613,1.0,0.969758064516,1.00504032258,1.02923387097,1.08165322581,1.17237903226,1.02721774194,1.01411290323	0.193,0.091,0.124,0.082,0.043,0.018,0.088,0.013,0.188,0.065	11	4	3	NM_014329,L26339,AK302563	chr16	67912641	67912688	+	1352	1399	12	12
IVELPAPADFLSLSSETKPK	9	20	EDC4	Q6P2E9	2	1.0,1.02066115702,0.922520661157,1.22623966942,1.02169421488,1.18491735537,1.01446280992,1.08574380165,1.0382231405,0.997933884298	0.054,0.032,0.028,0.027,0.073,0.010,0.003,0.017,0.051,0.062	2	4	4	U17474,NM_014329,L26339,AK302563	chr16	67913570	67913629	+	490	549	16	16
GLLPGLLPAPADK	10	13	EDC4	Q6P2E9	1	1.0,1.9,1.77068965517,2.52068965517,1.28620689655,1.70862068966,2.06551724138,1.97413793103,2.11379310345,1.71034482759	0.000,0.000,0.000,0.000,0.000,0.000,0.000,0.000,0.000,0.000	8	4	4	U17474,NM_014329,L26339,AK302563	chr16	67914057	67914095	+	811	849	18	18
DSQDASAEQSDHDDEVASLASASGGFGTK	11	29	EDC4	Q6P2E9	1	1.0,2.35185185185,1.70033670034,1.92929292929,1.27104377104,1.5202020202,1.78787878788,1.89393939394,1.5202020202,1.51346801347	0.000,0.000,0.000,0.000,0.000,0.000,0.000,0.000,0.000,0.000	8	4	3	U17474,NM_014329,L26339	chr16	67915055	67915225	+	1384	1470	20	21
HSQEELLQR	12	9	EDC4	Q6P2E9	1	1.0,0.981094527363,0.871641791045,1.22587064677,0.928358208955,1.17611940299,1.05671641791,1.0776119403,0.96815920398,0.997014925373	0.000,0.000,0.000,0.000,0.000,0.000,0.000,0.000,0.000,0.000	2	4	3	U17474,NM_014329,L26339	chr16	67915640	67915666	+	1672	1698	23	23
LCTQLEGLQSTVTGHVER	13	18	EDC4	Q6P2E9	1	1.0,0.616555082167,0.377967133293,0.411442483262,0.752282410225,0.819233110164,0.581862446744,0.482045039562,0.439440048691,0.623858794887	0.000,0.000,0.000,0.000,0.000,0.000,0.000,0.000,0.000,0.000	1	4	3	U17474,NM_014329,L26339	chr16	67915667	67915720	+	1699	1752	23	23
AAADTLQGPMQAAYR	14	15	EDC4	Q6P2E9	1	1.0,1.10126582278,0.814021421616,1.12074001947,0.855890944499,0.888023369036,0.768257059396,0.921129503408,0.859785783836,1.05550146056	0.000,0.000,0.000,0.000,0.000,0.000,0.000,0.000,0.000,0.000	3	4	3	U17474,NM_014329,L26339	chr16	67916356	67916400	+	2077	2121	26	26
EAFQSVVLPAFEK	15	13	EDC4	Q6P2E9	2	1.0,0.86261682243,0.84953271028,1.05700934579,0.958878504673,0.970093457944,0.953271028037,0.864485981308,0.876635514019,0.859813084112	0.095,0.059,0.014,0.033,0.042,0.009,0.049,0.036,0.021,0.019	2	4	3	U17474,NM_014329,L26339	chr16	67916401	67916439	+	2122	2160	26	26
LGTQEYLQQLESHMK	16	15	EDC4	Q6P2E9	2	1.0,0.70942812983,0.651468315301,0.705564142195,0.888717156105,0.836166924266,0.849304482226,0.72256568779,0.741885625966,0.74343122102	0.024,0.023,0.013,0.030,0.036,0.057,0.136,0.097,0.018,0.069	1	4	3	U17474,NM_014329,L26339	chr16	67916482	67916610	+	2203	2247	26	27
GEVSVALK	17	8	EDC4	Q6P2E9	1	1.0,1.18028846154,1.22115384615,1.26081730769,1.35336538462,1.19350961538,1.23076923077,1.15745192308,1.18629807692,1.21514423077	0.000,0.000,0.000,0.000,0.000,0.000,0.000,0.000,0.000,0.000	10	4	2	U17474,NM_014329	chr16	67916904	67916927	+	2449	2472	28	28
LSYLEEAVMHLDHSDPITR	18	19	EDC4	Q6P2E9	1	1.0,1.07082833133,1.28571428571,1.45378151261,1.20768307323,0.906362545018,1.30612244898,1.16326530612,0.945978391357,1.22929171669	0.000,0.000,0.000,0.000,0.000,0.000,0.000,0.000,0.000,0.000	5	4	2	U17474,NM_014329	chr16	67917630	67917910	+	2785	2841	29	30
EAVEHLQK	1	8	APOA4	P06727	7	1.0,0.937845303867,2.20994475138,1.43922651934,1.30524861878,0.922651933702,1.58149171271,1.34254143646,1.68232044199,1.3908839779	0.055,0.070,0.150,0.049,0.012,0.014,0.060,0.064,0.076,0.074	3	1	1	NM_000482	chr11	116693421	116693398	-	234	257	2	2
SELTQQLNALFQDK	2	14	APOA4	P06727	1	1.0,0.911544227886,2.65517241379,1.65367316342,1.36731634183,1.04197901049,1.76311844078,1.56371814093,2.00449775112,1.64617691154	0.000,0.000,0.000,0.000,0.000,0.000,0.000,0.000,0.000,0.000	3	1	1	NM_000482	chr11	116693397	116692579	-	258	299	2	3
LGEVNTYAGDLQK	3	13	APOA4	P06727	7	1.0,0.760050251256,2.07663316583,1.25502512563,1.26256281407,0.913316582915,1.46231155779,1.17964824121,1.4648241206,1.31407035176	0.036,0.146,0.167,0.020,0.072,0.064,0.087,0.027,0.047,0.033	3	1	1	NM_000482	chr11	116692578	116692540	-	300	338	3	3
KLVPFATELHER	4	12	APOA4	P06727	6	1.0,0.694261523989,1.20131702728,0.793038570085,1.12699905927,0.873941674506,0.901222953904,0.681091251176,0.88334901223,0.802445907808	0.045,0.113,0.137,0.042,0.083,0.089,0.149,0.070,0.126,0.060	2	1	1	NM_000482	chr11	116692539	116692504	-	339	374	3	3
LVPFATELHER	5	11	APOA4	P06727	8	1.0,0.627743634767,1.14837576822,0.819139596137,0.881474978051,0.559262510975,0.946444249342,0.783143107989,0.955223880597,0.74363476734	0.344,0.059,0.148,0.188,0.136,0.073,0.106,0.085,0.132,0.255	3	1	1	NM_000482	chr11	116692536	116692504	-	342	374	3	3
LKEEIGKELEELR	6	13	APOA4	P06727	6	1.0,0.702127659574,1.65957446809,1.2150055991,1.16237402016,0.942889137738,1.1679731243,0.979843225084,1.30011198208,1.11422172452	0.037,0.031,0.074,0.042,0.051,0.020,0.047,0.019,0.025,0.059	3	1	1	NM_000482	chr11	116692482	116692444	-	396	434	3	3
EEIGKELEELR	7	11	APOA4	P06727	1	1.0,1.02698650675,2.99550224888,1.08095952024,1.52023988006,1.11394302849,2.1844077961,1.81709145427,1.85307346327,1.84857571214	0.000,0.000,0.000,0.000,0.000,0.000,0.000,0.000,0.000,0.000	3	1	1	NM_000482	chr11	116692476	116692444	-	402	434	3	3
LLPHANEVSQK	8	11	APOA4	P06727	7	1.0,0.692537313433,1.46467661692,0.983084577114,1.06368159204,0.834825870647,1.07064676617,0.918407960199,1.16218905473,0.93631840796	0.066,0.101,0.194,0.042,0.066,0.063,0.055,0.047,0.098,0.054	3	1	1	NM_000482	chr11	116692437	116692405	-	441	473	3	3
LEPYADQLR	9	9	APOA4	P06727	9	1.0,0.715481171548,1.48744769874,0.94769874477,1.08786610879,0.817991631799,1.06589958159,0.969665271967,1.16317991632,1.05962343096	0.195,0.023,0.095,0.086,0.148,0.067,0.056,0.045,0.049,0.020	3	1	1	NM_000482	chr11	116692371	116692345	-	507	533	3	3
QLTPYAQR	10	8	APOA4	P06727	1	1.0,0.997503121099,1.10861423221,2.31086142322,0.796504369538,0.752808988764,0.823970037453,1.42821473159,0.893882646692,2.11111111111	0.000,0.000,0.000,0.000,0.000,0.000,0.000,0.000,0.000,0.000	5	1	1	NM_000482	chr11	116692308	116692285	-	570	593	3	3
VLRENADSLQASLRPHADELK	11	21	APOA4	P06727	2	1.0,0.21993987976,0.245991983968,0.505511022044,0.689378757515,0.614228456914,0.325150300601,0.212925851703,0.210420841683,0.47995991984	0.025,0.009,0.073,0.047,0.027,0.092,0.065,0.024,0.024,0.011	1	1	1	NM_000482	chr11	116692275	116692213	-	603	665	3	3
ENADSLQASLRPHADELK	12	18	APOA4	P06727	9	1.0,0.6494140625,1.462890625,0.888671875,0.9462890625,0.73828125,1.119140625,0.8837890625,1.134765625,1.05078125	0.134,0.033,0.082,0.185,0.107,0.168,0.046,0.119,0.042,0.076	3	1	1	NM_000482	chr11	116692266	116692213	-	612	665	3	3
AKIDQNVEELK	13	11	APOA4	P06727	2	1.0,0.770780856423,1.97103274559,1.42065491184,1.22921914358,0.929471032746,1.45088161209,1.08186397985,1.47732997481,1.38161209068	0.184,0.008,0.113,0.073,0.051,0.070,0.040,0.038,0.069,0.046	3	1	1	NM_000482	chr11	116692212	116692180	-	666	698	3	3
IDQNVEELKGR	14	11	APOA4	P06727	5	1.0,0.512510088781,0.817594834544,0.849878934625,0.933010492333,0.767554479419,0.690879741727,0.650524616626,0.672316384181,0.780468119451	0.073,0.038,0.063,0.054,0.068,0.021,0.040,0.033,0.038,0.068	2	1	1	NM_000482	chr11	116692206	116692174	-	672	704	3	3
IDQNVEELK	15	9	APOA4	P06727	4	1.0,1.43640350877,4.48245614035,2.51535087719,1.72368421053,1.35307017544,2.82675438596,2.4451754386,3.32236842105,2.35526315789	0.077,0.047,0.166,0.051,0.048,0.034,0.027,0.022,0.066,0.056	3	1	1	NM_000482	chr11	116692206	116692180	-	672	698	3	3
LTPYADEFK	16	9	APOA4	P06727	3	1.0,0.618669314796,1.43892750745,1.03277060576,0.978152929494,0.743793445879,1.090367428,1.00794438928,1.090367428,1.08341608739	0.143,0.055,0.024,0.065,0.000,0.036,0.056,0.024,0.010,0.008	3	1	1	NM_000482	chr11	116692173	116692147	-	705	731	3	3
VKIDQTVEELR	17	11	APOA4	P06727	1	1.0,0.852583586626,2.8905775076,1.83130699088,1.13069908815,0.843465045593,1.81306990881,1.46960486322,2.20060790274,1.70060790274	0.000,0.000,0.000,0.000,0.000,0.000,0.000,0.000,0.000,0.000	3	1	1	NM_000482	chr11	116692146	116692114	-	732	764	3	3
IDQTVEELR	18	9	APOA4	P06727	2	1.0,2.2299270073,7.80656934307,4.88686131387,2.25912408759,2.13503649635,4.27737226277,4.09854014599,5.86131386861,3.89416058394	0.064,0.012,0.107,0.022,0.042,0.056,0.039,0.000,0.106,0.029	3	1	1	NM_000482	chr11	116692140	116692114	-	738	764	3	3
IDQTVEELRR	19	10	APOA4	P06727	7	1.0,0.808943089431,2.09756097561,1.49593495935,1.36991869919,1.05013550136,1.5487804878,1.26558265583,1.69647696477,1.42276422764	0.034,0.067,0.085,0.063,0.078,0.047,0.066,0.031,0.044,0.081	3	1	1	NM_000482	chr11	116692140	116692111	-	738	767	3	3
SLAPYAQDTQEK	20	12	APOA4	P06727	6	1.0,0.884012539185,2.93260188088,1.58307210031,1.6144200627,1.14106583072,1.87304075235,1.47648902821,2.24764890282,1.28996865204	0.017,0.052,0.172,0.020,0.022,0.026,0.067,0.063,0.051,0.045	3	1	1	NM_000482	chr11	116692110	116692075	-	768	803	3	3
SLAPYAQDTQEKLNHQLEGLTFQMK	21	25	APOA4	P06727	1	1.0,0.119907541173,0.0540306269864,0.12106327651,0.347298468651,0.287489164981,0.0762785322161,0.0655879803525,0.0459404796302,0.332562843109	0.000,0.000,0.000,0.000,0.000,0.000,0.000,0.000,0.000,0.000	1	1	1	NM_000482	chr11	116692110	116692036	-	768	842	3	3
LNHQLEGLTFQMK	22	13	APOA4	P06727	6	1.0,0.960422163588,2.04221635884,1.49472295515,1.24538258575,1.08311345646,1.52638522427,1.27440633245,1.57783641161,1.33509234828	0.101,0.048,0.084,0.065,0.040,0.048,0.064,0.067,0.073,0.024	3	1	1	NM_000482	chr11	116692074	116692036	-	804	842	3	3
KNAEELK	23	7	APOA4	P06727	1	1.0,1.01681957187,2.31345565749,1.94036697248,1.4128440367,1.12996941896,1.61467889908,1.47094801223,1.74464831804,1.64678899083	0.000,0.000,0.000,0.000,0.000,0.000,0.000,0.000,0.000,0.000	3	1	1	NM_000482	chr11	116692035	116692015	-	843	863	3	3
NAEELK	24	6	APOA4	P06727	1	1.0,0.948993288591,2.10201342282,1.51006711409,1.22013422819,1.15167785235,1.34899328859,1.41476510067,1.58791946309,1.50872483221	0.000,0.000,0.000,0.000,0.000,0.000,0.000,0.000,0.000,0.000	3	1	1	NM_000482	chr11	116692032	116692015	-	846	863	3	3
ISASAEELR	25	9	APOA4	P06727	7	1.0,0.943127962085,0.847551342812,0.565560821485,0.679304897314,0.408372827804,0.679304897314,1.01579778831,0.603475513428,0.888625592417	0.117,0.019,0.085,0.038,0.021,0.063,0.078,0.073,0.038,0.052	4	1	1	NM_000482	chr11	116692008	116691982	-	870	896	3	3
LAPLAEDVR	26	9	APOA4	P06727	7	1.0,0.924119241192,2.15040650407,1.47967479675,1.33197831978,0.962059620596,1.52032520325,1.32113821138,1.61517615176,1.28590785908	0.042,0.087,0.122,0.071,0.063,0.062,0.050,0.107,0.031,0.126	3	1	1	NM_000482	chr11	116691975	116691949	-	903	929	3	3
SLAELGGHLDQQVEEFR	27	17	APOA4	P06727	3	1.0,0.989457831325,2.48343373494,1.81626506024,1.39457831325,1.23042168675,1.76957831325,1.59939759036,1.94728915663,1.55873493976	0.057,0.055,0.168,0.096,0.020,0.011,0.000,0.001,0.105,0.058	3	1	1	NM_000482	chr11	116691912	116691862	-	966	1016	3	3
SLAELGGHLDQQVEEFRR	28	18	APOA4	P06727	9	1.0,0.594317284925,0.85635359116,0.655090765588,0.964483030781,0.767955801105,0.753749013418,0.655880031571,0.813733228098,0.740331491713	0.373,0.063,0.225,0.124,0.119,0.116,0.144,0.031,0.193,0.139	2	1	1	NM_000482	chr11	116691912	116691859	-	966	1019	3	3
RVEPYGENFNK	29	11	APOA4	P06727	14	1.0,0.841849148418,1.85644768856,1.35644768856,1.14720194647,0.965936739659,1.26399026764,1.17761557178,1.45498783455,1.31143552311	0.147,0.051,0.098,0.108,0.028,0.063,0.074,0.027,0.103,0.075	3	1	1	NM_000482	chr11	116691858	116691826	-	1020	1052	3	3
VEPYGENFNK	30	10	APOA4	P06727	3	1.0,0.924554183813,1.96844993141,1.6049382716,1.24417009602,0.987654320988,1.44581618656,1.32098765432,1.80384087791,1.34567901235	0.049,0.005,0.027,0.003,0.003,0.006,0.034,0.031,0.031,0.091	3	1	1	NM_000482	chr11	116691855	116691826	-	1023	1052	3	3
ALVQQMEQLR	31	10	APOA4	P06727	3	1.0,0.747323340471,1.53319057816,1.06745182013,1.1017130621,0.890792291221,1.08029978587,0.932548179872,1.19593147752,1.11456102784	0.022,0.001,0.027,0.003,0.007,0.037,0.007,0.089,0.039,0.006	3	1	1	NM_000482	chr11	116691825	116691796	-	1053	1082	3	3
LGPHAGDVEGHLSFLEK	32	17	APOA4	P06727	13	1.0,0.795,1.98,1.36375,1.16875,0.94875,1.415,1.23875,1.44,1.3575	0.100,0.073,0.111,0.083,0.072,0.079,0.127,0.089,0.117,0.084	3	1	1	NM_000482	chr11	116691789	116691739	-	1089	1139	3	3
TQVNTQAEQLR	33	11	APOA4	P06727	8	1.0,0.99711815562,2.41354466859,1.74207492795,1.14409221902,0.994236311239,1.81268011527,1.60086455331,2.05043227666,1.49279538905	0.082,0.040,0.118,0.027,0.085,0.026,0.106,0.029,0.131,0.028	3	1	0		None	0	0	None	0	0	0	0
VEQIHQQK	1	8	APOA5	Q6Q788	1	1.0,0.58025682183,0.681380417335,0.760032102729,1.09149277689,0.904494382022,0.807383627608,0.873996789727,0.802568218299,0.710272873194	0.000,0.000,0.000,0.000,0.000,0.000,0.000,0.000,0.000,0.000	1	5	5	AY358749,AF202890,AF202889,BC101787,NM_052968	chr11	116662342	116662319	-	132	155	2	2
ELFHPYAESLVSGIGR	2	16	APOA5	Q6Q788	1	1.0,0.989341085271,0.801356589147,0.948643410853,1.14437984496,1.10368217054,0.926356589147,1.07170542636,0.948643410853,1.00290697674	0.000,0.000,0.000,0.000,0.000,0.000,0.000,0.000,0.000,0.000	2	5	5	AY358749,AF202890,AF202889,BC101787,NM_052968	chr11	116661380	116661333	-	576	623	3	3
IQQNLDQLREELSR	3	14	APOA5	Q6Q788	1	1.0,0.732196589769,0.811434302909,1.01504513541,1.51153460381,1.32698094283,1.26780341023,1.16750250752,1.01303911735,0.806419257773	0.000,0.000,0.000,0.000,0.000,0.000,0.000,0.000,0.000,0.000	1	5	5	AY358749,AF202890,AF202889,BC101787,NM_052968	chr11	116661209	116661168	-	747	788	3	3
AFAGTGTEEGAGPDPQMLSEEVR	4	23	APOA5	Q6Q788	1	1.0,0.926302414231,1.70648030496,1.50063532402,1.27318932656,0.991105463787,1.63151207116,1.6124523507,1.41423125794,0.914866581957	0.000,0.000,0.000,0.000,0.000,0.000,0.000,0.000,0.000,0.000	3	5	4	AF202890,AF202889,BC101787,NM_052968	chr11	116661167	116661099	-	786	854	3	3
ELQAANESK	1	9	SWAP70	Q9UH65	1	1.0,0.945544554455,0.960396039604,1.00198019802,1.09306930693,1.11287128713,1.24356435644,1.21881188119,0.856435643564,1.01485148515	0.000,0.000,0.000,0.000,0.000,0.000,0.000,0.000,0.000,0.000	1	5	5	AK304104,AK096859,BC000616,AF134894,NM_015055	chr11	9754204	9754230	+	994	1020	7	7
FSTELER	2	7	SWAP70	Q9UH65	1	1.0,1.00833333333,1.09375,0.96875,1.18541666667,1.12083333333,1.28854166667,1.33020833333,1.06145833333,1.08541666667	0.000,0.000,0.000,0.000,0.000,0.000,0.000,0.000,0.000,0.000	1	5	5	AK304104,AK096859,BC000616,AF134894,NM_015055	chr11	9759838	9759858	+	1126	1146	8	8
LQEALEDER	3	9	SWAP70	Q9UH65	1	1.0,1.22958579882,1.40946745562,1.15976331361,1.14319526627,1.32307692308,1.42130177515,1.51834319527,1.21065088757,1.14082840237	0.000,0.000,0.000,0.000,0.000,0.000,0.000,0.000,0.000,0.000	1	5	5	AK304104,AK096859,BC000616,AF134894,NM_015055	chr11	9761824	9761850	+	1252	1278	9	9
KQALEQYEEVK	4	11	SWAP70	Q9UH65	1	1.0,0.92720655141,0.976342129208,0.740673339399,0.980891719745,0.939035486806,1.14740673339,1.01819836215,0.782529572338,1.12010919017	0.000,0.000,0.000,0.000,0.000,0.000,0.000,0.000,0.000,0.000	2	5	5	AK304104,AK096859,BC000616,AF134894,NM_015055	chr11	9769580	9770642	+	1498	1530	10	11
QALEQYEEVKK	5	11	SWAP70	Q9UH65	1	1.0,1.04219409283,1.15928270042,1.08122362869,1.03691983122,1.0358649789,1.29430379747,1.2447257384,1.04324894515,1.00421940928	0.000,0.000,0.000,0.000,0.000,0.000,0.000,0.000,0.000,0.000	1	5	5	AK304104,AK096859,BC000616,AF134894,NM_015055	chr11	9769583	9770645	+	1501	1533	10	11
RKPIAGGGGFSDKDLEDIVGGGEYKPDK	1	28	CD99L2	Q8TCZ2-3	1	1.0,0.612794612795,0.692255892256,0.371717171717,0.822895622896,0.76430976431,0.565656565657,0.622222222222,0.649831649832,0.818181818182	0.000,0.000,0.000,0.000,0.000,0.000,0.000,0.000,0.000,0.000	1	7	4	AK125020,NM_031462,NM_134446,NM_134445	chrX	149963703	149962171	-	457	540	7	8
KPIAGGGGFSDKDLEDIVGGGEYKPDK	2	27	CD99L2	Q8TCZ2-3	1	1.0,1.04276315789,1.35964912281,0.962719298246,1.17653508772,1.29714912281,0.944078947368,1.24451754386,1.34978070175,1.10964912281	0.000,0.000,0.000,0.000,0.000,0.000,0.000,0.000,0.000,0.000	3	7	4	AK125020,NM_031462,NM_134446,NM_134445	chrX	149963700	149962171	-	460	540	7	8
DLEDIVGGGEYKPDK	3	15	CD99L2	Q8TCZ2-3	1	1.0,4.10931174089,6.58299595142,5.83805668016,2.27125506073,2.63157894737,4.44129554656,5.53846153846,7.74089068826,4.62348178138	0.000,0.000,0.000,0.000,0.000,0.000,0.000,0.000,0.000,0.000	2	7	4	AK125020,NM_031462,NM_134446,NM_134445	chrX	149962215	149962171	-	496	540	8	8
YSTLHTQSAEPPPPPEPAR	4	19	CD99L2	Q8TCZ2-3	2	1.0,1.62708719852,1.97031539889,3.13172541744,1.4025974026,2.01113172542,1.46196660482,2.53617810761,2.52690166976,1.70871985158	0.174,0.027,0.006,0.280,0.137,0.004,0.009,0.273,0.251,0.012	2	7	5	AK293244,AK125020,NM_031462,NM_134446,NM_134445	chrX	149937569	149937513	-	542	598	13	13
YSTLHTQSAEPPPPPEPARI	5	20	CD99L2	Q8TCZ2-3	1	1.0,0.669527896996,0.596566523605,0.569384835479,0.846924177396,0.938483547926,0.615164520744,0.550071530758,0.547210300429,0.87339055794	0.000,0.000,0.000,0.000,0.000,0.000,0.000,0.000,0.000,0.000	1	7	5	AK293244,AK125020,NM_031462,NM_134446,NM_134445	chrX	149937569	149937510	-	542	601	13	13
GVGLHGELER	1	10	UFSP1	Q6NVU6	1	1.0,0.55376940133,0.450110864745,0.385809312639,0.519401330377,0.39689578714,0.460088691796,0.618070953437,0.360310421286,0.590909090909	0.000,0.000,0.000,0.000,0.000,0.000,0.000,0.000,0.000,0.000	2	2	2	AK292467,NM_001015072	chr7	100486775	100486746	-	565	594	1	1
LYSHFAGGGGPVMVGGDADAR	2	21	UFSP1	Q6NVU6	1	1.0,0.453979238754,0.755017301038,0.766089965398,0.621453287197,0.748096885813,0.548788927336,0.468512110727,0.560553633218,1.07543252595	0.000,0.000,0.000,0.000,0.000,0.000,0.000,0.000,0.000,0.000	1	2	2	AK292467,NM_001015072	chr7	100486745	100486683	-	595	657	1	1
VKDLATVYVDVLKDSGR	1	17	APOA1	P02647	1	1.0,0.360912052117,0.0872964169381,0.914657980456,0.985016286645,0.348534201954,0.165472312704,0.085342019544,0.0866449511401,0.401302931596	0.000,0.000,0.000,0.000,0.000,0.000,0.000,0.000,0.000,0.000	3	3	3	BC005380,M27875,NM_000039	chr11	116707814	116707764	-	141	191	3	3
VKDLATVYVDVLK	2	13	APOA1	P02647	8	1.0,1.31047865459,1.08279430789,1.5808538163,1.45795601552,0.813712807245,2.11513583441,1.07373868047,0.941785252264,1.03104786546	0.175,0.048,0.037,0.083,0.077,0.047,0.148,0.076,0.091,0.152	1	3	3	BC005380,M27875,NM_000039	chr11	116707814	116707776	-	141	179	3	3
DLATVYVDVLK	3	11	APOA1	P02647	10	1.0,1.40669856459,1.83572567783,1.92663476874,1.71770334928,1.06379585327,3.07814992026,1.4976076555,1.45614035088,1.50877192982	0.141,0.038,0.059,0.085,0.044,0.086,0.211,0.028,0.046,0.059	1	3	3	BC005380,M27875,NM_000039	chr11	116707808	116707776	-	147	179	3	3
DSGRDYVSQFEGSALGK	4	17	APOA1	P02647	11	1.0,0.782813975449,0.527856468366,0.926345609065,1.53824362606,0.71671388102,1.29367327668,0.61284230406,0.468366383381,0.685552407932	0.085,0.063,0.058,0.026,0.068,0.059,0.048,0.039,0.078,0.050	2	3	3	BC005380,M27875,NM_000039	chr11	116707775	116707725	-	180	230	3	3
DYVSQFEGSALGK	5	13	APOA1	P02647	14	1.0,1.79074074074,2.10185185185,2.35185185185,1.85555555556,1.09444444444,3.46481481481,1.84444444444,1.78333333333,1.73148148148	0.085,0.032,0.041,0.032,0.037,0.047,0.168,0.047,0.052,0.058	1	3	3	BC005380,M27875,NM_000039	chr11	116707763	116707725	-	192	230	3	3
LLDNWDSVTSTFSK	6	14	APOA1	P02647	2	1.0,1.40129449838,1.87216828479,1.76860841424,2.00323624595,1.12783171521,3.09546925566,1.49838187702,1.50485436893,1.3786407767	0.121,0.066,0.083,0.113,0.022,0.170,0.257,0.015,0.050,0.057	1	3	3	BC005380,M27875,NM_000039	chr11	116707120	116707079	-	246	287	4	4
LREQLGPVTQEFWDNLEK	7	18	APOA1	P02647	1	1.0,2.39276485788,3.05426356589,3.53488372093,2.67700258398,1.25839793282,6.37726098191,2.4677002584,2.33074935401,2.45219638243	0.000,0.000,0.000,0.000,0.000,0.000,0.000,0.000,0.000,0.000	1	3	3	BC005380,M27875,NM_000039	chr11	116707078	116707025	-	288	341	4	4
EQLGPVTQEFWDNLEKETEGLR	8	22	APOA1	P02647	1	1.0,2.11494252874,2.35440613027,2.22030651341,1.75287356322,1.23180076628,4.00957854406,2.29501915709,2.13218390805,1.94636015326	0.000,0.000,0.000,0.000,0.000,0.000,0.000,0.000,0.000,0.000	1	3	3	BC005380,M27875,NM_000039	chr11	116707072	116707007	-	294	359	4	4
ETEGLRQEMSKDLEEVK	9	17	APOA1	P02647	2	1.0,1.23822341857,0.699865410498,1.50605652759,2.21130551817,1.00538358008,1.80888290713,0.8600269179,0.530282637954,0.892328398385	0.010,0.012,0.015,0.064,0.031,0.048,0.022,0.000,0.017,0.014	2	3	3	BC005380,M27875,NM_000039	chr11	116707024	116706974	-	342	392	4	4
QEMSKDLEEVK	10	11	APOA1	P02647	2	1.0,1.60826446281,1.60165289256,1.8132231405,2.14710743802,1.07603305785,3.0826446281,1.64297520661,1.23140495868,1.3520661157	0.075,0.008,0.069,0.001,0.129,0.072,0.195,0.035,0.108,0.028	1	3	3	BC005380,M27875,NM_000039	chr11	116707006	116706974	-	360	392	4	4
AKVQPYLDDFQK	11	12	APOA1	P02647	1	1.0,0.951935914553,0.702269692924,2.34445927904,1.60213618158,0.957276368491,1.24566088117,0.786381842457,0.798397863818,0.92523364486	0.000,0.000,0.000,0.000,0.000,0.000,0.000,0.000,0.000,0.000	3	3	3	BC005380,M27875,NM_000039	chr11	116706973	116706938	-	393	428	4	4
VQPYLDDFQKK	12	11	APOA1	P02647	8	1.0,1.07212713936,0.9902200489,1.16870415648,1.88386308068,0.737163814181,2.06601466993,0.935207823961,0.790953545232,1.01100244499	0.033,0.027,0.047,0.037,0.065,0.050,0.102,0.053,0.040,0.027	2	3	3	BC005380,M27875,NM_000039	chr11	116706967	116706935	-	399	431	4	4
VQPYLDDFQK	13	10	APOA1	P02647	14	1.0,1.73120300752,2.53383458647,2.25939849624,1.83458646617,1.0,4.02819548872,1.96240601504,2.00563909774,1.79323308271	0.110,0.032,0.070,0.047,0.042,0.044,0.064,0.030,0.016,0.045	1	3	3	BC005380,M27875,NM_000039	chr11	116706967	116706938	-	399	428	4	4
KWQEEMELYR	14	10	APOA1	P02647	1	1.0,1.9450101833,1.97352342159,2.62321792261,2.45417515275,1.14052953157,4.23421588595,1.87576374745,1.79429735234,1.88798370672	0.000,0.000,0.000,0.000,0.000,0.000,0.000,0.000,0.000,0.000	1	3	3	BC005380,M27875,NM_000039	chr11	116706937	116706908	-	429	458	4	4
WQEEMELYR	15	9	APOA1	P02647	1	1.0,2.57506361323,2.73536895674,3.22391857506,2.9058524173,1.09669211196,5.60305343511,2.45547073791,2.06615776081,2.26972010178	0.000,0.000,0.000,0.000,0.000,0.000,0.000,0.000,0.000,0.000	1	3	3	BC005380,M27875,NM_000039	chr11	116706934	116706908	-	432	458	4	4
QKVEPLRAELQEGAR	16	15	APOA1	P02647	9	1.0,0.823176823177,0.657342657343,0.917082917083,1.56143856144,0.699300699301,1.35964035964,0.726273726274,0.565434565435,0.725274725275	0.128,0.023,0.036,0.091,0.112,0.073,0.060,0.049,0.056,0.046	2	3	3	BC005380,M27875,NM_000039	chr11	116706907	116706863	-	459	503	4	4
VEPLRAELQEGAR	17	13	APOA1	P02647	7	1.0,0.994419642857,0.870535714286,1.00334821429,1.61830357143,0.762276785714,1.75334821429,0.758928571429,0.584821428571,0.947544642857	0.120,0.055,0.130,0.096,0.091,0.112,0.080,0.043,0.086,0.038	2	3	3	BC005380,M27875,NM_000039	chr11	116706901	116706863	-	465	503	4	4
AELQEGAR	18	8	APOA1	P02647	2	1.0,1.39971346705,1.58595988539,1.72779369628,1.41260744986,0.752148997135,2.9670487106,1.34957020057,1.34670487106,1.33094555874	0.243,0.074,0.040,0.042,0.020,0.018,0.131,0.038,0.062,0.003	1	3	3	BC005380,M27875,NM_000039	chr11	116706886	116706863	-	480	503	4	4
QKLHELQEK	19	9	APOA1	P02647	3	1.0,0.997745208568,0.666290868095,1.41262683202,1.53438556933,0.643742953777,1.3618940248,0.684329199549,0.595264937993,0.852311161218	0.155,0.067,0.021,0.082,0.083,0.027,0.014,0.007,0.014,0.016	2	3	3	BC005380,M27875,NM_000039	chr11	116706862	116706836	-	504	530	4	4
LHELQEK	20	7	APOA1	P02647	16	1.0,1.299847793,1.74429223744,1.68493150685,1.75799086758,1.05631659056,2.93150684932,1.39726027397,1.44292237443,1.3896499239	0.105,0.076,0.097,0.059,0.065,0.137,0.111,0.070,0.042,0.081	1	3	3	BC005380,M27875,NM_000039	chr11	116706856	116706836	-	510	530	4	4
LSPLGEEMRDR	21	11	APOA1	P02647	3	1.0,0.689029918404,0.365367180417,0.775158658205,1.74524025385,0.612873980054,1.04170444243,0.472348141432,0.302810516772,0.589301903898	0.012,0.026,0.027,0.037,0.051,0.011,0.031,0.002,0.004,0.035	2	3	3	BC005380,M27875,NM_000039	chr11	116706835	116706803	-	531	563	4	4
LSPLGEEMR	22	9	APOA1	P02647	3	1.0,2.11286681716,2.70880361174,2.81715575621,2.41309255079,1.20541760722,4.2934537246,2.23702031603,2.16704288939,1.9006772009	0.125,0.020,0.057,0.008,0.002,0.006,0.116,0.014,0.022,0.059	1	3	3	BC005380,M27875,NM_000039	chr11	116706835	116706809	-	531	557	4	4
AHVDALR	23	7	APOA1	P02647	3	1.0,1.18009478673,1.72353870458,1.99368088468,1.96050552923,0.867298578199,3.35071090047,1.3570300158,1.37282780411,1.04265402844	0.099,0.153,0.052,0.117,0.158,0.000,0.271,0.125,0.096,0.014	1	3	3	BC005380,M27875,NM_000039	chr11	116706796	116706776	-	570	590	4	4
THLAPYSDELR	24	11	APOA1	P02647	30	1.0,0.900497512438,1.03383084577,0.971144278607,1.09950248756,0.70447761194,1.22786069652,0.908457711443,0.892537313433,0.849751243781	0.156,0.075,0.102,0.071,0.100,0.187,0.254,0.099,0.080,0.096	1	3	3	BC005380,M27875,NM_000039	chr11	116706775	116706743	-	591	623	4	4
LEALKENGGAR	25	11	APOA1	P02647	8	1.0,1.21164021164,0.952380952381,1.4880952381,1.91402116402,0.760582010582,2.07804232804,0.996031746032,0.833333333333,0.996031746032	0.019,0.040,0.026,0.025,0.045,0.029,0.021,0.028,0.038,0.008	2	3	3	BC005380,M27875,NM_000039	chr11	116706724	116706692	-	642	674	4	4
LAEYHAK	26	7	APOA1	P02647	3	1.0,1.46869983949,1.80738362761,1.65650080257,2.02407704655,0.905296950241,2.61637239165,1.44622792937,1.43980738363,1.36276083467	0.108,0.010,0.122,0.013,0.046,0.079,0.079,0.043,0.035,0.004	1	3	3	BC005380,M27875,NM_000039	chr11	116706691	116706671	-	675	695	4	4
ATEHLSTLSEK	27	11	APOA1	P02647	17	1.0,1.16688061617,1.25545571245,1.5109114249,1.48267008986,0.852374839538,1.99358151476,1.11296534018,1.00128369705,1.0513478819	0.215,0.041,0.061,0.111,0.077,0.115,0.199,0.075,0.041,0.090	1	3	3	BC005380,M27875,NM_000039	chr11	116706670	116706638	-	696	728	4	4
AKPALEDLR	28	9	APOA1	P02647	1	1.0,1.52647058824,1.32941176471,1.87205882353,1.54558823529,0.755882352941,2.42941176471,1.60441176471,0.979411764706,1.24852941176	0.000,0.000,0.000,0.000,0.000,0.000,0.000,0.000,0.000,0.000	1	3	3	BC005380,M27875,NM_000039	chr11	116706637	116706611	-	729	755	4	4
QGLLPVLESFK	29	11	APOA1	P02647	5	1.0,1.32232704403,1.91666666667,1.70283018868,1.82547169811,0.919811320755,3.45440251572,1.44811320755,1.33490566038,1.48113207547	0.081,0.065,0.046,0.085,0.133,0.019,0.220,0.017,0.013,0.021	1	3	3	BC005380,M27875,NM_000039	chr11	116706610	116706578	-	756	788	4	4
VSFLSALEEYTKK	30	13	APOA1	P02647	2	1.0,1.11323003576,1.05005959476,1.14660309893,1.65196662694,0.80810488677,2.36233611442,1.12991656734,0.787842669845,1.14660309893	0.015,0.009,0.050,0.005,0.061,0.060,0.081,0.004,0.020,0.052	2	3	3	BC005380,M27875,NM_000039	chr11	116706577	116706539	-	789	827	4	4
VSFLSALEEYTK	31	12	APOA1	P02647	13	1.0,1.41996830428,1.85261489699,1.78446909667,1.86529318542,0.80824088748,3.82884310618,1.61806656101,1.32012678288,1.4881141046	0.072,0.024,0.049,0.033,0.025,0.034,0.063,0.025,0.025,0.047	1	3	3	BC005380,M27875,NM_000039	chr11	116706577	116706542	-	789	824	4	4
HVLSDLSTK	1	9	UFSP2	D6RGX2	1	1.0,1.06791569087,1.25644028103,1.41451990632,1.13700234192,1.24707259953,1.11241217799,1.0737704918,1.26932084309,1.07142857143	0.000,0.000,0.000,0.000,0.000,0.000,0.000,0.000,0.000,0.000	3	4	3	BC010493,AK002062,NM_018359	chr4	186339898	186339872	-	122	148	3	3
FIQFEPEEDIKRK	2	13	UFSP2	D6RGX2	1	1.0,0.309995953055,0.142047753946,0.182517199514,0.55443140429,0.492108458114,0.218130311615,0.242411978956,0.176042088223,0.409146094699	0.000,0.000,0.000,0.000,0.000,0.000,0.000,0.000,0.000,0.000	1	4	2	BC010493,NM_018359	chr4	186339748	186339631	-	272	310	3	4
FIQFEPEEDIKR	3	12	UFSP2	D6RGX2	2	1.0,1.10902255639,1.2656641604,1.62656641604,1.26065162907,1.19799498747,1.29197994987,1.25563909774,1.34711779449,1.22681704261	0.003,0.043,0.010,0.030,0.023,0.051,0.035,0.034,0.021,0.084	3	4	2	BC010493,NM_018359	chr4	186339748	186339634	-	272	307	3	4
NLVTISYPSGIPDGQLQAYR	4	20	UFSP2	D6RGX2	1	1.0,1.80267062315,1.22700296736,2.4703264095,0.781899109792,1.20178041543,1.13946587537,1.6409495549,1.27893175074,2.04451038576	0.000,0.000,0.000,0.000,0.000,0.000,0.000,0.000,0.000,0.000	6	4	4	BC010493,AK091635,AK002062,NM_018359	chr4	186336371	186336312	-	635	694	6	6
SNAYHFPDEPYK	5	12	UFSP2	D6RGX2	2	1.0,1.09070034443,1.19862227325,1.45464982778,1.01148105626,0.963260619977,1.04592422503,1.09070034443,1.30884041332,1.17566016073	0.013,0.017,0.058,0.040,0.067,0.039,0.024,0.003,0.107,0.032	3	4	4	BC010493,AK091635,AK002062,NM_018359	chr4	186334975	186334940	-	749	784	7	7
SNAYHFPDEPYKDGYIR	6	17	UFSP2	D6RGX2	1	1.0,0.96628216504,0.696539485359,0.980479148181,0.836734693878,0.874001774623,0.73735581189,0.885536823425,0.644188110027,1.16681455191	0.000,0.000,0.000,0.000,0.000,0.000,0.000,0.000,0.000,0.000	2	4	4	BC010493,AK091635,AK002062,NM_018359	chr4	186334975	186334925	-	749	799	7	7
IDDNGWGCAYR	7	11	UFSP2	D6RGX2	1	1.0,1.15873015873,1.18681318681,1.37606837607,1.38217338217,1.15750915751,1.25152625153,1.10134310134,1.17338217338,1.15750915751	0.000,0.000,0.000,0.000,0.000,0.000,0.000,0.000,0.000,0.000	4	4	4	BC010493,AK091635,AK002062,NM_018359	chr4	186329538	186329506	-	896	928	8	8
EIQQALVDAGDKPATFVGSR	8	20	UFSP2	D6RGX2	1	1.0,0.886524822695,0.987841945289,1.17629179331,1.06382978723,1.09625126646,0.960486322188,0.988855116515,1.05775075988,1.0547112462	0.000,0.000,0.000,0.000,0.000,0.000,0.000,0.000,0.000,0.000	5	4	4	BC010493,AK091635,AK002062,NM_018359	chr4	186329436	186329167	-	998	1057	8	9
QLLDFSQK	1	8	XPO1	O14980	1	1.0,0.829402515723,0.598270440252,0.639937106918,0.940251572327,0.75,0.780660377358,0.827044025157,0.557389937107,0.772012578616	0.000,0.000,0.000,0.000,0.000,0.000,0.000,0.000,0.000,0.000	1	7	4	D89729,NM_003400,BC032847,AK289920	chr2	61760990	61760967	-	61	84	3	3
LDINLLDNVVNCLYHGEGAQQR	2	22	XPO1	O14980	1	1.0,1.29189189189,1.96216216216,1.13108108108,1.40945945946,1.42837837838,1.60135135135,1.57432432432,1.6,1.47027027027	0.000,0.000,0.000,0.000,0.000,0.000,0.000,0.000,0.000,0.000	3	7	4	D89729,NM_003400,BC032847,AK289920	chr2	61760966	61753651	-	85	150	3	4
MAQEVLTHLK	3	10	XPO1	O14980	2	1.0,1.50417827298,1.88300835655,1.26740947075,1.30919220056,1.41504178273,1.6573816156,1.60167130919,1.97771587744,1.44568245125	0.034,0.148,0.175,0.045,0.073,0.039,0.181,0.146,0.184,0.062	3	7	4	D89729,NM_003400,BC032847,AK289920	chr2	61753650	61753621	-	151	180	4	4
VDTILEFSQNMNTK	4	14	XPO1	O14980	1	1.0,1.16009280742,1.37703016241,1.08584686775,1.21229698376,1.26102088167,1.27494199536,1.26450116009,1.35266821346,1.26218097448	0.000,0.000,0.000,0.000,0.000,0.000,0.000,0.000,0.000,0.000	3	7	4	D89729,NM_003400,BC032847,AK289920	chr2	61753596	61753555	-	205	246	4	4
YYGLQILENVIK	5	12	XPO1	O14980	1	1.0,1.39413680782,1.00542888165,1.12920738328,0.892508143322,1.00868621064,1.02605863192,1.27904451683,1.03365906623,1.52660152009	0.000,0.000,0.000,0.000,0.000,0.000,0.000,0.000,0.000,0.000	4	7	4	D89729,NM_003400,BC032847,AK289920	chr2	61749818	61749783	-	247	282	5	5
NQCEGIK	6	7	XPO1	O14980	3	1.0,1.40675477239,2.03671071953,1.61233480176,1.23788546256,1.33773861968,1.50073421439,1.62995594714,2.2657856094,1.59324522761	0.011,0.036,0.011,0.040,0.002,0.022,0.018,0.051,0.010,0.020	3	7	4	D89729,NM_003400,BC032847,AK289920	chr2	61749758	61729438	-	307	327	5	6
YVVGLIIK	7	8	XPO1	O14980	1	1.0,1.22211630124,0.814108674929,1.01143946616,0.737845567207,0.896091515729,0.633937082936,0.970448045758,0.697807435653,1.012392755	0.000,0.000,0.000,0.000,0.000,0.000,0.000,0.000,0.000,0.000	5	7	4	D89729,NM_003400,BC032847,AK289920	chr2	61729434	61729411	-	331	354	6	6
TSESLCQNNMVILK	8	14	XPO1	O14980	1	1.0,1.07321594069,0.911028730306,0.886005560704,0.812789620019,1.08804448563,0.807228915663,1.17238183503,0.912882298424,0.808155699722	0.000,0.000,0.000,0.000,0.000,0.000,0.000,0.000,0.000,0.000	6	7	4	D89729,NM_003400,BC032847,AK289920	chr2	61726963	61726922	-	493	534	8	8
EHDQLIEKR	9	9	XPO1	O14980	1	1.0,0.302245250432,0.176597582038,0.173143350604,0.672279792746,0.733160621762,0.291882556131,0.188255613126,0.100172711572,0.401554404145	0.000,0.000,0.000,0.000,0.000,0.000,0.000,0.000,0.000,0.000	1	7	6	AK316481,D89729,NM_003400,BC032847,AK289920,AK299039	chr2	61722643	61722617	-	138	164	12	12
EHDQLIEK	10	8	XPO1	O14980	3	1.0,1.98305084746,3.03389830508,1.81355932203,1.59322033898,2.1054613936,2.31638418079,2.45009416196,2.67608286252,2.0527306968	0.037,0.013,0.050,0.008,0.013,0.052,0.087,0.023,0.036,0.084	3	7	6	AK316481,D89729,NM_003400,BC032847,AK289920,AK299039	chr2	61722643	61722620	-	138	161	12	12
ESPFSTSASPLLSGSQHFDVPPR	11	23	XPO1	O14980	3	1.0,1.50819672131,1.14168618267,1.15807962529,0.887587822014,1.15222482436,1.10538641686,1.26580796253,0.905152224824,1.52693208431	0.035,0.051,0.081,0.117,0.060,0.069,0.020,0.071,0.009,0.110	4	7	6	AK316481,D89729,NM_003400,BC032847,AK289920,AK124769	chr2	61721127	61721059	-	291	359	13	13
MAKPEEVLVVENDQGEVVR	12	19	XPO1	O14980	3	1.0,1.54848484848,1.60151515152,1.65757575758,1.50303030303,1.58787878788,1.53939393939,1.60606060606,1.68939393939,1.63939393939	0.091,0.003,0.131,0.134,0.019,0.023,0.077,0.108,0.160,0.069	3	7	7	AK316481,D89729,NM_003400,BC032847,AK289920,AK124769,AK299039	chr2	61720164	61720108	-	414	470	14	14
EFMKDTDSINLYK	13	13	XPO1	O14980	2	1.0,0.495807713807,0.326439351593,0.308552263835,0.797652319732,0.757406372275,0.407490217999,0.416433761878,0.315259921744,0.528787031861	0.117,0.022,0.036,0.061,0.032,0.077,0.025,0.026,0.062,0.009	1	7	7	AK316481,D89729,NM_003400,BC032847,AK289920,AK124769,AK299039	chr2	61720107	61720069	-	471	509	14	14
DTDSINLYK	14	9	XPO1	O14980	3	1.0,1.58105939005,2.25361155698,1.77849117175,1.48154093098,1.60995184591,1.80577849117,1.8025682183,2.28410914928,1.51043338684	0.019,0.023,0.066,0.028,0.100,0.028,0.064,0.015,0.004,0.004	3	7	7	AK316481,D89729,NM_003400,BC032847,AK289920,AK124769,AK299039	chr2	61720095	61720069	-	483	509	14	14
ETLVYLTHLDYVDTER	15	16	XPO1	O14980	3	1.0,1.22815533981,1.45266990291,1.28762135922,1.07888349515,1.22208737864,1.28640776699,1.29611650485,1.43567961165,1.1286407767	0.057,0.001,0.013,0.054,0.009,0.018,0.048,0.021,0.017,0.015	3	7	7	AK316481,D89729,NM_003400,BC032847,AK289920,AK124769,AK299039	chr2	61720059	61719846	-	519	566	14	15
LHNQVNGTEWSWK	16	13	XPO1	O14980	1	1.0,0.974313551816,0.96899911426,0.729849424269,0.831709477414,0.849424269265,0.836138175376,1.05048715678,0.971656333038,0.916740478299	0.000,0.000,0.000,0.000,0.000,0.000,0.000,0.000,0.000,0.000	7	7	7	AK316481,D89729,NM_003400,BC032847,AK289920,AK124769,AK299039	chr2	61719830	61719792	-	582	620	15	15
NLNTLCWAIGSISGAMHEEDEKR	17	23	XPO1	O14980	1	1.0,0.938971229294,0.895379250218,0.750653879686,0.848299912816,0.965126416739,0.951176983435,0.865736704446,0.759372275501,0.943330427201	0.000,0.000,0.000,0.000,0.000,0.000,0.000,0.000,0.000,0.000	1	7	7	AK316481,D89729,NM_003400,BC032847,AK289920,AK124769,AK299039	chr2	61719791	61719723	-	621	689	15	15
DLLGLCEQK	18	9	XPO1	O14980	2	1.0,2.28846153846,3.60683760684,2.15811965812,1.54914529915,2.02136752137,2.70726495726,2.59401709402,3.13675213675,2.26068376068	0.057,0.001,0.031,0.026,0.042,0.041,0.007,0.014,0.048,0.011	3	7	7	AK316481,D89729,NM_003400,BC032847,AK289920,AK124769,AK299039	chr2	61719616	61719590	-	711	737	16	16
LFEFMHETHDGVQDMACDTFIK	19	22	XPO1	O14980	1	1.0,1.97604790419,1.80838323353,1.61826347305,1.00299401198,1.02844311377,1.45508982036,1.90718562874,1.46706586826,2.08832335329	0.000,0.000,0.000,0.000,0.000,0.000,0.000,0.000,0.000,0.000	4	7	7	AK316481,D89729,NM_003400,BC032847,AK289920,AK124769,AK299039	chr2	61719478	61719287	-	849	914	16	17
NVDILKDPETVK	20	12	XPO1	O14980	3	1.0,1.04183673469,1.14081632653,0.923469387755,1.04693877551,1.09795918367,0.994897959184,1.00714285714,1.17346938776,1.0306122449	0.087,0.002,0.097,0.021,0.044,0.011,0.052,0.051,0.077,0.040	2	7	7	AK316481,D89729,NM_003400,BC032847,AK289920,AK124769,AK299039	chr2	61715906	61715871	-	1167	1202	19	19
QLGSILK	21	7	XPO1	O14980	1	1.0,0.977867203219,1.19718309859,0.934607645875,0.986921529175,1.10563380282,0.92152917505,0.995975855131,1.09456740443,1.05030181087	0.000,0.000,0.000,0.000,0.000,0.000,0.000,0.000,0.000,0.000	2	7	7	AK316481,D89729,NM_003400,BC032847,AK289920,AK124769,AK299039	chr2	61715870	61715850	-	1203	1223	19	19
IYLDMLNVYK	22	10	XPO1	O14980	1	1.0,1.45294117647,1.42941176471,1.00705882353,1.00470588235,1.07411764706,1.06588235294,1.32941176471,1.14823529412,1.57647058824	0.000,0.000,0.000,0.000,0.000,0.000,0.000,0.000,0.000,0.000	4	7	7	AK316481,D89729,NM_003400,BC032847,AK289920,AK124769,AK299039	chr2	61715792	61715763	-	1281	1310	19	19
CLSENISAAIQANGEMVTK	23	19	XPO1	O14980	1	1.0,1.62335766423,1.86277372263,1.52700729927,1.25255474453,1.49635036496,1.57518248175,1.78832116788,2.00291970803,1.67883211679	0.000,0.000,0.000,0.000,0.000,0.000,0.000,0.000,0.000,0.000	3	7	7	AK316481,D89729,NM_003400,BC032847,AK289920,AK124769,AK299039	chr2	61715762	61715390	-	1311	1367	19	20
EPEVLSTMAIIVNK	24	14	XPO1	O14980	2	1.0,1.30630630631,1.69884169884,1.27413127413,1.17631917632,1.32303732304,1.44015444015,1.38481338481,1.56370656371,1.38996138996	0.044,0.019,0.016,0.058,0.021,0.030,0.086,0.144,0.075,0.080	3	7	7	AK316481,D89729,NM_003400,BC032847,AK289920,AK124769,AK299039	chr2	61713022	61712981	-	1533	1574	21	21
DFEEYPEHR	25	9	XPO1	O14980	2	1.0,2.78823529412,2.88941176471,2.08705882353,2.77411764706,2.36235294118,2.66117647059,2.65647058824,3.61882352941,2.02588235294	0.108,0.040,0.073,0.092,0.038,0.099,0.186,0.159,0.260,0.138	3	7	7	AK316481,D89729,NM_003400,BC032847,AK289920,AK124769,AK299039	chr2	61711240	61711214	-	1653	1679	22	22
SAFPHLQDAQVK	26	12	XPO1	O14980	4	1.0,1.17237442922,1.45890410959,1.05707762557,1.13356164384,1.07762557078,1.25456621005,1.3002283105,1.49543378995,1.19292237443	0.102,0.070,0.138,0.035,0.019,0.026,0.058,0.036,0.152,0.045	3	7	7	AK316481,D89729,NM_003400,BC032847,AK289920,AK124769,AK299039	chr2	61709537	61708404	-	2094	2129	24	25
DFLVQIK	27	7	XPO1	O14980	3	1.0,1.37463556851,1.97959183673,1.62099125364,1.27551020408,1.33673469388,1.7084548105,1.5583090379,2.01311953353,1.55247813411	0.097,0.015,0.083,0.039,0.135,0.000,0.019,0.006,0.015,0.002	3	7	7	AK316481,D89729,NM_003400,BC032847,AK289920,AK124769,AK299039	chr2	61708340	61708320	-	2193	2213	25	25
EFAGEDTSDLFLEER	28	15	XPO1	O14980	2	1.0,2.79134860051,3.93638676845,2.95928753181,1.84223918575,2.18066157761,3.13994910941,3.41984732824,3.73791348601,2.74809160305	0.023,0.020,0.013,0.021,0.029,0.044,0.027,0.071,0.009,0.063	3	7	7	AK316481,D89729,NM_003400,BC032847,AK289920,AK124769,AK299039	chr2	61706101	61706057	-	2214	2258	26	26
QMSVPGIFNPHEIPEEMCD	29	19	XPO1	O14980	2	1.0,1.80960548885,2.34133790738,1.90737564322,1.45283018868,1.51457975986,2.03259005146,1.9845626072,2.64150943396,2.00857632933	0.175,0.229,0.081,0.040,0.153,0.139,0.042,0.002,0.081,0.043	3	7	7	AK316481,D89729,NM_003400,BC032847,AK289920,AK124769,AK299039	chr2	61706014	61705958	-	2301	2357	26	26
VLRPPGGGSNFSLGFDEPTEQPVR	1	24	HN1	J3KT51	1	1.0,0.898630136986,0.935159817352,1.10228310502,0.692237442922,0.902283105023,1.00456621005,0.964383561644,0.999086757991,0.889497716895	0.000,0.000,0.000,0.000,0.000,0.000,0.000,0.000,0.000,0.000	2	9	5	NM_016185,BC001420,AF086910,NM_001002032,AY322169	chr17	73144765	73144694	-	341	412	4	4
EDLESSGLQR	2	10	HN1	J3KT51	2	1.0,1.58522727273,2.19602272727,1.43607954545,0.893465909091,1.08380681818,1.86789772727,1.93039772727,1.91051136364,1.58948863636	0.324,0.039,0.132,0.086,0.012,0.023,0.158,0.125,0.208,0.039	1	9	8	NM_016185,BC039343,BC001420,AF086910,AY322170,NM_001002032,NM_001002033,AY322169	chr17	73143725	73143696	-	506	535	5	5
DHIDYQK	1	7	ZNF451	D6RIA1	1	1.0,1.51788268956,1.66380543634,1.72103004292,1.21030042918,1.45064377682,1.50357653791,1.59227467811,1.67954220315,1.41773962804	0.000,0.000,0.000,0.000,0.000,0.000,0.000,0.000,0.000,0.000	2	6	4	BC098382,NM_015555,BC021712,NM_001031623	chr6	56989550	56989570	+	272	292	5	5
HVEVEK	2	6	ZNF451	D6RIA1	1	1.0,1.16202270382,0.984520123839,1.1217750258,0.914344685243,1.09184726522,0.940144478844,1.13519091847,1.04850361197,1.11867905057	0.000,0.000,0.000,0.000,0.000,0.000,0.000,0.000,0.000,0.000	1	6	4	BC098382,NM_015555,BC021712,NM_001031623	chr6	56989607	56989624	+	329	346	5	5
EAGGAFGK	1	8	ATPIF1	Q9UII2	1	1.0,4.50215517241,1.24137931034,2.41810344828,1.11637931034,0.950431034483,1.98275862069,2.77370689655,1.40301724138,1.92025862069	0.000,0.000,0.000,0.000,0.000,0.000,0.000,0.000,0.000,0.000	1	4	4	NM_178191,NM_016311,BC004955,NM_178190	chr1	28562908	28562931	+	208	231	2	2
EQLAALKK	2	8	ATPIF1	Q9UII2	1	1.0,2.21470937129,0.655990510083,1.20759193357,0.721233689205,0.564650059312,1.19691577699,1.30011862396,0.761565836299,1.17200474496	0.000,0.000,0.000,0.000,0.000,0.000,0.000,0.000,0.000,0.000	1	4	2	NM_016311,BC004955	chr1	28564361	28564384	+	277	300	2	2
KHHEEEIVHHK	3	11	ATPIF1	Q9UII2	2	1.0,9.35222672065,2.73279352227,4.48582995951,1.46558704453,1.57894736842,4.48582995951,6.23886639676,3.44939271255,4.80566801619	0.011,0.031,0.033,0.021,0.034,0.000,0.063,0.003,0.056,0.023	1	4	2	NM_016311,BC004955	chr1	28564382	28564414	+	298	330	2	2
HHEEEIVHHKK	4	11	ATPIF1	Q9UII2	3	1.0,3.05352480418,0.539164490862,1.02610966057,0.674934725849,0.490861618799,1.24804177546,1.64621409922,0.707571801567,1.46475195822	0.082,0.044,0.014,0.058,0.035,0.031,0.020,0.036,0.008,0.017	1	4	2	NM_016311,BC004955	chr1	28564385	28564417	+	301	333	2	2
DPLLLAIIPK	1	10	XPO5	H0Y9I3	1	1.0,1.3676092545,1.6028277635,1.39203084833,1.06940874036,1.2030848329,1.42287917738,1.64138817481,1.56812339332,1.1735218509	0.000,0.000,0.000,0.000,0.000,0.000,0.000,0.000,0.000,0.000	0	9	4	NM_020750,AF271159,AK056619,BC062635	chr6	43527977	43527948	-	1370	1399	11	11
VGDDVEFEVSSDRR	1	14	CSDE1	O75534-2	1	1.0,0.819182389937,0.617924528302,0.724056603774,0.846698113208,0.958333333333,0.73820754717,0.699685534591,0.783018867925,0.819182389937	0.000,0.000,0.000,0.000,0.000,0.000,0.000,0.000,0.000,0.000	5	7	7	NM_007158,AY049788,NM_001007553,AK290146,AK022516,NM_001130523,BC032446	chr1	115282319	115280659	-	659	700	4	5
VGDDVEFEVSSDR	2	13	CSDE1	O75534-2	2	1.0,1.81849315068,2.30479452055,2.04794520548,1.31849315068,1.75,1.92979452055,2.12671232877,2.47602739726,1.70547945205	0.085,0.032,0.025,0.083,0.035,0.093,0.101,0.126,0.006,0.039	1	7	7	NM_007158,AY049788,NM_001007553,AK290146,AK022516,NM_001130523,BC032446	chr1	115282319	115280662	-	659	697	4	5
IKQEILPEER	3	10	CSDE1	O75534-2	2	1.0,0.956841138659,0.812672176309,0.911845730028,0.960514233242,1.04315886134,0.908172635445,0.88246097337,0.927456382002,0.922865013774	0.002,0.004,0.034,0.035,0.070,0.033,0.028,0.021,0.006,0.029	5	7	7	NM_007158,AY049788,NM_001007553,AK290146,AK022516,NM_001130523,BC032446	chr1	115280625	115280596	-	734	763	5	5
INFVIDNNK	4	9	CSDE1	O75534-2	1	1.0,2.03703703704,2.76998050682,2.32553606238,1.51072124756,1.78947368421,2.14814814815,2.12085769981,2.73099415205,1.84990253411	0.000,0.000,0.000,0.000,0.000,0.000,0.000,0.000,0.000,0.000	1	7	7	NM_007158,AY049788,NM_001007553,AK290146,AK022516,NM_001130523,BC032446	chr1	115279407	115279381	-	845	871	7	7
EIFFHYSEFK	5	10	CSDE1	O75534-2	1	1.0,2.75,2.95394736842,2.68201754386,1.37061403509,1.69298245614,1.85964912281,2.52631578947,3.28947368421,2.38596491228	0.000,0.000,0.000,0.000,0.000,0.000,0.000,0.000,0.000,0.000	1	7	7	NM_007158,AY049788,NM_001007553,AK290146,AK022516,NM_001130523,BC032446	chr1	115276699	115276670	-	995	1024	9	9
GDLETLQPGDDVEFTIK	6	17	CSDE1	O75534-2	1	1.0,2.35758835759,2.81081081081,2.63825363825,1.42827442827,1.90436590437,2.53014553015,2.71517671518,3.19126819127,2.1683991684	0.000,0.000,0.000,0.000,0.000,0.000,0.000,0.000,0.000,0.000	1	7	7	NM_007158,AY049788,NM_001007553,AK290146,AK022516,NM_001130523,BC032446	chr1	115276669	115276619	-	1025	1075	9	9
IKVDFVIPK	7	9	CSDE1	O75534-2	1	1.0,0.855273916599,0.753066230581,0.784955028618,0.772690106296,0.94276369583,0.735077677841,0.672117743254,0.715453802126,0.627964022895	0.000,0.000,0.000,0.000,0.000,0.000,0.000,0.000,0.000,0.000	5	7	7	NM_007158,AY049788,NM_001007553,AK290146,AK022516,NM_001130523,BC032446	chr1	115275416	115275390	-	1232	1258	11	11
SKVTLLEGDHVR	8	12	CSDE1	O75534-2	1	1.0,0.566366366366,0.479279279279,0.407807807808,0.679279279279,0.702702702703,0.378978978979,0.500900900901,0.387987987988,0.517117117117	0.000,0.000,0.000,0.000,0.000,0.000,0.000,0.000,0.000,0.000	5	7	7	NM_007158,AY049788,NM_001007553,AK290146,AK022516,NM_001130523,BC032446	chr1	115275359	115275324	-	1289	1324	11	11
VTLLEGDHVR	9	10	CSDE1	O75534-2	2	1.0,0.801637852593,0.914467697907,0.976342129208,0.932666060055,0.783439490446,0.881710646042,0.795268425842,0.962693357598,0.925386715196	0.146,0.001,0.078,0.081,0.096,0.285,0.189,0.100,0.212,0.088	6	7	7	NM_007158,AY049788,NM_001007553,AK290146,AK022516,NM_001130523,BC032446	chr1	115275353	115275324	-	1295	1324	11	11
ATNIEVLSNTFQFTNEAR	10	18	CSDE1	O75534-2	1	1.0,0.704105344694,0.76297443842,0.732765298218,0.774593338497,0.79395817196,0.718048024787,0.752130131681,0.797056545314,0.805577072037	0.000,0.000,0.000,0.000,0.000,0.000,0.000,0.000,0.000,0.000	5	7	7	NM_007158,AY049788,NM_001007553,AK290146,AK022516,NM_001130523,BC032446	chr1	115275284	115275231	-	1364	1417	11	11
DGFGFIK	11	7	CSDE1	O75534-2	1	1.0,0.865800865801,0.823376623377,0.806926406926,0.906493506494,0.858874458874,0.717748917749,0.784415584416,0.874458874459,0.764502164502	0.000,0.000,0.000,0.000,0.000,0.000,0.000,0.000,0.000,0.000	5	7	7	NM_007158,AY049788,NM_001007553,AK290146,AK022516,NM_001130523,BC032446	chr1	115273248	115273228	-	1445	1465	12	12
FLGTVEK	12	7	CSDE1	O75534-2	1	1.0,0.562787639711,0.571992110454,0.516765285996,0.76134122288,0.691650230112,0.579881656805,0.508218277449,0.571334648258,0.648915187377	0.000,0.000,0.000,0.000,0.000,0.000,0.000,0.000,0.000,0.000	5	7	7	NM_007158,AY049788,NM_001007553,AK290146,AK022516,NM_001130523,BC032446	chr1	115272953	115272933	-	1655	1675	13	13
EATFSNPK	13	8	CSDE1	O75534-2	1	1.0,0.833201581028,0.761264822134,0.728063241107,0.717786561265,0.869565217391,0.679841897233,0.852964426877,0.729644268775,0.685375494071	0.000,0.000,0.000,0.000,0.000,0.000,0.000,0.000,0.000,0.000	5	7	7	NM_007158,AY049788,NM_001007553,AK290146,AK022516,NM_001130523,BC032446	chr1	115272932	115272909	-	1676	1699	13	13
EKEAEDGIIAYDDCGVK	14	17	CSDE1	O75534-2	1	1.0,1.77703826955,2.21131447587,1.81198003328,1.45923460899,1.55906821963,2.02662229617,1.92179700499,1.7537437604,1.75207986689	0.000,0.000,0.000,0.000,0.000,0.000,0.000,0.000,0.000,0.000	1	7	7	NM_007158,AY049788,NM_001007553,AK290146,AK022516,NM_001130523,BC032446	chr1	115272884	115269667	-	1724	1774	13	14
DVEGSTSPQIGDKVEFSISDK	15	21	CSDE1	O75534-2	1	1.0,1.12869198312,1.11181434599,1.05274261603,1.01371308017,1.21202531646,0.995780590717,1.1529535865,1.07172995781,1.04324894515	0.000,0.000,0.000,0.000,0.000,0.000,0.000,0.000,0.000,0.000	2	7	7	NM_007158,AY049788,NM_001007553,AK290146,AK022516,NM_001130523,BC032446	chr1	115269642	115268984	-	1799	1861	14	15
DVEGSTSPQIGDK	16	13	CSDE1	O75534-2	1	1.0,1.6116838488,2.69587628866,2.05326460481,1.20962199313,1.30240549828,1.88487972509,2.21649484536,2.80756013746,1.99656357388	0.000,0.000,0.000,0.000,0.000,0.000,0.000,0.000,0.000,0.000	1	7	7	NM_007158,AY049788,NM_001007553,AK290146,AK022516,NM_001130523,BC032446	chr1	115269642	115269604	-	1799	1837	14	14
DNFGFIETANHDK	17	13	CSDE1	O75534-2	1	1.0,2.27463312369,2.73794549266,2.99371069182,1.30188679245,1.64779874214,2.26624737945,2.82809224319,3.28301886792,2.25786163522	0.000,0.000,0.000,0.000,0.000,0.000,0.000,0.000,0.000,0.000	1	7	7	NM_007158,AY049788,NM_001007553,AK290146,AK022516,NM_001130523,BC032446	chr1	115268890	115268852	-	1955	1993	15	15
THSVNGITEEADPTIYSGK	18	19	CSDE1	O75534-2	1	1.0,1.13195201745,1.27917121047,1.05779716467,1.02508178844,1.17775354417,0.952017448201,1.06979280262,1.15049073064,1.19302071974	0.000,0.000,0.000,0.000,0.000,0.000,0.000,0.000,0.000,0.000	2	7	7	NM_007158,AY049788,NM_001007553,AK290146,AK022516,NM_001130523,BC032446	chr1	115267851	115266577	-	2117	2173	16	17
ATVECVK	19	7	CSDE1	O75534-2	2	1.0,0.782648401826,1.06757990868,0.903196347032,0.904109589041,0.924200913242,0.895890410959,0.898630136986,0.909589041096,1.06301369863	0.125,0.025,0.049,0.025,0.006,0.017,0.001,0.055,0.027,0.005	7	7	7	NM_007158,AY049788,NM_001007553,AK290146,AK022516,NM_001130523,BC032446	chr1	115263186	115263166	-	2399	2419	18	18
DQFGFINYEVGDSKK	20	15	CSDE1	O75534-2	1	1.0,1.04901960784,0.994117647059,0.962745098039,0.943137254902,0.982352941176,0.98137254902,0.932352941176,1.1137254902,1.00294117647	0.000,0.000,0.000,0.000,0.000,0.000,0.000,0.000,0.000,0.000	4	7	7	NM_007158,AY049788,NM_001007553,AK290146,AK022516,NM_001130523,BC032446	chr1	115263165	115262325	-	2420	2464	18	19
NITLDDASAPR	21	11	CSDE1	O75534-2	1	1.0,0.984344422701,1.0313111546,1.01956947162,0.912915851272,1.04109589041,0.939334637965,0.945205479452,1.00391389432,0.93542074364	0.000,0.000,0.000,0.000,0.000,0.000,0.000,0.000,0.000,0.000	3	7	6	NM_007158,NM_001007553,AK290146,AK022516,NM_001130523,BC032446	chr1	115261308	115261276	-	2648	2680	20	20
GPDNSMGFGAER	22	12	CSDE1	O75534-2	1	1.0,1.10928961749,1.1693989071,1.05464480874,1.1650273224,1.2218579235,0.966120218579,1.18797814208,1.10928961749,1.14426229508	0.000,0.000,0.000,0.000,0.000,0.000,0.000,0.000,0.000,0.000	2	7	6	NM_007158,NM_001007553,AK290146,AK022516,NM_001130523,BC032446	chr1	115261251	115260820	-	2705	2740	20	21
QLYETTDTTTR	1	11	XPO7	Q9UIA9	2	1.0,0.93093385214,1.12062256809,0.936770428016,0.946498054475,0.992217898833,0.947470817121,0.983463035019,1.10408560311,1.02140077821	0.050,0.029,0.028,0.035,0.007,0.066,0.015,0.009,0.067,0.027	4	6	5	BC030785,NM_001100162,NM_001100161,AK291472,NM_015024	chr8	21824398	21824430	+	150	182	4	4
ALVEFTNSPDCLSK	2	14	XPO7	Q9UIA9	1	1.0,0.962406015038,1.0234962406,0.862781954887,0.918233082707,1.05169172932,0.916353383459,1.03571428571,1.11372180451,1.06015037594	0.000,0.000,0.000,0.000,0.000,0.000,0.000,0.000,0.000,0.000	4	6	5	BC030785,NM_001100162,NM_001100161,AK291472,NM_015024	chr8	21824446	21824487	+	198	239	4	4
GSSSYSQLLAATCLTK	3	16	XPO7	Q9UIA9	1	1.0,1.21026490066,0.555463576159,0.836092715232,0.562086092715,0.709437086093,0.508278145695,1.04552980132,0.528973509934,0.761589403974	0.000,0.000,0.000,0.000,0.000,0.000,0.000,0.000,0.000,0.000	10	6	5	BC030785,NM_001100162,NM_001100161,AK291472,NM_015024	chr8	21824509	21827035	+	261	308	4	5
TNNPLPLEQR	4	10	XPO7	Q9UIA9	5	1.0,0.940397350993,1.01702932829,0.868495742668,0.933774834437,0.961210974456,0.956480605487,0.959318826868,1.07095553453,0.956480605487	0.019,0.021,0.005,0.038,0.037,0.011,0.037,0.048,0.031,0.028	4	6	5	BC030785,NM_001100162,NM_001100161,AK291472,NM_015024	chr8	21827048	21827077	+	321	350	5	5
NAITDVTR	5	8	XPO7	Q9UIA9	3	1.0,0.733504712939,0.894601542416,0.740359897172,0.952013710368,0.925449871465,0.876606683805,0.790059982862,0.865467009426,0.855184233076	0.090,0.039,0.130,0.090,0.019,0.070,0.052,0.071,0.116,0.030	1	6	5	BC030785,NM_001100162,NM_001100161,AK291472,NM_015024	chr8	21827789	21827812	+	495	518	6	6
NLNLNDESQHGLLMQLLK	6	18	XPO7	Q9UIA9	3	1.0,1.17508055854,1.14607948443,0.957035445757,1.02255639098,1.14930182599,1.25778732546,1.20085929108,1.29108485499,1.07948442535	0.029,0.030,0.066,0.008,0.072,0.018,0.008,0.103,0.087,0.062	6	6	5	BC030785,NM_001100162,NM_001100161,AK291472,NM_015024	chr8	21833879	21833932	+	711	764	9	9
SLFNNAER	7	8	XPO7	Q9UIA9	1	1.0,0.76801988401,0.874896437448,0.692626346313,0.904722452361,0.80115990058,0.82270091135,0.746478873239,0.881524440762,0.848384424192	0.000,0.000,0.000,0.000,0.000,0.000,0.000,0.000,0.000,0.000	1	6	6	BC030785,NM_001100162,NM_001100161,AK291472,NM_015024,AK299848	chr8	21837634	21837657	+	978	1001	11	11
FLSHLVDGVK	8	10	XPO7	Q9UIA9	1	1.0,1.97328244275,2.55534351145,2.59160305344,1.3072519084,1.58396946565,2.2213740458,2.18893129771,2.86450381679,2.04198473282	0.000,0.000,0.000,0.000,0.000,0.000,0.000,0.000,0.000,0.000	6	6	6	BC030785,NM_001100162,NM_001100161,AK291472,NM_015024,AK299848	chr8	21837664	21837693	+	1008	1037	11	11
ILENPQSLSDPNNYHEFCR	9	19	XPO7	Q9UIA9	1	1.0,0.51969012266,0.653970303422,0.52872821175,0.663008392511,0.788250484183,0.605551969012,0.568754034861,0.541639767592,0.566171723693	0.000,0.000,0.000,0.000,0.000,0.000,0.000,0.000,0.000,0.000	1	6	6	BC030785,NM_001100162,NM_001100161,AK291472,NM_015024,AK299848	chr8	21837697	21839280	+	1041	1097	11	12
SNYQLGELVK	10	10	XPO7	Q9UIA9	4	1.0,1.05221339387,1.40635641317,1.1123723042,1.12258796822,1.04653802497,1.25539160045,1.18842224745,1.44154370034,1.24290578888	0.024,0.031,0.087,0.040,0.049,0.038,0.035,0.029,0.116,0.065	6	6	6	BC030785,NM_001100162,NM_001100161,AK291472,NM_015024,AK299848	chr8	21839299	21839328	+	1116	1145	12	12
VENYPEVIR	11	9	XPO7	Q9UIA9	2	1.0,0.807600950119,0.716547901821,0.640538400633,0.882818685669,0.746634996041,0.814726840855,0.699129057799,0.710213776722,0.798891528108	0.182,0.074,0.032,0.059,0.035,0.145,0.094,0.070,0.044,0.024	1	6	6	BC030785,NM_001100162,NM_001100161,AK291472,NM_015024,AK299848	chr8	21839329	21839355	+	1146	1172	12	12
ATEPHMLETYTPEVTK	12	16	XPO7	Q9UIA9	3	1.0,0.998098859316,0.892585551331,0.873574144487,1.09315589354,1.00570342205,0.969581749049,0.925855513308,1.06463878327,0.861216730038	0.001,0.062,0.012,0.063,0.097,0.007,0.062,0.007,0.003,0.050	2	6	5	NM_001100162,NM_001100161,AK291472,NM_015024,AK299848	chr8	21840232	21840279	+	1244	1291	13	13
LESVHIILR	13	9	XPO7	Q9UIA9	1	1.0,4.1017369727,1.95285359801,2.66501240695,2.22332506203,1.73945409429,1.64019851117,2.38213399504,2.1141439206,3.45161290323	0.000,0.000,0.000,0.000,0.000,0.000,0.000,0.000,0.000,0.000	9	6	6	BC030785,NM_001100162,NM_001100161,AK291472,NM_015024,AK299848	chr8	21840298	21842157	+	1353	1379	13	14
DGLEDPLEDTGLVQQQLDQLSTIGR	14	25	XPO7	Q9UIA9	1	1.0,1.49607535322,2.55259026688,1.60282574568,1.21507064364,1.55102040816,1.44270015699,1.6295133438,1.94662480377,1.53532182104	0.000,0.000,0.000,0.000,0.000,0.000,0.000,0.000,0.000,0.000	6	6	6	BC030785,NM_001100162,NM_001100161,AK291472,NM_015024,AK299848	chr8	21842158	21842232	+	1380	1454	14	14
VSFASTDEQDAMDGELVCR	15	19	XPO7	Q9UIA9	3	1.0,1.62297297297,1.61486486486,1.36756756757,1.07567567568,1.38108108108,1.31486486486,1.47972972973,1.6527027027,1.44864864865	0.120,0.028,0.005,0.004,0.025,0.026,0.055,0.033,0.020,0.028	6	6	6	BC030785,NM_001100162,NM_001100161,AK291472,NM_015024,AK299848	chr8	21843147	21844652	+	1623	1679	15	16
KIYIGDQVQK	16	10	XPO7	Q9UIA9	1	1.0,0.639111659469,0.454657618754,0.497223935842,0.609500308452,0.652683528686,0.52683528686,0.506477483035,0.505860579889,0.608883405305	0.000,0.000,0.000,0.000,0.000,0.000,0.000,0.000,0.000,0.000	1	6	6	BC030785,NM_001100162,NM_001100161,AK291472,NM_015024,AK299848	chr8	21844749	21844778	+	1776	1805	16	16
IYIGDQVQK	17	9	XPO7	Q9UIA9	4	1.0,0.9697265625,1.1376953125,0.833984375,1.021484375,1.072265625,1.0263671875,1.046875,1.025390625,0.8828125	0.136,0.110,0.124,0.096,0.159,0.123,0.076,0.072,0.192,0.060	3	6	6	BC030785,NM_001100162,NM_001100161,AK291472,NM_015024,AK299848	chr8	21844752	21844778	+	1779	1805	16	16
TLQLLNDLSIGYSSVR	18	16	XPO7	Q9UIA9	1	1.0,1.06279287723,0.883786316776,0.866916588566,0.920337394564,0.94939081537,0.831302717901,0.821930646673,0.878163074039,1.28209934396	0.000,0.000,0.000,0.000,0.000,0.000,0.000,0.000,0.000,0.000	8	6	6	BC030785,NM_001100162,NM_001100161,AK291472,NM_015024,AK299848	chr8	21846563	21847870	+	1938	1985	18	19
AIELWYHDPACTTPVLK	19	17	XPO7	Q9UIA9	1	1.0,0.994214079074,1.05303760849,0.838958534233,0.999035679846,1.10028929605,1.02700096432,1.03278688525,0.937319189971,1.05978784957	0.000,0.000,0.000,0.000,0.000,0.000,0.000,0.000,0.000,0.000	5	6	6	BC030785,NM_001100162,NM_001100161,AK291472,NM_015024,AK299848	chr8	21853034	21853084	+	2370	2420	23	23
LMAELVHNR	20	9	XPO7	Q9UIA9	1	1.0,0.667206477733,0.97975708502,0.735222672065,0.783805668016,0.846153846154,0.594331983806,0.852631578947,0.908502024291,0.903643724696	0.000,0.000,0.000,0.000,0.000,0.000,0.000,0.000,0.000,0.000	4	6	6	BC030785,NM_001100162,NM_001100161,AK291472,NM_015024,AK299848	chr8	21853085	21856266	+	2421	2447	23	24
DQVYALK	21	7	XPO7	Q9UIA9	2	1.0,1.74583963691,1.7776096823,1.69288956127,1.28290468986,1.31316187595,1.55824508321,1.82299546142,1.93343419062,1.38729198185	0.068,0.038,0.113,0.056,0.045,0.036,0.020,0.160,0.116,0.012	6	6	6	BC030785,NM_001100162,NM_001100161,AK291472,NM_015024,AK299848	chr8	21856637	21856657	+	2565	2585	25	25
LLLSIPHSDLLDYPK	22	15	XPO7	Q9UIA9	1	1.0,1.84977908689,1.89248895434,1.39911634757,1.17378497791,1.55375552283,2.24005891016,2.28424153166,2.00441826215,1.79381443299	0.000,0.000,0.000,0.000,0.000,0.000,0.000,0.000,0.000,0.000	6	6	6	BC030785,NM_001100162,NM_001100161,AK291472,NM_015024,AK299848	chr8	21856784	21857058	+	2712	2756	25	26
NSIVNSQPPEK	23	11	XPO7	Q9UIA9	2	1.0,0.982365145228,1.22199170124,1.0020746888,1.04149377593,1.16493775934,1.08609958506,1.11514522822,1.19502074689,0.904564315353	0.076,0.018,0.034,0.021,0.046,0.026,0.037,0.045,0.012,0.077	3	6	6	BC030785,NM_001100162,NM_001100161,AK291472,NM_015024,AK299848	chr8	21861432	21861464	+	3162	3194	29	29
QQAMHLCFENLMEGIER	24	17	XPO7	Q9UIA9	2	1.0,0.457434733258,0.587400681044,0.342224744608,0.607832009081,0.543132803632,0.616912599319,0.477298524404,0.543700340522,0.540295119183	0.522,0.006,0.367,0.005,0.053,0.124,0.296,0.106,0.437,0.041	1	6	5	BC030785,NM_001100162,NM_001100161,NM_015024,AK299848	chr8	21861465	21861515	+	3195	3245	29	29
NSTYGVNSNDMMS	25	13	XPO7	Q9UIA9	1	1.0,0.988448844884,2.24752475248,2.69801980198,1.30528052805,1.37458745875,1.5198019802,1.46204620462,1.6402640264,2.19306930693	0.000,0.000,0.000,0.000,0.000,0.000,0.000,0.000,0.000,0.000	7	6	6	BC030785,NM_001100162,NM_001100161,AK291472,NM_015024,AK299848	chr8	21862558	21862596	+	3324	3362	30	30
TTSEELACPR	1	10	XPO6	Q96QU8-2	1	1.0,1.11931818182,1.31363636364,1.14772727273,1.13636363636,1.32159090909,1.29090909091,1.25,1.31022727273,1.17159090909	0.000,0.000,0.000,0.000,0.000,0.000,0.000,0.000,0.000,0.000	4	5	5	NM_015171,AY026388,AK123846,BC144189,BC130304	chr16	28181182	28181153	-	955	984	6	6
DLSSLLQAVGR	2	11	XPO6	Q96QU8-2	1	1.0,0.947602131439,0.938721136767,0.817939609236,0.808170515098,0.803730017762,0.901420959147,1.3214920071,1.06305506217,1.02575488455	0.000,0.000,0.000,0.000,0.000,0.000,0.000,0.000,0.000,0.000	2	5	5	NM_015171,AY026388,AK123846,BC144189,BC130304	chr16	28137110	28137078	-	2167	2199	15	15
ITDASALR	3	8	XPO6	Q96QU8-2	1	1.0,1.14269788183,1.21516164994,1.15384615385,1.08918617614,1.13823857302,1.08918617614,1.26198439242,1.12820512821,1.25752508361	0.000,0.000,0.000,0.000,0.000,0.000,0.000,0.000,0.000,0.000	3	5	5	NM_015171,AY026388,AK123846,BC144189,BC130304	chr16	28124260	28124237	-	2617	2640	18	18
QNLFYLETLNTK	4	12	XPO6	Q96QU8-2	1	1.0,1.03641732283,0.999015748031,0.905511811024,1.02952755906,1.18405511811,0.975393700787,1.11909448819,0.954724409449,0.990157480315	0.000,0.000,0.000,0.000,0.000,0.000,0.000,0.000,0.000,0.000	5	5	4	NM_015171,AY026388,AK123846,BC130304	chr16	28113221	28113186	-	3493	3528	24	24
DLPSFTQNVHR	5	11	XPO6	Q96QU8-2	1	1.0,0.854708520179,0.963228699552,0.934529147982,0.808071748879,0.799103139013,0.869955156951,0.943497757848,0.937219730942,0.949775784753	0.000,0.000,0.000,0.000,0.000,0.000,0.000,0.000,0.000,0.000	1	5	5	NM_015171,AY026388,AK123846,BC144189,BC130304	chr16	28109960	28109928	-	3778	3810	26	26
IIEAMGFTGPLK	1	12	UQCC	Q9NVA1-2	1	1.0,0.823341326938,0.674660271783,0.751398880895,0.825739408473,0.701838529177,0.755395683453,0.820943245404,0.721023181455,0.855315747402	0.000,0.000,0.000,0.000,0.000,0.000,0.000,0.000,0.000,0.000	2	14	8	NM_199487,AY050660,BC105791,AK300130,BC119013,AK022650,AY050659,NM_018244	chr20	33969768	33969733	-	268	303	5	5
TDFEEFFLR	2	9	UQCC	Q9NVA1-2	1	1.0,1.37410071942,1.42158273381,1.92949640288,1.41294964029,1.50215827338,1.68489208633,1.48633093525,1.77985611511,1.67913669065	0.000,0.000,0.000,0.000,0.000,0.000,0.000,0.000,0.000,0.000	1	14	8	NM_199487,BC105791,BC119013,AK022650,AK293516,AY050659,NM_018244,AK295379	chr20	33962011	33954416	-	396	422	6	7
NPQSILKPHSPTYNDEGL	3	18	UQCC	Q9NVA1-2	1	1.0,0.967391304348,1.11304347826,1.2152173913,1.17717391304,1.02065217391,1.16086956522,1.125,1.25326086957,1.2	0.000,0.000,0.000,0.000,0.000,0.000,0.000,0.000,0.000,0.000	1	14	12	BX537568,NM_199487,AK293149,AY050660,BC105791,BC119013,AK293516,AY050659,AK302133,NM_018244,AK295379,AK022742	chr20	33891794	33891741	-	472	525	11	11
FLDSTADQQECPR	1	13	BACH1	O14867	1	1.0,0.893058161351,1.32833020638,0.717636022514,0.855534709193,0.892120075047,1.03470919325,1.01688555347,1.04033771107,0.868667917448	0.000,0.000,0.000,0.000,0.000,0.000,0.000,0.000,0.000,0.000	4	7	7	BC063307,NM_001186,AK291021,AB002803,NM_206866,AF026199,CR450303	chr21	30698533	30698571	+	480	518	4	4
SENECLGGVPECR	2	13	BACH1	O14867	1	1.0,1.22912423625,1.2382892057,0.804480651731,0.868635437882,0.984725050916,0.988798370672,1.08859470468,1.11710794297,1.06822810591	0.000,0.000,0.000,0.000,0.000,0.000,0.000,0.000,0.000,0.000	3	7	7	BC063307,NM_001186,AK291021,AB002803,NM_206866,AF026199,CR450303	chr21	30698920	30698958	+	867	905	4	4
DGSEQISQK	3	9	BACH1	O14867	1	1.0,0.925114155251,0.923287671233,1.00821917808,0.771689497717,0.90502283105,0.975342465753,1.05388127854,1.13242009132,1.08858447489	0.000,0.000,0.000,0.000,0.000,0.000,0.000,0.000,0.000,0.000	5	7	7	BC063307,NM_001186,AK291021,AB002803,NM_206866,AF026199,CR450303	chr21	30699412	30699438	+	1359	1385	4	4
EQECEVK	4	7	BACH1	O14867	1	1.0,1.63674614306,1.81626928471,1.43899018233,1.095371669,1.38148667602,1.48527349229,1.55259467041,1.51332398317,1.53295932679	0.000,0.000,0.000,0.000,0.000,0.000,0.000,0.000,0.000,0.000	1	7	7	BC063307,NM_001186,AK291021,AB002803,NM_206866,AF026199,CR450303	chr21	30699700	30701813	+	1647	1667	4	5
NDFQSLLK	5	8	BACH1	O14867	2	1.0,1.02697495183,1.04431599229,0.917148362235,0.887283236994,1.09730250482,0.95472061657,1.04816955684,1.06454720617,1.05876685934	0.044,0.027,0.028,0.011,0.012,0.017,0.023,0.047,0.002,0.010	3	7	7	BC063307,NM_001186,AK291021,AB002803,NM_206866,AF026199,CR450303	chr21	30701853	30701876	+	1707	1730	5	5
LTPEQLDCIHDIR	6	13	BACH1	O14867	1	1.0,1.47563805104,1.09976798144,1.06844547564,1.13921113689,1.11368909513,1.14501160093,1.28770301624,1.24709976798,1.27494199536	0.000,0.000,0.000,0.000,0.000,0.000,0.000,0.000,0.000,0.000	2	7	7	BC063307,NM_001186,AK291021,AB002803,NM_206866,AF026199,CR450303	chr21	30701886	30701924	+	1740	1778	5	5
DHILSTLGETK	7	11	BACH1	O14867	1	1.0,1.10041407867,1.10144927536,1.02070393375,0.993788819876,1.0,1.0817805383,1.06107660455,1.08385093168,1.11904761905	0.000,0.000,0.000,0.000,0.000,0.000,0.000,0.000,0.000,0.000	1	7	7	BC063307,NM_001186,AK291021,AB002803,NM_206866,AF026199,CR450303	chr21	30714753	30714785	+	1902	1934	6	6
VLETAEEIQER	1	11	SPTA1	P02549	1	1.0,1.49515738499,1.24697336562,1.38861985472,0.897094430993,1.20823244552,1.52905569007,1.80387409201,1.57506053269,1.31840193705	0.000,0.000,0.000,0.000,0.000,0.000,0.000,0.000,0.000,0.000	2	2	2	M61877,NM_003126	chr1	158655113	158655081	-	235	267	2	2
LEDSYHLQVFK	2	11	SPTA1	P02549	1	1.0,1.64893617021,1.77792553191,1.28590425532,0.925531914894,1.20345744681,1.59574468085,1.68882978723,1.7539893617,1.44015957447	0.000,0.000,0.000,0.000,0.000,0.000,0.000,0.000,0.000,0.000	2	2	2	M61877,NM_003126	chr1	158655017	158654985	-	331	363	2	2
DADDLGK	3	7	SPTA1	P02549	1	1.0,1.43071593533,1.31408775982,1.11547344111,0.918013856813,1.10046189376,1.16281755196,1.40300230947,1.23787528868,1.26212471132	0.000,0.000,0.000,0.000,0.000,0.000,0.000,0.000,0.000,0.000	2	2	2	M61877,NM_003126	chr1	158654981	158654961	-	367	387	2	2
VNILTDK	4	7	SPTA1	P02549	1	1.0,1.14285714286,1.36344537815,0.876050420168,0.929621848739,0.88025210084,1.23319327731,1.10084033613,1.34243697479,1.22163865546	0.000,0.000,0.000,0.000,0.000,0.000,0.000,0.000,0.000,0.000	2	2	2	M61877,NM_003126	chr1	158654945	158654925	-	403	423	2	2
SYEDPTNIQGK	5	11	SPTA1	P02549	1	1.0,0.885947046843,1.56415478615,0.829938900204,0.919551934827,0.970468431772,1.45621181263,1.33604887984,1.57739307536,0.946028513238	0.000,0.000,0.000,0.000,0.000,0.000,0.000,0.000,0.000,0.000	2	2	2	M61877,NM_003126	chr1	158654924	158653281	-	424	456	2	3
HQSLEAEVQTK	6	11	SPTA1	P02549	2	1.0,1.28094725511,1.24542518837,1.09687836383,0.78471474704,0.931108719053,1.07857911733,1.30678148547,1.41765339074,1.21743810549	0.008,0.053,0.019,0.003,0.084,0.053,0.050,0.079,0.043,0.037	2	2	2	M61877,NM_003126	chr1	158653271	158653239	-	466	498	3	3
AHIEELR	7	7	SPTA1	P02549	1	1.0,0.922210849539,1.45342886387,0.995905834186,0.835209825998,0.960081883316,1.24462640737,1.12998976459,1.32650972364,1.17911975435	0.000,0.000,0.000,0.000,0.000,0.000,0.000,0.000,0.000,0.000	2	2	2	M61877,NM_003126	chr1	158651457	158651437	-	577	597	4	4
EAIATSVELGEDWER	8	15	SPTA1	P02549	1	1.0,3.97492163009,4.58934169279,4.46394984326,1.24764890282,1.66144200627,3.12852664577,4.5078369906,5.41065830721,3.94357366771	0.000,0.000,0.000,0.000,0.000,0.000,0.000,0.000,0.000,0.000	2	2	2	M61877,NM_003126	chr1	158650519	158650475	-	718	762	5	5
KFEDFQVELVAK	9	12	SPTA1	P02549	2	1.0,1.14117647059,1.28663101604,1.13262032086,0.828877005348,0.933689839572,1.21390374332,1.24598930481,1.36898395722,1.12299465241	0.049,0.010,0.062,0.001,0.104,0.065,0.127,0.077,0.006,0.026	2	2	2	M61877,NM_003126	chr1	158650456	158650421	-	781	816	5	5
VVEVNQYANECAEENHPDLPLIQSK	10	25	SPTA1	P02549	1	1.0,1.44823232323,1.52904040404,1.46590909091,0.862373737374,1.07828282828,1.31818181818,1.6553030303,1.69570707071,1.47853535354	0.000,0.000,0.000,0.000,0.000,0.000,0.000,0.000,0.000,0.000	2	2	2	M61877,NM_003126	chr1	158650411	158648289	-	826	900	5	6
EKEPVLTSEDYGK	11	13	SPTA1	P02549	1	1.0,3.0338028169,4.30704225352,3.88169014085,1.6,1.72112676056,2.78873239437,3.52676056338,5.18309859155,3.03098591549	0.000,0.000,0.000,0.000,0.000,0.000,0.000,0.000,0.000,0.000	2	2	2	M61877,NM_003126	chr1	158647593	158647555	-	1030	1068	7	7
EKEPVLTSEDYGKDLVASEGLFHSHK	12	26	SPTA1	P02549	1	1.0,0.886885245902,0.804918032787,0.80737704918,0.677049180328,0.765573770492,0.909836065574,0.956557377049,0.864754098361,0.852459016393	0.000,0.000,0.000,0.000,0.000,0.000,0.000,0.000,0.000,0.000	6	2	2	M61877,NM_003126	chr1	158647593	158647516	-	1030	1107	7	7
LTLSHPSDAPQIQEMK	13	16	SPTA1	P02549	2	1.0,2.01054481547,2.40421792619,2.16520210896,1.11423550088,1.34973637961,1.84182776801,2.34094903339,2.6783831283,1.83831282953	0.066,0.009,0.068,0.074,0.079,0.105,0.068,0.048,0.179,0.004	2	2	2	M61877,NM_003126	chr1	158646055	158646008	-	1174	1221	8	8
TAAINADELPTDVAGGEVLLDR	14	22	SPTA1	P02549	1	1.0,0.924345295829,1.19495635306,1.00969932105,0.796314258002,1.01551891368,0.837051406402,1.1028128031,1.16488845781,1.00872938894	0.000,0.000,0.000,0.000,0.000,0.000,0.000,0.000,0.000,0.000	2	2	2	M61877,NM_003126	chr1	158644410	158644345	-	1354	1419	9	9
HEIDSYDDR	15	9	SPTA1	P02549	1	1.0,7.98684210526,11.2302631579,9.06578947368,2.67763157895,3.97368421053,7.69078947368,9.61184210526,13.3157894737,8.23684210526	0.000,0.000,0.000,0.000,0.000,0.000,0.000,0.000,0.000,0.000	2	2	2	M61877,NM_003126	chr1	158644220	158644194	-	1435	1461	10	10
FQSADETGQDLVNANHEASDEVR	16	23	SPTA1	P02549	1	1.0,2.30536130536,4.17249417249,2.5337995338,1.56177156177,1.73426573427,2.74125874126,2.86013986014,4.02331002331,2.27272727273	0.000,0.000,0.000,0.000,0.000,0.000,0.000,0.000,0.000,0.000	2	2	2	M61877,NM_003126	chr1	158644193	158644125	-	1462	1530	10	10
QYEQCLDFHLFYR	17	13	SPTA1	P02549	1	1.0,0.756097560976,0.778201219512,0.65243902439,0.72637195122,0.621951219512,0.821646341463,0.891768292683,0.693597560976,0.771341463415	0.000,0.000,0.000,0.000,0.000,0.000,0.000,0.000,0.000,0.000	6	2	2	M61877,NM_003126	chr1	158641926	158641888	-	1597	1635	11	11
DSEQVDSWMSR	18	11	SPTA1	P02549	2	1.0,1.29308176101,1.7320754717,1.36603773585,0.925786163522,0.978616352201,1.28050314465,1.61761006289,1.73836477987,1.42767295597	0.123,0.003,0.105,0.021,0.024,0.003,0.016,0.024,0.038,0.012	2	2	2	M61877,NM_003126	chr1	158641887	158641855	-	1636	1668	11	11
HEDFEEAFTAQEEK	19	14	SPTA1	P02549	2	1.0,1.48985507246,2.04492753623,1.67536231884,1.02898550725,1.1652173913,1.5652173913,1.97536231884,1.84927536232,1.79565217391	0.002,0.051,0.026,0.028,0.004,0.044,0.107,0.062,0.052,0.225	2	2	2	M61877,NM_003126	chr1	158641180	158641139	-	1738	1779	12	12
LIGDDHYDSENIK	20	13	SPTA1	P02549	1	1.0,1.26938239159,1.48094612352,1.45597897503,1.36005256242,0.95926412615,1.34954007884,1.35611038108,1.33508541393,1.24967148489	0.000,0.000,0.000,0.000,0.000,0.000,0.000,0.000,0.000,0.000	1	2	2	M61877,NM_003126	chr1	158639552	158639514	-	1810	1848	13	13
LYEDSDDLK	21	9	SPTA1	P02549	2	1.0,3.36151603499,4.73469387755,3.60641399417,1.61224489796,1.89212827988,3.22157434402,3.79008746356,5.14577259475,3.08746355685	0.023,0.012,0.107,0.043,0.023,0.008,0.055,0.020,0.016,0.001	2	2	2	M61877,NM_003126	chr1	158639272	158639246	-	1945	1971	14	14
LADDEDYKDIQNLK	22	14	SPTA1	P02549	1	1.0,1.53383458647,1.56892230576,1.35714285714,0.798245614035,0.96992481203,1.18671679198,1.41729323308,1.44862155388,1.42606516291	0.000,0.000,0.000,0.000,0.000,0.000,0.000,0.000,0.000,0.000	2	2	2	M61877,NM_003126	chr1	158639221	158637835	-	1996	2037	14	15
QQVFEK	23	6	SPTA1	P02549	1	1.0,0.805841924399,0.972508591065,0.842783505155,0.766323024055,0.70704467354,0.781786941581,0.954467353952,0.986254295533,0.973367697595	0.000,0.000,0.000,0.000,0.000,0.000,0.000,0.000,0.000,0.000	2	2	2	M61877,NM_003126	chr1	158637819	158637802	-	2053	2070	15	15
TQLENIQK	24	8	SPTA1	P02549	1	1.0,0.921338155515,1.06690777577,0.921338155515,0.689873417722,0.769439421338,0.837251356239,0.952079566004,1.08047016275,0.969258589512	0.000,0.000,0.000,0.000,0.000,0.000,0.000,0.000,0.000,0.000	2	2	2	M61877,NM_003126	chr1	158637783	158637760	-	2089	2112	15	15
TGQEMIEGGHYASDNVTTR	25	19	SPTA1	P02549	2	1.0,1.21268656716,1.53606965174,1.44776119403,1.03855721393,1.18407960199,1.29104477612,1.52487562189,1.40422885572,1.42537313433	0.085,0.225,0.130,0.029,0.272,0.167,0.083,0.141,0.210,0.340	2	2	2	M61877,NM_003126	chr1	158637759	158637703	-	2113	2169	15	15
GTQLHEANQQLQFENNAEDLQR	26	22	SPTA1	P02549	1	1.0,1.4749661705,1.84438430311,1.67253044655,0.767253044655,0.978349120433,1.28822733424,1.51556156969,1.64817320704,1.43843031123	0.000,0.000,0.000,0.000,0.000,0.000,0.000,0.000,0.000,0.000	2	2	2	M61877,NM_003126	chr1	158637648	158636223	-	2224	2289	15	16
GLAEVQNR	27	8	SPTA1	P02549	1	1.0,0.919237749546,1.02450090744,0.871143375681,0.79945553539,0.789473684211,0.867513611615,0.938294010889,1.04537205082,1.00907441016	0.000,0.000,0.000,0.000,0.000,0.000,0.000,0.000,0.000,0.000	2	2	2	M61877,NM_003126	chr1	158636174	158636151	-	2338	2361	16	16
HGLLESAVAAR	28	11	SPTA1	P02549	1	1.0,1.09180918092,0.746174617462,1.01260126013,0.684068406841,0.882088208821,0.696669666967,1.02070207021,0.768676867687,1.03420342034	0.000,0.000,0.000,0.000,0.000,0.000,0.000,0.000,0.000,0.000	7	2	2	M61877,NM_003126	chr1	158636141	158636109	-	2371	2403	16	16
DTEDEEAWIQETEPSATSTYLGK	29	23	SPTA1	P02549	1	1.0,2.30265848671,3.21881390593,2.41922290389,1.17586912065,1.58486707566,2.51942740286,2.89775051125,3.11042944785,2.23926380368	0.000,0.000,0.000,0.000,0.000,0.000,0.000,0.000,0.000,0.000	2	2	2	M61877,NM_003126	chr1	158632555	158631195	-	2587	2655	17	18
VILENIASHEPR	30	12	SPTA1	P02549	2	1.0,0.963106796117,1.21262135922,0.893203883495,0.861165048544,0.888349514563,0.974757281553,1.1427184466,1.12718446602,0.921359223301	0.014,0.122,0.058,0.020,0.198,0.149,0.049,0.242,0.072,0.029	2	2	2	M61877,NM_003126	chr1	158631155	158631120	-	2695	2730	18	18
IQEITER	31	7	SPTA1	P02549	1	1.0,1.02634146341,1.19804878049,0.933658536585,0.788292682927,0.739512195122,0.811707317073,1.01365853659,1.19024390244,1.05853658537	0.000,0.000,0.000,0.000,0.000,0.000,0.000,0.000,0.000,0.000	2	2	2	M61877,NM_003126	chr1	158631119	158631099	-	2731	2751	18	18
MVEEGHFAAEDVASR	32	15	SPTA1	P02549	2	1.0,1.43828016644,1.7253814147,1.52981969487,1.22746185853,1.18446601942,1.43689320388,1.73647711512,1.62690707351,1.70180305132	0.038,0.024,0.079,0.033,0.037,0.016,0.113,0.096,0.193,0.161	2	2	2	M61877,NM_003126	chr1	158631089	158627453	-	2761	2805	18	19
KHEAFLLDLNSFGDSMK	33	17	SPTA1	P02549	1	1.0,1.01636188643,1.26948989413,0.918190567854,0.686236766121,0.852743022137,0.977863330125,1.14533205005,1.22329162656,1.12897016362	0.000,0.000,0.000,0.000,0.000,0.000,0.000,0.000,0.000,0.000	2	2	2	M61877,NM_003126	chr1	158626434	158626384	-	3004	3054	20	20
HEAFLLDLNSFGDSMK	34	16	SPTA1	P02549	1	1.0,0.708812260536,0.828352490421,0.729501915709,0.672796934866,0.588505747126,0.783908045977,0.719540229885,0.83601532567,0.76398467433	0.000,0.000,0.000,0.000,0.000,0.000,0.000,0.000,0.000,0.000	5	2	2	M61877,NM_003126	chr1	158626431	158626384	-	3007	3054	20	20
NQANACQQQQAAPVEGVAGEQR	35	22	SPTA1	P02549	2	1.0,1.01491053678,1.2773359841,0.944333996024,0.805168986083,0.846918489066,1.01789264414,1.08846918489,1.34691848907,1.07256461233	0.021,0.082,0.161,0.106,0.143,0.060,0.038,0.102,0.159,0.141	2	2	2	M61877,NM_003126	chr1	158626374	158624494	-	3064	3129	20	21
VEAADHQGIVPAVYVR	36	16	SPTA1	P02549	1	1.0,0.968007312614,0.952468007313,0.916819012797,0.796160877514,0.826325411335,0.863802559415,1.10146252285,1.21480804388,1.06581352834	0.000,0.000,0.000,0.000,0.000,0.000,0.000,0.000,0.000,0.000	2	2	2	M61877,NM_003126	chr1	158623203	158623156	-	3235	3282	22	22
LAHDEFPMLPQR	37	12	SPTA1	P02549	2	1.0,0.534437086093,0.66357615894,0.513245033113,0.734437086093,0.575496688742,0.549006622517,0.58940397351,0.559602649007,0.687417218543	0.010,0.054,0.069,0.061,0.059,0.121,0.033,0.001,0.056,0.116	4	2	2	M61877,NM_003126	chr1	158623152	158623117	-	3286	3321	22	22
REEPGNITQR	38	10	SPTA1	P02549	1	1.0,1.32962962963,1.52716049383,1.34691358025,0.979012345679,1.23950617284,1.46913580247,1.41111111111,1.72592592593,1.37901234568	0.000,0.000,0.000,0.000,0.000,0.000,0.000,0.000,0.000,0.000	2	2	2	M61877,NM_003126	chr1	158623113	158623084	-	3325	3354	22	22
QEQIENQYR	39	9	SPTA1	P02549	1	1.0,1.01158301158,1.20945945946,0.982625482625,0.694015444015,0.774131274131,0.929536679537,1.09459459459,1.13223938224,0.972972972973	0.000,0.000,0.000,0.000,0.000,0.000,0.000,0.000,0.000,0.000	2	2	2	M61877,NM_003126	chr1	158623083	158622437	-	3355	3381	22	23
DLNTNEPR	40	8	SPTA1	P02549	1	1.0,1.42684563758,1.47382550336,1.55033557047,1.2322147651,1.02416107383,1.39865771812,1.55570469799,1.81208053691,1.39463087248	0.000,0.000,0.000,0.000,0.000,0.000,0.000,0.000,0.000,0.000	2	2	2	M61877,NM_003126	chr1	158621258	158621235	-	3562	3585	24	24
VTILGETAER	41	10	SPTA1	P02549	1	1.0,0.8716490658,0.9358245329,0.612510154346,0.740861088546,0.830219333875,0.835093419984,0.821283509342,0.861900893582,0.816409423233	0.000,0.000,0.000,0.000,0.000,0.000,0.000,0.000,0.000,0.000	4	2	2	M61877,NM_003126	chr1	158617510	158617481	-	3901	3930	27	27
LSESHPDATEDLQR	42	14	SPTA1	P02549	2	1.0,1.1875,1.45797413793,1.00862068966,0.789870689655,0.966594827586,1.08189655172,1.26185344828,1.40193965517,1.23060344828	0.066,0.076,0.012,0.098,0.146,0.022,0.026,0.053,0.114,0.025	2	2	2	M61877,NM_003126	chr1	158617480	158617439	-	3931	3972	27	27
MELNEAWEDLQGR	43	13	SPTA1	P02549	2	1.0,1.4226519337,1.8770718232,1.47237569061,1.13812154696,1.15607734807,1.6091160221,1.72790055249,1.7638121547,1.5455801105	0.037,0.062,0.056,0.076,0.067,0.032,0.057,0.007,0.036,0.048	2	2	2	M61877,NM_003126	chr1	158617432	158617394	-	3979	4017	27	27
ESLNEAQK	44	8	SPTA1	P02549	2	1.0,0.919480519481,1.08571428571,0.825974025974,0.588744588745,0.722943722944,0.860606060606,1.04761904762,1.07359307359,0.976623376623	0.013,0.006,0.006,0.007,0.003,0.062,0.014,0.095,0.008,0.088	2	2	2	M61877,NM_003126	chr1	158617378	158617355	-	4033	4056	27	27
SSLDSLEALMK	45	11	SPTA1	P02549	1	1.0,1.1583143508,1.50797266515,1.22665148064,0.846241457859,0.908883826879,1.2437357631,1.42255125285,1.63553530752,1.17881548975	0.000,0.000,0.000,0.000,0.000,0.000,0.000,0.000,0.000,0.000	2	2	2	M61877,NM_003126	chr1	158614111	158614079	-	4456	4488	30	30
ITDLEHFAESLIADEHYAK	46	19	SPTA1	P02549	1	1.0,2.34120171674,3.53862660944,2.48927038627,1.25965665236,1.35836909871,2.24034334764,3.50643776824,3.21888412017,2.60729613734	0.000,0.000,0.000,0.000,0.000,0.000,0.000,0.000,0.000,0.000	2	2	2	M61877,NM_003126	chr1	158613206	158613150	-	4534	4590	31	31
HQTFAHEVDGR	47	11	SPTA1	P02549	1	1.0,1.38670284939,1.42605156038,1.45318860244,1.48982360923,1.42333785617,1.71234735414,1.95251017639,2.23202170963,2.49932157395	0.000,0.000,0.000,0.000,0.000,0.000,0.000,0.000,0.000,0.000	3	2	2	M61877,NM_003126	chr1	158612317	158612285	-	4807	4839	33	33
EQLEQLK	48	7	SPTA1	P02549	1	1.0,1.91832669323,2.77888446215,2.72908366534,1.42430278884,1.34860557769,1.9561752988,2.23306772908,3.01195219124,1.92629482072	0.000,0.000,0.000,0.000,0.000,0.000,0.000,0.000,0.000,0.000	2	2	2	M61877,NM_003126	chr1	158609797	158609777	-	4921	4941	34	34
FLNVQELAAAHHEK	49	14	SPTA1	P02549	1	1.0,1.07971864009,1.41735052755,1.2286049238,1.17467760844,0.977725674091,1.10082063306,1.04220398593,1.35756154748,1.26377491208	0.000,0.000,0.000,0.000,0.000,0.000,0.000,0.000,0.000,0.000	1	2	2	M61877,NM_003126	chr1	158607929	158607888	-	5266	5307	36	36
DLQGVQNLLK	50	10	SPTA1	P02549	3	1.0,1.59334298119,1.82633863965,1.68740955137,0.926193921852,1.31982633864,1.59044862518,1.76700434153,2.03762662808,1.57452966715	0.016,0.053,0.126,0.077,0.020,0.005,0.115,0.116,0.241,0.067	2	2	2	M61877,NM_003126	chr1	158606511	158606482	-	5413	5442	37	37
RLEGELVAHEPAIQNVLDMAEK	51	22	SPTA1	P02549	1	1.0,0.895390070922,0.935283687943,0.974290780142,0.699468085106,0.649822695035,0.914007092199,0.856382978723,1.04875886525,0.978723404255	0.000,0.000,0.000,0.000,0.000,0.000,0.000,0.000,0.000,0.000	5	2	2	M61877,NM_003126	chr1	158606472	158605801	-	5452	5517	37	38
DKAAVGQEEIQLR	52	13	SPTA1	P02549	1	1.0,0.752957550452,0.714683368128,0.548364648573,0.575504523312,0.599164926931,0.652748782185,0.741823242867,0.591510090466,0.736951983299	0.000,0.000,0.000,0.000,0.000,0.000,0.000,0.000,0.000,0.000	6	2	2	M61877,NM_003126	chr1	158605794	158605756	-	5524	5562	38	38
AAVGQEEIQLR	53	11	SPTA1	P02549	1	1.0,1.079002079,1.38045738046,1.04781704782,0.753638253638,0.917879417879,1.10706860707,1.20478170478,1.2869022869,1.26507276507	0.000,0.000,0.000,0.000,0.000,0.000,0.000,0.000,0.000,0.000	2	2	2	M61877,NM_003126	chr1	158605788	158605756	-	5530	5562	38	38
GDCGDTLAATQSLLMK	54	16	SPTA1	P02549	1	1.0,1.15375302663,1.56779661017,1.37772397094,0.985472154964,1.02784503632,1.05811138015,1.33535108959,1.49152542373,1.30750605327	0.000,0.000,0.000,0.000,0.000,0.000,0.000,0.000,0.000,0.000	2	2	2	M61877,NM_003126	chr1	158604365	158597499	-	5716	5763	39	40
HEALENDFAVHETR	55	14	SPTA1	P02549	2	1.0,1.29184549356,1.07188841202,1.17060085837,0.839055793991,0.937768240343,1.08369098712,1.36587982833,1.17489270386,1.42489270386	0.208,0.019,0.051,0.025,0.061,0.215,0.047,0.235,0.037,0.039	2	2	2	M61877,NM_003126	chr1	158597498	158597457	-	5764	5805	40	40
VQNVCAQGEDILNK	56	14	SPTA1	P02549	1	1.0,1.03472222222,1.20734126984,1.0128968254,0.768849206349,0.902777777778,0.872023809524,1.09424603175,1.19841269841,1.10813492063	0.000,0.000,0.000,0.000,0.000,0.000,0.000,0.000,0.000,0.000	2	2	2	M61877,NM_003126	chr1	158597456	158597415	-	5806	5847	40	40
VLQEESQNKEISSK	57	14	SPTA1	P02549	1	1.0,0.23500967118,0.0944551901999,0.103481624758,0.363958736299,0.323662153449,0.147646679562,0.15667311412,0.0722114764668,0.323662153449	0.000,0.000,0.000,0.000,0.000,0.000,0.000,0.000,0.000,0.000	4	2	1	NM_003126	chr1	158596797	158596756	-	5864	5905	41	41
QDTLDASLQSFQQER	58	15	SPTA1	P02549	2	1.0,1.19336384439,1.54576659039,1.1704805492,0.855835240275,1.02631578947,1.19107551487,1.41647597254,1.41418764302,1.23913043478	0.011,0.043,0.035,0.003,0.025,0.086,0.035,0.041,0.021,0.024	2	2	2	M61877,NM_003126	chr1	158595938	158592941	-	6091	6135	42	43
WEQLLEASAVHR	59	12	SPTA1	P02549	1	1.0,0.662267546491,0.53449310138,0.416916616677,0.511697660468,0.693461307738,0.686262747451,0.568086382723,0.686862627475,0.884823035393	0.000,0.000,0.000,0.000,0.000,0.000,0.000,0.000,0.000,0.000	4	2	2	M61877,NM_003126	chr1	158592844	158592809	-	6232	6267	43	43
AEDLFVEFAHK	60	11	SPTA1	P02549	2	1.0,1.00902527076,1.06768953069,0.916064981949,0.591155234657,0.734657039711,0.793321299639,1.02797833935,1.24097472924,1.04151624549	0.019,0.003,0.059,0.045,0.003,0.006,0.038,0.091,0.016,0.009	2	2	2	M61877,NM_003126	chr1	158590256	158590224	-	6304	6336	44	44
MEENLSEPVHCVSLNEIR	61	18	SPTA1	P02549	2	1.0,0.695164681149,0.693763139453,0.519271198318,0.711282410652,0.699369306237,0.617379117029,0.650315346882,0.709180098108,0.793973370708	0.045,0.082,0.091,0.105,0.068,0.029,0.052,0.056,0.078,0.081	4	2	2	M61877,NM_003126	chr1	158590193	158590140	-	6367	6420	44	44
QLQKDHEDFLASLAR	62	15	SPTA1	P02549	1	1.0,0.226602564103,0.0798076923077,0.126602564103,0.353525641026,0.268269230769,0.190064102564,0.154487179487,0.105448717949,0.415064102564	0.000,0.000,0.000,0.000,0.000,0.000,0.000,0.000,0.000,0.000	4	2	2	M61877,NM_003126	chr1	158590139	158590095	-	6421	6465	44	44
DHEDFLASLAR	63	11	SPTA1	P02549	4	1.0,1.32667450059,1.43360752056,1.16451233843,0.89776733255,0.888366627497,1.36897767333,1.58049353702,1.78495887192,1.33607520564	0.074,0.070,0.054,0.060,0.045,0.145,0.078,0.022,0.180,0.078	2	2	2	M61877,NM_003126	chr1	158590127	158590095	-	6433	6465	44	44
CLLELDQQIK	64	10	SPTA1	P02549	1	1.0,1.17089305402,1.44101433297,1.18853362734,0.758544652701,0.882028665932,1.10033076075,1.26791620728,1.48070562293,1.28445424476	0.000,0.000,0.000,0.000,0.000,0.000,0.000,0.000,0.000,0.000	2	2	2	M61877,NM_003126	chr1	158590076	158590047	-	6484	6513	44	44
HLSDIIEER	65	9	SPTA1	P02549	1	1.0,0.673146148308,0.745860331174,0.563714902808,0.7343412527,0.629949604032,0.609791216703,0.575233981281,0.719942404608,0.695464362851	0.000,0.000,0.000,0.000,0.000,0.000,0.000,0.000,0.000,0.000	4	2	2	M61877,NM_003126	chr1	158589980	158589119	-	6580	6606	44	45
AYFLDGSLLK	66	10	SPTA1	P02549	2	1.0,1.23024054983,1.51775486827,1.26804123711,0.747995418099,0.86941580756,1.04009163803,1.2726231386,1.45933562428,1.36998854525	0.033,0.088,0.138,0.064,0.059,0.002,0.074,0.145,0.168,0.091	2	2	2	M61877,NM_003126	chr1	158587845	158587366	-	6715	6744	46	47
ETGTLESQLEANKR	67	14	SPTA1	P02549	1	1.0,1.25549132948,1.28786127168,1.36300578035,0.884393063584,0.875144508671,1.10867052023,1.33410404624,1.39653179191,1.1387283237	0.000,0.000,0.000,0.000,0.000,0.000,0.000,0.000,0.000,0.000	2	2	2	M61877,NM_003126	chr1	158587365	158585191	-	6745	6786	47	48
ETGTLESQLEANK	68	13	SPTA1	P02549	1	1.0,1.37546933667,1.73717146433,1.26658322904,0.903629536921,1.05381727159,1.33291614518,1.49311639549,1.662077597,1.38172715895	0.000,0.000,0.000,0.000,0.000,0.000,0.000,0.000,0.000,0.000	2	2	2	M61877,NM_003126	chr1	158587365	158587327	-	6745	6783	47	47
MQHNLEQQIQAK	69	12	SPTA1	P02549	2	1.0,1.04261363636,0.992424242424,1.01799242424,0.732954545455,0.862689393939,0.832386363636,1.03314393939,1.19791666667,0.940340909091	0.026,0.115,0.145,0.019,0.031,0.018,0.070,0.044,0.045,0.053	2	2	2	M61877,NM_003126	chr1	158585040	158584096	-	6937	6972	48	49
GVSEETLKEFSTIYK	70	15	SPTA1	P02549	1	1.0,0.487006737247,0.293551491819,0.300769971126,0.470163618864,0.49615014437,0.364292589028,0.429258902791,0.292107795958,0.526467757459	0.000,0.000,0.000,0.000,0.000,0.000,0.000,0.000,0.000,0.000	4	2	2	M61877,NM_003126	chr1	158584086	158583657	-	6982	7026	49	50
HFDENLTGR	71	9	SPTA1	P02549	1	1.0,1.18680203046,1.29847715736,1.05989847716,0.580710659898,0.660913705584,1.25685279188,1.30558375635,1.30253807107,1.15025380711	0.000,0.000,0.000,0.000,0.000,0.000,0.000,0.000,0.000,0.000	2	2	2	M61877,NM_003126	chr1	158583656	158583630	-	7027	7053	50	50
GLNYYLPMVEEDEHEPK	72	17	SPTA1	P02549	2	1.0,1.33921815889,1.59394703657,1.40605296343,0.973518284994,1.0025220681,1.23076923077,1.62295081967,1.57503152585,1.31651954603	0.087,0.010,0.096,0.001,0.034,0.024,0.060,0.058,0.009,0.022	2	2	2	M61877,NM_003126	chr1	158583596	158583546	-	7087	7137	50	50
KGYVSLEDYTAFLIDKESENIK	73	22	SPTA1	P02549	1	1.0,0.447332421341,0.348837209302,0.288645690834,0.353853169175,0.423620611035,0.360693114455,0.423620611035,0.298221614227,0.579571363429	0.000,0.000,0.000,0.000,0.000,0.000,0.000,0.000,0.000,0.000	4	2	2	M61877,NM_003126	chr1	158582750	158582685	-	7174	7239	51	51
SSDEIENAFQALAEGK	74	16	SPTA1	P02549	1	1.0,1.91092436975,2.3243697479,1.88739495798,1.21176470588,1.44033613445,1.79663865546,2.30756302521,2.38823529412,2.1025210084	0.000,0.000,0.000,0.000,0.000,0.000,0.000,0.000,0.000,0.000	2	2	2	M61877,NM_003126	chr1	158582684	158582637	-	7240	7287	51	51
QALTPEQVSFCATHMQQYMDPR	75	22	SPTA1	P02549	2	1.0,0.863799283154,1.13888888889,0.921146953405,0.646953405018,0.865591397849,0.835125448029,1.23835125448,1.21594982079,1.02777777778	0.062,0.140,0.038,0.040,0.032,0.229,0.124,0.086,0.025,0.102	2	2	2	M61877,NM_003126	chr1	158582609	158581116	-	7315	7380	51	52
LAGHFTQDK	1	9	PEX5	P50542-2	1	1.0,0.974335472044,0.816681943171,0.878093492209,0.967002749771,1.10907424381,0.975252062328,0.990834097159,0.94683776352,0.987167736022	0.000,0.000,0.000,0.000,0.000,0.000,0.000,0.000,0.000,0.000	2	13	11	X84899,AK302742,Z48054,AK316250,NM_000319,AK299105,AK303515,NM_001131026,NM_001131024,NM_001131025,NM_001131023	chr12	7343031	7343057	+	76	102	4	4
LGATLANGNQSEEAVAAYR	2	19	PEX5	P50542-2	1	1.0,1.41428571429,1.72428571429,1.64,1.34142857143,1.40571428571,1.80142857143,1.89142857143,1.62285714286,1.44571428571	0.000,0.000,0.000,0.000,0.000,0.000,0.000,0.000,0.000,0.000	1	13	13	X84899,AK302742,Z48054,AK316250,NM_000319,AK299105,AK301700,AK303515,NM_001131026,NM_001131024,NM_001131025,AK299534,NM_001131023	chr12	7362300	7362356	+	1600	1656	17	17
EAVEHFLEALNMQR	3	14	PEX5	P50542-2	1	1.0,1.02561247216,1.71046770601,1.13028953229,0.783964365256,1.15144766147,1.30846325167,1.33296213808,1.34743875278,1.19821826281	0.000,0.000,0.000,0.000,0.000,0.000,0.000,0.000,0.000,0.000	1	13	13	X84899,AK302742,Z48054,AK316250,NM_000319,AK299105,AK301700,AK303515,NM_001131026,NM_001131024,NM_001131025,AK299534,NM_001131023	chr12	7362619	7362660	+	1738	1779	18	18
QDPQLHPEDPERR	1	13	MRPL28	A2IDC6	1	1.0,0.973154362416,0.572986577181,0.900167785235,0.791946308725,0.884228187919,0.75,0.869966442953,0.798657718121,0.874161073826	0.000,0.000,0.000,0.000,0.000,0.000,0.000,0.000,0.000,0.000	2	4	4	BT009857,NM_006428,U19796,BC000990	chr16	418563	418525	-	130	168	4	4
LLEEKDPVPLFK	2	12	MRPL28	A2IDC6	1	1.0,0.828164291702,0.689019279128,0.786253143336,0.958927074602,0.966471081308,0.82229673093,0.777870913663,0.754400670578,0.803017602682	0.000,0.000,0.000,0.000,0.000,0.000,0.000,0.000,0.000,0.000	1	4	4	BT009857,NM_006428,U19796,BC000990	chr16	418342	417762	-	265	300	5	6
GYEVHGIVR	1	9	GMDS	O60547-2	1	1.0,0.880905511811,1.05019685039,1.00393700787,1.05118110236,1.10826771654,1.05905511811,0.902559055118,1.13090551181,0.889763779528	0.000,0.000,0.000,0.000,0.000,0.000,0.000,0.000,0.000,0.000	6	2	2	NM_001500,AF040260	chr6	2124929	2117773	-	329	355	3	4
NPQAHIEGNMK	2	11	GMDS	O60547-2	2	1.0,1.35795454545,1.76704545455,1.53125,1.43607954545,1.43465909091,1.48721590909,1.59375,1.71306818182,1.4375	0.010,0.101,0.109,0.033,0.053,0.079,0.024,0.088,0.111,0.141	3	2	2	NM_001500,AF040260	chr6	2117727	2116107	-	401	433	4	5
LHYGDLTDSTCLVK	3	14	GMDS	O60547-2	2	1.0,1.15650406504,1.11585365854,0.974593495935,0.873983739837,1.06504065041,0.951219512195,0.960365853659,0.984756097561,1.15345528455	0.181,0.061,0.105,0.002,0.108,0.155,0.046,0.007,0.027,0.150	5	2	2	NM_001500,AF040260	chr6	2116106	2116065	-	434	475	5	5
IINEVKPTEIYNLGAQSHVK	4	20	GMDS	O60547-2	2	1.0,0.733675715334,0.67131327953,0.59280997799,0.771826852531,0.80190755686,0.667644900954,0.652237710932,0.709464416728,0.826852531181	0.101,0.054,0.149,0.057,0.057,0.054,0.164,0.088,0.186,0.075	1	2	2	NM_001500,AF040260	chr6	2116064	2116005	-	476	535	5	5
FYQASTSELYGK	5	12	GMDS	O60547-2	1	1.0,0.76586102719,0.574018126888,0.794561933535,0.722054380665,0.771903323263,0.58081570997,0.722809667674,0.626132930514,0.888217522659	0.000,0.000,0.000,0.000,0.000,0.000,0.000,0.000,0.000,0.000	1	2	2	NM_001500,AF040260	chr6	1961098	1961063	-	638	673	6	6
VQEIPQK	6	7	GMDS	O60547-2	1	1.0,1.36813186813,1.58516483516,1.66346153846,1.2293956044,1.26373626374,1.56043956044,1.60302197802,1.68269230769,1.39972527473	0.000,0.000,0.000,0.000,0.000,0.000,0.000,0.000,0.000,0.000	3	2	2	NM_001500,AF040260	chr6	1961062	1961042	-	674	694	6	6
VQEIPQKETTPFYPR	7	15	GMDS	O60547-2	1	1.0,0.339245111414,0.2482946794,0.208276489313,0.640745793543,0.542064574807,0.297407912688,0.298772169168,0.192814915871,0.468849477035	0.000,0.000,0.000,0.000,0.000,0.000,0.000,0.000,0.000,0.000	1	2	2	NM_001500,AF040260	chr6	1961062	1961018	-	674	718	6	6
EAYNLFAVNGILFNHESPR	8	19	GMDS	O60547-2	1	1.0,1.51943462898,0.968197879859,1.55241460542,0.798586572438,0.998822143698,0.985865724382,1.44051825677,1.38044758539,1.36513545347	0.000,0.000,0.000,0.000,0.000,0.000,0.000,0.000,0.000,0.000	4	2	2	NM_001500,AF040260	chr6	1960161	1960105	-	773	829	7	7
YYRPTEVDFLQGDCTK	9	16	GMDS	O60547-2	1	1.0,0.958451369216,0.965061378659,0.94806421152,0.908404154863,0.95089707271,0.868744098206,0.920679886686,0.921624173749,0.920679886686	0.000,0.000,0.000,0.000,0.000,0.000,0.000,0.000,0.000,0.000	2	2	2	NM_001500,AF040260	chr6	1726670	1624749	-	1157	1204	10	11
DFCFGPWK	1	8	TIPRL	O75663	1	1.0,0.943702290076,1.0534351145,0.862595419847,0.980916030534,1.09160305344,1.02576335878,0.989503816794,0.990458015267,0.966603053435	0.000,0.000,0.000,0.000,0.000,0.000,0.000,0.000,0.000,0.000	4	2	2	AB097034,NM_152902	chr1	168148349	168148372	+	150	173	1	1
LADELHMPSLPEMMFGDNVLR	2	21	TIPRL	O75663	2	1.0,0.802990325418,0.79419525066,0.820580474934,1.0545294635,1.10202286719,0.874230430959,0.862796833773,0.797713280563,0.968337730871	0.386,0.079,0.242,0.095,0.120,0.170,0.070,0.108,0.171,0.083	3	2	2	AB097034,NM_152902	chr1	168153141	168153203	+	222	284	2	2
IQHGSGFGIEFNATDALR	3	18	TIPRL	O75663	2	1.0,0.813708260105,0.971880492091,0.984182776801,0.706502636204,0.787346221441,0.804042179262,0.868189806678,1.00439367311,0.958699472759	0.084,0.042,0.017,0.001,0.030,0.053,0.003,0.103,0.132,0.120	7	2	2	AB097034,NM_152902	chr1	168153204	168153257	+	285	338	2	2
CVNNYQGMLK	4	10	TIPRL	O75663	1	1.0,1.35812964931,0.760892667375,1.31349628055,0.854410201913,1.01594048884,0.756641870351,1.11158342189,0.781083953241,1.38682252922	0.000,0.000,0.000,0.000,0.000,0.000,0.000,0.000,0.000,0.000	2	2	2	AB097034,NM_152902	chr1	168153258	168153287	+	339	368	2	2
EVIKPYDWTYTTDYK	5	15	TIPRL	O75663	1	1.0,1.70588235294,1.9666136725,1.79650238474,1.41812400636,1.72972972973,1.82511923688,1.89189189189,1.9666136725,1.67726550079	0.000,0.000,0.000,0.000,0.000,0.000,0.000,0.000,0.000,0.000	5	2	2	AB097034,NM_152902	chr1	168154039	168154083	+	423	467	3	3
LKVVPTTDHIDTEK	6	14	TIPRL	O75663	1	1.0,0.362637362637,0.34903192046,0.305075876504,0.754578754579,0.775510204082,0.356881214024,0.291470434328,0.227629513344,0.498691784406	0.000,0.000,0.000,0.000,0.000,0.000,0.000,0.000,0.000,0.000	3	2	2	AB097034,NM_152902	chr1	168154111	168160642	+	495	536	3	4
VVPTTDHIDTEK	7	12	TIPRL	O75663	1	1.0,1.17028985507,1.48792270531,1.12077294686,1.29347826087,1.29589371981,1.1690821256,1.26570048309,1.26328502415,1.01207729469	0.000,0.000,0.000,0.000,0.000,0.000,0.000,0.000,0.000,0.000	6	2	2	AB097034,NM_152902	chr1	168160607	168160642	+	501	536	4	4
FFEEVLLFEDELHDHGVSSLSVK	8	23	TIPRL	O75663	1	1.0,2.06457242583,2.07853403141,2.10820244328,1.35253054101,1.78708551483,1.91797556719,2.0890052356,2.17452006981,1.74345549738	0.000,0.000,0.000,0.000,0.000,0.000,0.000,0.000,0.000,0.000	5	2	2	AB097034,NM_152902	chr1	168160667	168160735	+	561	629	4	4
LYHEADK	9	7	TIPRL	O75663	1	1.0,1.99042145594,2.64942528736,2.38122605364,1.45402298851,1.64942528736,2.10727969349,2.24137931034,2.78735632184,1.8908045977	0.000,0.000,0.000,0.000,0.000,0.000,0.000,0.000,0.000,0.000	5	2	2	AB097034,NM_152902	chr1	168165869	168168165	+	717	737	5	6
LYHEADKTYMLR	10	12	TIPRL	O75663	2	1.0,0.627577319588,0.388530927835,0.532860824742,0.777706185567,0.697809278351,0.475515463918,0.514819587629,0.428479381443,0.756443298969	0.065,0.036,0.006,0.048,0.132,0.008,0.093,0.002,0.096,0.211	3	2	2	AB097034,NM_152902	chr1	168165869	168168180	+	717	752	5	6
ISSLMHVPPSLFTEPNEISQYLPIK	11	25	TIPRL	O75663	1	1.0,1.70531400966,1.2729468599,0.835748792271,1.20048309179,1.49033816425,1.34057971014,1.99275362319,0.752415458937,2.16666666667	0.000,0.000,0.000,0.000,0.000,0.000,0.000,0.000,0.000,0.000	1	2	2	AB097034,NM_152902	chr1	168168205	168169200	+	777	851	6	7
IDPNPADSQK	12	10	TIPRL	O75663	1	1.0,1.17991169978,1.23178807947,1.0761589404,1.06070640177,1.04966887417,1.07174392936,1.12251655629,1.2174392936,1.08388520971	0.000,0.000,0.000,0.000,0.000,0.000,0.000,0.000,0.000,0.000	5	2	2	AB097034,NM_152902	chr1	168169237	168169266	+	888	917	7	7
QTWTYLQDER	1	10	LSS	P48449-3	1	1.0,1.09746192893,0.879187817259,1.00101522843,1.12284263959,1.14111675127,1.15939086294,1.23654822335,0.961421319797,1.05482233503	0.000,0.000,0.000,0.000,0.000,0.000,0.000,0.000,0.000,0.000	2	7	3	NM_001001438,NM_002340,NM_001145436	chr21	47648428	47648399	-	179	208	1	1
ILGVGPDDPDLVR	2	13	LSS	P48449-3	1	1.0,1.30581039755,0.793068297655,1.02752293578,0.967380224261,1.07237512742,1.40366972477,1.41386340469,1.00917431193,1.05912334353	0.000,0.000,0.000,0.000,0.000,0.000,0.000,0.000,0.000,0.000	2	7	4	NM_001001438,NM_002340,NM_001145436,NM_001145437	chr21	47641831	47641793	-	566	604	4	4
LSAAEDPLVQSLR	3	13	LSS	P48449-3	2	1.0,0.807219031993,0.669401148482,0.756357670221,0.943396226415,0.846595570139,0.848236259229,0.949138638228,0.659557013946,0.794093519278	0.106,0.024,0.026,0.035,0.065,0.005,0.079,0.038,0.088,0.017	3	7	4	NM_001001438,NM_002340,NM_001145436,NM_001145437	chr21	47636344	47636306	-	821	859	6	6
LYEHIVADDRFTK	4	13	LSS	P48449-3	2	1.0,0.344545454545,0.167272727273,0.196818181818,0.719545454545,0.649545454545,0.325454545455,0.295,0.121818181818,0.458181818182	0.087,0.001,0.016,0.039,0.038,0.077,0.018,0.033,0.020,0.092	3	7	4	NM_001001438,NM_002340,NM_001145436,NM_001145437	chr21	47635150	47635112	-	1034	1072	8	8
LYEHIVADDR	5	10	LSS	P48449-3	1	1.0,2.2365805169,2.41351888668,2.09741550696,2.04174950298,1.7634194831,2.51888667992,2.69383697813,2.26441351889,1.92644135189	0.000,0.000,0.000,0.000,0.000,0.000,0.000,0.000,0.000,0.000	1	7	4	NM_001001438,NM_002340,NM_001145436,NM_001145437	chr21	47635150	47635121	-	1034	1063	8	8
SISIGPISK	6	9	LSS	P48449-3	1	1.0,1.10539215686,0.488562091503,0.900326797386,0.619281045752,0.886437908497,0.513071895425,1.00980392157,0.43954248366,0.772058823529	0.000,0.000,0.000,0.000,0.000,0.000,0.000,0.000,0.000,0.000	5	7	4	NM_001001438,NM_002340,NM_001145436,NM_001145437	chr21	47635111	47633741	-	1073	1099	8	9
LSQVPDNPPDYQK	7	13	LSS	P48449-3	1	1.0,0.736749116608,0.856890459364,0.66961130742,1.24381625442,1.22438162544,1.17491166078,1.02826855124,0.829505300353,0.608657243816	0.000,0.000,0.000,0.000,0.000,0.000,0.000,0.000,0.000,0.000	4	7	4	NM_001001438,NM_002340,NM_001145436,NM_001145437	chr21	47629476	47628186	-	1337	1375	12	13
ETLTQGLEFCR	8	11	LSS	P48449-3	2	1.0,0.972247918594,0.829787234043,0.874190564292,1.00185013876,0.95374653099,1.03515263645,1.07585568918,0.751156336725,0.867715078631	0.060,0.015,0.034,0.009,0.007,0.017,0.001,0.036,0.002,0.036	3	7	4	NM_001001438,NM_002340,NM_001145436,NM_001145437	chr21	47616180	47616148	-	1751	1783	17	17
ETLTQGLEFCRR	9	12	LSS	P48449-3	1	1.0,0.493670886076,0.324894514768,0.283755274262,0.674578059072,0.561181434599,0.470464135021,0.433544303797,0.332278481013,0.537447257384	0.000,0.000,0.000,0.000,0.000,0.000,0.000,0.000,0.000,0.000	3	7	4	NM_001001438,NM_002340,NM_001145436,NM_001145437	chr21	47616180	47616145	-	1751	1786	17	17
ACDFLLSR	10	8	LSS	P48449-3	1	1.0,0.655052264808,0.494773519164,0.515679442509,0.921951219512,0.844599303136,0.622299651568,0.596515679443,0.508013937282,0.713588850174	0.000,0.000,0.000,0.000,0.000,0.000,0.000,0.000,0.000,0.000	3	7	4	NM_001001438,NM_002340,NM_001145436,NM_001145437	chr21	47614550	47614527	-	1922	1945	19	19
QMADGGWGEDFESCEER	11	17	LSS	P48449-3	2	1.0,1.58016304348,1.55570652174,1.48777173913,1.13451086957,1.42255434783,1.82744565217,1.96195652174,1.36956521739,1.22554347826	0.225,0.078,0.019,0.227,0.134,0.128,0.066,0.091,0.026,0.038	1	7	4	NM_001001438,NM_002340,NM_001145436,NM_001145437	chr21	47614526	47614476	-	1946	1996	19	19
HPDIEAQER	12	9	LSS	P48449-3	1	1.0,0.957350272232,0.807622504537,0.710526315789,1.12250453721,1.04718693285,1.1388384755,1.17150635209,0.840290381125,1.09165154265	0.000,0.000,0.000,0.000,0.000,0.000,0.000,0.000,0.000,0.000	3	7	4	NM_001001438,NM_002340,NM_001145436,NM_001145437	chr21	47611872	47611846	-	2069	2095	20	20
CIPEIDDSEFCIR	1	13	PSMG2	Q969U7-2	2	1.0,1.0859030837,1.24559471366,1.14757709251,1.06607929515,1.15418502203,0.987885462555,1.1486784141,1.24889867841,1.00110132159	0.114,0.014,0.095,0.040,0.059,0.060,0.073,0.035,0.066,0.046	3	4	4	AF168712,CR457181,NM_020232,AF276707	chr18	12720603	12720641	+	554	592	5	5
TLYDESCSK	2	9	PSMG2	Q969U7-2	1	1.0,0.744680851064,0.811914893617,0.722553191489,1.06468085106,0.908085106383,0.820425531915,0.736170212766,0.851063829787,0.740425531915	0.000,0.000,0.000,0.000,0.000,0.000,0.000,0.000,0.000,0.000	2	4	4	AF168712,CR457181,NM_020232,AF276707	chr18	12720666	12724507	+	617	643	5	6
EIQMAVLLK	3	9	PSMG2	Q969U7-2	1	1.0,0.840827338129,0.944244604317,0.884892086331,0.903776978417,0.979316546763,0.820143884892,0.885791366906,0.93345323741,0.955035971223	0.000,0.000,0.000,0.000,0.000,0.000,0.000,0.000,0.000,0.000	1	4	4	AF168712,CR457181,NM_020232,AF276707	chr18	12724508	12724534	+	644	670	6	6
VLLGQDEPLIHVFAK	1	15	PSMG3	Q9BT73	1	1.0,0.608662026295,0.76256767208,0.704563031709,0.903325599381,0.766434648105,0.741686001547,0.596287703016,0.744006187162,0.688321732405	0.000,0.000,0.000,0.000,0.000,0.000,0.000,0.000,0.000,0.000	0	2	2	NM_001134340,NM_032302	chr7	1608780	1607463	-	241	285	1	2
SADINSSK	1	8	KSR1	Q8IVT5	1	1.0,0.81875,0.73046875,0.70234375,0.74296875,0.83984375,0.7078125,0.7375,0.8265625,0.721875	0.000,0.000,0.000,0.000,0.000,0.000,0.000,0.000,0.000,0.000	1	2	0		None	0	0	None	0	0	0	0
TPELNSYPR	2	9	KSR1	Q8IVT5	2	1.0,0.819566960706,0.774659182037,0.765838011227,0.73696872494,0.890136327185,0.684843624699,0.774659182037,0.784282277466,0.858059342422	0.061,0.046,0.039,0.027,0.012,0.028,0.047,0.046,0.093,0.039	1	2	0		None	0	0	None	0	0	0	0
[truncated: 44,878 more rows]

## Sheet: S2B_SpliceVista Genestatistics
Supplementary Table S2B: Statistical Analysis relative to splice variants identification in purified platelets before and after activation
[truncated: 5,103 more rows]
