# Supplementary material for: Splicing of platelet resident pre-mRNAs upon activation by physiological stimuli results in functionally relevant proteome modifications
Source: Sci Rep. 2018 Jan 11;8:498. doi: 10.1038/s41598-017-18985-5 (PMC5765118; doi:10.1038/s41598-017-18985-5)
Supplement: Supplementary file 4 — Supplementary Table 3 [file 41598_2017_18985_MOESM4_ESM.xlsx]

## Sheet: S3A_IR in CTRL
Supplementary Table S3A: Retained introns in CTRL biological replicates
chr	Intron_start	Intron_end	Gene_name	Ensembl_ID	Intron_Retention TO1	Intron_Retention TO2	Intron_Retention TO3
17	81510329	81510479	ACTG1	ENSG00000184009	0.942728	0.937261	0.959978
6	159679298	159682473	SOD2	ENSG00000112096	0.788922	0.717497	0.696483
4	73998338	73998472	CXCL5	ENSG00000163735	0.706745	0.72992	0.760479
9	99960032	99960104	STX17	ENSG00000136874	0.644279	0.579412	0.628571
13	19993564	19993825	ZMYM2	ENSG00000121741	0.469761	0.473797	0.506576
X	54815690	54815880	MAGED2	ENSG00000102316	0.490366	0.351695	0.545263
12	56116659	56116774	RPL41	ENSG00000229117	0.279962	0.385141	0.467414
17	6999056	6999305	ALOX12	ENSG00000108839	0.332613	0.349801	0.417767
16	14627187	14627268	PARN	ENSG00000140694	0.380342	0.185965	0.363104
3	37980863	37981824	CTDSPL	ENSG00000144677	0.886242	0	0
22	20638776	20638889	SMPD4P1	ENSG00000223553	0.44739	0.422962	0
17	30768867	30769000	SUZ12P1	ENSG00000264538	0	0.828784	0
6	31723444	31723638	C6orf25	ENSG00000204420	0.380753	0	0.398374
15	55356409	55359538	CCPG1	ENSG00000260916	0.293474	0.291339	0
7	77329391	77330238	GSAP	ENSG00000186088	0.221239	0.180266	0.180026
11	47290299	47290609	MADD	ENSG00000110514	0.208911	0.229249	0.141324
22	39968272	39969410	GRAP2	ENSG00000100351	0.222455	0.120908	0.201085
9	133351071	133351261	RPL7A	ENSG00000148303	0.223112	0.16041	0.106895
6	30147542	30147724	TRIM40	ENSG00000204614	0.20511	0.132375	0.142157
10	11329097	11330455	CELF2	ENSG00000048740	0.136166	0.184098	0.113705
3	155833585	155833856	SLC33A1	ENSG00000169359	0.206912	0.212142	0
2	200854695	200855003	CLK1	ENSG00000013441	0.178082	0.0911116	0.142857
2	197503128	197503208	HSPE1	ENSG00000115541	0.210526	0.186869	0
20	3917050	3918670	PANK2	ENSG00000125779	0.236379	0.143181	0
15	63060939	63061197	TPM1	ENSG00000140416	0.0815403	0.183408	0.110354
11	64741501	64742009	RASGRP2	ENSG00000068831	0.137149	0.153661	0.0833333
13	19851448	19851688	ZMYM5	ENSG00000132950	0	0.365517	0
8	109498573	109498654	PKHD1L1	ENSG00000205038	0.131336	0.145736	0.0556309
2	181892660	181896029	SSFA2	ENSG00000138434	0.0759749	0.148913	0.107769
17	47157124	47157229	CDC27	ENSG00000004897	0.097561	0.0424107	0.192308
14	23379123	23379298	CMTM5	ENSG00000166091	0.130238	0.119042	0.075215
6	31710181	31710351	LY6G6F	ENSG00000204424	0.132857	0.064803	0.126009
14	67692593	67692933	RDH11	ENSG00000072042	0.116314	0.15804	0.0442224
9	77238191	77238271	VPS13A	ENSG00000197969	0.117647	0.103293	0.0928726
1	145750500	145751437	RNF115	ENSG00000265491	0.147483	0.0389952	0.11859
6	116431193	116433342	DSE	ENSG00000111817	0.0935355	0.116514	0.0656914
8	23568378	23571334	SLC25A37	ENSG00000147454	0	0.0968386	0.171239
6	43625062	43625362	GTPBP2	ENSG00000172432	0.134559	0.113636	0.0146456
2	200856811	200856890	CLK1	ENSG00000013441	0.0778443	0.0850941	0.0884956
21	46658920	46660832	PRMT2	ENSG00000160310	0.14687	0.0983316	0
9	120403071	120403242	CDK5RAP2	ENSG00000136861	0.127967	0.111111	0
17	50667757	50667862	ABCC3	ENSG00000108846	0.0265534	0.151295	0.0576208
2	219251713	219252007	TUBA4A	ENSG00000127824	0.0668226	0.101627	0.0644695
14	77718286	77718366	SNW1	ENSG00000100603	0.142857	0.0833333	0
16	28989589	28989773	LAT	ENSG00000213658	0.055814	0.131387	0.038674
6	10702489	10702564	PAK1IP1	ENSG00000111845	0.141618	0.0833333	0
11	6611452	6611663	TAF10	ENSG00000166337	0.044452	0.140951	0.0350184
2	27374758	27375060	SNX17	ENSG00000115234	0.219577	0	0
6	32842783	32842941	PSMB8	ENSG00000204264	0.219331	0	0
5	141577591	141578224	DIAPH1	ENSG00000131504	0.0618171	0.125054	0.0277778
17	67947808	67948080	BPTF	ENSG00000171634	0.0367806	0.0555556	0.121893
19	7644752	7645196	STXBP2	ENSG00000076944	0.180055	0.0294756	0
8	94537151	94538259	KIAA1429	ENSG00000164944	0.20434	0	0
10	11165317	11165485	CELF2	ENSG00000048740	0	0.203733	0
12	9997000	9997159	CLEC1B	ENSG00000165682	0.0638592	0.0722072	0.0629535
8	37765633	37765710	PROSC	ENSG00000147471	0.0949008	0.0490331	0.0545455
10	75219215	75219303	VDAC2	ENSG00000165637	0.117647	0.08	0
X	101360150	101360567	BTK	ENSG00000010671	0.0751981	0.0413853	0.0789778
4	75790238	75790642	USO1	ENSG00000138768	0.194904	0	0
17	61984865	61984999	MED13	ENSG00000108510	0.0525409	0.139073	0
14	61721654	61721738	HIF1A	ENSG00000100644	0.0416667	0.0857143	0.0625
11	64797380	64797500	MAP4K2	ENSG00000168067	0.122924	0.0379009	0.0241935
2	135753567	135754158	UBXN4	ENSG00000144224	0.0695793	0.0850323	0.0203733
17	50676090	50676277	ABCC3	ENSG00000108846	0.0502943	0.122683	0
2	233434484	233434768	DGKD	ENSG00000077044	0.0157832	0.136578	0.0201935
7	107200301	107201413	HBP1	ENSG00000105856	0.0220253	0.0828949	0.0666667
1	43338231	43338541	MPL	ENSG00000117400	0.0296496	0.0863744	0.051149
10	118335426	118335553	FAM204A	ENSG00000165669	0.0961538	0.0227378	0.0438336
14	54530226	54530902	CGRRF1	ENSG00000100532	0.0588235	0.0977654	0
11	63510501	63511078	LGALS12	ENSG00000133317	0.0546393	0.0524501	0.047619
1	31794235	31796589	SPOCD1	ENSG00000134668	0	0.0337009	0.120556
6	116433550	116435586	DSE	ENSG00000111817	0.0640107	0.0446511	0.045539
X	123613556	123613638	THOC2	ENSG00000125676	0.0769231	0.0714286	0
8	109408206	109409864	PKHD1L1	ENSG00000205038	0.0557307	0.0351565	0.0491198
9	77283471	77283546	VPS13A	ENSG00000197969	0	0.0625	0.0769231
20	37067121	37067232	RBL1	ENSG00000080839	0.0132436	0.0681818	0.0571429
11	44919312	44919816	TSPAN18	ENSG00000157570	0.066807	0.0434783	0.0278126
3	5174084	5174343	ARL8B	ENSG00000134108	0.0358916	0.0678716	0.0338983
1	154551979	154552092	UBE2Q1	ENSG00000160714	0.00322581	0.0909091	0.0434783
11	77625070	77625716	CLNS1A	ENSG00000074201	0.0656399	0.0364167	0.0347484
2	144317588	144319718	GTDC1	ENSG00000121964	0.0416726	0.0647274	0.0274635
1	42816580	42817189	CCDC23	ENSG00000177868	0.0239291	0.0430816	0.0666667
X	77520916	77521402	ATRX	ENSG00000085224	0.0985915	0.0312673	0
5	177135200	177135940	NSD1	ENSG00000165671	0.128618	0	0
10	17684927	17688026	STAM	ENSG00000136738	0.0237883	0.0790135	0.0246033
22	42082065	42083118	SMDT1	ENSG00000183172	0	0.122513	0
1	223769909	223770446	CAPN2	ENSG00000162909	0.0419883	0.068261	0.0114665
7	139417729	139422162	C7orf55-LUC7L2	ENSG00000146963	0.0413382	0.0332203	0.0468994
16	85805104	85805732	COX4I1	ENSG00000131143	0.0669869	0.0525232	0
2	112097152	112097232	TMEM87B	ENSG00000153214	0	0.115385	0
21	44079704	44080014	TRAPPC10	ENSG00000160218	0.111498	0	0
3	151376874	151376990	MED12L	ENSG00000144893	0.111111	0	0
15	30958951	30959033	MTMR10	ENSG00000166912	0	0	0.107981
12	53295941	53296243	PFDN5	ENSG00000123349	0.0626168	0.015328	0.0265192
1	246781057	246781589	KIF28P	ENSG00000223519	0.0212949	0.0434084	0.0393701
22	39960174	39965989	GRAP2	ENSG00000100351	0.0336229	0.0315572	0.0382594
14	50476170	50476258	MAP4K5	ENSG00000012983	0.0263692	0.0493047	0.027027
11	64729798	64730052	RASGRP2	ENSG00000068831	0.101604	0	0
17	58521853	58521966	2004-09-01	ENSG00000108387	0.0968495	0	0.00372024
2	127763159	127764827	WDR33	ENSG00000136709	0.016654	0.022002	0.0615231
14	21211306	21211405	HNRNPC	ENSG00000092199	0	0.0952381	0
2	177216188	177216502	HNRNPA3	ENSG00000170144	0	0.0416573	0.0535492
11	64206814	64207350	FERMT3	ENSG00000149781	0.0296848	0.047619	0.0174024
9	17415881	17415965	CNTLN	ENSG00000044459	0.0588235	0.0358306	0
1	172388809	172407771	DNM3	ENSG00000197959	0.0410108	0.025277	0.0282413
6	32187395	32187646	PBX2	ENSG00000204304	0.0505581	0.0424817	0
12	112078266	112078633	NAA25	ENSG00000111300	0.0909535	0	0
10	102480965	102481131	ACTR1A	ENSG00000138107	0	0.0909091	0
6	34821815	34821916	UHRF1BP1	ENSG00000065060	0	0.0909091	0
1	225922383	225923700	PYCR2	ENSG00000143811	0.0148432	0.0641364	0.0100853
3	160413613	160414366	SMC4	ENSG00000113810	0.0150913	0.0730479	0
19	12668425	12668519	WDR83OS	ENSG00000105583	0	0.0876565	0
10	118335641	118336181	FAM204A	ENSG00000165669	0.0245399	0.0625	0
5	179798434	179798512	MGAT4B	ENSG00000161013	0	0.0869565	0
1	17356127	17356356	PADI4	ENSG00000159339	0	0.0868193	0
15	43185879	43186153	CCNDBP1	ENSG00000166946	0	0.0867692	0
19	14074463	14074705	MIR1199	ENSG00000141854	0	0.0860135	0
15	63062277	63062575	TPM1	ENSG00000140416	0.0264074	0.0216628	0.0377936
9	96351171	96352037	SLC35D2	ENSG00000130958	0.0360204	0.0198141	0.0299401
5	69116602	69117238	SLC30A5	ENSG00000145740	0.0180025	0.0677653	0
11	124754763	124756206	ESAM	ENSG00000149564	0.0269935	0.0377148	0.0205504
2	101006071	101006349	RPL31	ENSG00000071082	0.0585671	0.0266458	0
19	39328548	39328999	GMFG	ENSG00000130755	0.0267049	0.0125475	0.0454545
12	68734833	68735230	NUP107	ENSG00000111581	0	0.0846457	0
15	39588218	39588525	THBS1	ENSG00000137801	0.0231036	0.0418815	0.0195947
X	16852875	16853681	RBBP7	ENSG00000102054	0	0.0833333	0
14	24137205	24137320	PSME1	ENSG00000092010	0.0833333	0	0
5	149026752	149026859	SH3TC2	ENSG00000169247	0.0833333	0	0
1	179064098	179064304	FAM20B	ENSG00000116199	0.0832328	0	0
1	246887357	246888176	AHCTF1	ENSG00000153207	0	0.0812721	0
14	58223701	58223782	ACTR10	ENSG00000131966	0.0289855	0.0417774	0.010453
12	22061452	22062280	CMAS	ENSG00000111726	0	0.0806382	0
2	64454581	64455343	LGALSL	ENSG00000119862	0.0443569	0.00999822	0.0258891
1	77641446	77641521	ZZZ3	ENSG00000036549	0.047619	0.0298507	0
11	6394041	6394197	SMPD1	ENSG00000166311	0.0769231	0	0
14	102968358	102968471	CDC42BPB	ENSG00000198752	0.0769231	0	0
9	121161971	121162053	CNTRL	ENSG00000119397	0.0769231	0	0
17	3898110	3898483	P2RX1	ENSG00000108405	0.0175913	0.0357143	0.0228029
2	217809991	217810247	TNS1	ENSG00000079308	0.0199203	0.0548891	0
1	1787053	1787321	GNB1	ENSG00000078369	0.00646172	0.0106622	0.0569948
15	44628844	44629232	SPG11	ENSG00000104133	0.0205761	0.038024	0.0153233
16	28986569	28986656	LAT	ENSG00000213658	0.029703	0.0434783	0
7	103322632	103322702	DNAJC2	ENSG00000105821	0.0714286	0	0.00118906
8	81714895	81714986	ZFAND1	ENSG00000104231	0.01	0.0470654	0.0149254
2	61117385	61117466	KIAA1841	ENSG00000162929	0.0310725	0.0330625	0.00774315
16	84617583	84617837	COTL1	ENSG00000103187	0.0376019	0.0340459	0
18	9533456	9533702	RALBP1	ENSG00000017797	0	0.0714286	0
6	31701028	31701273	ABHD16A	ENSG00000204427	0.0555556	0.0154882	0
8	109364636	109381369	PKHD1L1	ENSG00000205038	0.0314746	0.025342	0.0130867
17	7009847	7009955	ALOX12	ENSG00000108839	0.0167224	0.0241821	0.0285714
4	54278006	54278361	FIP1L1	ENSG00000145216	0.00926355	0.00869982	0.0500229
22	38488115	38492055	DDX17	ENSG00000100201	0.0246292	0.0229178	0.0201342
11	64854857	64855321	EHD1	ENSG00000110047	0.0191031	0.0207859	0.027686
20	4181976	4182088	SMOX	ENSG00000088826	0.0118407	0	0.0555556
6	26373296	26373386	BTN3A2	ENSG00000186470	0.0238095	0	0.0434783
17	64002925	64003643	ICAM2	ENSG00000108622	0.0164183	0.0503657	0
3	101671361	101671977	ZBTB11	ENSG00000066422	0.0412574	0.0254101	0
10	32018562	32019857	KIF5B	ENSG00000170759	0.0142125	0.0235562	0.0257203
11	124756362	124756540	ESAM	ENSG00000149564	0.0189825	0.00740507	0.0367347
3	183492707	183494078	KLHL6	ENSG00000172578	0.0232992	0.0319073	0.00765585
9	83975505	83976994	HNRNPK	ENSG00000165119	0.0228117	0.0232123	0.0168377
2	11201143	11201309	ROCK2	ENSG00000134318	0	0.0625	0
4	42455419	42455524	ATP8A1	ENSG00000124406	0	0.0625	0
19	902130	902241	R3HDM4	ENSG00000198858	0.0625	0	0
4	2662991	2663108	FAM193A	ENSG00000125386	0.0625	0	0
14	39179246	39179323	PNN	ENSG00000100941	0.0208333	0.0406797	0
3	138263821	138264130	ARMC8	ENSG00000114098	0	0.04	0.0210477
X	154349867	154350030	FLNA	ENSG00000196924	0.0165254	0.0443299	0
19	9828393	9828591	UBL5	ENSG00000198258	0.030303	0.0196078	0.0107433
1	147291552	147293607	CHD1L	ENSG00000131778	0.0144578	0.0178077	0.0283189
1	225856738	225856910	TMEM63A	ENSG00000196187	0.0592334	0	0
11	11920251	11920341	USP47	ENSG00000170242	0	0.0588235	0
19	19640360	19640445	GMIP	ENSG00000089639	0	0.0588235	0
10	68394136	68394327	RUFY2	ENSG00000204130	0	0.0189702	0.0391997
16	8642207	8642462	METTL22	ENSG00000067365	0.05804	0	0
6	29944616	29945058	HLA-A	ENSG00000206503	0.00601764	0.0172063	0.0343772
8	144106464	144106554	MAF1	ENSG00000179632	0.0571429	0	0
14	50723672	50725952	NIN	ENSG00000100503	0.0444112	0	0.0126316
16	28990019	28990188	LAT	ENSG00000213658	0	0.0569395	0
6	42935670	42937716	CNPY3	ENSG00000137161	0.0125723	0.0111373	0.0320434
17	6998837	6998952	ALOX12	ENSG00000108839	0.0115709	0	0.0434783
2	64455677	64456287	LGALSL	ENSG00000119862	0.0138776	0.0256788	0.0154561
1	150997779	150998081	FAM63A	ENSG00000143409	0.0277469	0	0.0270721
6	32841735	32842133	PSMB8	ENSG00000204264	0.0548112	0	0
7	27785311	27785398	TAX1BP1	ENSG00000106052	0.0138741	0.0405688	0
22	21764240	21769194	MAPK1	ENSG00000100030	0.0208128	0.0188558	0.0140738
3	45706907	45709497	SACM1L	ENSG00000211456	0.0132383	0.014078	0.0257132
8	124515788	124515886	TATDN1	ENSG00000147687	0	0.0527449	0
6	31724627	31724745	C6orf25	ENSG00000204420	0.0190801	0.0336566	0
10	109875599	109877789	XPNPEP1	ENSG00000108039	0.0177271	0.0192393	0.0150496
2	27053573	27053895	AGBL5	ENSG00000084693	0.0508062	0	0
3	14447816	14457949	SLC6A6	ENSG00000131389	0.0326582	0.0179377	0
2	181918882	181919295	SSFA2	ENSG00000138434	0.0158023	0.0345654	0
22	29806553	29806796	ASCC2	ENSG00000100325	0	0.0500371	0
11	64800826	64800899	MAP4K2	ENSG00000168067	0.05	0	0
7	37949048	37950199	EPDR1	ENSG00000086289	0.0498265	0	0
15	63061273	63062214	TPM1	ENSG00000140416	0.017925	0.0134237	0.01841
8	104498076	104499316	LRP12	ENSG00000147650	0.0223353	0.0175036	0.00986114
14	68882592	68882872	ACTN1	ENSG00000072110	0.0208333	0.0287098	0
6	31724232	31724586	C6orf25	ENSG00000204420	0.0173424	0.0265014	0.00551089
12	120565189	120565427	RNF10	ENSG00000022840	0.0188679	0.015625	0.0146011
5	176906047	176907113	UIMC1	ENSG00000087206	0.0224108	0.0223615	0.00394443
7	64979536	64981386	ZNF117	ENSG00000152926	0.0194946	0.028805	0
20	32703458	32704022	COMMD7	ENSG00000149600	0.0143468	0.0280833	0.00572601
9	35714373	35714573	TLN1	ENSG00000137076	0.0149254	0.0151188	0.018011
2	108771871	108772488	RANBP2	ENSG00000153201	0	0.0479676	0
17	58521646	58521735	2004-09-01	ENSG00000108387	0.047619	0	0
3	49022538	49022701	NDUFAF3	ENSG00000178057	0	0	0.047153
2	61877052	61877392	CCT4	ENSG00000115484	0.046994	0	0
X	154399396	154399486	RPL10	ENSG00000147403	0.0176991	0.0291262	0
11	64799683	64800108	MAP4K2	ENSG00000168067	0.0200099	0	0.0267623
4	151014861	151015201	LRBA	ENSG00000198589	0.0255489	0.0212183	0
Y	19739662	19741317	AC010889.2	ENSG00000280358	0	0.0462188	0
12	27030272	27030733	MED21	ENSG00000152944	0.0120482	0.0338179	0
12	56712552	56712785	NACA	ENSG00000196531	0	0.0201602	0.0254916
2	55232708	55232807	RPS27A	ENSG00000143947	0	0.0454545	0
10	114846089	114846174	FAM160B1	ENSG00000151553	0.0454545	0	0
3	109035468	109054727	MORC1	ENSG00000114487	0.015537	0.0135297	0.0158305
20	51435314	51435705	NFATC2	ENSG00000101096	0.0448734	0	0
3	25620062	25620681	TOP2B	ENSG00000077097	0.0164729	0.0283982	0
18	5394793	5395066	EPB41L3	ENSG00000082397	0	0	0.0446785
22	20638431	20638610	SMPD4P1	ENSG00000223553	0	0.0445359	0
19	35903416	35903771	HCST	ENSG00000126264	0.0150986	0.0208599	0.0084624
4	2898327	2898432	ADD1	ENSG00000087274	0	0.0438657	0
3	45703535	45705134	SACM1L	ENSG00000211456	0.0138602	0.0118927	0.0178682
12	827262	830002	WNK1	ENSG00000060237	0.0142979	0.0130055	0.0162758
2	27056138	27056622	AGBL5	ENSG00000084693	0.0435514	0	0
Y	13306112	13306185	UTY	ENSG00000183878	0.0434783	0	0
2	223899070	223901182	WDFY1	ENSG00000085449	0.0434574	0	0
6	24418236	24418460	MRS2	ENSG00000124532	0.0160015	0.0129445	0.014349
1	151055126	151055676	CDC42SE1	ENSG00000197622	0.0201718	0	0.0230011
11	244075	244160	PSMD13	ENSG00000185627	0	0	0.0429234
14	49829262	49829348	NEMF	ENSG00000165525	0.0192308	0.0224719	0.00121044
11	17311010	17311192	NUCB2	ENSG00000070081	0.00426569	0.0383387	0
5	149252208	149252756	ABLIM3	ENSG00000173210	0.0253165	0.00975594	0.00686913
2	218429947	218430724	VIL1	ENSG00000127831	0.0243987	0	0.0174683
12	110455682	110455814	GPN3	ENSG00000111231	0	0.0416339	0
3	158669132	158669432	LXN	ENSG00000079257	0	0.0415954	0
22	36288413	36288726	MYH9	ENSG00000100345	0.0251748	0	0.0163305
1	246778947	246780294	KIF28P	ENSG00000223519	0.00939791	0.00983721	0.0222524
6	110960477	110960571	GTF3C6	ENSG00000155115	0.0138889	0.0147059	0.0125568
X	13716089	13716533	TRAPPC2	ENSG00000196459	0.0171209	0.0126726	0.011352
8	25408154	25408801	DOCK5	ENSG00000147459	0.0311296	0.00986429	0
1	170034496	170035453	KIFAP3	ENSG00000075945	0.00563424	0.0348678	0.000422208
2	219251323	219251564	TUBA4A	ENSG00000127824	0.0153747	0.0121229	0.0133953
2	38582168	38583840	HNRNPLL	ENSG00000143889	0.015968	0.00711868	0.0176136
12	62391886	62392271	USP15	ENSG00000135655	0	0.0406977	0
22	41636770	41637607	XRCC6	ENSG00000196419	0.0309675	0	0.00969944
11	129123929	129124802	ARHGAP32	ENSG00000134909	0	0.0278057	0.0126744
16	4859968	4860663	UBN1	ENSG00000118900	0.0400992	0	0
22	39312984	39313190	RPL3	ENSG00000100316	0	0	0.04
19	35279074	35279166	USF2	ENSG00000105698	0	0.04	0
2	20308071	20308313	PUM2	ENSG00000055917	0	0.04	0
14	58211399	58213630	ACTR10	ENSG00000131966	0.0120533	0.0176294	0.0102591
1	160999408	160999639	F11R	ENSG00000158769	0.00389118	0.0296202	0.00612117
13	49701898	49702385	KPNA3	ENSG00000102753	0	0	0.0390814
19	10635255	10635430	SLC44A2	ENSG00000129353	0.0169701	0.00574552	0.0162055
3	49022768	49022875	NDUFAF3	ENSG00000178057	0.00045798	0.0384615	0
6	4935771	4937564	CDYL	ENSG00000153046	0.0104752	0.0121354	0.0162759
11	27498804	27499358	LIN7C	ENSG00000148943	0	0.00142354	0.0372746
13	114243989	114244889	CDC16	ENSG00000130177	0	0	0.0385514
20	49094286	49094731	CSE1L	ENSG00000124207	0.0130459	0.00974603	0.0154128
7	130499915	130500461	MEST	ENSG00000106484	0.0125194	0.0158115	0.00982013
6	15512390	15512914	JARID2	ENSG00000008083	0	0.0376334	0
8	21987276	21987783	XPO7	ENSG00000130227	0.0141587	0.0187024	0.00476268
16	11897881	11897993	GSPT1	ENSG00000103342	0	0.0375447	0
1	47299968	47300109	STIL	ENSG00000123473	0	0	0.0374081
16	28985740	28985853	LAT	ENSG00000213658	0	0	0.0373832
12	25089790	25090056	LRMP	ENSG00000118308	0.0168027	0.0205217	0
17	32173912	32175318	RHOT1	ENSG00000126858	0.0212886	0.00923238	0.00680095
2	85609067	85609434	C2orf68	ENSG00000168887	0.0373034	0	0
6	136557818	136558799	MAP3K5	ENSG00000197442	0.037287	0	0
15	39581924	39582192	THBS1	ENSG00000137801	0.037219	0	0
14	67691244	67692437	RDH11	ENSG00000072042	0.0153904	0.0162783	0.00540016
3	138529287	138529374	CEP70	ENSG00000114107	0.037037	0	0
17	50678219	50679797	ABCC3	ENSG00000108846	0.00946944	0.015651	0.0111567
15	39584422	39585469	THBS1	ENSG00000137801	0.0179204	0.0119777	0.0063502
10	119453276	119454968	GRK5	ENSG00000198873	0.0105678	0.0137619	0.0116592
17	67875020	67875555	BPTF	ENSG00000171634	0.0359602	0	0
X	100687245	100688350	SYTL4	ENSG00000102362	0.0110634	0.0172447	0.00755287
22	30340381	30340694	SF3A1	ENSG00000099995	0	0.0356899	0
17	42329647	42329746	STAT3	ENSG00000168610	0	0	0.035468
9	112223983	112224132	PTBP3	ENSG00000119314	0	0.0354273	0
21	39348339	39348421	HMGN1	ENSG00000205581	0.00504497	0	0.030303
13	102645009	102646293	TPP2	ENSG00000134900	0.015972	0.0100289	0.00908793
8	98045088	98045346	RPL30	ENSG00000156482	0.00504946	0.00415397	0.025641
5	149200428	149207007	ABLIM3	ENSG00000173210	0.00800362	0.0145515	0.0121159
5	67133646	67134522	MAST4	ENSG00000069020	0.0190674	0	0.0155649
12	57534097	57534291	DCTN2	ENSG00000175203	0.0341207	0	0
16	31722752	31723257	ZNF720	ENSG00000197302	0	0.0340607	0
3	52700360	52700444	GLT8D1	ENSG00000016864	0	0	0.0339426
X	101019070	101019283	TRMT2B	ENSG00000188917	0	0.0338746	0
2	86127305	86127940	PTCD3	ENSG00000132300	0	0.0338673	0
11	64799479	64799604	MAP4K2	ENSG00000168067	0	0.0336134	0
X	154485649	154485770	UBL4A	ENSG00000102178	0	0.033522	0
19	7638775	7639018	STXBP2	ENSG00000076944	0.0154496	0.00142857	0.0166183
2	38583926	38585643	HNRNPLL	ENSG00000143889	0.00764556	0.00943396	0.0162279
3	186787882	186789124	EIF4A2	ENSG00000156976	0.00773124	0.0176752	0.00786
11	120477526	120478155	ARHGEF12	ENSG00000196914	0.00622465	0.00528608	0.0217391
14	96534563	96535878	PAPOLA	ENSG00000090060	0.0131814	0.0197134	0
10	109891826	109893011	XPNPEP1	ENSG00000108039	0.0129685	0.00946741	0.0101453
9	128284631	128285938	SWI5	ENSG00000175854	0.017483	0.00166426	0.0131608
17	59682428	59682628	CLTC	ENSG00000141367	0.0272164	0	0.00449102
3	64019441	64022317	PSMD6	ENSG00000163636	0.0130454	0.00420102	0.0143864
8	21989083	21990343	XPO7	ENSG00000130227	0.00348851	0.0216238	0.00638104
6	31706958	31707457	LY6G6F	ENSG00000204424	0.0124076	0.0185185	0.00043802
3	142425332	142425428	XRN1	ENSG00000114127	0.0312891	0	0
19	19640192	19640295	GMIP	ENSG00000089639	0	0.03125	0
2	218340141	218340727	PNKD	ENSG00000127838	0	0.0309556	0
1	244856158	244856456	HNRNPU	ENSG00000153187	0	0.0306294	0
14	103466091	103466342	MARK3	ENSG00000075413	0	0.0306145	0
1	23959998	23960928	PNRC2	ENSG00000189266	0	0.0305585	0
19	45524142	45524569	VASP	ENSG00000125753	0.00894365	0.0215444	0
5	79619785	79619993	PAPD4	ENSG00000164329	0.00920097	0	0.0211864
12	54283967	54284257	HNRNPA1	ENSG00000135486	0	0.0303524	0
3	151365206	151365849	MED12L	ENSG00000144893	0.0240341	0.00627943	0
6	43624729	43624887	GTPBP2	ENSG00000172432	0	0.030303	0
5	57230969	57231097	GPBP1	ENSG00000062194	0.0294118	0	0.00084674
11	119274024	119274831	CBL	ENSG00000110395	0	0.014427	0.0157635
5	119098104	119101934	DMXL1	ENSG00000172869	0.0138498	0.0163211	0
19	48325610	48326829	EMP3	ENSG00000142227	0.0102597	0.00826216	0.0115129
17	61984367	61984650	MED13	ENSG00000108510	0.0152985	0	0.0146628
10	74070820	74070974	VCL	ENSG00000035403	0.00773196	0.0195763	0.00262927
10	69384481	69384795	HK1	ENSG00000156515	0	0.00609702	0.0238005
12	62391429	62391815	USP15	ENSG00000135655	0	0.0297433	0
11	93736304	93736693	TAF1D	ENSG00000166012	0.0297361	0	0
8	47927353	47927770	PRKDC	ENSG00000253729	0	0.0296322	0
19	10634887	10634973	SLC44A2	ENSG00000129353	0.00647165	0.0151515	0.00788177
6	154221328	154223169	CNKSR3	ENSG00000153721	0.0078007	0.00740197	0.014299
1	12001836	12001981	MFN2	ENSG00000116688	0.0294118	0	0
8	17966218	17966327	PCM1	ENSG00000078674	0.0294118	0	0
11	14513887	14514402	PSMA1	ENSG00000129084	0.00395257	0.0235512	0.00188378
8	22004030	22004994	XPO7	ENSG00000130227	0	0.0293699	0
7	143263585	143264085	GSTK1	ENSG00000197448	0	0.0292911	0
14	64801834	64802225	SPTB	ENSG00000070182	0.014968	0	0.0141631
9	90887889	90888514	SYK	ENSG00000165025	0.0175719	0	0.0113763
16	31328230	31329227	ITGAM	ENSG00000169896	0.0139281	0.00182815	0.013
6	109155307	109155790	CEP57L1	ENSG00000183137	0.0287474	0	0
1	108807549	108808782	STXBP3	ENSG00000116266	0.0140772	0.0146093	0
4	76973070	76974477	2011-09-01	ENSG00000138758	0.0285681	0	0
5	150539356	150540081	NDST1	ENSG00000070614	0	0	0.0285326
6	31690602	31691578	ABHD16A	ENSG00000204427	0.0119542	0.0161391	0
10	14522019	14530331	FAM107B	ENSG00000065809	0.013572	0.0143974	0
16	3482598	3483362	NAA60	ENSG00000122390	0.0279148	0	0
15	43770329	43770522	PDIA3	ENSG00000167004	0	0.0277778	0
15	39592802	39592999	THBS1	ENSG00000137801	0.0023753	0.00869565	0.0166519
X	37686206	37694285	XK	ENSG00000047597	0.0116367	0.00734775	0.00865648
18	49490552	49490792	C18orf32	ENSG00000177576	0.0272785	0	0
10	110118736	110119210	ADD3	ENSG00000148700	0.00372325	0.0227208	0.000752034
16	53250066	53254437	CHD9	ENSG00000177200	0.00825268	0.00985433	0.00908656
10	6428362	6430809	PRKCQ	ENSG00000065675	0.00487287	0.0221914	0
8	116856771	116857266	RAD21	ENSG00000164754	0	0.0268024	0
4	75804272	75805139	USO1	ENSG00000138768	0.0131601	0.0136026	0
6	85547550	85548300	SNX14	ENSG00000135317	0.026572	0	0
20	35713096	35714184	RBM39	ENSG00000131051	0	0.0179415	0.00849858
2	171726916	171727820	DYNC1I2	ENSG00000077380	0	0	0.026433
6	26374373	26374770	BTN3A2	ENSG00000186470	0	0.0264151	0
1	93217869	93221608	CCDC18	ENSG00000122483	0.00609332	0.00734018	0.0129668
1	246780569	246780948	KIF28P	ENSG00000223519	0	0.00662252	0.0197757
6	41154090	41154245	TREML1	ENSG00000161911	0.026193	0	0
13	102616500	102618721	TPP2	ENSG00000134900	0.0116391	0.00985222	0.004687
1	160339982	160340180	COPA	ENSG00000122218	0	0.0261086	0
7	143265092	143265260	GSTK1	ENSG00000197448	0.0261059	0	0
20	45824127	45824291	TNNC2	ENSG00000101470	0	0.026087	0
14	50772468	50772948	NIN	ENSG00000100503	0.0260329	0	0
7	100431689	100432918	MEPCE	ENSG00000146834	0.00681676	0.00906841	0.00984469
4	174302186	174303702	CEP44	ENSG00000164118	0.00903272	0.0166045	0
19	10567417	10568512	CDKN2D	ENSG00000129355	0.0255552	0	0
9	35704498	35704668	TLN1	ENSG00000137076	0.00609756	0.0193305	0
5	67144796	67145143	MAST4	ENSG00000069020	0.0253073	0	0
X	101374634	101375143	BTK	ENSG00000010671	0.019224	0	0.00605374
12	48074607	48074689	SENP1	ENSG00000079387	0.00442478	0	0.0208
16	84977225	84977923	ZDHHC7	ENSG00000153786	0.0252196	0	0
6	31355592	31356166	HLA-B	ENSG00000234745	0.0249444	0	0
14	35308088	35308913	PSMA6	ENSG00000100902	0.0109953	0.0139144	0
16	31528214	31528457	AHSP	ENSG00000169877	0	0	0.0248496
11	62761660	62761794	POLR2G	ENSG00000168002	0.0245821	0	0
11	63511840	63515562	LGALS12	ENSG00000133317	0.0114914	0.00551433	0.00754127
5	94870973	94871314	MCTP1	ENSG00000175471	0	0.0245281	0
9	135881794	135882815	CAMSAP1	ENSG00000130559	0.0245079	0	0
15	66501504	66501787	RPL4	ENSG00000174444	0.00756263	0.0169406	0
1	47229351	47232166	TAL1	ENSG00000162367	0.0244965	0	0
2	218403417	218404296	CTDSP1	ENSG00000144579	0.00685714	0.00947496	0.00811006
8	132804740	132811045	PHF20L1	ENSG00000129292	0.0128669	0.00547052	0.00607248
2	174568073	174571675	WIPF1	ENSG00000115935	0.00824583	0.00495568	0.0111706
9	19423976	19424699	ACER2	ENSG00000177076	0.0121396	0.0121396	0
17	41689069	41689777	EIF1	ENSG00000173812	0.00385199	0.00487182	0.0154866
1	164560013	164563237	PBX1	ENSG00000185630	0.0104214	0.0109486	0.00269833
12	53722183	53723592	CALCOCO1	ENSG00000012822	0.00612595	0.0178497	0
X	154380019	154380233	EMD	ENSG00000102119	0	0.0239234	0
15	63712895	63713352	HERC1	ENSG00000103657	0.0224523	0.000447227	0.00097779
2	33516644	33519951	RASGRP3	ENSG00000152689	0.0186768	0.0051768	0
2	31261713	31266176	EHD3	ENSG00000013016	0.00631578	0.00515684	0.01218
9	5078444	5080228	JAK2	ENSG00000096968	0.00845947	0.00918618	0.00597684
19	39335310	39335434	GMFG	ENSG00000130755	0.00276243	0.0208599	0
14	96532649	96534490	PAPOLA	ENSG00000090060	0	0.00629676	0.017287
19	8321703	8321952	RPS28	ENSG00000233927	0	0.0235701	0
1	169380609	169382061	BLZF1	ENSG00000117475	0	0.0104536	0.0130048
1	32633727	32633950	ZBTB8OS	ENSG00000176261	0	0.00019558	0.0232558
17	3899024	3899633	P2RX1	ENSG00000108405	0.00711998	0.0136575	0.00240563
2	172489658	172491023	ITGA6	ENSG00000091409	0	0.014187	0.00894565
12	56042602	56043362	RPS26	ENSG00000197728	0.00115808	0.0219517	0
20	3912634	3916926	PANK2	ENSG00000125779	0.0102475	0.0128513	0
11	11884580	11891967	USP47	ENSG00000170242	0.00708465	0.00960529	0.00631507
X	40597664	40598680	ATP6AP2	ENSG00000182220	0.0015132	0.0130905	0.00837851
9	77210675	77212968	VPS13A	ENSG00000197969	0.0129283	0.00992259	0
5	81467041	81473699	SSBP2	ENSG00000145687	0.00665028	0.00873874	0.00741668
4	10088373	10088663	WDR1	ENSG00000071127	0.008088	0.0103524	0.00436147
2	8817716	8818694	KIDINS220	ENSG00000134313	0	0	0.0227863
3	9785425	9787005	TADA3	ENSG00000171148	0.0140925	0.00869116	0
12	111554217	111555882	ATXN2	ENSG00000204842	0.00458078	0.0121125	0.00602496
7	139936307	139953367	TBXAS1	ENSG00000059377	0.00989672	0.0127549	0
10	103438071	103438685	PDCD11	ENSG00000148843	0.00880203	0.00611189	0.00761763
1	145994800	145994928	TXNIP	ENSG00000265972	0.0224852	0	0
12	69256842	69257731	CPSF6	ENSG00000111605	0	0.0224644	0
5	139614617	139614696	UBE2D2	ENSG00000131508	0.000452694	0.00704225	0.0149254
16	66809075	66810373	NAE1	ENSG00000159593	0	0.00684337	0.0154411
3	37975894	37980741	CTDSPL	ENSG00000144677	0.00441348	0.00961575	0.00816109
2	70216292	70216403	TIA1	ENSG00000116001	0.0221864	0	0
1	170031984	170034371	KIFAP3	ENSG00000075945	0.00746676	0.0110345	0.00364177
17	7311122	7311349	EIF5A	ENSG00000132507	0.022082	0	0
1	236205250	236208049	GPR137B	ENSG00000077585	0.010369	0.0116938	0
17	67929120	67929335	BPTF	ENSG00000171634	0.0220354	0	0
2	11214463	11214839	ROCK2	ENSG00000134318	0	0	0.0219352
16	10429016	10430610	ATF7IP2	ENSG00000166669	0.00995394	0.0085362	0.00323145
12	53214606	53215292	RARG	ENSG00000172819	0.0217077	0	0
20	47628023	47633495	NCOA3	ENSG00000124151	0.00703464	0.00428183	0.0101858
6	2783561	2784323	WRNIP1	ENSG00000124535	0	0.0168864	0.00453858
11	108094987	108095529	CUL5	ENSG00000166266	0	0.0212878	0
9	112052438	112058427	SUSD1	ENSG00000106868	0.00869358	0.00481033	0.00775837
1	231274062	231275220	GNPAT	ENSG00000116906	0	0.0212091	0
4	102305111	102307435	SLC39A8	ENSG00000138821	0.00596448	0.00794776	0.00712263
17	30218337	30218796	SLC6A4	ENSG00000108576	0	0.0210109	0
1	247860712	247864704	TRIM58	ENSG00000162722	0.00512645	0.00741763	0.00845186
1	92836392	92837455	RPL5	ENSG00000122406	0.0209273	0	0
7	143382447	143382592	ZYX	ENSG00000159840	0	0.0208333	0
1	112669605	112669991	CAPZA1	ENSG00000116489	0.00547039	0.00178371	0.0135654
1	51814813	51816311	NRD1	ENSG00000078618	0.00483052	0.00932401	0.00665228
1	207049723	207050687	YOD1	ENSG00000180667	0	0	0.020735
1	161505552	161505986	FCGR2A	ENSG00000143226	0.0206721	0	0
8	18064531	18067219	ASAH1	ENSG00000104763	0.00294968	0.00923778	0.00846605
5	157816830	157817442	CLINT1	ENSG00000113282	0.020541	0	0
1	171532961	171535427	PRRC2C	ENSG00000117523	0.0203731	0	0
1	23816770	23817475	HMGCL	ENSG00000117305	0.0201607	0	0
10	5766295	5766493	GDI2	ENSG00000057608	0.0201529	0	0
8	132842875	132844155	PHF20L1	ENSG00000129292	0.0201373	0	0
10	24856995	24858391	PRTFDC1	ENSG00000099256	0.00353484	0.0154502	0.0011325
6	136622981	136637324	MAP3K5	ENSG00000197442	0.0109678	0.00906238	0
9	371566	372184	DOCK8	ENSG00000107099	0	0.0200134	0
15	66503529	66504787	RPL4	ENSG00000174444	0.00264984	0.00686882	0.0104904
18	5393478	5394676	EPB41L3	ENSG00000082397	0.00729764	0.0127033	0
10	73246176	73246687	DNAJC9	ENSG00000213551	0	0.0199804	0
2	203056508	203057325	NBEAL1	ENSG00000144426	0.00580645	0.00463692	0.0095037
15	49128094	49128701	COPS2	ENSG00000166200	0	0	0.0198282
18	46122590	46123298	HAUS1	ENSG00000152240	0.00348538	0	0.0163185
17	3930434	3935191	ATP2A3	ENSG00000074370	0.00320197	0.00814544	0.00835154
X	100700999	100701219	SYTL4	ENSG00000102362	0	0	0.0196874
13	110893263	110906032	ANKRD10	ENSG00000088448	0.010039	0.00505402	0.0045164
14	39039096	39040731	SEC23A	ENSG00000100934	0.00348779	0.0161056	0
1	35918423	35919054	AGO1	ENSG00000092847	0.0195769	0	0
2	74211866	74214078	MTHFD2	ENSG00000065911	0.00934483	0.00633217	0.00387998
20	17954117	17955364	SNX5	ENSG00000089006	0.0195351	0	0
4	73987652	73987955	PPBP	ENSG00000163736	0.00481901	0.00892285	0.00574932
21	42547140	42554061	SLC37A1	ENSG00000160190	0.00436199	0.0119957	0.00304741
6	31708134	31710025	LY6G6F	ENSG00000204424	0.00107166	0	0.0183218
10	32517975	32518415	CCDC7	ENSG00000216937	0.0193843	0	0
X	119620051	119625334	2006-09-01	ENSG00000125354	0.0089647	0	0.0103673
14	74889349	74889896	DLST	ENSG00000119689	0	0	0.0193126
15	65702511	65702872	DENND4A	ENSG00000174485	0.0103383	0.00894775	0
1	26280932	26281057	SH3BGRL3	ENSG00000142669	0.00806692	0.006704	0.00450876
20	58996801	58997602	CTSZ	ENSG00000101160	0.0192656	0	0
17	59681839	59682270	CLTC	ENSG00000141367	0	0	0.0191756
12	55726261	55726699	CD63	ENSG00000135404	0.00651441	0	0.0126332
19	32643631	32644324	ANKRD27	ENSG00000105186	0	0.0190625	0
X	101354694	101356051	BTK	ENSG00000010671	0.0111252	0.0033103	0.00461554
X	154781313	154781599	MPP1	ENSG00000130830	0.00926508	0.00618273	0.0035791
15	63747083	63747723	HERC1	ENSG00000103657	0	0.0189956	0
1	51447105	51448045	EPS15	ENSG00000085832	0.00334111	0.00741339	0.00822182
3	88058223	88058814	CGGBP1	ENSG00000163320	0.00932488	0.00143999	0.00820695
1	40059458	40060066	CAP1	ENSG00000131236	0.00610511	0.00942173	0.00340608
19	49497325	49497519	RPS11	ENSG00000142534	0.00917431	0.00162778	0.00798722
3	56627741	56628491	FAM208A	ENSG00000163946	0.00713026	0.003367	0.00826987
5	87379850	87380508	RASA1	ENSG00000145715	0	0.00262562	0.0160633
20	5189186	5189734	CDS2	ENSG00000101290	0	0.0186614	0
15	43021375	43022701	UBR1	ENSG00000159459	0.00765373	0	0.0109725
6	41937394	41940369	CCND3	ENSG00000112576	0.00720011	0.0036025	0.00780637
17	30218931	30221615	SLC6A4	ENSG00000108576	0.0112143	0	0.00733496
17	75042277	75042528	ATP5H	ENSG00000167863	0	0.0185298	0
7	127375034	127377185	ZNF800	ENSG00000048405	0.0185202	0	0
10	131968569	131970637	BNIP3	ENSG00000176171	0.0185044	0	0
17	44262726	44262851	SLC4A1	ENSG00000004939	0	0	0.0184922
1	154323119	154323240	AQP10	ENSG00000143595	0	0	0.0184887
6	30147209	30147519	TRIM40	ENSG00000204614	0	0.0184697	0
2	127764979	127765173	WDR33	ENSG00000136709	0.0184653	0	0
16	71923380	71924768	IST1	ENSG00000182149	0.00512924	0.0131973	0
22	39313310	39313633	RPL3	ENSG00000100316	0.0182657	0	0
10	60878058	60886111	RHOBTB1	ENSG00000072422	0.0100148	0.00171697	0.00653008
8	55950557	55950680	LYN	ENSG00000254087	0.0070922	0.00135962	0.00980392
1	25338456	25340473	TMEM50A	ENSG00000183726	0.00616868	0.00589955	0.00614513
12	101908363	101914173	DRAM1	ENSG00000136048	0.00344236	0.005412	0.00935281
8	109452280	109452717	PKHD1L1	ENSG00000205038	0.0181945	0	0
21	37486614	37490174	DYRK1A	ENSG00000157540	0.0108469	0.00666305	0.000680288
9	132989907	132990871	GFI1B	ENSG00000165702	0.00776062	0.00684564	0.00357441
11	68576043	68583042	PPP6R3	ENSG00000110075	0.0097417	0.00161405	0.00679752
14	49799678	49800419	NEMF	ENSG00000165525	0.00258272	0.0100217	0.00554625
20	47227281	47229725	ZMYND8	ENSG00000101040	0.0024714	0.00537285	0.0102674
1	154550469	154550937	UBE2Q1	ENSG00000160714	0	0.0146852	0.00341933
9	90844315	90845433	SYK	ENSG00000165025	0.0180907	0	0
5	39137720	39138656	FYB	ENSG00000082074	0.0100166	0.00468254	0.00334137
14	50921067	50923968	PYGL	ENSG00000100504	0.00566451	0.00561928	0.00670341
X	101145199	101146152	CENPI	ENSG00000102384	0	0.0179444	0
20	3934201	3934993	RNF24	ENSG00000101236	0.0095327	0	0.00835447
5	91374276	91374921	ARRDC3	ENSG00000113369	0	0.0178465	0
2	128170390	128171204	UGGT1	ENSG00000136731	0.0104351	0.00735413	0
2	219282929	219283132	DNAJB2	ENSG00000135924	0.00976498	0.00799543	0
3	69195141	69195230	FRMD4B	ENSG00000114541	0.00724988	0	0.0104384
9	90877780	90878763	SYK	ENSG00000165025	0.0176678	0	0
1	67686587	67687660	GADD45A	ENSG00000116717	0.011699	0.00589722	0
7	129167560	129167772	TSPAN33	ENSG00000158457	0.00553269	0.00331289	0.00873555
14	50588078	50590940	ATL1	ENSG00000198513	0.00186041	0.00690616	0.00879297
14	50593896	50595575	ATL1	ENSG00000198513	0.00565982	0.00484024	0.00699093
11	128807239	128809156	FLI1	ENSG00000151702	0.0111486	0	0.00622972
22	26536486	26540788	TPST2	ENSG00000128294	0.00884075	0.00337287	0.00515919
17	44381061	44383492	ITGA2B	ENSG00000005961	0.00320325	0.0100184	0.00413629
17	64003964	64005106	ICAM2	ENSG00000108622	0.00751434	0	0.00983946
3	120670532	120674900	HGD	ENSG00000113924	0.0173491	0	0
17	29667223	29671934	SSH2	ENSG00000141298	0.00394767	0.00473037	0.00863175
10	80155912	80157640	ANXA11	ENSG00000122359	0.00315526	0.00348801	0.0106366
5	179705852	179706257	CANX	ENSG00000127022	0	0.0167382	0.000527148
17	68436479	68444492	WIPI1	ENSG00000070540	0.00626698	0.00577811	0.0051451
3	127721163	127722429	MGLL	ENSG00000074416	0.00764862	0.00952381	0
10	96559736	96561977	TM9SF3	ENSG00000077147	0.00391679	0.00467764	0.00854613
5	139325662	139326162	MATR3	ENSG00000015479	0	0	0.0170512
19	6904182	6906432	EMR1	ENSG00000174837	0.0170009	0	0
14	68885575	68890138	ACTN1	ENSG00000072110	0.00337892	0.00421188	0.00940021
20	9516361	9518039	LAMP5	ENSG00000125869	0.00107797	0.0158324	0
16	85077632	85078414	KIAA0513	ENSG00000135709	0.0167693	0	0
2	61257108	61257203	USP34	ENSG00000115464	0	0.0167095	0
14	96537060	96542242	PAPOLA	ENSG00000090060	0.0108125	0.00582674	0
10	117270190	117270329	SLC18A2	ENSG00000165646	0	0	0.016632
13	45396015	45397257	SLC25A30	ENSG00000174032	0	0.0166094	0
9	19086782	19087090	HAUS6	ENSG00000147874	0.0107401	0.00582194	0
3	56627145	56627581	FAM208A	ENSG00000163946	0.00334225	0	0.013175
6	31666903	31667867	CSNK2B-LY6G5B-1181	ENSG00000263020	0	0.00115607	0.0153472
11	11905548	11920155	USP47	ENSG00000170242	0	0.0129493	0.00352252
12	106314493	106318343	TCP11L2	ENSG00000166046	0	0.0090834	0.00737886
13	95074324	95075431	ABCC4	ENSG00000125257	0.00638448	0.00254058	0.00750927
7	139953456	139955458	TBXAS1	ENSG00000059377	0	0.0164258	0
11	70407591	70409830	CTTN	ENSG00000085733	0.00589889	0.00705641	0.00344192
3	49324763	49324893	USP4	ENSG00000114316	0.0163934	0	0
22	27896626	27897129	PITPNB	ENSG00000180957	0.0163868	0	0
1	114718745	114719578	CSDE1	ENSG00000009307	0.00450919	0	0.0118508
4	48113309	48114347	TXK	ENSG00000074966	0.00544201	0.0109044	0
17	7581066	7581377	CD68	ENSG00000129226	0.00820092	0.00814474	0
10	101799455	101800241	MGEA5	ENSG00000198408	0	0.00732828	0.00899269
20	9444030	9444177	PLCB4	ENSG00000101333	0	0.0163185	0
17	51192280	51192781	MBTD1	ENSG00000011258	0	0	0.0163179
5	176969706	176970741	UIMC1	ENSG00000087206	0.00712056	0.000386615	0.00879479
8	17280155	17280238	VPS37A	ENSG00000155975	0	0.00464172	0.0116585
14	103338893	103339171	EIF5	ENSG00000100664	0	0.0162731	0
20	17950207	17950290	SNX5	ENSG00000089006	0.0162639	0	0
X	11179452	11182062	ARHGAP6	ENSG00000047648	0.00453974	0.00424184	0.00744788
1	42807500	42816430	CCDC23	ENSG00000177868	0.00571322	0.00682922	0.00366012
6	136659378	136669282	MAP3K5	ENSG00000197442	0	0.00722456	0.00897472
17	3905367	3916088	P2RX1	ENSG00000108405	0.016163	0	0
1	214332192	214334199	SMYD2	ENSG00000143499	0	0	0.0161443
3	138284526	138289047	ARMC8	ENSG00000114098	0.00694444	0.00481603	0.00428214
15	58912610	58913498	SLTM	ENSG00000137776	0.00775194	0.00608252	0.00219362
18	54888118	54889223	RAB27B	ENSG00000041353	0.00692749	0.00427145	0.00475732
6	144522171	144523015	UTRN	ENSG00000152818	0	0.0158905	0
8	109441379	109442006	PKHD1L1	ENSG00000205038	0	0.0158664	0
6	36076608	36095986	MAPK14	ENSG00000112062	0.0105147	0.00529051	0
5	139623461	139626755	UBE2D2	ENSG00000131508	0.00179584	0.00401648	0.00999082
2	101002808	101004157	RPL31	ENSG00000071082	0.00881709	0.00410895	0.00285203
17	57980786	57981872	VEZF1	ENSG00000136451	0.0156613	0	0
1	186893159	186894097	PLA2G4A	ENSG00000116711	0.00499296	0.00348183	0.00718325
2	181919446	181920596	SSFA2	ENSG00000138434	0.0156213	0	0
3	150624899	150627009	SELT	ENSG00000198843	0.00360085	0.0075889	0.00440986
8	109440852	109441274	PKHD1L1	ENSG00000205038	0.0155696	0	0
1	247868063	247875899	TRIM58	ENSG00000162722	0.00600465	0.00448527	0.00503916
9	33113586	33113773	B4GALT1	ENSG00000086062	0	0.0154946	0
2	277085	277226	ACP1	ENSG00000143727	0	0.0153846	0
13	20058704	20059446	ZMYM2	ENSG00000121741	0.0152897	0	0
19	48966406	48966582	FTL	ENSG00000087086	0.00139401	0.0046721	0.00921989
11	104951098	104951895	CASP4	ENSG00000196954	0	0.0057996	0.00946958
15	78173839	78174384	ACSBG1	ENSG00000103740	0.0152276	0	0
11	6608211	6608393	ILK	ENSG00000166333	0.000977923	0.0141921	0
X	154380367	154380752	EMD	ENSG00000102119	0	0.0151606	0
3	130959341	130963970	ATP2C1	ENSG00000017260	0.00259123	0.0103557	0.00217989
15	49011863	49012647	SECISBP2L	ENSG00000138593	0.0151198	0	0
20	441689	441856	TBC1D20	ENSG00000125875	0.0150565	0	0
1	225410416	225411336	LBR	ENSG00000143815	0.0150449	0	0
1	93216746	93217737	CCDC18	ENSG00000122483	0.0076672	0.0073489	0
2	134939062	134942611	CCNT2	ENSG00000082258	0.0149654	0	0
17	4886626	4887109	MINK1	ENSG00000141503	0.013589	0	0.00136612
X	13734185	13734524	TRAPPC2	ENSG00000196459	0.0149487	0	0
9	105364720	105365482	SLC44A1	ENSG00000070214	0.00494977	0.00997783	0
17	44385209	44385285	ITGA2B	ENSG00000005961	0.00507614	0.00980392	0
13	102623040	102627011	TPP2	ENSG00000134900	0.00408261	0.00450217	0.00625939
6	24415163	24416396	MRS2	ENSG00000124532	0	0.0147931	0
5	131719417	131730903	FNIP1	ENSG00000217128	0.0147801	0	0
3	130979419	130980581	ATP2C1	ENSG00000017260	0.0055663	0	0.00918926
18	23464112	23464205	RIOK3	ENSG00000101782	0.00682594	0.00518135	0.00273561
2	85322741	85324914	TGOLN2	ENSG00000152291	0.00297177	0	0.0117641
17	67136198	67137930	HELZ	ENSG00000198265	0	0.0147332	0
1	151366904	151368198	SELENBP1	ENSG00000143416	0	0.014701	0
14	54957204	54957591	WDHD1	ENSG00000198554	0	0.0146763	0
6	157940974	157942790	SNX9	ENSG00000130340	0	0	0.0146583
3	120647052	120647876	HGD	ENSG00000113924	0.0146471	0	0
8	42401836	42405432	VDAC3	ENSG00000078668	0.00827358	0.0018921	0.00446585
3	160417956	160419357	SMC4	ENSG00000113810	0.0145504	0	0
4	176327277	176328197	SPCS3	ENSG00000129128	0.0025959	0	0.0118669
4	155794086	155795340	GUCY1B3	ENSG00000061918	0.00339973	0.00605072	0.00500342
2	128160591	128161137	UGGT1	ENSG00000136731	0.0144272	0	0
11	128809204	128810458	FLI1	ENSG00000151702	0.0144193	0	0
16	81701800	81702621	CMIP	ENSG00000153815	0.0105015	0	0.00390145
X	65736925	65737177	MSN	ENSG00000147065	0	0.00498535	0.00937541
1	43346629	43346791	MPL	ENSG00000117400	0	0.0143585	0
1	236862343	236863453	MTR	ENSG00000116984	0	0.0143369	0
1	155910506	155910655	RIT1	ENSG00000143622	0.0142857	0	0
X	152918154	152918982	ZNF185	ENSG00000147394	0.0142609	0	0
13	28659187	28662409	POMP	ENSG00000132963	0	0.0142421	0
9	122996605	122997258	RABGAP1	ENSG00000011454	0	0.0142357	0
15	30968010	30974313	MTMR10	ENSG00000166912	0.00651875	0.00551526	0.00220114
1	246776684	246776933	KIF28P	ENSG00000223519	0.00997238	0.0042315	0
4	77055380	77055961	CCNI	ENSG00000118816	0.00590161	0.00519732	0.00306818
10	1078003	1080010	WDR37	ENSG00000047056	0.00492178	0.00510417	0.00411311
15	51451697	51453549	DMXL2	ENSG00000104093	0	0.0140946	0
1	165651087	165651977	MGST3	ENSG00000143198	0.00275638	0.00516319	0.00616656
16	4845153	4846173	GLYR1	ENSG00000140632	0.0140845	0	0
2	172476513	172479640	ITGA6	ENSG00000091409	0.00722999	0.00685041	0
10	23002055	23003245	ARMC3	ENSG00000165309	0	0.0140649	0
1	114595873	114599273	DENND2C	ENSG00000175984	0	0.0140623	0
9	96246590	96249750	HSD17B3	ENSG00000130948	0.00765818	0.00639819	0
10	239525	240055	ZMYND11	ENSG00000015171	0.0140531	0	0
5	122799855	122801868	SNX2	ENSG00000205302	0	0.00615745	0.0078934
16	75648552	75654272	TERF2IP	ENSG00000166848	0.0135824	0	0.000455967
16	8916556	8917025	USP7	ENSG00000187555	0	0.0139635	0
6	79202389	79203579	HMGN3	ENSG00000118418	0.013955	0	0
1	7773511	7777159	VAMP3	ENSG00000049245	0.0139483	0	0
6	125882551	125885158	NCOA7	ENSG00000111912	0.00666956	0.00727192	0
14	92093318	92093745	ATXN3	ENSG00000066427	0	0	0.0139211
14	81427212	81427300	STON2	ENSG00000140022	0.0139064	0	0
18	41993341	41995889	PIK3C3	ENSG00000078142	0.00425532	0.00961368	0
8	109479639	109479990	PKHD1L1	ENSG00000205038	0.0128103	0	0.00101898
17	68433575	68434555	WIPI1	ENSG00000070540	0.00466803	0.00310015	0.00605612
12	32731511	32731853	DNM1L	ENSG00000087470	0	0.0138126	0
3	23889259	23890508	UBE2E1	ENSG00000170142	0.00761624	0.00619275	0
2	88804450	88804786	ANKRD36BP2	ENSG00000230006	0.0137948	0	0
8	109445645	109448142	PKHD1L1	ENSG00000205038	0.00425666	0	0.0095185
4	99949386	99949662	H2AFZ	ENSG00000164032	0	0.0137712	0
1	244858841	244859274	HNRNPU	ENSG00000153187	9.45537e-05	0.0136576	0
8	109443116	109443675	PKHD1L1	ENSG00000205038	0	0	0.0137429
1	169954110	169961045	KIFAP3	ENSG00000075945	0.00468462	0.00192518	0.00710167
5	39134349	39134854	FYB	ENSG00000082074	0.00325093	0.00500626	0.0054535
4	89951751	89952996	MMRN1	ENSG00000138722	0.00488545	0.00379794	0.00498834
4	17814998	17815273	NCAPG	ENSG00000109805	0	0.0136476	0
X	132063489	132068214	STK26	ENSG00000134602	0.00483988	0.00276396	0.00603965
4	155802579	155803623	GUCY1B3	ENSG00000061918	0.00160578	0.00976824	0.00225153
8	109454852	109456261	PKHD1L1	ENSG00000205038	0.00505187	0.00855866	0
14	50914815	50915335	PYGL	ENSG00000100504	0.00798889	0.00561535	0
7	152194261	152194439	KMT2C	ENSG00000055609	0.00521641	0.00591716	0.00244499
9	90862344	90864588	SYK	ENSG00000165025	0.0082131	0	0.00525425
17	50668919	50669139	ABCC3	ENSG00000108846	0.0133333	0	0
16	23836348	23837374	PRKCB	ENSG00000166501	0.00425777	0.00906608	0
14	72518537	72536185	RGS6	ENSG00000182732	0.00182437	0.00638412	0.0050946
15	89888632	89889048	AP3S2	ENSG00000157823	0.0132952	0	0
X	100676176	100678390	SYTL4	ENSG00000102362	0.0105467	0.00274199	0
17	47619164	47619736	NPEPPS	ENSG00000141279	0.0132799	0	0
10	97437275	97437699	EXOSC1	ENSG00000171311	0.00822029	0.00488801	0.000141523
21	36337006	36337731	MORC3	ENSG00000159256	0.0131744	0	0
17	44375111	44375590	ITGA2B	ENSG00000005961	0.0131735	0	0
17	47253940	47274418	ITGB3	ENSG00000259207	0.0131717	0	0
17	3903631	3903927	P2RX1	ENSG00000108405	0.00888956	0.00425532	0
12	118034358	118034985	WSB2	ENSG00000176871	0.0130961	0	0
16	11776358	11776451	ZC3H7A	ENSG00000122299	0.00765184	0	0.00541167
8	17280297	17280374	VPS37A	ENSG00000155975	0.00261517	0.00471014	0.00567438
9	35698505	35698616	TLN1	ENSG00000137076	0	0.012987	0
15	78490526	78490618	IREB2	ENSG00000136381	0.012963	0	0
8	132798860	132803818	PHF20L1	ENSG00000129292	0.00269076	0.00462451	0.00560985
15	44620403	44621758	SPG11	ENSG00000104133	0.0129121	0	0
5	149496860	149505446	CSNK1A1	ENSG00000113712	0.00574377	0.00259245	0.00454165
2	200860215	200861237	CLK1	ENSG00000013441	0	0.0128491	0
2	230817897	230818515	CAB39	ENSG00000135932	0.00562717	0.00410277	0.00304144
4	73998095	73998205	CXCL5	ENSG00000163735	0.00413179	0.000812526	0.00782293
1	51836212	51840225	NRD1	ENSG00000078618	0.004	0.00627138	0.00247807
6	2779492	2783405	WRNIP1	ENSG00000124535	0.0029841	0.00464144	0.00511399
19	17162466	17162987	MYO9B	ENSG00000099331	0.0127194	0	0
6	31731003	31732216	CLIC1	ENSG00000213719	0.00591157	0.00186143	0.00493997
17	42217464	42218150	STAT5B	ENSG00000173757	0	0.0126924	0
9	77321746	77323066	VPS13A	ENSG00000197969	0.0126868	0	0
12	123265322	123267184	CDK2AP1	ENSG00000111328	0.00379524	0.00380516	0.00507372
12	121327231	121328315	ANAPC5	ENSG00000089053	0.00862341	0.00403907	0
20	45892880	45893219	CTSA	ENSG00000064601	0.00444444	0.00675353	0.00146317
8	22069518	22069880	DMTN	ENSG00000158856	0.00466418	0	0.00798497
17	42329457	42329553	STAT3	ENSG00000168610	0	0	0.0126292
8	109435354	109436337	PKHD1L1	ENSG00000205038	0.00323089	0.00938114	0
3	168043529	168044827	GOLIM4	ENSG00000173905	0.00630063	0.0062908	0
4	1740002	1740825	TACC3	ENSG00000013810	0	0.0125869	0
17	58083683	58087081	DYNLL2	ENSG00000264364	0.0125191	0	0
X	15852524	15854687	AP1S2	ENSG00000182287	0.00250185	0.00346288	0.00655223
1	147285487	147286297	CHD1L	ENSG00000131778	0	0.0124676	0
8	67257816	67258084	ARFGEF1	ENSG00000066777	0.0124402	0	0
5	98879728	98881075	CHD1	ENSG00000153922	0	0.0124338	0
X	101624218	101624479	ARMCX3	ENSG00000102401	0	0	0.0124185
1	224431781	224433683	WDR26	ENSG00000162923	0	0.0101524	0.00226562
11	34090289	34090528	CAPRIN1	ENSG00000135387	0.0123989	0	0
8	85268627	85281229	CA13	ENSG00000185015	0.00219606	0.00477901	0.00540047
20	37203960	37204766	RPN2	ENSG00000118705	0	0.00466822	0.00770626
20	37061269	37062083	RBL1	ENSG00000080839	0.000509487	0.00527447	0.00657342
1	31793428	31793746	SPOCD1	ENSG00000134668	0.0123335	0	0
6	42822063	42822795	GLTSCR1L	ENSG00000112624	0.00550964	0.00681252	0
5	87389527	87390799	RASA1	ENSG00000145715	0.0122619	0	0
17	3899761	3903201	P2RX1	ENSG00000108405	0.00184723	0.0031201	0.00727221
1	169594877	169595924	SELP	ENSG00000174175	0.00657338	0	0.00565886
15	39588699	39588958	THBS1	ENSG00000137801	0	0.0104464	0.00177611
2	238184113	238185180	ILKAP	ENSG00000132323	0.00191373	0.00225069	0.00804682
2	33300573	33301521	LTBP1	ENSG00000049323	0.00160485	0.00571818	0.00484845
10	92504897	92506441	IDE	ENSG00000119912	0	0	0.0121708
7	139962233	140007090	TBXAS1	ENSG00000059377	0.00760513	0.00455414	0
3	149068335	149071251	HLTF	ENSG00000071794	0.0121539	0	0
6	31269385	31269492	HLA-C	ENSG00000204525	0	0.0121513	0
14	50761911	50763825	NIN	ENSG00000100503	0.0070967	0	0.00505138
2	134946146	134947735	CCNT2	ENSG00000082258	0.0121447	0	0
4	83469151	83470202	FAM175A	ENSG00000163322	0.00617363	0.00595405	0
14	50482416	50485577	MAP4K5	ENSG00000012983	0.00397472	0.00601022	0.00209584
7	17873616	17875479	SNX13	ENSG00000071189	0	0.00734359	0.00469988
1	9936627	9942623	LZIC	ENSG00000162441	0.00268017	1.29492e-05	0.00932129
3	151164042	151165419	MED12L	ENSG00000144893	0.01201	0	0
1	160296149	160297342	COPA	ENSG00000122218	0	0	0.0119907
3	133586722	133587158	CDV3	ENSG00000091527	0.011983	0	0
1	169368342	169369472	BLZF1	ENSG00000117475	0.00690388	0.00506986	0
7	77929327	77937709	PHTF2	ENSG00000006576	0.00661032	0	0.00535446
3	71684728	71690009	EIF4E3	ENSG00000163412	0	0.00417091	0.0077863
5	87374320	87374839	RASA1	ENSG00000145715	0.0119456	0	0
3	138223531	138223635	ARMC8	ENSG00000114098	0	0	0.0119048
14	50645014	50665178	SAV1	ENSG00000151748	0.00359858	0.00281335	0.00546917
12	26657892	26658010	ITPR2	ENSG00000123104	0.0118407	0	0
5	141576871	141577474	DIAPH1	ENSG00000131504	0.00397808	0.00785962	0
14	75003699	75004736	EIF2B2	ENSG00000119718	0	0.0118213	0
3	155936510	155937590	GMPS	ENSG00000163655	0.0118212	0	0
2	218238850	218239390	ARPC2	ENSG00000163466	0.00261076	0.00557899	0.00362751
10	131973118	131973792	BNIP3	ENSG00000176171	0.0118067	0	0
1	165649964	165651013	MGST3	ENSG00000143198	0.00453256	0.0038106	0.00345973
9	35699461	35699973	TLN1	ENSG00000137076	0.00637228	0.00325592	0.00217091
2	71405642	71406127	ZNF638	ENSG00000075292	0.00891972	0.0028191	0
3	113788875	113789731	ATP6V1A	ENSG00000114573	0.0116939	0	0
22	25714570	25718244	ADRBK2	ENSG00000100077	0.00913826	0.00253825	0
17	67928601	67928958	BPTF	ENSG00000171634	0.00499237	0.00668338	0
4	48851975	48857212	OCIAD1	ENSG00000109180	0.0038331	0.00339009	0.00442187
1	65610106	65610213	LEPR	ENSG00000116678	0.0116279	0	0
4	155804747	155805102	GUCY1B3	ENSG00000061918	0.00227226	0.0034454	0.00590516
14	50665619	50667873	SAV1	ENSG00000151748	0.00328454	0.00341619	0.00490657
15	30942072	30942889	MTMR10	ENSG00000166912	0.00146648	0.00874277	0.00137495
9	15490124	15506560	PSIP1	ENSG00000164985	0.0115496	0	0
17	68427253	68428828	WIPI1	ENSG00000070540	0.00545002	0.00608305	0
5	36955637	36958103	NIPBL	ENSG00000164190	0.00815283	0.00335286	0
10	119425085	119430374	GRK5	ENSG00000198873	0.00353321	0.00440952	0.00355383
14	96535999	96536975	PAPOLA	ENSG00000090060	0	0	0.0114838
19	7639100	7639730	STXBP2	ENSG00000076944	0.00363331	0.00199912	0.00579467
3	69193873	69195021	FRMD4B	ENSG00000114541	0.00257979	0.00239297	0.00645216
12	25102241	25103836	LRMP	ENSG00000118308	0.00693667	0.00446647	0
10	35031386	35031490	CUL2	ENSG00000108094	0.0113589	0	0
14	32152528	32154620	ARHGAP5	ENSG00000100852	0.000334015	0.00337474	0.00762631
19	9535279	9536207	ZNF426	ENSG00000130818	0	0.0113086	0
10	1217119	1233693	ADARB2	ENSG00000185736	0	0.0112948	0
18	45991983	45992105	PSTPIP2	ENSG00000152229	0.00308569	0.00319844	0.00499722
8	109449487	109450974	PKHD1L1	ENSG00000205038	0	0	0.0112685
14	50345058	50359027	CDKL1	ENSG00000100490	0	0.0112549	0
10	121924329	121927843	ATE1	ENSG00000107669	0	0	0.0112448
8	130126089	130127926	ASAP1	ENSG00000153317	0.0035138	0	0.00772875
5	76674036	76674476	IQGAP2	ENSG00000145703	0	0	0.0112417
18	49491445	49491531	RPL17-C18orf32	ENSG00000215472	0	0.011236	0
1	155378548	155380042	ASH1L	ENSG00000116539	0.00406616	0.00712346	0
9	35704174	35704331	TLN1	ENSG00000137076	0.000336655	0.0108487	0
14	72459683	72465757	RGS6	ENSG00000182732	0.00684123	0.00244823	0.001856
8	70637903	70638547	LACTB2	ENSG00000147592	0	0.0111217	0
13	114243348	114243855	CDC16	ENSG00000130177	0	0	0.0111189
10	72859347	72860422	MCU	ENSG00000156026	0.004526	0.00658436	0
1	23056038	23057483	KDM1A	ENSG00000004487	0.0110888	0	0
6	154808798	154810014	SCAF8	ENSG00000213079	0.0110701	0	0
2	70215494	70216207	TIA1	ENSG00000116001	0.00850773	0.00253902	0
6	87681763	87701449	AKIRIN2	ENSG00000135334	0.00665758	0.00438802	0
5	66014725	66021321	ERBB2IP	ENSG00000112851	0.0043973	0.00389433	0.00274973
19	16555397	16566531	SLC35E1	ENSG00000127526	0.00521129	0.0058183	0
13	102880212	102881087	METTL21EP	ENSG00000250878	0.00432523	0	0.00669856
13	40943144	40943841	ELF1	ENSG00000120690	0.00799394	0.00226798	0.000759812
1	93549426	93550946	FNBP1L	ENSG00000137942	0	0	0.0110152
21	39276213	39277250	BRWD1	ENSG00000185658	0.00536393	0.00564789	0
2	168129606	168129709	STK39	ENSG00000198648	0.0110011	0	0
2	175118118	175118250	ATF2	ENSG00000115966	0.00304584	0	0.00793804
X	30724181	30728731	GK	ENSG00000198814	0.0071709	0.00378199	0
1	7962875	7965323	PARK7	ENSG00000116288	0.00331333	0.00409101	0.00354298
14	95140759	95141153	DICER1	ENSG00000100697	0	0.0109466	0
15	40645772	40646986	CASC5	ENSG00000137812	0.00438227	0.00652955	0
3	155549958	155554075	PLCH1	ENSG00000114805	0.00498692	0.00294913	0.00293746
2	9999029	10000592	GRHL1	ENSG00000134317	0.0031346	0.00389194	0.00383531
14	102508549	102508640	ANKRD9	ENSG00000156381	0.0108548	0	0
X	44248410	44248802	EFHC2	ENSG00000183690	0	0.0108286	0
10	23003414	23006883	ARMC3	ENSG00000165309	0.00308859	0.00238693	0.00533944
12	89421257	89425160	POC1B	ENSG00000139323	0.00389981	0.00344597	0.00346559
14	67620088	67620893	ARG2	ENSG00000081181	0	0.0108095	0
3	9977050	9977388	EMC3	ENSG00000125037	0.00320418	0.00266642	0.00493624
8	123140901	123142261	TBC1D31	ENSG00000156787	0.0107904	0	0
9	96336784	96343903	SLC35D2	ENSG00000130958	0.00268624	0.00445504	0.00362808
6	122445179	122446773	SERINC1	ENSG00000111897	0	0.0107419	0
12	122127362	122127882	MLXIP	ENSG00000175727	0.0107317	0	0
12	98544537	98544950	TMPO	ENSG00000120802	0	0	0.0107119
1	160312018	160313084	COPA	ENSG00000122218	0.00767424	0	0.00303459
6	30157054	30157368	TRIM10	ENSG00000204613	0	0	0.0106927
6	80127624	80129160	BCKDHB	ENSG00000083123	0.0106723	0	0
1	147294517	147295430	CHD1L	ENSG00000131778	0.00319744	0	0.00746269
6	20482920	20486688	E2F3	ENSG00000112242	0.00758892	0.00131116	0.00174745
5	88761328	88804597	MEF2C	ENSG00000081189	0.0031601	0.00284318	0.00463761
X	47585015	47585204	TIMP1	ENSG00000102265	0.00285714	0.00672646	0.00105014
14	72476840	72478267	RGS6	ENSG00000182732	0.00179315	0.00386029	0.00497738
3	158671019	158672349	LXN	ENSG00000079257	0	0.0106296	0
2	134317605	134318649	MGAT5	ENSG00000152127	0.00313945	0.00527187	0.00218021
9	5073785	5077452	JAK2	ENSG00000096968	0.00696021	0.00354123	8.28809e-05
14	50342222	50344985	CDKL1	ENSG00000100490	0	0.0105795	0
3	171085229	171087341	TNIK	ENSG00000154310	0.00668332	0.0038773	0
X	154359905	154359989	FLNA	ENSG00000196924	0.000252525	0.0102881	0
2	9334813	9335092	ASAP2	ENSG00000151693	0	0.0105263	0
2	63962443	63965834	VPS54	ENSG00000143952	0.00537398	0.00389565	0.00124806
10	96944245	96949007	LCOR	ENSG00000196233	0.00229485	0.00420416	0.00400849
6	36498486	36499872	STK38	ENSG00000112079	0.0104926	0	0
22	19465274	19467872	UFD1L	ENSG00000070010	0	0.00621259	0.00427559
8	38110467	38110738	ASH2L	ENSG00000129691	0.0103172	0.000154416	0
13	110910770	110914724	ANKRD10	ENSG00000088448	0	0.0104597	0
19	10635073	10635162	SLC44A2	ENSG00000129353	0	0	0.0104384
5	170293372	170297533	LCP2	ENSG00000043462	0	0.0104381	0
8	109396137	109398458	PKHD1L1	ENSG00000205038	0.00322383	0.00301069	0.00420123
1	35914001	35914183	AGO1	ENSG00000092847	0.0104279	0	0
X	46651223	46651315	SLC9A7	ENSG00000065923	0.0104224	0	0
17	77205346	77206228	SEC14L1	ENSG00000129657	0	0.0104199	0
11	2951809	2954526	NAP1L4	ENSG00000205531	0.00111526	0.00532458	0.00397952
15	39250863	39251947	C15orf54	ENSG00000175746	0.00411327	0.00296046	0.00331039
16	74462630	74463355	GLG1	ENSG00000090863	0.0103806	0	0
3	157261370	157265525	VEPH1	ENSG00000197415	0.00257373	0.00603493	0.0017718
1	51461150	51463672	EPS15	ENSG00000085832	0.00168739	0.00312032	0.00555616
17	51202935	51203139	MBTD1	ENSG00000011258	0.00111328	0.000610045	0.00862344
22	25678915	25685169	ADRBK2	ENSG00000100077	0.00216805	0.0045942	0.00358201
X	132072361	132072812	STK26	ENSG00000134602	0.000708115	0.009633	0
5	67153580	67160455	MAST4	ENSG00000069020	0	0.007612	0.00272322
9	15466859	15468629	PSIP1	ENSG00000164985	0	0.0103261	0
9	35706551	35706767	TLN1	ENSG00000137076	0	0.0103093	0
7	92213979	92214610	KRIT1	ENSG00000001631	0	0.010306	0
2	39336967	39337525	MAP4K3	ENSG00000011566	0.0102944	0	0
8	17195624	17197581	ZDHHC2	ENSG00000104219	0	0	0.0102684
5	173949597	173949959	CPEB4	ENSG00000113742	0	0.010243	0
6	144514037	144514649	UTRN	ENSG00000152818	0	0.0102173	0
10	24596043	24596739	ARHGAP21	ENSG00000107863	0.00242436	0.00482453	0.00296581
9	108977048	108979280	CTNNAL1	ENSG00000119326	0.00687138	0.00329785	0
10	109880238	109880841	XPNPEP1	ENSG00000108039	0.00429651	0	0.00586756
16	20737956	20738896	THUMPD1	ENSG00000066654	0	0.0101433	0
11	33141762	33141884	CSTF3	ENSG00000176102	0	0.010101	0
14	103339333	103339638	EIF5	ENSG00000100664	0.0100671	0	0
6	26115135	26123514	HIST1H2BC	ENSG00000180596	0.0043066	0.00213431	0.0036235
2	144424867	144429768	ZEB2	ENSG00000169554	0.00289842	0.002251	0.00490199
21	42559089	42562077	SLC37A1	ENSG00000160190	0.00467617	0	0.00536221
8	41684690	41686151	ANK1	ENSG00000029534	0	0	0.0100293
3	193255789	193262969	HRASLS	ENSG00000127252	0.00534696	0.00242496	0.00223857
10	68747275	68747373	CCAR1	ENSG00000060339	0	0	0.01
22	19720238	19720319	2005-09-01	ENSG00000184702	0	0.01	0
11	17145731	17145862	PIK3C2A	ENSG00000011405	0.01	0	0
18	23477086	23477178	RIOK3	ENSG00000101782	0	0.0037037	0.00625
19	7642536	7642765	STXBP2	ENSG00000076944	0.00994575	0	0
17	44384354	44384537	ITGA2B	ENSG00000005961	0.00268817	0	0.00724638
11	120446508	120446947	ARHGEF12	ENSG00000196914	0.00345562	0.00250066	0.00396858
5	168564065	168566012	PANK3	ENSG00000120137	0.0033911	0	0.00652772
9	125149921	125153532	PPP6C	ENSG00000119414	0.00576468	0.00260327	0.00153448
4	169713295	169719906	CLCN3	ENSG00000109572	0.00275357	0.00343905	0.00370577
1	77722196	77723330	USP33	ENSG00000077254	0	0.00988548	0
4	155795457	155796376	GUCY1B3	ENSG00000061918	0.00276159	0.00128182	0.00580231
1	26282937	26284141	UBXN11	ENSG00000158062	0.00981341	0	0
8	70162854	70163464	NCOA2	ENSG00000140396	0.000185151	0.000294031	0.00932401
1	25454382	25456652	TMEM57	ENSG00000204178	0	0.00979848	0
13	48079975	48081644	MED4	ENSG00000136146	0	0.00344507	0.00633631
16	85081392	85086643	KIAA0513	ENSG00000135709	0.00499667	0.00391807	0.00085567
17	77203658	77205275	SEC14L1	ENSG00000129657	0.00257138	0.00719736	0
8	108229195	108234997	EIF3E	ENSG00000104408	0.00241641	0.00389821	0.00341142
11	47285590	47286432	MADD	ENSG00000110514	0.00970995	0	0
X	100686781	100687066	SYTL4	ENSG00000102362	0.00969529	0	0
10	89247649	89251736	LIPA	ENSG00000107798	0.00213023	0.00419439	0.0033268
17	29477706	29478250	TAOK1	ENSG00000160551	0	0.00960624	0
12	111509998	111510384	ATXN2	ENSG00000204842	0	0.00959071	0
11	126264044	126264190	SRPR	ENSG00000182934	0.00958222	0	0
22	40848369	40850822	ST13	ENSG00000100380	0.00355436	0.0026182	0.00339238
10	102810054	102812594	WBP1L	ENSG00000166272	0.00956208	0	0
17	50687730	50691091	ABCC3	ENSG00000108846	0.00171751	0.00504973	0.00279238
7	6046151	6046991	EIF2AK1	ENSG00000086232	0.00394199	0.0038185	0.00178539
2	233437479	233438216	DGKD	ENSG00000077044	0.00953678	0	0
7	77374155	77375057	GSAP	ENSG00000186088	0.00327826	0.00197274	0.00426889
6	116426827	116430953	DSE	ENSG00000111817	0.00462535	0.00310745	0.00176915
5	91378775	91382812	ARRDC3	ENSG00000113369	0.00364797	0.0036364	0.00217819
5	78162951	78165609	AP3B1	ENSG00000132842	0.00392283	0.00550826	0
20	44501300	44503814	SERINC3	ENSG00000132824	0.00340081	0.00437091	0.00163939
1	108796372	108796619	STXBP3	ENSG00000116266	0	0	0.00940439
X	101371701	101374535	BTK	ENSG00000010671	0.00241419	0.00358525	0.00339231
9	2054723	2056671	SMARCA2	ENSG00000080503	0.00938662	0	0
14	64784393	64785536	SPTB	ENSG00000070182	0	0.00937485	0
10	46795953	46796671	BMS1P1	ENSG00000204177	0.00307532	0.00629002	0
12	79822190	79828319	PPP1R12A	ENSG00000058272	0.0057566	0.00358248	0
12	887304	889139	WNK1	ENSG00000060237	0.00932689	0	0
3	136260535	136261951	PCCB	ENSG00000114054	0.00319036	0.00611252	0
4	77773166	77774529	CNOT6L	ENSG00000138767	0	0	0.00924485
14	50341232	50342131	CDKL1	ENSG00000100490	0.00392157	0.00531469	0
5	149044638	149047861	SH3TC2	ENSG00000169247	0	0	0.00920691
1	63446856	63453917	ITGB3BP	ENSG00000142856	0.00275738	0.00306861	0.0033557
5	87369900	87372117	RASA1	ENSG00000145715	0.0018329	0.00734153	0
16	15044407	15047441	NTAN1	ENSG00000157045	0.00203683	0.00275439	0.00436846
17	64378117	64390488	PECAM1	ENSG00000261371	0.00270548	0.00378781	0.00265665
2	44706341	44707398	CAMKMT	ENSG00000143919	0	0.00914826	0
12	34024159	34025862	ALG10	ENSG00000139133	0	0.00583297	0.00330784
3	182886010	182887585	ATP11B	ENSG00000058063	0	0	0.00913531
5	179799636	179799953	MGAT4B	ENSG00000161013	0	0.00913336	0
13	19705831	19709541	PSPC1	ENSG00000121390	0.0027972	0.00317845	0.00315533
14	22598329	22601666	ABHD4	ENSG00000100439	0.00913073	0	0
8	41663742	41668266	ANK1	ENSG00000029534	0	0.00911555	0
10	120889184	120889894	WDR11	ENSG00000120008	0.00911262	0	0
1	58534060	58534157	OMA1	ENSG00000162600	0	0	0.00911162
5	73502601	73502915	BTF3	ENSG00000145741	0.00909521	0	0
2	190488818	190489767	MFSD6	ENSG00000151690	0	0	0.00909165
15	43189280	43190054	CCNDBP1	ENSG00000166946	0	0.00907912	0
3	158666744	158667011	LXN	ENSG00000079257	0	0.00907235	0
6	71293611	71296316	OGFRL1	ENSG00000119900	0.00639292	0.00267076	0
6	136651091	136656306	MAP3K5	ENSG00000197442	0.00303564	0.00459858	0.00141419
18	23507054	23507984	C18orf8	ENSG00000141452	0	0.00904782	0
10	27134981	27136275	YME1L1	ENSG00000136758	0	0	0.00904079
17	16158873	16164978	NCOR1	ENSG00000141027	0.00241277	0.00289598	0.00372033
1	46643301	46645160	ATPAF1	ENSG00000123472	0.00902188	0	0
12	120557466	120557545	RNF10	ENSG00000022840	0	0	0.00901317
9	112224210	112227410	PTBP3	ENSG00000119314	0	0.00900901	0
13	27253843	27254219	RPL21	ENSG00000122026	0.00736149	0.00164236	0
14	80836337	80838203	CEP128	ENSG00000100629	0.00445207	0.00451437	0
9	35720509	35720811	TLN1	ENSG00000137076	0.00222872	0.00242251	0.00431025
1	66971736	66972896	MIER1	ENSG00000198160	0.00894929	0	0
19	48219012	48221729	CARD8	ENSG00000105483	0.00140842	0.00354203	0.00398067
2	201342431	201344169	ALS2CR12	ENSG00000155749	0	0.00891203	0
7	139911321	139936190	TBXAS1	ENSG00000059377	0.0042359	0.0019638	0.00270011
14	68883055	68884167	ACTN1	ENSG00000072110	0.00282689	0.00422192	0.00184899
1	145751510	145752977	RNF115	ENSG00000265491	0	0.00889548	0
2	68386686	68388386	PLEK	ENSG00000115956	0.00235777	0.00356328	0.00296386
9	34125277	34126353	DCAF12	ENSG00000198876	0	0.00885678	0
14	96542893	96544148	PAPOLA	ENSG00000090060	0.00884564	0	0
3	19975752	19976046	RAB5A	ENSG00000144566	0	0.00882776	0
5	150540264	150541569	NDST1	ENSG00000070614	0.00882743	0	0
5	140700912	140702005	ZMAT2	ENSG00000146007	0.00245625	0	0.00636125
15	58893987	58894089	SLTM	ENSG00000137776	0.00881489	0	0
5	140700478	140700818	ZMAT2	ENSG00000146007	0	0.00878576	0
5	163442143	163442373	CCNG1	ENSG00000113328	0	0.00877806	0
10	119436841	119439730	GRK5	ENSG00000198873	0.00239035	0.0025919	0.00378534
9	35719282	35719518	TLN1	ENSG00000137076	0.0016999	0.00258616	0.00447482
21	39228582	39229311	BRWD1	ENSG00000185658	0	0	0.00875841
10	114847233	114848646	FAM160B1	ENSG00000151553	0.00731132	0.00142349	0
15	39585563	39587346	THBS1	ENSG00000137801	0.00199357	0.00565773	0.00107501
14	59340180	59347538	DAAM1	ENSG00000100592	0.00319471	0.00144543	0.00407841
8	38993660	38995317	TM2D2	ENSG00000169490	0.0086949	0	0
X	101395457	101395727	RPL36A	ENSG00000241343	0	0.0086846	0
6	147239270	147260614	STXBP5	ENSG00000164506	0.00574458	0.00293905	0
1	32383997	32386778	BSDC1	ENSG00000160058	0.00866894	0	0
16	11885274	11886470	GSPT1	ENSG00000103342	0.00842042	0	0.000219909
8	22080244	22080411	DMTN	ENSG00000158856	0.00862069	0	0
4	102801559	102802560	UBE2D3	ENSG00000109332	0.00306587	0.00257132	0.00297799
8	109381514	109382462	PKHD1L1	ENSG00000205038	0.00434024	0.00426701	0
14	55182432	55183559	DLGAP5	ENSG00000126787	0	0.00857988	0
6	31354526	31354632	HLA-B	ENSG00000234745	0	0.00589971	0.0026738
X	154489082	154490306	SLC10A3	ENSG00000126903	0	0.00857227	0
16	1691985	1697811	HN1L	ENSG00000206053	0.00857221	0	0
5	170270917	170274300	LCP2	ENSG00000043462	0.00856619	0	0
11	70429199	70431190	CTTN	ENSG00000085733	0.00855813	0	0
12	68321628	68323072	MDM1	ENSG00000111554	0.00242504	0	0.00613273
1	160332557	160333602	COPA	ENSG00000122218	0	0.00851517	0
6	20479957	20481205	E2F3	ENSG00000112242	0.00851458	0	0
22	18121701	18124155	TUBA8	ENSG00000183785	0.000985869	0.00312029	0.00440807
2	36581431	36583352	FEZ2	ENSG00000171055	0.00848846	0	0
9	121190731	121192170	RAB14	ENSG00000119396	0.006354	0.00212462	0
8	21990919	21991867	XPO7	ENSG00000130227	0	0.00847722	0
9	19352182	19352489	DENND4C	ENSG00000137145	0.0084576	0	0
1	246660334	246665699	CNST	ENSG00000162852	0.0029845	0.00287002	0.00258625
6	47606277	47607926	CD2AP	ENSG00000198087	0.00843001	0	0
1	100060005	100061834	HIAT1	ENSG00000156875	0.0084246	0	0
6	16238780	16246841	GMPR	ENSG00000137198	0.00323876	0.00311845	0.00205501
X	11139530	11142232	ARHGAP6	ENSG00000047648	0.00840623	0	0
6	125855240	125874888	NCOA7	ENSG00000111912	0	0.00594706	0.00242071
3	138237384	138237481	ARMC8	ENSG00000114098	0	0	0.00832968
3	69196396	69196899	FRMD4B	ENSG00000114541	0.00477399	0	0.00355059
2	144404130	144404835	ZEB2	ENSG00000169554	0.00830955	0	0
X	100690165	100690562	SYTL4	ENSG00000102362	0	0.00830874	0
16	53291767	53292832	CHD9	ENSG00000177200	0	0	0.00830331
5	112992248	112992671	DCP2	ENSG00000172795	0.00395115	0.00435115	0
8	73738349	73739755	STAU2	ENSG00000040341	0.00285125	0	0.00543872
17	16072228	16073428	NCOR1	ENSG00000141027	0.00828984	0	0
1	147293722	147294408	CHD1L	ENSG00000131778	0.00282468	0.00189833	0.003558
3	182836470	182837070	ATP11B	ENSG00000058063	0	0	0.0082713
9	15211397	15214138	TTC39B	ENSG00000155158	0.00105361	0.00276941	0.00442527
2	71364252	71365428	ZNF638	ENSG00000075292	0.00824392	0	0
6	154820333	154822275	SCAF8	ENSG00000213079	0.00823249	0	0
13	102657207	102663647	TPP2	ENSG00000134900	0.00314725	0.00300661	0.00206816
14	50912303	50913028	PYGL	ENSG00000100504	0	0.00821907	0
1	39297745	39300209	MACF1	ENSG00000127603	0.00821739	0	0
7	105063580	105066726	KMT2E	ENSG00000005483	0.00177127	0.00277841	0.00366661
3	32138727	32140227	GPD1L	ENSG00000152642	0.00820945	0	0
11	9586856	9588448	WEE1	ENSG00000166483	0	0.0081983	0
18	26035127	26038554	SS18	ENSG00000141380	0	0	0.00819559
22	39520751	39521353	ATF4	ENSG00000128272	0.00322946	0.00440313	0.000562746
8	96330281	96331025	PTDSS1	ENSG00000156471	0.00816638	0	0
2	175964589	175970763	KIAA1715	ENSG00000144320	0.00415967	0.00258978	0.00140271
6	31355223	31355316	HLA-B	ENSG00000234745	0.00655022	0.00158666	0
6	75676054	75677029	SENP6	ENSG00000112701	0	0.00813335	0
20	37386174	37393894	SRC	ENSG00000197122	0.00813148	0	0
2	61288877	61293463	USP34	ENSG00000115464	0	0.00812832	0
20	4182848	4183493	SMOX	ENSG00000088826	0	0.0081277	0
3	127695190	127710575	MGLL	ENSG00000074416	0.0031464	0	0.00496581
3	130975488	130979248	ATP2C1	ENSG00000017260	0.00133156	0.00677728	0
12	68316253	68316580	MDM1	ENSG00000111554	0.00810695	0	0
1	17348048	17354532	PADI4	ENSG00000159339	0.00361414	0.00447006	0
3	20122804	20125904	KAT2B	ENSG00000114166	0.00268972	0.00418752	0.00118378
10	7797178	7798989	ATP5C1	ENSG00000165629	0	0.00359213	0.00442888
X	80733496	80734117	BRWD3	ENSG00000165288	0.000245439	0	0.00777172
12	9998380	9999036	CLEC1B	ENSG00000165682	0.00801156	0	0
8	109523386	109526783	PKHD1L1	ENSG00000205038	0.00483935	0.000653333	0.00251667
14	20469535	20472307	PNP	ENSG00000198805	0.00212127	0.00588353	0
4	98379163	98391951	RAP1GDS1	ENSG00000138698	0.00099577	0.0070076	0
12	82386967	82389815	METTL25	ENSG00000127720	0.00378716	0.00420706	0
5	72882527	72883063	TNPO1	ENSG00000083312	0	0.00798757	0
12	71782085	71782569	RAB21	ENSG00000080371	0	0	0.00797907
16	8915525	8916501	USP7	ENSG00000187555	0.00349998	0.00447897	0
11	124740099	124745502	NRGN	ENSG00000154146	0.00177931	0.00172584	0.00445212
15	92997403	92998498	CHD2	ENSG00000173575	0	0.00794767	0
2	156549772	156550601	GPD2	ENSG00000115159	0	4.52202e-05	0.0078934
15	92946216	92948951	CHD2	ENSG00000173575	0.00282566	0.00317422	0.00192787
2	201398354	201399376	TRAK2	ENSG00000115993	0	0.00792095	0
15	43401850	43403682	TUBGCP4	ENSG00000137822	0.00791617	0	0
17	59660588	59661442	CLTC	ENSG00000141367	0.00791474	0	0
6	20488248	20490167	E2F3	ENSG00000112242	0	0.00791084	0
11	124654793	124660627	SIAE	ENSG00000110013	0.000824004	0.00553066	0.00155166
14	45009145	45011974	FAM179B	ENSG00000198718	0.00344675	0.00445857	0
X	132384698	132386660	MBNL3	ENSG00000076770	0.00442484	0.00345764	0
7	152250966	152251938	KMT2C	ENSG00000055609	0.00235559	0.00233812	0.00318439
7	143288529	143291539	CASP2	ENSG00000106144	0	0.00786974	0
5	170288016	170293309	LCP2	ENSG00000043462	0.00374508	0.00207732	0.00204625
1	64873523	64879024	JAK1	ENSG00000162434	0.00484024	0.000617274	0.00240473
13	48347863	48348955	RB1	ENSG00000139687	0.00034646	0.007505	0
13	102636392	102637081	TPP2	ENSG00000134900	0.00784434	0	0
4	184632396	184635293	CASP3	ENSG00000164305	0.00485451	0.00297002	0
11	68804101	68807466	CPT1A	ENSG00000110090	0	0.00323507	0.0045853
5	141576294	141576755	DIAPH1	ENSG00000131504	0	0.00781215	0
18	9517303	9522159	RALBP1	ENSG00000017797	0.00286709	0.00493238	0
19	48215384	48218870	CARD8	ENSG00000105483	0.00770768	0	0
6	2949069	2953043	SERPINB6	ENSG00000124570	0.00214989	0.000952114	0.00459386
18	62106881	62106985	PIGN	ENSG00000197563	0.00767754	0	0
17	64350433	64352389	PECAM1	ENSG00000261371	0.00338065	0.0023734	0.00192228
11	6617776	6618775	TPP1	ENSG00000166340	0.00398247	0.000754596	0.00292292
4	150831976	150844099	LRBA	ENSG00000198589	0.00283413	0.00380169	0.00101068
4	54280482	54285370	FIP1L1	ENSG00000145216	0	0.00510204	0.00254137
14	96556413	96560648	PAPOLA	ENSG00000090060	0.00265565	0.00300333	0.00197192
2	113734673	113735776	SLC35F5	ENSG00000115084	0.00762666	0	0
6	36517840	36521733	STK38	ENSG00000112079	0	0	0.00761603
14	96527539	96527952	PAPOLA	ENSG00000090060	0.00760171	0	0
12	76397897	76399872	OSBPL8	ENSG00000091039	0.00504755	0.0025019	0
2	179121929	179123714	SESTD1	ENSG00000187231	0	0.00752973	0
6	146544121	146549463	RAB32	ENSG00000118508	0.00352671	0.00200207	0.00199651
12	20648891	20650444	PDE3A	ENSG00000172572	0	0.00751658	0
11	63506527	63508552	LGALS12	ENSG00000133317	0.00350553	0.00233881	0.00163912
18	54271485	54273925	POLI	ENSG00000101751	0.00214655	0.000677389	0.00463482
14	51245358	51247091	TMX1	ENSG00000139921	0.00744265	0	0
1	30741716	30742455	LAPTM5	ENSG00000162511	0.00254105	0.00071518	0.00417838
3	123640504	123647223	MYLK	ENSG00000065534	0.00256705	0.00209797	0.00276844
1	205271255	205271812	TMCC2	ENSG00000133069	0	0.00740965	0
1	155910804	155911242	RIT1	ENSG00000143622	0.00740797	0	0
16	23080171	23082437	USP31	ENSG00000103404	0.00740632	0	0
17	47395977	47402131	EFCAB13	ENSG00000178852	0.00167563	0.00216162	0.00356654
2	68380904	68382541	PLEK	ENSG00000115956	0.00192036	0.00481963	0.000656377
14	49723952	49725685	KLHDC1	ENSG00000197776	0.00187352	0.00170028	0.00378958
3	185689627	185692698	IGF2BP2	ENSG00000073792	0.00254438	0.00481309	0
12	56670364	56671748	PTGES3	ENSG00000110958	0.00403072	0	0.00332122
17	31975713	31976520	SUZ12	ENSG00000178691	0.00716826	0.000176336	0
3	63836358	63837975	THOC7	ENSG00000163634	0.00342712	0	0.00391276
13	99541667	99543862	TM9SF2	ENSG00000125304	0.00394495	0.00339136	0
13	99539557	99540713	TM9SF2	ENSG00000125304	0.00733239	0	0
1	160325652	160332447	COPA	ENSG00000122218	0.00246661	0.00164815	0.0032106
1	93207398	93210801	CCDC18	ENSG00000122483	0	0.00732011	0
15	101430063	101431319	PCSK6	ENSG00000140479	0.00156421	0.00386627	0.00188127
9	96322080	96324090	SLC35D2	ENSG00000130958	0.00146582	0.00270559	0.00309989
13	114259398	114261886	CDC16	ENSG00000130177	0.00139032	0.00249268	0.00338506
13	102663744	102664794	TPP2	ENSG00000134900	0.00725468	0	0
17	7241679	7242240	GABARAP	ENSG00000170296	0.00723672	0	0
2	182952923	182953112	NCKAP1	ENSG00000061676	0	0.00722877	0
Y	13355398	13355922	UTY	ENSG00000183878	0.00722512	0	0
2	33520684	33521954	RASGRP3	ENSG00000152689	0.00719651	0	0
X	101356268	101356783	BTK	ENSG00000010671	0	0	0.00715417
14	34792921	34794748	BAZ1A	ENSG00000198604	0.00714245	0	0
2	15473347	15474066	NBAS	ENSG00000151779	0.00292081	0.00421348	0
1	114719742	114720538	CSDE1	ENSG00000009307	0	0	0.0071333
3	68988381	68988505	EOGT	ENSG00000163378	0.00712589	0	0
2	190489866	190497438	MFSD6	ENSG00000151690	0.00163315	0.00152	0.00395409
16	21965505	21968627	UQCRC2	ENSG00000140740	0.00708767	0	0
14	56288634	56290267	PELI2	ENSG00000139946	0	0.00708641	0
18	23516423	23518889	C18orf8	ENSG00000141452	0.00648716	0.000595948	0
17	42818877	42819547	BECN1	ENSG00000126581	0.00174883	0	0.00532503
7	128608213	128609486	RP11-274B21.1	ENSG00000242588	0.00706701	0	0
2	54973198	54973562	RTN4	ENSG00000115310	0.00454794	0.00250264	0
7	6028697	6028917	EIF2AK1	ENSG00000086232	0	0	0.00703945
2	62993977	62996642	EHBP1	ENSG00000115504	0	0	0.00703119
3	130998389	130999517	ATP2C1	ENSG00000017260	0.00522007	0.00180857	0
9	74996560	74998597	C9orf41	ENSG00000156017	0.0039312	0.00308207	0
7	579377	584507	PRKAR1B	ENSG00000188191	0.00117325	0.0030286	0.00280995
10	91996570	91997602	BTAF1	ENSG00000095564	0	0.00700951	0
3	109054882	109057342	MORC1	ENSG00000114487	0.00173558	0.0017157	0.0035518
4	83463608	83467453	FAM175A	ENSG00000163322	0.00312627	0.00122324	0.00265292
13	52465465	52468277	CKAP2	ENSG00000136108	0.000181842	0.00679974	0
3	151409332	151411277	MED12L	ENSG00000144893	0	0.00697937	0
1	236832078	236835546	MTR	ENSG00000116984	0.00697789	0	0
20	3908135	3910576	PANK2	ENSG00000125779	0.00697708	0	0
10	6511194	6515017	PRKCQ	ENSG00000065675	0.00153365	0.00543741	0
3	197065448	197065707	DLG1	ENSG00000075711	0.00137862	0.00191704	0.00366789
2	157737665	157738439	ACVR1	ENSG00000115170	0.00259153	0.00436949	0
18	9588853	9593767	PPP4R1	ENSG00000154845	0.00295785	0	0.00399194
2	189730601	189733106	ANKAR	ENSG00000151687	0	0.00249896	0.00444459
8	41686283	41688155	ANK1	ENSG00000029534	0.00693333	0	0
17	44374760	44374997	ITGA2B	ENSG00000005961	0.00692672	0	0
7	87887398	87887982	DBF4	ENSG00000006634	0	0.00692042	0
3	32733544	32734799	CNOT10	ENSG00000182973	0.00691306	0	0
1	115057608	115058882	TSPAN2	ENSG00000134198	0.00192493	0.00168472	0.0032912
14	92718844	92732648	LGMN	ENSG00000100600	0.00689637	0	0
2	169537340	169538012	FASTKD1	ENSG00000138399	0	0.00689373	0
1	179341310	179342113	SOAT1	ENSG00000057252	0	0.00688791	0
9	105356381	105358343	SLC44A1	ENSG00000070214	0.00149196	0.00335067	0.00204499
1	51800683	51803813	NRD1	ENSG00000078618	0.00163229	0.00358469	0.00165693
10	52271489	52272391	PRKG1	ENSG00000185532	0	0.00687385	0
3	57663716	57666122	DENND6A	ENSG00000174839	0	0.00449927	0.00237378
15	62020538	62023410	VPS13C	ENSG00000129003	0.00229498	0.00457501	0
6	111661947	111674498	FYN	ENSG00000010810	0.0031863	0.000395229	0.00326608
13	48364971	48367493	RB1	ENSG00000139687	0.00684607	0	0
4	151100588	151100974	RPS3A	ENSG00000145425	0	0.000585665	0.00625956
10	22968489	22981339	ARMC3	ENSG00000165309	0.00256386	0.000734337	0.00354305
18	35290391	35291009	ZNF271P	ENSG00000257267	0.00225641	0.00458415	0
12	25069431	25079243	LRMP	ENSG00000118308	0.00307965	0.00320091	0.000558536
16	47648616	47649099	PHKB	ENSG00000102893	0	0.00679932	0
15	101305355	101307212	PCSK6	ENSG00000140479	0.006789	0	0
9	35717440	35717618	TLN1	ENSG00000137076	0	0.00675676	0
11	68588024	68590659	PPP6R3	ENSG00000110075	0.00674972	0	0
10	20245505	20279702	PLXDC2	ENSG00000120594	0.00161096	0.00212503	0.00300902
7	134933390	134941091	CALD1	ENSG00000122786	0.00097381	0.00157476	0.0041818
X	154358568	154358983	FLNA	ENSG00000196924	0.00241233	0.00431784	0
21	46643639	46644305	PRMT2	ENSG00000160310	0	0.00672948	0
2	201401094	201407402	TRAK2	ENSG00000115993	0.00191932	0.00200718	0.00279728
1	62816808	62819004	ATG4C	ENSG00000125703	0.00214666	0.00139992	0.00317449
2	201140439	201145377	CFLAR	ENSG00000003402	0.00671829	0	0
2	113735858	113742691	SLC35F5	ENSG00000115084	0.00269908	0.00401783	0
14	99458535	99459112	SETD3	ENSG00000183576	0.00202174	0.00374422	0.000948767
6	109145381	109146757	CEP57L1	ENSG00000183137	0.00169004	0.00129251	0.00372347
5	94050831	94053125	FAM172A	ENSG00000113391	0	0.00225142	0.00445219
10	87715843	87727283	PAPSS2	ENSG00000198682	0	0.00668159	0
10	101806143	101807729	MGEA5	ENSG00000198408	0.00666911	0	0
5	170252511	170253118	LCP2	ENSG00000043462	0.00665557	0	0
6	136567874	136580300	MAP3K5	ENSG00000197442	0.00124197	0.00170174	0.00370318
1	89584789	89592770	LRRC8B	ENSG00000197147	0.00312656	0.00205968	0.00145188
1	88784824	88786103	PKN2	ENSG00000065243	0	0.00662371	0
9	83974589	83975461	HNRNPK	ENSG00000165119	0.00173047	0.00206433	0.00282876
12	118235671	118238072	TAOK3	ENSG00000135090	0.000905356	0.00410112	0.00160255
3	143493764	143495334	SLC9A9	ENSG00000181804	0.00338219	0	0.00322673
17	44255846	44257349	SLC4A1	ENSG00000004939	0	0.00378369	0.00282287
1	236180028	236183777	GPR137B	ENSG00000077585	0	0.00269398	0.00390729
2	32948945	33020908	LTBP1	ENSG00000049323	0.00170616	0.00329582	0.00159204
5	119116336	119118814	DMXL1	ENSG00000172869	0.00214926	0.00443727	0
14	50446121	50447413	MAP4K5	ENSG00000012983	0.00324235	0.00334127	0
7	66951135	66953225	TMEM248	ENSG00000106609	0	0.00270102	0.00388164
6	136558876	136561532	MAP3K5	ENSG00000197442	0	0.000784929	0.00579015
1	32366654	32368446	BSDC1	ENSG00000160058	0	0.00657414	0
7	140459233	140459706	MKRN1	ENSG00000133606	0	0.00372808	0.00283741
20	47276795	47282101	ZMYND8	ENSG00000101040	0.0008961	0.00429292	0.00137381
1	147264584	147265931	CHD1L	ENSG00000131778	0.00654548	0	0
12	76369822	76371447	OSBPL8	ENSG00000091039	0	0	0.00653997
1	245749664	245764040	SMYD3	ENSG00000185420	0.00143652	0.00172332	0.0033785
10	114437924	114439175	ABLIM1	ENSG00000099204	0.00653769	0	0
9	35700081	35700190	TLN1	ENSG00000137076	0	0.00653595	0
12	10606374	10607853	MAGOHB	ENSG00000111196	0.00502638	0.00150321	0
3	124658517	124659364	KALRN	ENSG00000160145	0.00650786	0	0
2	85049648	85053147	KCMF1	ENSG00000176407	0.00305537	0.00344729	0
10	131945459	131947529	PPP2R2D	ENSG00000175470	0.00650031	0	0
4	54278515	54280315	FIP1L1	ENSG00000145216	0	0	0.00649205
4	77048662	77055149	CCNI	ENSG00000118816	0.00453757	0.00123789	0.000716309
4	155722192	155730029	GUCY1A3	ENSG00000164116	0.000810497	0.00343495	0.00224386
7	107583982	107593954	BCAP29	ENSG00000075790	0.0051398	0.00133986	0
1	21260392	21272698	ECE1	ENSG00000117298	0.00227906	0.00213297	0.00204267
4	4237935	4240320	TMEM128	ENSG00000132406	0.00197734	0.0044656	0
3	195285857	195289120	ACAP2	ENSG00000114331	0	0	0.00643591
2	11249798	11286538	ROCK2	ENSG00000134318	0.00422034	0	0.00220765
12	62389699	62389796	USP15	ENSG00000135655	0.00642398	0	0
17	6997027	6998508	ALOX12	ENSG00000108839	0.00642212	0	0
4	75646456	75647028	G3BP2	ENSG00000138757	0.00641315	0	0
3	47037777	47042560	SETD2	ENSG00000181555	0.0015925	0.00266073	0.00213843
17	58520485	58520742	2004-09-01	ENSG00000108387	0.00638902	0	0
2	233446796	233448086	DGKD	ENSG00000077044	0	0	0.00638725
16	67868411	67868500	NUTF2	ENSG00000102898	0	5.36337e-05	0.00632911
11	104952005	104954746	CASP4	ENSG00000196954	0.00114028	0	0.00523956
1	179990621	179992061	CEP350	ENSG00000135837	0.0018523	0.00290331	0.00160171
3	123666346	123667136	MYLK	ENSG00000065534	0.00157662	0.00374339	0.00103572
3	130997753	130998293	ATP2C1	ENSG00000017260	0	0.0063535	0
17	17323245	17344793	NT5M	ENSG00000205309	0.00635258	0	0
11	61789235	61789784	TMEM258	ENSG00000134825	0	0.00634249	0
16	67628552	67629397	CTCF	ENSG00000102974	0.0047566	0.00158382	0
5	134157768	134158454	SKP1	ENSG00000113558	0.00145481	0.00488148	0
11	68812576	68815333	CPT1A	ENSG00000110090	0.00164979	0.00468477	0
6	36481759	36484713	KCTD20	ENSG00000112078	0.00101518	0.00277973	0.00251777
14	81196241	81197408	GTF2A1	ENSG00000165417	0	0.00631253	0
X	132382272	132384662	MBNL3	ENSG00000076770	0.00123377	0.00178661	0.003289
3	183643542	183650295	KLHL24	ENSG00000114796	0.00173206	0.00457413	0
2	135848188	135851401	MCM6	ENSG00000076003	0	0	0.00630619
13	32673356	32675843	PDS5B	ENSG00000083642	0.00439768	0.0019028	0
4	78859687	78861388	BMP2K	ENSG00000138756	0.00267535	0	0.00362153
12	111679340	111681636	BRAP	ENSG00000089234	0.00454036	0.00175265	0
17	59666977	59668776	CLTC	ENSG00000141367	2.6617e-05	0	0.00626447
8	86411874	86425222	WWP1	ENSG00000123124	0.000884789	0.00212957	0.00327634
7	131437997	131443480	MKLN1	ENSG00000128585	0.00098113	0.00530697	0
12	109451813	109456117	KCTD10	ENSG00000110906	0	0.00628688	0
2	32594060	32595033	BIRC6	ENSG00000115760	0.00628518	0	0
5	141529273	141529602	DIAPH1	ENSG00000131504	0.00627236	0	0
12	117046838	117049018	TESC	ENSG00000088992	0	0.00626591	0
4	74174690	74175280	MTHFD2L	ENSG00000163738	0.00623672	0	0
18	9593874	9595017	PPP4R1	ENSG00000154845	0.00623298	0	0
8	132814889	132816887	PHF20L1	ENSG00000129292	0	0.00623188	0
1	212345933	212347346	PPP2R5A	ENSG00000066027	0.00280749	0	0.00341632
18	51058244	51058339	SMAD4	ENSG00000141646	0	0	0.00618982
3	49809464	49809541	UBA7	ENSG00000182179	0.00618047	0	0
1	112611003	112616812	ST7L	ENSG00000007341	0.00101447	0.00079526	0.00435771
14	64779931	64782289	SPTB	ENSG00000070182	0.00616573	0	0
3	155903960	155906159	GMPS	ENSG00000163655	0	0.00615635	0
19	23662209	23663031	ZNF675	ENSG00000197372	0	0.00613983	0
1	20857497	20860384	EIF4G3	ENSG00000075151	0.000972046	0.00514208	0
6	52791980	52792855	GSTA1	ENSG00000243955	0	0.00610789	0
10	130166980	130169432	GLRX3	ENSG00000108010	0.0019802	0.0024613	0.00165998
5	154820472	154821259	FAXDC2	ENSG00000170271	0.00253506	0.00139696	0.0021594
2	38573427	38577460	HNRNPLL	ENSG00000143889	0.00294309	0.00314383	0
8	22070334	22072325	DMTN	ENSG00000158856	0	0.00306948	0.00301425
7	138519321	138525240	TRIM24	ENSG00000122779	0.00169804	0.00279316	0.00159059
4	42588329	42594288	ATP8A1	ENSG00000124406	0	0.00302769	0.003039
18	77017268	77066297	MBP	ENSG00000197971	0.00164603	0.00265054	0.00176615
X	152945464	152959698	ZNF185	ENSG00000147394	0.00149408	0.00147269	0.00309422
15	83127477	83136480	TM6SF1	ENSG00000136404	0.00277851	0.00188364	0.00139619
3	183717748	183718499	YEATS2	ENSG00000163872	0.00605642	0	0
3	24127757	24133315	THRB	ENSG00000151090	0.00359195	0	0.00246328
5	94894835	94909250	MCTP1	ENSG00000175471	0.00217018	0.00181698	0.00205064
13	27430621	27432730	GTF3A	ENSG00000122034	0	0.00603765	0
9	19332184	19334976	DENND4C	ENSG00000137145	0.000125793	0.00258139	0.00331863
6	2838686	2840418	SERPINB1	ENSG00000021355	0.00325647	0.00128027	0.00148845
5	10394143	10394752	2006-03-01	ENSG00000145495	0.00602014	0	0
6	25551085	25554008	LRRC16A	ENSG00000079691	0	0.00601793	0
12	22472807	22474750	C2CD5	ENSG00000111731	0	0.00601635	0
21	39277351	39278742	BRWD1	ENSG00000185658	0.00288809	0.00312801	0
6	36495914	36496710	STK38	ENSG00000112079	0.00601573	0	0
12	20616384	20621295	PDE3A	ENSG00000172572	0.00128635	0.00184	0.002889
10	5720970	5723676	FAM208B	ENSG00000108021	0.00600966	0	0
2	68394176	68395679	PLEK	ENSG00000115956	0.00175549	0.0019447	0.00230883
20	44503995	44504800	SERINC3	ENSG00000132824	0.00321925	0.000460255	0.00232566
3	3153488	3153959	CRBN	ENSG00000113851	0.00600347	0	0
3	130964095	130964947	ATP2C1	ENSG00000017260	0	0.00600098	0
12	6869390	6869687	TPI1	ENSG00000111669	0.00168652	0.00166364	0.00264769
5	39381616	39382617	DAB2	ENSG00000153071	0.000361822	2.94614e-05	0.0055906
1	236252091	236253421	ERO1LB	ENSG00000086619	0.00597731	0	0
16	53274302	53285595	CHD9	ENSG00000177200	0.00596631	0	0
12	28450253	28450349	CCDC91	ENSG00000123106	0	0.00596421	0
8	109405130	109406334	PKHD1L1	ENSG00000205038	0.00172695	0.00423576	0
2	71400518	71401955	ZNF638	ENSG00000075292	0.00294853	0.00300238	0
4	155759860	155774967	GUCY1B3	ENSG00000061918	0.00179054	0.00194267	0.00221472
3	24133462	24143500	THRB	ENSG00000151090	0.00470892	0.00123874	0
3	157381376	157413880	VEPH1	ENSG00000197415	0.00202717	0.0019087	0.00201166
6	15507416	15508339	JARID2	ENSG00000008083	0	0.0059464	0
14	50359149	50395700	CDKL1	ENSG00000100490	0	0.00325847	0.00268396
8	109504492	109507662	PKHD1L1	ENSG00000205038	0.00169806	0	0.00424352
13	95053184	95062703	ABCC4	ENSG00000125257	0.00150391	0.00204192	0.00239511
2	218277974	218278514	TMBIM1	ENSG00000135926	0.00161464	0.00132106	0.0030018
5	53081696	53083339	ITGA2	ENSG00000164171	0.00593517	0	0
2	179149394	179151277	SESTD1	ENSG00000187231	0	0.0059316	0
18	47841950	47845339	SMAD2	ENSG00000175387	0.00177439	0.00200306	0.00213609
9	5089863	5090445	JAK2	ENSG00000096968	0.0027894	0	0.00309837
7	101240906	101244006	FIS1	ENSG00000214253	0	0.00588668	0
19	18539720	18541678	FKBP8	ENSG00000105701	0	0.00588323	0
14	55051803	55061679	MAPK1IP1L	ENSG00000168175	0.00224936	0.00194122	0.00168325
4	98392080	98404476	RAP1GDS1	ENSG00000138698	0.00176844	0.00334702	0.000749465
7	584568	596145	PRKAR1B	ENSG00000188191	0.00200174	0.00187687	0.00197805
11	64318386	64319733	PRDX5	ENSG00000126432	0	0.00584236	0
9	107325004	107329542	RAD23B	ENSG00000119318	0.00077327	0.00198706	0.00307721
9	100057859	100060099	ERP44	ENSG00000023318	0	0	0.0058361
8	109465245	109466577	PKHD1L1	ENSG00000205038	0	0.00582816	0
5	55267231	55267685	DHX29	ENSG00000067248	0	0.00582176	0
7	18590486	18591515	HDAC9	ENSG00000048052	0.0045024	0.000472281	0.000846816
19	48039317	48040604	CABP5	ENSG00000105507	0.00178671	0.000521785	0.00351151
1	147259918	147264421	CHD1L	ENSG00000131778	0.00581604	0	0
13	99367906	99385227	UBAC2	ENSG00000134882	0.00258292	0.00141861	0.0018015
19	41331210	41332127	TGFB1	ENSG00000105329	0.00294326	0.00285155	0
3	184868059	184868945	VPS8	ENSG00000156931	0.00579416	0	0
17	67552345	67553609	PITPNC1	ENSG00000154217	0.00579111	0	0
1	197672156	197674119	DENND1B	ENSG00000213047	0	0.00178068	0.00401029
12	46363145	46363725	SLC38A2	ENSG00000134294	0	0.00577605	0
12	71770699	71773958	RAB21	ENSG00000080371	0.00144317	0.00159365	0.00273692
17	2670331	2672654	PAFAH1B1	ENSG00000007168	0.00450635	0.00126383	0
1	43338720	43339270	MPL	ENSG00000117400	0.00576578	0	0
4	70975286	70979127	MOB1B	ENSG00000173542	0.00177153	0.00179589	0.00219149
13	52462567	52465294	CKAP2	ENSG00000136108	0.00575874	0	0
7	38789867	38795464	VPS41	ENSG00000006715	0.00199895	0.00375575	0
2	85043665	85046103	KCMF1	ENSG00000176407	0.00575227	0	0
7	11061841	11061963	PHF14	ENSG00000106443	0.00381194	0.00193723	0
11	93794035	93794907	MED17	ENSG00000042429	0	0	0.00574539
9	69252900	69254208	TJP2	ENSG00000119139	0.00574493	0	0
6	116702150	116705071	KPNA5	ENSG00000196911	0.000538419	0.00219845	0.00300797
12	22482743	22484696	C2CD5	ENSG00000111731	0.00210249	0.00173892	0.00189333
11	4074679	4082183	STIM1	ENSG00000167323	0.00145945	0.00200441	0.00225687
14	81504306	81506073	SEL1L	ENSG00000071537	0	0.00571558	0
1	161000777	161001019	F11R	ENSG00000158769	0.00571429	0	0
1	211779044	211783228	LPGAT1	ENSG00000123684	0	0.00571359	0
8	109477396	109479550	PKHD1L1	ENSG00000205038	0.0057115	0	0
3	21425670	21436969	ZNF385D	ENSG00000151789	0.00344504	0.00226307	0
16	56434829	56439656	NUDT21	ENSG00000167005	0.00218617	0.000668101	0.00285139
17	35554704	35557002	SLFN14	ENSG00000236320	0.00347874	0.00222374	0
22	40951476	40953554	RBX1	ENSG00000100387	0	0.00308103	0.00261749
9	77351446	77353408	VPS13A	ENSG00000197969	0	0	0.00569576
1	54045786	54047266	TMEM59	ENSG00000116209	0	0.00569303	0
11	64801757	64802065	MAP4K2	ENSG00000168067	0.00569185	0	0
14	30955693	30956138	STRN3	ENSG00000196792	0.002457	0.00149202	0.00173514
3	28253765	28263290	CMC1	ENSG00000187118	0.00213318	0.00354349	0
11	10799756	10800089	EIF4G2	ENSG00000110321	0	0.00316633	0.00250554
17	44436545	44438670	GPATCH8	ENSG00000186566	0.00567097	0	0
1	58536741	58538794	OMA1	ENSG00000162600	0.00566347	0	0
13	95177793	95177996	ABCC4	ENSG00000125257	0	0.00541422	0.00024667
1	185301563	185305535	IVNS1ABP	ENSG00000116679	0.00128469	0.00254669	0.00182721
11	63643495	63644168	ATL3	ENSG00000184743	0.00565625	0	0
6	43636646	43640020	MAD2L1BP	ENSG00000124688	0	0.00565181	0
2	181900904	181901765	SSFA2	ENSG00000138434	0.00351288	0	0.00213577
1	114608873	114611072	DENND2C	ENSG00000175984	0.003074	0.00234086	0.000233086
11	58834837	58837014	GLYATL2	ENSG00000156689	0.00564752	0	0
2	201009088	201011391	FAM126B	ENSG00000155744	0.00389166	0.00174202	0
X	23783709	23783799	SAT1	ENSG00000130066	0	0.00322581	0.00239808
7	139054095	139055204	ZC3HAV1	ENSG00000105939	0.0056227	0	0
5	87380595	87383712	RASA1	ENSG00000145715	0.00145516	0.00345526	0.00070356
5	168561516	168563888	PANK3	ENSG00000120137	0.00186639	0.00374643	0
10	12235123	12237143	CDC123	ENSG00000151465	0.00132022	0.00140012	0.00288345
1	86722673	86724312	SH3GLB1	ENSG00000097033	0.00197057	0.00151788	0.00211293
9	93096352	93107673	C9orf89	ENSG00000165233	0.00261557	0.00298326	0
3	171188832	171190696	TNIK	ENSG00000154310	0.00116728	0.00443012	0
15	101382209	101384321	PCSK6	ENSG00000140479	0	0.0024301	0.00316145
1	28203822	28205257	DNAJC8	ENSG00000126698	0	0	0.00558524
5	87383780	87385300	RASA1	ENSG00000145715	0.00228386	0	0.00330033
2	61223296	61227066	USP34	ENSG00000115464	0.00557811	0	0
1	20749882	20757165	HP1BP3	ENSG00000127483	0.00427539	0.00130124	0
12	51302115	51302685	BIN2	ENSG00000110934	0.00239381	0.00142449	0.00175516
3	98785040	98788035	ST3GAL6	ENSG00000064225	0.00555247	0	0
17	6998590	6998714	ALOX12	ENSG00000108839	0.0020426	0.0034965	0
11	68548204	68551120	PPP6R3	ENSG00000110075	0.0018675	0.00120133	0.00246875
2	144390028	144396411	ZEB2	ENSG00000169554	0.0015384	0.00321988	0.000772443
9	93077993	93079470	SUSD3	ENSG00000157303	0.00552005	0	0
2	11195025	11197179	ROCK2	ENSG00000134318	0	0	0.00551974
8	42393884	42394209	VDAC3	ENSG00000078668	0	2.86854e-05	0.00549073
16	23106487	23108045	USP31	ENSG00000103404	0.00143899	0.00164165	0.00243759
13	20059562	20061052	ZMYM2	ENSG00000121741	0.00153327	0.00165376	0.00232872
10	131947791	131955683	PPP2R2D	ENSG00000175470	0.00551407	0	0
14	65733381	65742092	FUT8	ENSG00000033170	0.00310004	0.00241016	0
8	109498771	109504326	PKHD1L1	ENSG00000205038	0.0041463	0.00134383	0
16	11779363	11781424	ZC3H7A	ENSG00000122299	0	0.00247938	0.00300451
17	7579726	7579809	CD68	ENSG00000129226	0.00547616	0	0
1	20942330	20950002	EIF4G3	ENSG00000075151	0.00348916	0.00198194	0
3	25612709	25615204	TOP2B	ENSG00000077097	0	0.00544305	0
6	30137381	30145993	TRIM40	ENSG00000204614	0.00206277	0.000563954	0.00281472
2	61383336	61394852	USP34	ENSG00000115464	0.00154398	0.00116898	0.00272536
11	6611303	6611387	TAF10	ENSG00000166337	0	0.00224719	0.00319036
1	169603211	169606948	SELP	ENSG00000174175	0.00109785	0.00343697	0.000896356
6	36515492	36517716	STK38	ENSG00000112079	0.00516738	0.000258031	0
17	21011309	21012829	USP22	ENSG00000124422	0	0.00542425	0
16	10971230	10972937	CLEC16A	ENSG00000038532	0	0.00206218	0.00335968
7	140454729	140455094	MKRN1	ENSG00000133606	0.0039405	0.00147196	0
2	106832666	106834048	ST6GAL2	ENSG00000144057	0.000918517	0.00324003	0.00125369
11	102448868	102452523	TMEM123	ENSG00000152558	0.00541208	0	0
3	127692323	127694974	MGLL	ENSG00000074416	0.00541139	0	0
18	54283015	54283921	POLI	ENSG00000101751	0.00540647	0	0
8	70138332	70141183	NCOA2	ENSG00000140396	0	0	0.00539679
5	94940195	94942347	MCTP1	ENSG00000175471	0.00210393	0.002305	0.000978295
1	225412645	225415277	LBR	ENSG00000143815	0.00537968	0	0
16	15879888	15884007	FOPNL	ENSG00000133393	0.00205606	0.00332309	0
15	43186233	43189198	CCNDBP1	ENSG00000166946	0	0.00537634	0
8	103404861	103407633	SLC25A32	ENSG00000164933	0.00537167	0	0
20	36634589	36641244	SLA2	ENSG00000101082	0.000921966	0.00289555	0.00155395
4	145162721	145164153	OTUD4	ENSG00000164164	0.00246103	0.00290888	0
20	47229806	47236325	ZMYND8	ENSG00000101040	0.00419769	0.00116798	0
1	160310258	160311867	COPA	ENSG00000122218	0	0	0.00536291
1	10403136	10404160	PGD	ENSG00000142657	0.00144014	0.00391811	0
12	110027766	110028511	ANKRD13A	ENSG00000076513	0.0053542	0	0
6	147291172	147310083	STXBP5	ENSG00000164506	0.00320763	0.00165554	0.000480137
9	105385502	105389032	SLC44A1	ENSG00000070214	0	0	0.0053286
7	156762198	156763107	LMBR1	ENSG00000105983	0	0.00532139	0
3	15686119	15686221	ANKRD28	ENSG00000206560	0.00531915	0	0
2	126690311	126693863	GYPC	ENSG00000136732	0	0.00238826	0.00292745
2	144401307	144403915	ZEB2	ENSG00000169554	0.00162582	0.00342284	0.000265386
18	21566206	21567979	ESCO1	ENSG00000141446	0.00227671	0.0030319	0
2	11235962	11249660	ROCK2	ENSG00000134318	0.00164263	0.00046213	0.00319972
15	101384425	101389463	PCSK6	ENSG00000140479	0.00246342	0.00283753	0
7	90726812	90747680	CDK14	ENSG00000058091	0.00141722	0.00310072	0.000782579
7	80661210	80662989	CD36	ENSG00000135218	0.0010873	0.00173748	0.00247165
2	38564237	38568198	HNRNPLL	ENSG00000143889	0.00125813	0.00403751	0
13	20413387	20432101	CRYL1	ENSG00000165475	0.00529503	0	0
7	155301690	155302250	INSIG1	ENSG00000186480	0	0.00528659	0
17	7006027	7006485	ALOX12	ENSG00000108839	0.00528653	0	0
4	102060389	102063074	BANK1	ENSG00000153064	0.00130027	0.00249022	0.00149309
10	7799194	7799771	ATP5C1	ENSG00000165629	0	0.00515407	0.00012596
4	155803764	155804592	GUCY1B3	ENSG00000061918	0.00171195	0.00356613	0
2	200815517	200815666	BZW1	ENSG00000082153	0	0.00527307	0
10	60875042	60877907	RHOBTB1	ENSG00000072422	0.000899119	0.00286183	0.0015096
8	21980203	21981730	XPO7	ENSG00000130227	0	0	0.00527039
12	79793928	79795637	PPP1R12A	ENSG00000058272	0	0	0.00526932
15	39589354	39589804	THBS1	ENSG00000137801	0.00526591	0	0
1	151000615	151001249	FAM63A	ENSG00000143409	0.00180476	0	0.00345304
7	77362660	77374069	GSAP	ENSG00000186088	0.00195971	0.00171141	0.00157802
3	130994098	130996042	ATP2C1	ENSG00000017260	0.000153767	0.00508811	0
2	32490151	32491424	BIRC6	ENSG00000115760	0.00524068	0	0
8	42906258	42925556	HOOK3	ENSG00000168172	0.00112558	0.00148415	0.00262419
5	177041870	177044388	ZNF346	ENSG00000113761	0.00183519	0.00141844	0.00196483
13	77007788	77015408	FBXL3	ENSG00000005812	0	0.00521514	0
4	13376622	13381490	RAB28	ENSG00000157869	0	0.00294707	0.00226663
4	77058635	77066248	CCNI	ENSG00000118816	0.00216101	0.00222129	0.000801211
17	66738855	66741658	PRKCA	ENSG00000154229	0	0.00518084	0
3	129060850	129061493	GP9	ENSG00000169704	0.00517854	0	0
7	74705218	74706389	GTF2I	ENSG00000263001	0.00517837	0	0
3	138529462	138532513	CEP70	ENSG00000114107	0.00486234	0.000315979	0
14	69116495	69118138	DCAF5	ENSG00000139990	0	0	0.00517819
5	157813227	157814184	CLINT1	ENSG00000113282	0.00517564	0	0
7	140808995	140834608	BRAF	ENSG00000157764	0.0022679	0.00211023	0.000792802
14	24211592	24211679	CHMP4A	ENSG00000254505	0.00516796	0	0
6	7880101	7880193	BMP6	ENSG00000153162	0	0.00514086	0
20	47634195	47635321	NCOA3	ENSG00000124151	0.00513648	0	0
16	84759472	84759890	USP10	ENSG00000103194	0.00502424	0.000110144	0
12	62302920	62314789	USP15	ENSG00000135655	0.00217908	0.00175915	0.00119563
3	185926734	185931576	TRA2B	ENSG00000136527	0.00513145	0	0
3	183715262	183717650	YEATS2	ENSG00000163872	0.0051251	0	0
1	154172104	154172907	TPM3	ENSG00000143549	0.000982543	0.00127841	0.00285846
14	65629606	65669242	FUT8	ENSG00000033170	0.00263991	0.00148234	0.000995017
19	10173905	10175539	DNMT1	ENSG00000130816	0.00215463	0.00176361	0.00119101
12	110435217	110436109	ARPC3	ENSG00000111229	0.00140218	0.00238672	0.00131802
10	43160595	43163865	CSGALNACT2	ENSG00000169826	0	0.00176658	0.00333945
14	31136665	31139891	HECTD1	ENSG00000092148	0	0	0.00509382
5	55952075	55952249	IL6ST	ENSG00000134352	0	0.00509154	0
15	101712001	101714839	TARSL2	ENSG00000185418	0.000680557	0.00222277	0.00218317
20	45000520	45001166	STK4	ENSG00000101109	0.00201326	0.00307312	0
3	151356039	151357212	MED12L	ENSG00000144893	0	0.00508531	0
5	76671983	76673448	IQGAP2	ENSG00000145703	0	0.00146375	0.0036167
6	13807044	13814014	MCUR1	ENSG00000050393	0.00174107	0.00333481	0
7	77375101	77376847	GSAP	ENSG00000186088	0.00255626	0.000680526	0.00183054
7	143383322	143388218	ZYX	ENSG00000159840	0.000983244	0.00407365	0
3	184834742	184838713	VPS8	ENSG00000156931	0.000261917	0	0.00478798
2	24658766	24665748	NCOA1	ENSG00000084676	0.000942482	0.00242491	0.00168226
6	107904721	107906447	SEC63	ENSG00000025796	0.000582411	0	0.00446713
14	50428754	50429191	MAP4K5	ENSG00000012983	0.00504854	0	0
15	81138135	81143661	C15orf26	ENSG00000156206	0.000895292	0.00169193	0.00245863
7	77942786	77949677	PHTF2	ENSG00000006576	0.000541732	0.0045024	0
16	68181530	68183239	NFATC3	ENSG00000072736	0.00504278	0	0
18	10534496	10539761	NAPG	ENSG00000134265	0.0016856	0.00192816	0.0014251
14	21468752	21474866	RAB2B	ENSG00000129472	0	0.00503844	0
1	111456755	111459456	ATP5F1	ENSG00000116459	0	0	0.00503548
3	186785101	186785882	EIF4A2	ENSG00000156976	0.00502848	0	0
X	150645871	150649715	MTM1	ENSG00000171100	0.00207413	0.0029473	0
22	38499499	38501129	DDX17	ENSG00000100201	0.000372686	0.000719712	0.00392817
2	217831547	217835090	TNS1	ENSG00000079308	0	0.00501295	0
7	152185631	152187261	KMT2C	ENSG00000055609	0	0	0.00500803
6	157906212	157909664	SNX9	ENSG00000130340	0	0.00499511	0
11	28077169	28082855	KIF18A	ENSG00000121621	0.00356506	0	0.00141844
1	169609689	169611491	SELP	ENSG00000174175	0.001374	0	0.00360812
9	35711792	35712004	TLN1	ENSG00000137076	0	0.00497149	0
9	19089559	19093170	HAUS6	ENSG00000147874	0.0027567	0	0.00221337
11	13708079	13710692	FAR1	ENSG00000197601	0	0.00496942	0
2	181922412	181928160	SSFA2	ENSG00000138434	0.00249652	0.000994569	0.00147438
2	206694877	206699726	DYTN	ENSG00000232125	0.000507767	0.000833437	0.0036168
17	55031264	55034167	STXBP4	ENSG00000166263	0.00233331	0.0026242	0
3	171066326	171066575	TNIK	ENSG00000154310	0.00495638	0	0
4	10103986	10116112	WDR1	ENSG00000071127	0.0017114	0.00160579	0.00163394
2	206699890	206700144	DYTN	ENSG00000232125	0	0.00493835	0
2	182926905	182928116	NCKAP1	ENSG00000061676	0	0.00493665	0
13	114024355	114027388	RASA3	ENSG00000185989	0.000767468	0.00350614	0.000661157
17	77209476	77211949	SEC14L1	ENSG00000129657	0.000152666	0.00175551	0.00301821
3	151873706	151879851	SUCNR1	ENSG00000198829	0.0023695	0.00255391	0
17	16149517	16151945	NCOR1	ENSG00000141027	0.000636145	0.00428646	0
3	98788463	98791840	ST3GAL6	ENSG00000064225	0.00253742	0.00238515	0
10	110596550	110598138	SMC3	ENSG00000108055	0.00245278	0.000933695	0.00153545
5	53075304	53078771	ITGA2	ENSG00000164171	0.00491553	0	0
11	12213410	12216218	MICAL2	ENSG00000133816	0	0	0.00491432
2	190924593	190927305	GLS	ENSG00000115419	0.00491165	0	0
4	25152062	25154997	SEPSECS	ENSG00000109618	0.00490863	0	0
10	68747566	68749135	CCAR1	ENSG00000060339	8.01732e-05	0.00482745	0
15	81127724	81135269	C15orf26	ENSG00000156206	0.00147605	0.00205941	0.00135929
12	26624356	26628032	ITPR2	ENSG00000123104	0.00489177	0	0
18	46015937	46024608	PSTPIP2	ENSG00000152229	0.00241465	0.00123264	0.00124077
10	104263077	104266083	GSTO1	ENSG00000148834	0.000588874	0.00275796	0.0015389
X	41214709	41215898	USP9X	ENSG00000124486	0.00488334	0	0
11	47326807	47328657	MADD	ENSG00000110514	0	0	0.0048675
6	137198639	137200880	IFNGR1	ENSG00000027697	0	0	0.00486598
10	92899644	92909426	EXOC6	ENSG00000138190	0.000533753	0.00214815	0.00218233
12	22062434	22065120	CMAS	ENSG00000111726	0	0	0.00486381
14	90680535	90689539	TTC7B	ENSG00000165914	0.00126547	0.00222468	0.00137236
19	41351202	41378280	TMEM91	ENSG00000142046	0.00122841	0.00147702	0.00214901
12	122316855	122319231	CLIP1	ENSG00000130779	0	0.00484296	0
17	44380301	44380385	ITGA2B	ENSG00000005961	0.00484131	0	0
2	32599900	32603005	BIRC6	ENSG00000115760	0.00207299	0.00224453	0.000522125
14	72454578	72458270	RGS6	ENSG00000182732	0.00175535	0.00123572	0.00184769
1	247857666	247860616	TRIM58	ENSG00000162722	0.00274676	0.000927104	0.00116419
17	4296814	4307020	UBE2G1	ENSG00000132388	0.00217829	0.000388479	0.00226727
9	35711394	35711594	TLN1	ENSG00000137076	0	0.00483092	0
6	7298001	7298746	SSR1	ENSG00000124783	0	0.00482722	0
2	53900017	53901349	PSME4	ENSG00000068878	0	0.00481783	0
7	7234539	7238254	C1GALT1	ENSG00000106392	0.0019666	0.0013734	0.00147174
9	96364550	96368271	SLC35D2	ENSG00000130958	0.00133114	0.00158892	0.0018879
12	25066512	25069349	LRMP	ENSG00000118308	0.0011194	0.00218017	0.00150817
1	236524061	236525967	LGALS8	ENSG00000116977	0.00216614	0.000664365	0.00197617
10	131940694	131943967	PPP2R2D	ENSG00000175470	0.00208981	0.00229323	0.000421214
4	48848446	48849946	OCIAD1	ENSG00000109180	0.00306133	0.00173757	0
17	50665245	50667553	ABCC3	ENSG00000108846	0.00311251	0.0016856	0
12	26481241	26483697	ITPR2	ENSG00000123104	0.00479526	0	0
2	63916963	63919882	VPS54	ENSG00000143952	0.0047896	0	0
3	130999659	131001219	ATP2C1	ENSG00000017260	0	0	0.00478346
12	123942785	123943346	CCDC92	ENSG00000119242	0	0	0.00478113
20	5182445	5183060	CDS2	ENSG00000101290	0.00477052	0	0
3	124660973	124661850	KALRN	ENSG00000160145	0.00476382	0	0
22	38501280	38505950	DDX17	ENSG00000100201	0.00204925	0.00269825	0
5	75573869	75576779	POLK	ENSG00000122008	0	0.00474229	0
3	158827337	158828978	MFSD1	ENSG00000118855	0.00170199	0.00173463	0.00130451
X	47652144	47657182	UXT	ENSG00000126756	0.00302237	0.00171839	0
2	226914351	226995430	RHBDD1	ENSG00000144468	0.00181017	0.00115798	0.00176963
12	110292124	110296598	ATP2A2	ENSG00000174437	0.00333842	0.00139601	0
8	38114287	38114904	ASH2L	ENSG00000129691	0.00473157	0	0
3	130996796	130997605	ATP2C1	ENSG00000017260	0	0.00472614	0
1	77925229	77926413	NEXN	ENSG00000162614	0	0.0047255	0
10	60892995	60910886	RHOBTB1	ENSG00000072422	0.000458976	0.00236714	0.00189465
14	59561228	59563736	CCDC175	ENSG00000151838	0	0.00470653	0
14	50448832	50456515	MAP4K5	ENSG00000012983	0.000609796	0.0013902	0.00270122
1	115060538	115062134	TSPAN2	ENSG00000134198	0	0.00414417	0.000551398
18	56757352	56758864	WDR7	ENSG00000091157	0.00468957	0	0
3	185657402	185658340	IGF2BP2	ENSG00000073792	0	0	0.00467326
12	105208199	105211229	APPL2	ENSG00000136044	0.00302516	0.00164753	0
9	85585594	85586830	AGTPBP1	ENSG00000135049	0.00466816	0	0
10	17700279	17704430	STAM	ENSG00000136738	0	0.00466301	0
3	10023747	10026040	CIDECP	ENSG00000186162	0.00124992	0.00149433	0.00191873
2	201130146	201133028	CFLAR	ENSG00000003402	0.000808081	0.00385187	0
14	102083693	102083792	HSP90AA1	ENSG00000080824	0	0.00465983	0
1	63454473	63454889	ITGB3BP	ENSG00000142856	0	0.00465302	0
1	66963160	66970807	MIER1	ENSG00000198160	0	0.00465184	0
2	144208804	144211514	GTDC1	ENSG00000121964	0.000994355	0.00157848	0.00207756
11	120448348	120449108	ARHGEF12	ENSG00000196914	0	0	0.00464499
2	63882651	63883959	UGP2	ENSG00000169764	0.00289296	0.00174963	0
9	77206079	77209422	VPS13A	ENSG00000197969	0	0	0.00464037
12	106335826	106336031	TCP11L2	ENSG00000166046	0	0.00464037	0
7	139875637	139911224	TBXAS1	ENSG00000059377	0.00155724	0.00171953	0.00135683
1	27303795	27305000	WDTC1	ENSG00000142784	0.00463324	0	0
3	53888483	53891769	SELK	ENSG00000113811	0	0.00462104	0
5	39139252	39141094	FYB	ENSG00000082074	0.000556835	0.0017036	0.00235445
9	97936264	97938057	HEMGN	ENSG00000136929	0.00242574	0.00147311	0.000712576
15	101313505	101318318	PCSK6	ENSG00000140479	0.00199947	0.00260969	0
6	75633726	75634706	SENP6	ENSG00000112701	0.0046064	0	0
2	55234204	55234830	RPS27A	ENSG00000143947	0	0.00460299	0
11	68554257	68558565	PPP6R3	ENSG00000110075	0.00271252	0.00067639	0.00121356
11	118590506	118592708	ARCN1	ENSG00000095139	0.0046016	0	0
13	37048599	37051487	SUPT20H	ENSG00000102710	0	0	0.00459898
14	102195120	102197754	WDR20	ENSG00000140153	0	0.00457915	0
17	67178926	67188318	HELZ	ENSG00000198265	0.000438837	0.00413367	0
22	45171683	45175893	NUP50	ENSG00000093000	0	0.00456967	0
7	37096727	37133129	ELMO1	ENSG00000155849	0.0014938	0.000901954	0.00217243
12	79778600	79781814	PPP1R12A	ENSG00000058272	0	0.00454096	0
7	6054704	6058965	EIF2AK1	ENSG00000086232	0.00154679	0.00180431	0.00118263
2	201381218	201384110	TRAK2	ENSG00000115993	0.00291413	0	0.00161931
3	109005315	109007028	MORC1	ENSG00000114487	0	0	0.00453018
14	54531050	54537721	CGRRF1	ENSG00000100532	0.00452899	0	0
6	144533260	144537581	UTRN	ENSG00000152818	0.00417717	0.000347826	0
5	141583292	141583484	DIAPH1	ENSG00000131504	0	0	0.00452489
17	3904929	3905219	P2RX1	ENSG00000108405	0.00452489	0	0
18	21015479	21020150	ROCK1	ENSG00000067900	0.00144202	0.00206666	0.00101377
6	26158559	26170974	HIST1H2BD	ENSG00000158373	0.00254459	0.000555597	0.00141377
11	9414411	9417058	IPO7	ENSG00000205339	0.00450808	0	0
9	96352109	96360153	SLC35D2	ENSG00000130958	0.00166966	0.00116261	0.00167558
2	58084950	58086338	VRK2	ENSG00000028116	0.00263032	0.00118121	0.000693656
12	71907138	71913825	TBC1D15	ENSG00000121749	0.00206014	0.00158939	0.000849888
9	122997361	122998596	RABGAP1	ENSG00000011454	0.0044967	0	0
2	23864924	23867834	ATAD2B	ENSG00000119778	0.00280204	0.00167551	0
14	54408789	54411483	CDKN3	ENSG00000100526	0.00447726	0	0
14	50908337	50908820	PYGL	ENSG00000100504	0.00431534	0	0.00015658
9	33971754	33973182	UBAP2	ENSG00000137073	0.000826125	0.00147705	0.00216521
15	65490299	65497863	DPP8	ENSG00000074603	0.00214069	0.000687853	0.00163782
14	51999796	52001797	C14orf166	ENSG00000087302	0	0.00446445	0
10	17693312	17695048	STAM	ENSG00000136738	0	0.00446384	0
3	171175330	171177325	TNIK	ENSG00000154310	0	0.00446099	0
Y	20579691	20582589	AC007678.1	ENSG00000279898	0.00248237	0.000593824	0.00138236
3	119912810	119916043	GSK3B	ENSG00000082701	0	0	0.0044568
9	14102510	14112998	NFIB	ENSG00000147862	0.00445062	0	0
12	878361	881691	WNK1	ENSG00000060237	0	0.00444099	0
6	2770361	2779262	WRNIP1	ENSG00000124535	0.000925173	0.00146512	0.0020503
9	20821071	20822988	FOCAD	ENSG00000188352	0.00306199	0.00137806	0
3	100295348	100296171	TBC1D23	ENSG00000036054	0.004439	0	0
1	160551035	160553377	CD84	ENSG00000066294	0	0	0.00443698
14	59347623	59352525	DAAM1	ENSG00000100592	0.00214467	0.00228874	0
2	15554138	15556782	NBAS	ENSG00000151779	0.001332	0.00120394	0.00189466
6	73518264	73518353	EEF1A1	ENSG00000156508	0.00442478	0	0
4	82827632	82828999	SEC31A	ENSG00000138674	0.000747167	0.000215208	0.00346075
10	73243929	73245921	DNAJC9	ENSG00000213551	0	0.00186332	0.00255497
15	59680308	59682407	BNIP2	ENSG00000140299	0.00254582	0.000529327	0.00133471
5	168559157	168561392	PANK3	ENSG00000120137	0.00438865	0	0
X	77899593	77902642	COX7B	ENSG00000131174	0	0.000315448	0.00407284
5	149031687	149038294	SH3TC2	ENSG00000169247	0.00200302	0.00237712	0
X	18165223	18171000	BEND2	ENSG00000177324	0.0009739	0.00140836	0.00199403
22	25695214	25703509	ADRBK2	ENSG00000100077	0.00437594	0	0
7	47280354	47283696	TNS3	ENSG00000136205	0	0.00436264	0
3	160525844	160525937	KPNA4	ENSG00000186432	0.00436205	0	0
10	51467836	51804584	PRKG1	ENSG00000185532	0.0017783	0.00134729	0.00123275
12	14436251	14438129	ATF7IP	ENSG00000171681	0.00265529	0	0.0017029
1	17356459	17358837	PADI4	ENSG00000159339	0	0.00435238	0
3	3154831	3156218	CRBN	ENSG00000113851	0	0.00406835	0.000281037
5	179562664	179567460	RUFY1	ENSG00000176783	0.00434561	0	0
2	240005295	240007315	NDUFA10	ENSG00000130414	0.00177793	0.000753725	0.00180712
5	78489153	78509783	LHFPL2	ENSG00000145685	0.00121189	0.00254783	0.000577907
8	109439092	109440709	PKHD1L1	ENSG00000205038	0	0.00433705	0
X	154542452	154551987	IKBKG	ENSG00000269335	0.00373795	0	0.000597656
X	118572463	118573805	DOCK11	ENSG00000147251	0	0.00345577	0.000875109
X	120547239	120557923	CUL4B	ENSG00000158290	0	0.00339998	0.000929567
20	49067280	49068714	CSE1L	ENSG00000124207	0	0	0.00432765
12	96297721	96298868	CDK17	ENSG00000059758	0	0	0.00432456
2	179110028	179112723	SESTD1	ENSG00000187231	0	0.0043221	0
20	47287284	47290186	ZMYND8	ENSG00000101040	0.00151913	0	0.00279908
5	67130418	67131812	MAST4	ENSG00000069020	0.00431655	0	0
11	104947192	104948532	CASP4	ENSG00000196954	0.00431566	0	0
15	43766910	43768488	PDIA3	ENSG00000167004	0	0	0.00430898
12	76048464	76049199	NAP1L1	ENSG00000187109	0.00225841	0.00132412	0.000720189
5	149247929	149249814	ABLIM3	ENSG00000173210	0	0.00429084	0
17	7930734	7931010	TRAPPC1	ENSG00000170043	0	0	0.00428917
10	109873427	109875527	XPNPEP1	ENSG00000108039	0.00427953	0	0
5	179800068	179800183	MGAT4B	ENSG00000161013	0	0.00427668	0
4	7774903	7778761	AFAP1	ENSG00000196526	0.00427577	0	0
2	60894545	60900991	REL	ENSG00000162924	0	0.00427168	0
13	114073837	114132434	RASA3	ENSG00000185989	0.00103215	0.00202296	0.00121181
15	55951414	55951510	NEDD4	ENSG00000069869	0	0.00426569	0
6	75265338	75267640	TMEM30A	ENSG00000112697	0.0042654	0	0
X	54552428	54554564	GNL3L	ENSG00000130119	0.00426158	0	0
3	141959840	141963811	TFDP2	ENSG00000114126	0.0018121	0.0024486	0
10	17331552	17359513	ST8SIA6	ENSG00000148488	0.00252269	0.00173699	0
6	129605959	129607892	ARHGAP18	ENSG00000146376	0.00102624	0.00167393	0.00155763
6	116399666	116426573	DSE	ENSG00000111817	0	0.00239047	0.00186397
5	170253213	170256525	LCP2	ENSG00000043462	0	0.00425356	0
7	47278220	47280163	TNS3	ENSG00000136205	0	0.00425294	0
1	35359446	35361193	ZMYM4	ENSG00000146463	0.00177065	0.00027818	0.00220201
6	25084576	25086783	CMAHP	ENSG00000168405	0	0.00222474	0.00200744
9	19409192	19423861	ACER2	ENSG00000177076	0.000737829	0.00296331	0.000528859
5	113001469	113001566	DCP2	ENSG00000172795	0.00422991	0	0
18	62348249	62349811	TNFRSF11A	ENSG00000141655	0.00422935	0	0
3	120638581	120641588	HGD	ENSG00000113924	0.00153304	0	0.00268632
3	53186340	53186603	PRKCD	ENSG00000163932	0.00421704	0	0
22	26526267	26528213	TPST2	ENSG00000128294	0.0011133	0.000513096	0.0025876
5	179607659	179609375	RUFY1	ENSG00000176783	0.00207649	0.00134808	0.000783321
4	174304369	174308688	CEP44	ENSG00000164118	0	0	0.00419828
2	11183440	11192147	ROCK2	ENSG00000134318	0.0014482	0.00158821	0.00115869
18	10526158	10530769	NAPG	ENSG00000134265	0.00419383	0	0
8	42943445	42950387	HOOK3	ENSG00000168172	0.00115359	0.00176573	0.00127089
9	33068934	33071739	SMU1	ENSG00000122692	0.00133394	0.00285408	0
X	2726373	2738199	CD99	ENSG00000002586	0.00114306	0.00131406	0.00173055
14	81396178	81398294	STON2	ENSG00000140022	0.000804094	0.00133959	0.00203468
3	179378814	179385568	MFN1	ENSG00000171109	0	0.0041769	0
2	159729175	159743060	2007-03-01	ENSG00000136536	0.00364376	0.000531882	0
7	129145082	129161678	TSPAN33	ENSG00000158457	0.00117606	0.00299595	0
7	107600505	107613331	BCAP29	ENSG00000075790	0.00132615	0	0.00284569
4	38680682	38688584	KLF3	ENSG00000109787	0.00119254	0.00130081	0.00167529
12	123302900	123304581	SBNO1	ENSG00000139697	0.00416744	0	0
4	77720643	77726166	CNOT6L	ENSG00000138767	0.00415537	0	0
1	77926611	77926715	NEXN	ENSG00000162614	0	0.00415455	0
1	147272281	147275353	CHD1L	ENSG00000131778	0.00139539	0	0.00275327
3	108969722	108971329	MORC1	ENSG00000114487	0.00201361	0	0.0021318
12	53034709	53037408	EIF4B	ENSG00000063046	0.00205138	0.00209152	0
1	246648037	246660198	CNST	ENSG00000162852	0.00158203	0.001237	0.00131525
15	55360944	55365187	CCPG1	ENSG00000260916	0.00160504	0.00152778	0.00100069
14	90647023	90652840	TTC7B	ENSG00000165914	0.000943914	0.00165309	0.00153029
3	152455577	152456266	MBNL1	ENSG00000152601	0.00173927	0.00102023	0.00136053
20	41092587	41097219	TOP1	ENSG00000198900	0.00116754	0.00117822	0.00177302
13	102618846	102622876	TPP2	ENSG00000134900	0.00102383	0.00134148	0.00175204
12	100323638	100326621	SCYL2	ENSG00000136021	0.000926405	0.00318932	0
8	132794817	132798771	PHF20L1	ENSG00000129292	0.0022417	0.00186794	0
7	152196011	152199278	KMT2C	ENSG00000055609	0	0.00410954	0
5	109842461	109845864	MAN2A1	ENSG00000112893	0.00410919	0	0
17	64353518	64354932	PECAM1	ENSG00000261371	0.00191669	0.00124285	0.000948767
5	67090231	67095596	MAST4	ENSG00000069020	0.00159042	0	0.00251738
2	31234848	31244273	EHD3	ENSG00000013016	0.00158813	0.00144954	0.00106944
15	99633173	99645560	MEF2A	ENSG00000068305	0.000994533	0.00193585	0.00117636
10	38012350	38016870	ZNF33A	ENSG00000189180	0.00179814	0.00230814	0
12	65326934	65328525	MSRB3	ENSG00000174099	0.00410611	0	0
6	159784847	159785385	TCP1	ENSG00000120438	0	0.00410518	0
12	76392752	76394644	OSBPL8	ENSG00000091039	0	0	0.00410324
3	93927407	93973673	PROS1	ENSG00000184500	0.00114926	0.00137169	0.00158119
10	67988835	67990210	HERC4	ENSG00000148634	0.00409964	0	0
17	47326387	47328268	EFCAB13	ENSG00000178852	0	0.00409858	0
12	112130569	112134737	TRAFD1	ENSG00000135148	0.00409853	0	0
8	42402015	42403310	VDAC3	ENSG00000078668	0.00240234	0.000530223	0.00116595
3	57641747	57645660	DENND6A	ENSG00000174839	0.00408811	0	0
4	75655246	75655767	G3BP2	ENSG00000138757	0	0	0.00408804
8	116657314	116658812	EIF3H	ENSG00000147677	0	0.00408749	0
1	169982097	169982701	KIFAP3	ENSG00000075945	0	0.00406835	0
2	10443313	10443489	ODC1	ENSG00000115758	0	0	0.00406504
20	6032080	6034463	CRLS1	ENSG00000088766	0.00406103	0	0
3	171157664	171161269	TNIK	ENSG00000154310	0	0	0.0040548
12	66203893	66209455	IRAK3	ENSG00000090376	0.00125136	0.00106536	0.00173193
2	11222174	11224321	ROCK2	ENSG00000134318	0.00179594	0.00155739	0.000692773
5	77459124	77463094	WDR41	ENSG00000164253	0.000989499	0.00190743	0.00114823
8	6730826	6732560	AGPAT5	ENSG00000155189	0	0	0.00404391
11	77693611	77698486	RSF1	ENSG00000048649	0	0.00404097	0
12	62321609	62325871	USP15	ENSG00000135655	4.44922e-05	0.0023605	0.0016355
22	21806039	21807663	MAPK1	ENSG00000100030	0.00137848	0.001174	0.00147875
6	144803147	144820881	UTRN	ENSG00000152818	0.00173118	0.00193547	0.000364527
7	65065133	65066252	CCT6P3	ENSG00000234585	0	0.00402176	0
3	5172223	5172646	ARL8B	ENSG00000134108	0.00401929	0	0
9	20819900	20820323	FOCAD	ENSG00000188352	0.00401891	0	0
11	48110076	48112746	PTPRJ	ENSG00000149177	0.000292312	0.00372618	0
7	139955607	139957633	TBXAS1	ENSG00000059377	0	0.00401352	0
8	28158633	28160228	ELP3	ENSG00000134014	0.00400597	0	0
8	17243185	17245035	CNOT7	ENSG00000198791	0	0.00400585	0
16	47238008	47258631	ITFG1	ENSG00000129636	0.00109873	0.000784623	0.00211525
16	28986893	28989526	LAT	ENSG00000213658	0	0.00399821	0
6	30157391	30158398	TRIM10	ENSG00000204613	0	0	0.003996
4	38689879	38694745	KLF3	ENSG00000109787	0.00229937	0.000802568	0.000891663
1	7835945	7836998	PER3	ENSG00000049246	0	0.0039934	0
4	3099394	3103823	HTT	ENSG00000197386	0.000850886	0.00157511	0.00156419
16	69370629	69372268	TERF2	ENSG00000132604	0.000761702	0.00115585	0.00206898
2	36861253	36867813	STRN	ENSG00000115808	0.00239478	0.00159028	0
9	129129110	129131521	PPP2R4	ENSG00000119383	0.00397488	0	0
5	94931991	94940083	MCTP1	ENSG00000175471	0.00155498	0.00200044	0.000412269
2	177233339	177234004	NFE2L2	ENSG00000116044	0	0.00396605	0
9	21007119	21008020	PTPLAD2	ENSG00000188921	0.000640923	0.00195145	0.00137225
6	136656460	136659218	MAP3K5	ENSG00000197442	0.00396451	0	0
8	100709223	100709458	PABPC1	ENSG00000070756	0	0	0.00395467
X	17138961	17147412	REPS2	ENSG00000169891	0	0.00247277	0.0014767
12	79786478	79788647	PPP1R12A	ENSG00000058272	0.00393508	0	0
3	184182248	184182756	AP2M1	ENSG00000161203	0	0.00393131	0
13	21140995	21146804	SAP18	ENSG00000150459	0.00128901	0.000894193	0.00174316
4	3105436	3107284	HTT	ENSG00000197386	0	0.00392107	0
11	11892106	11897596	USP47	ENSG00000170242	0	0.00391335	0
19	8430867	8438387	2002-03-01	ENSG00000099785	0.00100908	0.000402616	0.00250012
10	119423266	119424992	GRK5	ENSG00000198873	0.00140156	0	0.00251011
14	50475149	50476127	MAP4K5	ENSG00000012983	0	0	0.00391027
3	186280744	186284659	DGKG	ENSG00000058866	0.00390586	0	0
18	23509279	23515855	C18orf8	ENSG00000141452	0.00156244	0.00233716	0
6	20546523	20548592	CDKAL1	ENSG00000145996	0	0.00389912	0
12	45951727	45961699	SCAF11	ENSG00000139218	0.00266401	0.00123344	0
10	69398828	69400990	HK1	ENSG00000156515	0	0	0.00389585
2	190895725	190900563	GLS	ENSG00000115419	0.00389443	0	0
3	100283811	100290577	TBC1D23	ENSG00000036054	0	0	0.00389174
8	21910857	21911900	DOK2	ENSG00000147443	0	0	0.00389025
8	124591235	124699525	MTSS1	ENSG00000170873	0.00388954	0	0
1	112582472	112583971	ST7L	ENSG00000007341	0.00388845	0	0
12	7933147	7933809	SLC2A3	ENSG00000059804	0.00218185	0.00170188	0
10	118691403	118695140	CACUL1	ENSG00000151893	0	0.00387172	0
7	152199459	152202933	KMT2C	ENSG00000055609	9.02128e-06	0	0.00386164
4	147822822	147822895	ARHGAP10	ENSG00000071205	0	0.00386997	0
20	19673654	19681857	SLC24A3	ENSG00000185052	0.000285345	0.0035719	0
8	81714039	81714803	ZFAND1	ENSG00000104231	0.000595302	0.00237184	0.00088942
6	119180427	119188404	MAN1A1	ENSG00000111885	0.0013477	0.00129177	0.00121658
13	114013248	114015208	RASA3	ENSG00000185989	0	0	0.00385455
8	51845763	51860844	PCMTD1	ENSG00000168300	0.00188007	0.000890494	0.00108127
1	38867610	38873017	GJA9-MYCBP	ENSG00000274944	0.00126425	0.00258418	0
3	138245183	138263738	ARMC8	ENSG00000114098	0.000895587	0.00137101	0.00157894
X	78947863	78952192	P2RY10	ENSG00000078589	0	0	0.00384408
2	69915403	69916120	MXD1	ENSG00000059728	0	0.00384271	0
9	15182415	15185279	TTC39B	ENSG00000155158	0.00383944	0	0
3	138270132	138272966	ARMC8	ENSG00000114098	0.00054909	0.0017827	0.00150358
9	5123121	5126332	JAK2	ENSG00000096968	0.00218101	0.00165356	0
1	62829176	62834037	ATG4C	ENSG00000125703	0	0.00258726	0.00124561
3	128795420	128797942	RAB7A	ENSG00000075785	0.0011222	0.0010171	0.00169338
7	152194568	152195906	KMT2C	ENSG00000055609	0.00262861	0.00119357	0
6	144403184	144421877	UTRN	ENSG00000152818	0.00132713	0.00179764	0.000696519
14	50905556	50908270	PYGL	ENSG00000100504	0.000963251	0.000665238	0.00219193
16	50787852	50791557	CYLD	ENSG00000083799	0.00381937	0	0
13	102630195	102633949	TPP2	ENSG00000134900	0.00381845	0	0
20	49135931	49151581	STAU1	ENSG00000124214	0.00184204	0.00197572	0
4	78845049	78847187	BMP2K	ENSG00000138756	0.00123632	0	0.00257792
9	122883379	122890311	RC3H2	ENSG00000056586	0.00234332	0.000798961	0.000670953
15	101443660	101489373	PCSK6	ENSG00000140479	0.0037999	0	0
5	87378538	87379734	RASA1	ENSG00000145715	0	0.00379812	0
X	30665584	30668011	GK	ENSG00000198814	0	0.00136035	0.00243434
1	77942208	77942460	NEXN	ENSG00000162614	0.00150038	0.000541638	0.00173686
6	159692863	159693144	SOD2	ENSG00000112096	0.00377285	0	0
X	100679412	100681226	SYTL4	ENSG00000102362	0.00377042	0	0
20	44512994	44513878	SERINC3	ENSG00000132824	0.00123618	0.000782509	0.00174912
8	109433216	109435189	PKHD1L1	ENSG00000205038	0.00328828	0	0.000475237
10	87513221	87521035	MINPP1	ENSG00000107789	0.00129124	0.00140661	0.00106362
10	17327126	17331407	ST8SIA6	ENSG00000148488	0	0.00172703	0.00202994
8	109385630	109388496	PKHD1L1	ENSG00000205038	0.00130573	0.00122399	0.00122399
6	136561645	136562502	MAP3K5	ENSG00000197442	0	0	0.00374429
14	39087008	39091476	SEC23A	ENSG00000100934	0.0037427	0	0
14	67678423	67685014	RDH11	ENSG00000072042	0.0014935	0.00128823	0.00095505
12	108802368	108805055	SSH1	ENSG00000084112	0.00373486	0	0
3	155514884	155523896	PLCH1	ENSG00000114805	0.0037316	0	0
8	94851686	94853804	INTS8	ENSG00000164941	0.00372929	0	0
1	66891266	66893228	WDR78	ENSG00000152763	0.00184142	0.000787942	0.00109987
8	140879637	140890542	PTK2	ENSG00000169398	0	0.00153352	0.0021951
5	151786715	151790322	G3BP1	ENSG00000145907	0	0.00361999	0.000108117
5	154821426	154822471	FAXDC2	ENSG00000170271	0.00150239	0.0022245	0
7	74711109	74716893	GTF2I	ENSG00000263001	0.000254537	0.00105992	0.00240749
6	18212604	18213655	KDM1B	ENSG00000165097	0	0.00371335	0
15	65703008	65706090	DENND4A	ENSG00000174485	0.00169138	0.00202028	0
5	10353917	10377797	2006-03-01	ENSG00000145495	0.00113105	0.00107396	0.00150633
13	26215592	26218510	RNF6	ENSG00000127870	0.00361614	8.87075e-05	0
5	141587197	141618797	DIAPH1	ENSG00000131504	0	0.00220435	0.00150045
16	11775013	11776319	ZC3H7A	ENSG00000122299	0.000111099	0.000163372	0.00342737
8	130115735	130116677	ASAP1	ENSG00000153317	0	0	0.00370035
14	90657278	90658303	TTC7B	ENSG00000165914	0.00108554	0	0.00261292
17	44378710	44379688	ITGA2B	ENSG00000005961	0.000281418	0.00138323	0.00203128
2	69916220	69921735	MXD1	ENSG00000059728	0	0.00171481	0.00198022
17	21298926	21300544	MAP2K3	ENSG00000034152	0	0.00145931	0.0022338
1	97721671	97740391	DPYD	ENSG00000188641	0.00124131	0.00119107	0.00125959
2	189805754	189818016	PMS1	ENSG00000064933	0.00159831	0	0.00208597
2	61498792	61498864	XPO1	ENSG00000082898	0	0.00368262	0
3	5170583	5172149	ARL8B	ENSG00000134108	0.00195074	0.00108501	0.000646412
3	48440458	48440540	TMA7	ENSG00000232112	0.0036784	0	0
18	62556297	62558686	ZCCHC2	ENSG00000141664	0	0.00367814	0
10	19817191	20001774	PLXDC2	ENSG00000120594	0.000793824	0.00098085	0.00189934
17	35598335	35605704	AP2B1	ENSG00000006125	0	0.00154827	0.00212482
2	135754277	135755516	UBXN4	ENSG00000144224	0.00243323	0	0.00123614
3	120596539	120601110	NDUFB4	ENSG00000065518	0.000516123	0.00212837	0.00102051
1	108746786	108752256	STXBP3	ENSG00000116266	0.00204708	0.00161521	0
18	62282444	62287350	KIAA1468	ENSG00000134444	0	0.00366127	0
1	93226449	93232425	CCDC18	ENSG00000122483	0	0.00117399	0.00248104
3	64010955	64013438	PSMD6	ENSG00000163636	0	0.00365287	0
6	4943756	4952265	CDYL	ENSG00000153046	0.00104975	0.00259936	0
2	32479617	32481319	BIRC6	ENSG00000115760	0.00364359	0	0
3	151165982	151185329	MED12L	ENSG00000144893	0.00364261	0	0
18	54274090	54277702	POLI	ENSG00000101751	0.00288184	0	0.000759994
6	147206068	147235249	STXBP5	ENSG00000164506	0.00103804	0.000818491	0.00178175
14	39151839	39154210	TRAPPC6B	ENSG00000182400	0	0.00271999	0.000917743
1	236542787	236543559	LGALS8	ENSG00000116977	0	0.00363243	0
1	173186865	173188520	TNFSF4	ENSG00000117586	0.00158154	0.0020452	0
7	37314922	37315919	ELMO1	ENSG00000155849	0	0	0.00362233
1	40738948	40747533	NFYC	ENSG00000066136	0.00362143	0	0
2	143952843	143957194	GTDC1	ENSG00000121964	0.0012212	0.00239863	0
22	40429767	40431404	MKL1	ENSG00000196588	0.00361947	0	0
2	33262821	33263293	LTBP1	ENSG00000049323	0.000678394	0.00293747	0
20	44997306	45000391	STK4	ENSG00000101109	0	0.00270948	0.000905275
6	69741877	69749340	LMBRD1	ENSG00000168216	0.00124866	0.000767956	0.00159663
1	42433288	42435273	ZMYND12	ENSG00000066185	0.00148063	0.00162555	0.000506073
11	110247833	110253945	RDX	ENSG00000137710	0	0.00360494	0
12	14795104	14796806	WBP11	ENSG00000084463	0.00360369	0	0
9	36204179	36211602	CLTA	ENSG00000122705	0.00139821	0.00220539	0
13	102816554	102821036	BIVM-ERCC5	ENSG00000270181	0.00206441	0.00153652	0
5	10400842	10402058	2006-03-01	ENSG00000145495	0	0.000324682	0.00327341
1	151028944	151033805	PRUNE	ENSG00000143363	0.00153871	0.00159907	0.000457666
4	48110603	48112306	TXK	ENSG00000074966	2.95325e-05	0.00356236	0
17	59690711	59693727	CLTC	ENSG00000141367	0	0.00359031	0
11	120437382	120440128	ARHGEF12	ENSG00000196914	0.000948846	0.00192493	0.000716305
11	10803294	10803479	EIF4G2	ENSG00000110321	0.00162506	0.00196043	0
3	197059998	197065275	DLG1	ENSG00000075711	0	0	0.00358533
3	57847233	57849753	SLMAP	ENSG00000163681	0.000292079	0.00196365	0.00132626
17	38784339	38786822	PIP4K2B	ENSG00000276293	0.00358112	0	0
16	21958599	21962459	UQCRC2	ENSG00000140740	0	0.0035801	0
4	89936798	89951604	MMRN1	ENSG00000138722	0.000308309	0.000828398	0.00244195
11	120476748	120477218	ARHGEF12	ENSG00000196914	0.0029215	0.000648929	0
Y	13470229	13479253	UTY	ENSG00000183878	0	0.00357031	0
2	201399493	201401017	TRAK2	ENSG00000115993	0	0	0.00356784
2	23884873	23885726	ATAD2B	ENSG00000119778	0.00146321	0.0014806	0.000618525
13	21387634	21391721	ZDHHC20	ENSG00000180776	0.000918279	0.00081705	0.00182679
14	75022892	75022994	MLH3	ENSG00000119684	0	0.00356008	0
X	77656653	77663381	ATRX	ENSG00000085224	0.00355621	0	0
1	246759151	246759956	SCCPDH	ENSG00000143653	0	0.00355128	0
22	36301665	36302567	MYH9	ENSG00000100345	0.0035461	0	0
5	58992004	58993371	PDE4D	ENSG00000113448	0.000974689	0.00131192	0.00125788
11	68175183	68180131	SUV420H1	ENSG00000110066	0.00354074	0	0
7	139575288	139583816	HIPK2	ENSG00000064393	0.00353901	0	0
4	2926112	2928170	ADD1	ENSG00000087274	0	0.00353237	0
16	112775	117300	NPRL3	ENSG00000103148	0.00353123	0	0
2	210129172	210153494	KANSL1L	ENSG00000144445	0.00139372	0.00213452	0
22	21769320	21772872	MAPK1	ENSG00000100030	0.00174358	0.00178253	0
13	41466930	41468775	RGCC	ENSG00000102760	0.00161623	0.00190708	0
7	26208555	26211661	CBX3	ENSG00000122565	0	2.89419e-05	0.00349436
17	56844178	56845689	DGKE	ENSG00000153933	0.00352056	0	0
5	69175113	69175396	CCNB1	ENSG00000134057	0	0	0.00351975
10	72551341	72562894	MICU1	ENSG00000107745	0.000503183	0.00141388	0.00160058
5	139314736	139315696	MATR3	ENSG00000015479	0.003517	0	0
9	5065040	5066677	JAK2	ENSG00000096968	0	0	0.00351503
14	90578308	90593485	TTC7B	ENSG00000165914	0.00351207	0	0
10	87864548	87894024	PTEN	ENSG00000171862	0.0010329	0.00126199	0.00121684
4	73981291	73981416	PF4	ENSG00000163737	0.00143762	0.00156871	0.000504038
13	40934028	40940920	ELF1	ENSG00000120690	0.0015822	0.000842508	0.00108497
9	19424841	19434946	ACER2	ENSG00000177076	0.000698437	0.00204642	0.000752122
10	20177094	20177327	PLXDC2	ENSG00000120594	0	0.00349309	0
2	38689894	38729555	GALM	ENSG00000143891	0.0019911	0.00149925	0
9	97927478	97930034	HEMGN	ENSG00000136929	0.00209967	0.00111715	0.000261256
4	109963298	109964400	EGF	ENSG00000138798	0.000750352	0.00272221	0
20	2986849	2988031	PTPRA	ENSG00000132670	0	0.00107087	0.00239882
8	21971941	21974669	XPO7	ENSG00000130227	0.00086096	0.00130171	0.00130135
9	89403016	89405350	SEMA4D	ENSG00000187764	0.000355195	0.000454711	0.00263875
7	107594105	107595866	BCAP29	ENSG00000075790	0.00344169	0	0
1	51463798	51465260	EPS15	ENSG00000085832	0.00137708	0	0.0020642
15	63570579	63574045	USP3	ENSG00000140455	0	0.0034381	0
20	45327415	45330365	SDC4	ENSG00000124145	0.00343753	0	0
5	109770541	109774787	MAN2A1	ENSG00000112893	0.00201099	0.0014262	0
1	151365044	151365188	SELENBP1	ENSG00000143416	0	0	0.00343249
10	96551411	96552927	TM9SF3	ENSG00000077147	0.00109645	0	0.00233302
3	171101633	171108064	TNIK	ENSG00000154310	0.00224263	0.00118543	0
12	96909895	96912722	NEDD1	ENSG00000139350	0	0.0034271	0
16	16007992	16009775	ABCC1	ENSG00000103222	0.00211728	0.00130879	0
21	42554142	42558957	SLC37A1	ENSG00000160190	0	0.00329622	0.000129674
10	92928422	92934143	EXOC6	ENSG00000138190	0.00147078	0.00194738	0
21	36337946	36338773	MORC3	ENSG00000159256	0	0.00341547	0
7	11038855	11040671	PHF14	ENSG00000106443	0.00341126	0	0
21	15833548	15842397	USP25	ENSG00000155313	0.000507681	0.000435099	0.00246449
11	76526635	76528267	C11orf30	ENSG00000158636	0.00225548	0.0011513	0
9	100442356	100450556	MSANTD3	ENSG00000066697	0.00152408	0.00132349	0.000557823
2	207575454	207577504	CREB1	ENSG00000118260	0	0	0.00340537
4	142305537	142314711	INPP4B	ENSG00000109452	0.00248069	0	0.000924196
4	53491	59429	ZNF595	ENSG00000272602	0.00340293	0	0
2	106123091	106125619	UXS1	ENSG00000115652	0	0.00146422	0.00193781
18	62221497	62227288	KIAA1468	ENSG00000134444	0.000120424	0.00327505	0
4	139125329	139137629	ELF2	ENSG00000109381	0.00118292	0.000913989	0.00129747
1	51819873	51821497	NRD1	ENSG00000078618	0.000944779	0	0.00244801
11	75268959	75272894	ARRB1	ENSG00000137486	0.000117917	0	0.00326864
13	41320824	41323055	NAA16	ENSG00000172766	0	0	0.0033804
5	179823053	179823857	SQSTM1	ENSG00000161011	0	0	0.00337936
1	150157486	150158818	PLEKHO1	ENSG00000023902	0.0013726	0	0.00200648
2	54973621	54973820	RTN4	ENSG00000115310	0.00337482	0	0
8	104499519	104508938	LRP12	ENSG00000147650	0	0.00226675	0.00110781
10	71828157	71828876	PSAP	ENSG00000197746	0	0.00336979	0
17	67945896	67947725	BPTF	ENSG00000171634	0	0.00336824	0
14	49834449	49838138	NEMF	ENSG00000165525	0	0.00336776	0
9	19446418	19450449	ACER2	ENSG00000177076	0.00336569	0	0
6	89329957	89333085	UBE2J1	ENSG00000198833	0.00152225	0.00171027	0.000131425
14	45028329	45032222	FAM179B	ENSG00000198718	0.00256871	0	0.00079343
5	79645192	79648616	PAPD4	ENSG00000164329	0.000884608	0.00201967	0.000457465
7	107613432	107618327	BCAP29	ENSG00000075790	0.0033607	0	0
12	7929871	7930479	SLC2A3	ENSG00000059804	0.00335971	0	0
13	78642213	78644861	RNF219	ENSG00000152193	0.00335709	0	0
3	52412920	52413995	PHF7	ENSG00000010318	0	0.00335486	0
20	43460598	43460702	SRSF6	ENSG00000124193	0	0.0033545	0
17	75841001	75842432	UNC13D	ENSG00000092929	0.00333978	0	0
3	100728858	100732507	TFG	ENSG00000114354	0.0033364	0	0
17	30198530	30203171	SLC6A4	ENSG00000108576	0.00117906	0.000719269	0.0014375
16	18794683	18795463	ARL6IP1	ENSG00000170540	0	0.00333549	0
2	135313605	135315358	ZRANB3	ENSG00000121988	0.00332544	0	0
3	20072459	20095262	KAT2B	ENSG00000114166	0	0.00332475	0
1	51448135	51461090	EPS15	ENSG00000085832	0.00103633	0.000116955	0.00216757
3	18417078	18420756	SATB1	ENSG00000182568	0.00331701	0	0
20	5547850	5557944	GPCPD1	ENSG00000125772	0.00224395	0.0010698	0
22	39969533	39970904	GRAP2	ENSG00000100351	0.00216751	0.00114178	0
5	141524229	141526037	DIAPH1	ENSG00000131504	0	0.00330719	0
6	159797518	159798051	MRPL18	ENSG00000112110	0.00330327	0	0
17	35624587	35626620	AP2B1	ENSG00000006125	0.00195577	0.00134383	0
6	110962505	110967509	GTF3C6	ENSG00000155115	0.00223518	0.00048158	0.000582215
2	207577655	207596913	CREB1	ENSG00000118260	0	0.00329462	0
10	80468687	80489216	TSPAN14	ENSG00000108219	0.00151661	0.00177226	0
6	89333205	89335301	UBE2J1	ENSG00000198833	0.00196855	0.000102545	0.00121776
15	99675458	99690240	MEF2A	ENSG00000068305	0	0.00115148	0.0021371
2	152720586	152734993	ARL6IP6	ENSG00000177917	0.000248416	0.000253361	0.00277587
10	114846728	114847089	FAM160B1	ENSG00000151553	0	0.00327654	0
15	101393424	101398403	PCSK6	ENSG00000140479	0.00327325	0	0
12	1754514	1772841	ADIPOR2	ENSG00000006831	0.000633639	0.00263903	0
17	4945997	4946627	PFN1	ENSG00000108518	0.000809848	0.00246215	0
2	33511842	33515009	RASGRP3	ENSG00000152689	0.00326914	0	0
10	87931089	87933012	PTEN	ENSG00000171862	0.00116767	0.00186216	0.000238909
15	24955062	24962113	SNRPN	ENSG00000128739	0.00121393	0.00158501	0.000468464
5	96748613	96750586	CAST	ENSG00000153113	0	0.00326732	0
1	185311322	185316952	IVNS1ABP	ENSG00000116679	0	0.00315824	0.00010675
X	70146828	70148760	IGBP1	ENSG00000089289	0	0	0.00326442
11	93755386	93757315	C11orf54	ENSG00000182919	0.00326442	0	0
8	119797846	119801793	TAF2	ENSG00000064313	0	0	0.00326418
12	108649020	108652271	CORO1C	ENSG00000110880	0.000170104	0.0010808	0.00201292
6	132815088	132816460	RPS12	ENSG00000112306	0.00132031	0.00016004	0.00178182
22	44069162	44093927	PARVB	ENSG00000188677	0.00114755	0.000999185	0.00111368
8	98041850	98042644	RPL30	ENSG00000156482	0.00326036	0	0
1	62805255	62816574	ATG4C	ENSG00000125703	0.00159456	3.12129e-05	0.00163246
10	11948508	11952065	UPF2	ENSG00000151461	0.00178273	0.00147309	0
17	67149985	67151045	HELZ	ENSG00000198265	0	0.00103788	0.00221729
6	136637406	136639542	MAP3K5	ENSG00000197442	0	0	0.00325427
X	44248916	44250193	EFHC2	ENSG00000183690	0.0032531	0	0
7	77349404	77352943	GSAP	ENSG00000186088	0.000883126	0.00233879	2.6791e-05
13	102638315	102640269	TPP2	ENSG00000134900	0	0.00324731	0
3	138737886	138742557	PIK3CB	ENSG00000051382	0	0.00314803	9.92142e-05
2	179124558	179132303	SESTD1	ENSG00000187231	0.00184275	0	0.00140318
15	82854800	82859028	HOMER2	ENSG00000103942	0	0.00324189	0
8	132832399	132836539	PHF20L1	ENSG00000129292	0	0.00323807	0
1	211260164	211271231	RCOR3	ENSG00000117625	0	0.00323591	0
18	5445244	5478240	EPB41L3	ENSG00000082397	0.00125615	0.00197971	0
1	37495918	37501803	MEAF6	ENSG00000163875	0	0.00323501	0
2	214792445	214797060	BARD1	ENSG00000138376	0.000508699	0.00210995	0.000613862
14	65722021	65724146	FUT8	ENSG00000033170	0	0.00323167	0
10	17323157	17327013	ST8SIA6	ENSG00000148488	0	0	0.00322967
10	114846367	114846558	FAM160B1	ENSG00000151553	0.00322826	0	0
9	86309576	86309927	ZCCHC6	ENSG00000083223	0	0.0032281	0
17	81511626	81511902	ACTG1	ENSG00000184009	0.00322738	0	0
3	53181732	53183120	PRKCD	ENSG00000163932	0	0.0032222	0
4	174495624	174508695	HPGD	ENSG00000164120	0.000679048	0.00254168	0
8	109508264	109510776	PKHD1L1	ENSG00000205038	0.00322034	0	0
8	141151837	141155848	DENND3	ENSG00000105339	0.00147404	0.00174461	0
4	53389873	53390520	FIP1L1	ENSG00000145216	0.00321655	0	0
8	109394485	109396026	PKHD1L1	ENSG00000205038	0.00110471	0.00121006	0.0008973
16	83808121	83808679	HSBP1	ENSG00000230989	0	0	0.00320799
7	66797506	66799322	RABGEF1	ENSG00000154710	0.000734268	0.000881352	0.00158808
7	42927459	42932117	PSMA2	ENSG00000106588	0	0.00320106	0
9	21011695	21015897	PTPLAD2	ENSG00000188921	0.00131285	0.00153663	0.00034963
8	140864399	140879470	PTK2	ENSG00000169398	0.000719333	0.00145892	0.00102046
10	113835312	113837061	DCLRE1A	ENSG00000198924	0	0	0.00319743
14	20472477	20474471	PNP	ENSG00000198805	0.00150996	0	0.00168146
3	130930526	130932021	ATP2C1	ENSG00000017260	0.00139354	0	0.00179658
1	25554064	25554859	LDLRAP1	ENSG00000157978	0.00319004	0	0
[truncated: 3,630 more rows]

## Sheet: S3B_IR COLL
Supplemental Table S3B: Differentially retained introns in COLL vs CTRL biological replicates
chr	Intron_start	Intron_end	Gene_name	Ensembl_ID	Fold-Change
1	155378548	155380042	ASH1L	ENSG00000116539	0
1	160312018	160313084	COPA	ENSG00000122218	0
1	168045227	168063620	DCAF6	ENSG00000143164	0
1	173188569	173205310	TNFSF4	ENSG00000117586	0
1	197607174	197611930	DENND1B	ENSG00000213047	0
1	197674169	197715030	DENND1B	ENSG00000213047	0
1	206729099	206729395	MAPKAPK2	ENSG00000162889	0
1	212345933	212347346	PPP2R5A	ENSG00000066027	0
1	40189209	40190771	RLF	ENSG00000117000	0
1	51794610	51794822	NRD1	ENSG00000078618	0
1	52497183	52509595	ZCCHC11	ENSG00000134744	0
1	62829176	62834037	ATG4C	ENSG00000125703	0
1	63441103	63446805	ITGB3BP	ENSG00000142856	0
1	77730731	77734346	USP33	ENSG00000077254	0
1	89579688	89582624	LRRC8B	ENSG00000197147	0
10	24596043	24596739	ARHGAP21	ENSG00000107863	0
10	28131691	28147482	MPP7	ENSG00000150054	0
10	46795953	46796671	BMS1P1	ENSG00000204177	0
10	60875042	60877907	RHOBTB1	ENSG00000072422	0
10	69384481	69384795	HK1	ENSG00000156515	0
11	10801774	10802048	EIF4G2	ENSG00000110321	0
11	118401717	118406936	ATP5L	ENSG00000167283	0
11	118760044	118763211	DDX6	ENSG00000110367	0
11	134144994	134145945	JAM3	ENSG00000166086	0
11	134146045	134148546	JAM3	ENSG00000166086	0
11	17301870	17309571	NUCB2	ENSG00000070081	0
11	17311010	17311192	NUCB2	ENSG00000070081	0
11	20364432	20367173	HTATIP2	ENSG00000109854	0
11	6611303	6611387	TAF10	ENSG00000166337	0
11	70415717	70417012	CTTN	ENSG00000085733	0
12	100334266	100335624	SCYL2	ENSG00000136021	0
12	47967261	47968132	TMEM106C	ENSG00000134291	0
12	51302780	51303086	BIN2	ENSG00000110934	0
12	53034709	53037408	EIF4B	ENSG00000063046	0
12	55726261	55726699	CD63	ENSG00000135404	0
12	56042602	56043362	RPS26	ENSG00000197728	0
12	5807368	5827768	ANO2	ENSG00000047617	0
12	6225534	6232631	CD9	ENSG00000010278	0
12	7933147	7933809	SLC2A3	ENSG00000059804	0
12	813814	827041	WNK1	ENSG00000060237	0
13	27253843	27254219	RPL21	ENSG00000122026	0
13	45516263	45518761	COG3	ENSG00000136152	0
13	99541667	99543862	TM9SF2	ENSG00000125304	0
14	31380578	31383520	HEATR5A	ENSG00000129493	0
14	50588078	50590940	ATL1	ENSG00000198513	0
14	50614511	50620598	ATL1	ENSG00000198513	0
14	61721823	61726705	HIF1A	ENSG00000100644	0
14	76180849	76195877	GPATCH2L	ENSG00000089916	0
14	80836337	80838203	CEP128	ENSG00000100629	0
14	92021831	92025309	TRIP11	ENSG00000100815	0
14	96847344	96852830	VRK1	ENSG00000100749	0
15	25408684	25409087	UBE3A	ENSG00000114062	0
15	39588699	39588958	THBS1	ENSG00000137801	0
15	50648885	50657780	TRPM7	ENSG00000092439	0
15	52141272	52147458	GNB5	ENSG00000069966	0
15	52407399	52408058	MYO5A	ENSG00000197535	0
15	55385714	55389364	CCPG1	ENSG00000260916	0
16	10971230	10972937	CLEC16A	ENSG00000038532	0
16	47587763	47588904	PHKB	ENSG00000102893	0
16	56405244	56407963	AMFR	ENSG00000159461	0
16	84759472	84759890	USP10	ENSG00000103194	0
17	45024724	45030091	DCAKD	ENSG00000172992	0
17	47283549	47284442	ITGB3	ENSG00000259207	0
17	4886626	4887109	MINK1	ENSG00000141503	0
17	4945997	4946627	PFN1	ENSG00000108518	0
17	59666977	59668776	CLTC	ENSG00000141367	0
17	59682428	59682628	CLTC	ENSG00000141367	0
17	67928601	67928958	BPTF	ENSG00000171634	0
17	68524958	68525753	PRKAR1A	ENSG00000108946	0
17	76767451	76769745	MFSD11	ENSG00000092931	0
18	5393478	5394676	EPB41L3	ENSG00000082397	0
18	62544873	62550347	ZCCHC2	ENSG00000141664	0
19	10628004	10631056	SLC44A2	ENSG00000129353	0
2	126690311	126693863	GYPC	ENSG00000136732	0
2	15473347	15474066	NBAS	ENSG00000151779	0
2	170996760	170997711	TLK1	ENSG00000198586	0
2	179117613	179121769	SESTD1	ENSG00000187231	0
2	181900904	181901765	SSFA2	ENSG00000138434	0
2	181918882	181919295	SSFA2	ENSG00000138434	0
2	201381218	201384110	TRAK2	ENSG00000115993	0
2	201389880	201392908	TRAK2	ENSG00000115993	0
2	223895630	223898957	WDFY1	ENSG00000085449	0
2	23828939	23833918	ATAD2B	ENSG00000119778	0
2	24665915	24673365	NCOA1	ENSG00000084676	0
2	32481453	32482428	BIRC6	ENSG00000115760	0
2	54973198	54973562	RTN4	ENSG00000115310	0
2	63882651	63883959	UGP2	ENSG00000169764	0
2	65253864	65255544	ACTR2	ENSG00000138071	0
2	9996401	9998964	GRHL1	ENSG00000134317	0
20	35713096	35714184	RBM39	ENSG00000131051	0
20	44511368	44512800	SERINC3	ENSG00000132824	0
20	45892027	45892272	CTSA	ENSG00000064601	0
20	45895133	45896964	CTSA	ENSG00000064601	0
20	5593411	5598724	GPCPD1	ENSG00000125772	0
21	39276213	39277250	BRWD1	ENSG00000185658	0
22	25690283	25695106	ADRBK2	ENSG00000100077	0
3	108058429	108059451	CD47	ENSG00000196776	0
3	123614349	123618638	MYLK	ENSG00000065534	0
3	124655667	124657447	KALRN	ENSG00000160145	0
3	130979419	130980581	ATP2C1	ENSG00000017260	0
3	130994098	130996042	ATP2C1	ENSG00000017260	0
3	15686309	15690018	ANKRD28	ENSG00000206560	0
3	171188832	171190696	TNIK	ENSG00000154310	0
3	182961356	182963880	DCUN1D1	ENSG00000043093	0
3	184834742	184838713	VPS8	ENSG00000156931	0
3	57858159	57860698	SLMAP	ENSG00000163681	0
3	93879314	93884727	PROS1	ENSG00000184500	0
4	109983541	109987743	EGF	ENSG00000138798	0
4	109988709	109993246	EGF	ENSG00000138798	0
4	150906405	150908333	LRBA	ENSG00000198589	0
4	155703993	155708235	GUCY1A3	ENSG00000164116	0
4	155803764	155804592	GUCY1B3	ENSG00000061918	0
4	169707266	169713078	CLCN3	ENSG00000109572	0
4	184632396	184635293	CASP3	ENSG00000164305	0
4	6999202	7001144	TBC1D14	ENSG00000132405	0
4	7010781	7014447	TBC1D14	ENSG00000132405	0
4	77055380	77055961	CCNI	ENSG00000118816	0
4	78859687	78861388	BMP2K	ENSG00000138756	0
4	89909395	89911943	MMRN1	ENSG00000138722	0
5	10400842	10402058	2006-03-01	ENSG00000145495	0
5	10411537	10414432	2006-03-01	ENSG00000145495	0
5	10417404	10423734	2006-03-01	ENSG00000145495	0
5	108946222	108954728	FER	ENSG00000151422	0
5	109770541	109774787	MAN2A1	ENSG00000112893	0
5	119119004	119120970	DMXL1	ENSG00000172869	0
5	134380808	134388324	UBE2B	ENSG00000119048	0
5	139308327	139314674	MATR3	ENSG00000015479	0
5	139614774	139614860	UBE2D2	ENSG00000131508	0
5	179705852	179706257	CANX	ENSG00000127022	0
5	39393393	39394229	DAB2	ENSG00000153071	0
5	43645510	43649146	NNT	ENSG00000112992	0
5	66038482	66043076	ERBB2IP	ENSG00000112851	0
5	76671983	76673448	IQGAP2	ENSG00000145703	0
5	79619785	79619993	PAPD4	ENSG00000164329	0
6	109662663	109671918	AK9	ENSG00000155085	0
6	136601979	136605208	MAP3K5	ENSG00000197442	0
6	24706262	24708776	C6orf62	ENSG00000112308	0
6	31732398	31733565	CLIC1	ENSG00000213719	0
6	41150907	41151281	TREML1	ENSG00000161911	0
6	87555505	87562701	RARS2	ENSG00000146282	0
7	102097501	102104335	CUX1	ENSG00000257923	0
7	138525357	138529115	TRIM24	ENSG00000122779	0
7	140454729	140455094	MKRN1	ENSG00000133606	0
7	152248620	152249875	KMT2C	ENSG00000055609	0
7	152249953	152250852	KMT2C	ENSG00000055609	0
7	152310075	152311797	KMT2C	ENSG00000055609	0
8	109504492	109507662	PKHD1L1	ENSG00000205038	0
8	21969576	21970143	XPO7	ENSG00000130227	0
8	27598635	27599779	CLU	ENSG00000120885	0
8	41719858	41723124	ANK1	ENSG00000029534	0
8	42404924	42405370	VDAC3	ENSG00000078668	0
8	90631707	90645110	TMEM64	ENSG00000180694	0
8	94827403	94827721	INTS8	ENSG00000164941	0
9	107324017	107324833	RAD23B	ENSG00000119318	0
9	108977048	108979280	CTNNAL1	ENSG00000119326	0
9	35704174	35704331	TLN1	ENSG00000137076	0
X	132072361	132072812	STK26	ENSG00000134602	0
X	150614699	150619037	MTM1	ENSG00000171100	0
X	153702107	153702934	BCAP31	ENSG00000185825	0
X	154367544	154367640	FLNA	ENSG00000196924	0
X	65736925	65737177	MSN	ENSG00000147065	0
10	110596550	110598138	SMC3	ENSG00000108055	0.00501836	-199.268
1	65364785	65365884	DNAJC6	ENSG00000116675	0.00635044	-157.469
5	139614617	139614696	UBE2D2	ENSG00000131508	0.0104235	-95.9368
3	47729094	47736033	SMARCC1	ENSG00000173473	0.0123597	-80.908
19	7638775	7639018	STXBP2	ENSG00000076944	0.0222666	-44.9104
7	77355647	77360823	GSAP	ENSG00000186088	0.0364217	-27.4562
22	36322521	36326567	MYH9	ENSG00000100345	0.0455444	-21.9566
6	13644729	13652658	RANBP9	ENSG00000010017	0.0705227	-14.1798
17	29655607	29666866	SSH2	ENSG00000141298	0.0758135	-13.1903
10	32456334	32462682	CCDC7	ENSG00000216937	0.0916954	-10.9057
4	119498738	119501169	PDE5A	ENSG00000138735	0.0956996	-10.4494
17	3898110	3898483	P2RX1	ENSG00000108405	0.102132	-9.79123
15	65701192	65701761	DENND4A	ENSG00000174485	0.104769	-9.54476
8	130179349	130180750	ASAP1	ENSG00000153317	0.10702	-9.34402
3	15714656	15720914	ANKRD28	ENSG00000206560	0.107912	-9.26682
9	35698679	35698807	TLN1	ENSG00000137076	0.119014	-8.40235
9	35711082	35711254	TLN1	ENSG00000137076	0.121317	-8.24287
13	20059562	20061052	ZMYM2	ENSG00000121741	0.122417	-8.16883
17	44381061	44383492	ITGA2B	ENSG00000005961	0.133138	-7.51102
3	5170583	5172149	ARL8B	ENSG00000134108	0.134667	-7.4257
17	29522519	29530406	TAOK1	ENSG00000160551	0.141745	-7.05493
9	96322080	96324090	SLC35D2	ENSG00000130958	0.148265	-6.74468
2	38583926	38585643	HNRNPLL	ENSG00000143889	0.15092	-6.62601
5	139614966	139623367	UBE2D2	ENSG00000131508	0.153035	-6.53447
11	64854857	64855321	EHD1	ENSG00000110047	0.155414	-6.43443
16	53231505	53231646	CHD9	ENSG00000177200	0.158626	-6.30413
10	22932044	22946143	ARMC3	ENSG00000165309	0.164159	-6.09164
19	39328548	39328999	GMFG	ENSG00000130755	0.179237	-5.5792
13	40943925	40949805	ELF1	ENSG00000120690	0.21439	-4.6644
19	41348455	41352689	TGFB1	ENSG00000105329	0.21887	-4.56891
6	144403184	144421877	UTRN	ENSG00000152818	0.238092	-4.20005
14	90618045	90644047	TTC7B	ENSG00000165914	0.238736	-4.18873
2	238030613	238032221	UBE2F	ENSG00000184182	0.240787	-4.15305
18	62143346	62145908	PIGN	ENSG00000197563	0.247138	-4.04632
X	123671761	123686547	THOC2	ENSG00000125676	0.24825	-4.02819
2	27988087	28025225	BRE	ENSG00000158019	0.31032	-3.22248
10	87513221	87521035	MINPP1	ENSG00000107789	0.327876	-3.04993
7	5528719	5529160	ACTB	ENSG00000075624	0.342616	-2.91872
18	46040047	46072155	PSTPIP2	ENSG00000152229	0.354751	-2.81888
1	31319166	31337174	ZCCHC17	ENSG00000121766	0.366503	-2.72849
9	121356156	121370126	STOM	ENSG00000148175	0.366697	-2.72704
8	108449936	108450427	EMC2	ENSG00000104412	0.388146	-2.57635
17	66689047	66732687	PRKCA	ENSG00000154229	0.411454	-2.43041
14	68883055	68884167	ACTN1	ENSG00000072110	0.415975	-2.40399
20	2948024	2964271	PTPRA	ENSG00000132670	0.418503	-2.38947
7	5641376	5652412	RNF216	ENSG00000011275	0.427554	-2.33889
7	33019724	33021271	NT5C3A	ENSG00000122643	0.434118	-2.30352
1	51814813	51816311	NRD1	ENSG00000078618	0.452801	-2.20848
6	16238780	16246841	GMPR	ENSG00000137198	0.473155	-2.11347
13	48233477	48253807	ITM2B	ENSG00000136156	0.481705	-2.07596
6	149771266	149773137	PCMT1	ENSG00000120265	0.486904	-2.05379
19	48325610	48326829	EMP3	ENSG00000142227	0.495524	-2.01807
4	42543986	42549012	ATP8A1	ENSG00000124406	0.515686	-1.93916
3	15696245	15707923	ANKRD28	ENSG00000206560	0.535132	-1.8687
2	15554138	15556782	NBAS	ENSG00000151779	0.567062	-1.76347
14	65561766	65615977	FUT8	ENSG00000033170	0.582083	-1.71797
7	584568	596145	PRKAR1B	ENSG00000188191	0.582274	-1.7174
5	62306536	62347129	KIF2A	ENSG00000068796	0.584151	-1.71189
19	46839578	46845992	AP2S1	ENSG00000042753	0.588282	-1.69986
12	66203893	66209455	IRAK3	ENSG00000090376	0.599223	-1.66883
22	21764240	21769194	MAPK1	ENSG00000100030	0.605224	-1.65228
10	103438071	103438685	PDCD11	ENSG00000148843	0.615917	-1.6236
3	130850928	130930415	ATP2C1	ENSG00000017260	0.616257	-1.6227
4	10103986	10116112	WDR1	ENSG00000071127	0.616913	-1.62097
3	21564684	21664885	ZNF385D	ENSG00000151789	0.638155	-1.56702
X	123639027	123640537	THOC2	ENSG00000125676	0.638358	-1.56652
22	44069162	44093927	PARVB	ENSG00000188677	0.648729	-1.54147
5	40730343	40746797	TTC33	ENSG00000113638	0.655813	-1.52482
1	161001353	161021009	F11R	ENSG00000158769	0.659596	-1.51608
10	96944245	96949007	LCOR	ENSG00000196233	1.50504
22	36327488	36341369	MYH9	ENSG00000100345	1.57316
1	169237687	169287302	NME7	ENSG00000143156	1.64787
3	138707289	138712207	PIK3CB	ENSG00000051382	1.6692
15	30968010	30974313	MTMR10	ENSG00000166912	1.6779
6	108214622	108222949	SNX3	ENSG00000112335	1.69412
2	33188851	33217551	LTBP1	ENSG00000049323	1.71174
4	102801559	102802560	UBE2D3	ENSG00000109332	1.76577
8	132798860	132803818	PHF20L1	ENSG00000129292	1.78485
12	51284787	51288107	BIN2	ENSG00000110934	1.78667
11	86007583	86011029	PICALM	ENSG00000073921	1.80814
2	68388491	68393161	PLEK	ENSG00000115956	1.83462
7	7234539	7238254	C1GALT1	ENSG00000106392	1.85085
6	36470257	36474788	KCTD20	ENSG00000112078	1.86951
8	43059177	43064100	FNTA	ENSG00000168522	1.88333
5	39141141	39153447	FYB	ENSG00000082074	1.89979
14	50640893	50644743	SAV1	ENSG00000151748	1.96042
7	26854890	26864362	SKAP2	ENSG00000005020	1.96595
12	32598586	32601277	FGD4	ENSG00000139132	1.99302
18	31658089	31666255	B4GALT6	ENSG00000118276	2.01482
14	50665619	50667873	SAV1	ENSG00000151748	2.01561
20	49135931	49151581	STAU1	ENSG00000124214	2.05933
14	50482416	50485577	MAP4K5	ENSG00000012983	2.14349
14	61721654	61721738	HIF1A	ENSG00000100644	2.17685
16	47428898	47451395	ITFG1	ENSG00000129636	2.21558
9	17332730	17340826	CNTLN	ENSG00000044459	2.26754
1	88741288	88760221	PKN2	ENSG00000065243	2.2869
15	83107772	83112796	TM6SF1	ENSG00000136404	2.37803
4	3099394	3103823	HTT	ENSG00000197386	2.37909
10	73243929	73245921	DNAJC9	ENSG00000213551	2.39866
12	26938710	26954144	FGFR1OP2	ENSG00000111790	2.44643
8	132794817	132798771	PHF20L1	ENSG00000129292	2.48485
8	109385630	109388496	PKHD1L1	ENSG00000205038	2.5243
4	42581732	42586348	ATP8A1	ENSG00000124406	2.61161
1	40059458	40060066	CAP1	ENSG00000131236	2.72328
2	143952843	143957194	GTDC1	ENSG00000121964	2.82021
5	79623489	79640850	PAPD4	ENSG00000164329	2.95247
8	22069518	22069880	DMTN	ENSG00000158856	3.11201
5	39383271	39388304	DAB2	ENSG00000153071	3.33042
3	101459052	101493872	SENP7	ENSG00000138468	3.41588
Y	13449066	13470120	UTY	ENSG00000183878	3.49933
14	59347623	59352525	DAAM1	ENSG00000100592	3.59538
8	99442635	99467413	VPS13B	ENSG00000132549	4.27534
14	96532649	96534490	PAPOLA	ENSG00000090060	4.32775
19	55015733	55018651	GP6	ENSG00000088053	4.81706
2	183023916	183037991	NCKAP1	ENSG00000061676	4.82794
11	120424415	120428068	ARHGEF12	ENSG00000196914	4.86818
12	754324	813641	WNK1	ENSG00000060237	5.71441
11	76976341	76985642	ACER3	ENSG00000078124	6.05462
10	71817476	71818616	PSAP	ENSG00000197746	6.27394
2	119920241	119926597	PTPN4	ENSG00000088179	12.8686

## Sheet: S3C_IR TRAP
Supplemental Table S3C: Differentially retained introns in TRAP vs CTRL biological replicates
chr	Intron_start	Intron_end	Gene_name	Ensembl_ID	FC
1	114618482	114621894	DENND2C	ENSG00000175984	0
1	147280191	147284350	CHD1L	ENSG00000131778	0
1	155378548	155380042	ASH1L	ENSG00000116539	0
1	212345933	212347346	PPP2R5A	ENSG00000066027	0
1	212347406	212348388	PPP2R5A	ENSG00000066027	0
1	38867610	38873017	GJA9-MYCBP	ENSG00000274944	0
1	47373107	47374908	CMPK1	ENSG00000162368	0
1	77725762	77728294	USP33	ENSG00000077254	0
1	8874917	8878579	ENO1	ENSG00000074800	0
1	89579688	89582624	LRRC8B	ENSG00000197147	0
10	101799455	101800241	MGEA5	ENSG00000198408	0
10	114847233	114848646	FAM160B1	ENSG00000151553	0
10	46795953	46796671	BMS1P1	ENSG00000204177	0
10	69384481	69384795	HK1	ENSG00000156515	0
11	10801774	10802048	EIF4G2	ENSG00000110321	0
11	10803294	10803479	EIF4G2	ENSG00000110321	0
11	118760044	118763211	DDX6	ENSG00000110367	0
11	118768352	118779631	DDX6	ENSG00000110367	0
11	134146045	134148546	JAM3	ENSG00000166086	0
11	17301870	17309571	NUCB2	ENSG00000070081	0
11	20364432	20367173	HTATIP2	ENSG00000109854	0
11	6608211	6608393	ILK	ENSG00000166333	0
11	6611303	6611387	TAF10	ENSG00000166337	0
11	70415717	70417012	CTTN	ENSG00000085733	0
12	100334266	100335624	SCYL2	ENSG00000136021	0
12	25089790	25090056	LRMP	ENSG00000118308	0
12	34024159	34025862	ALG10	ENSG00000139133	0
12	53034709	53037408	EIF4B	ENSG00000063046	0
12	56712552	56712785	NACA	ENSG00000196531	0
12	76059878	76060137	NAP1L1	ENSG00000187109	0
13	27253843	27254219	RPL21	ENSG00000122026	0
13	48347863	48348955	RB1	ENSG00000139687	0
13	95209597	95210691	ABCC4	ENSG00000125257	0
13	99541667	99543862	TM9SF2	ENSG00000125304	0
14	50446121	50447413	MAP4K5	ENSG00000012983	0
14	50914815	50915335	PYGL	ENSG00000100504	0
14	92021831	92025309	TRIP11	ENSG00000100815	0
15	50648885	50657780	TRPM7	ENSG00000092439	0
15	52407399	52408058	MYO5A	ENSG00000197535	0
15	65490299	65497863	DPP8	ENSG00000074603	0
16	47587763	47588904	PHKB	ENSG00000102893	0
16	56405244	56407963	AMFR	ENSG00000159461	0
17	2670331	2672654	PAFAH1B1	ENSG00000007168	0
17	44384585	44384947	ITGA2B	ENSG00000005961	0
17	45024724	45030091	DCAKD	ENSG00000172992	0
18	13015448	13017187	CEP192	ENSG00000101639	0
18	50925898	50932257	ME2	ENSG00000082212	0
18	9588853	9593767	PPP4R1	ENSG00000154845	0
19	10175618	10177291	DNMT1	ENSG00000130816	0
2	11218466	11218965	ROCK2	ENSG00000134318	0
2	144401307	144403915	ZEB2	ENSG00000169554	0
2	15473347	15474066	NBAS	ENSG00000151779	0
2	200816390	200817105	BZW1	ENSG00000082153	0
2	201133134	201135971	CFLAR	ENSG00000003402	0
2	24665915	24673365	NCOA1	ENSG00000084676	0
2	85049648	85053147	KCMF1	ENSG00000176407	0
20	13569586	13580896	TASP1	ENSG00000089123	0
20	45892027	45892272	CTSA	ENSG00000064601	0
20	47287284	47290186	ZMYND8	ENSG00000101040	0
20	62256221	62259980	OSBPL2	ENSG00000130703	0
3	108058429	108059451	CD47	ENSG00000196776	0
3	124655667	124657447	KALRN	ENSG00000160145	0
3	171188832	171190696	TNIK	ENSG00000154310	0
3	188866378	188872642	LPP	ENSG00000145012	0
3	32484097	32487937	CMTM6	ENSG00000091317	0
3	69176656	69180898	FRMD4B	ENSG00000114541	0
4	176327277	176328197	SPCS3	ENSG00000129128	0
4	7010781	7014447	TBC1D14	ENSG00000132405	0
5	119119004	119120970	DMXL1	ENSG00000172869	0
5	139308327	139314674	MATR3	ENSG00000015479	0
5	141576871	141577474	DIAPH1	ENSG00000131504	0
5	179705852	179706257	CANX	ENSG00000127022	0
5	43645510	43649146	NNT	ENSG00000112992	0
5	76671983	76673448	IQGAP2	ENSG00000145703	0
6	31732398	31733565	CLIC1	ENSG00000213719	0
7	138525357	138529115	TRIM24	ENSG00000122779	0
7	158793726	158797941	ESYT2	ENSG00000117868	0
7	17868490	17873527	SNX13	ENSG00000071189	0
7	74711109	74716893	GTF2I	ENSG00000263001	0
8	130126089	130127926	ASAP1	ENSG00000153317	0
8	130137038	130152735	ASAP1	ENSG00000153317	0
8	140717709	140735250	PTK2	ENSG00000169398	0
8	140744767	140746759	PTK2	ENSG00000169398	0
8	17186425	17195503	ZDHHC2	ENSG00000104219	0
8	21969576	21970143	XPO7	ENSG00000130227	0
8	21974774	21976355	XPO7	ENSG00000130227	0
8	41719858	41723124	ANK1	ENSG00000029534	0
8	42959314	42964310	HOOK3	ENSG00000168172	0
9	107324017	107324833	RAD23B	ENSG00000119318	0
9	97998678	98004963	ANP32B	ENSG00000136938	0
X	152932971	152938073	ZNF185	ENSG00000147394	0
X	65736925	65737177	MSN	ENSG00000147065	0
X	80733496	80734117	BRWD3	ENSG00000165288	0
15	63712895	63713352	HERC1	ENSG00000103657	0.00360174	-277.643
1	92607727	92624175	EVI5	ENSG00000067208	0.0321356	-31.1181
4	118114960	118138053	NDST3	ENSG00000164100	0.0457194	-21.8726
4	102060389	102063074	BANK1	ENSG00000153064	0.0465822	-21.4674
19	48219012	48221729	CARD8	ENSG00000105483	0.0653346	-15.3058
14	49666413	49669523	POLE2	ENSG00000100479	0.0670404	-14.9164
1	32657572	32668224	RBBP4	ENSG00000162521	0.0683714	-14.626
19	34430659	34431860	UBA2	ENSG00000126261	0.0882451	-11.3321
5	179709059	179709872	CANX	ENSG00000127022	0.0902398	-11.0816
10	32018562	32019857	KIF5B	ENSG00000170759	0.0935776	-10.6863
2	201474755	201475618	STRADB	ENSG00000082146	0.0945987	-10.571
14	100262466	100274697	YY1	ENSG00000100811	0.0979666	-10.2076
3	5170583	5172149	ARL8B	ENSG00000134108	0.112235	-8.90989
8	120575225	120632443	SNTB1	ENSG00000172164	0.117565	-8.50592
4	48379848	48382567	SLAIN2	ENSG00000109171	0.120088	-8.32719
10	80155912	80157640	ANXA11	ENSG00000122359	0.13276	-7.53237
15	65701192	65701761	DENND4A	ENSG00000174485	0.136122	-7.34638
6	110962505	110967509	GTF3C6	ENSG00000155115	0.137953	-7.24882
1	65420740	65425302	LEPR	ENSG00000116678	0.14776	-6.76772
X	2719705	2720355	CD99	ENSG00000002586	0.154097	-6.48941
5	149252208	149252756	ABLIM3	ENSG00000173210	0.155334	-6.43773
10	23003414	23006883	ARMC3	ENSG00000165309	0.155735	-6.42116
4	89909395	89911943	MMRN1	ENSG00000138722	0.159194	-6.28163
10	24596043	24596739	ARHGAP21	ENSG00000107863	0.161486	-6.19249
11	118401717	118406936	ATP5L	ENSG00000167283	0.167955	-5.95396
5	139614966	139623367	UBE2D2	ENSG00000131508	0.168429	-5.93723
Y	20579691	20582589	AC007678.1	ENSG00000279898	0.182708	-5.47321
10	96559736	96561977	TM9SF3	ENSG00000077147	0.188738	-5.29834
22	36322521	36326567	MYH9	ENSG00000100345	0.200573	-4.98572
7	105066807	105073618	KMT2E	ENSG00000005483	0.20867	-4.79226
20	41092587	41097219	TOP1	ENSG00000198900	0.213499	-4.68387
17	44381061	44383492	ITGA2B	ENSG00000005961	0.240921	-4.15074
3	47037777	47042560	SETD2	ENSG00000181555	0.241343	-4.14349
9	107302114	107306378	RAD23B	ENSG00000119318	0.246455	-4.05753
18	47841950	47845339	SMAD2	ENSG00000175387	0.247362	-4.04266
1	167966721	167974829	DCAF6	ENSG00000143164	0.259269	-3.857
16	53231505	53231646	CHD9	ENSG00000177200	0.262286	-3.81264
20	36641378	36645836	SLA2	ENSG00000101082	0.264432	-3.78169
4	119542634	119552549	PDE5A	ENSG00000138735	0.267216	-3.7423
2	174568073	174571675	WIPF1	ENSG00000115935	0.269789	-3.7066
9	97994780	97998555	ANP32B	ENSG00000136938	0.290317	-3.44451
12	42352049	42355160	PPHLN1	ENSG00000134283	0.290623	-3.44088
X	118436824	118441367	WDR44	ENSG00000131725	0.291363	-3.43214
1	51800683	51803813	NRD1	ENSG00000078618	0.292168	-3.42269
2	230798897	230810262	CAB39	ENSG00000135932	0.301127	-3.32086
8	81714039	81714803	ZFAND1	ENSG00000104231	0.302405	-3.30683
3	15696245	15707923	ANKRD28	ENSG00000206560	0.304596	-3.28303
11	64211747	64219250	FERMT3	ENSG00000149781	0.318644	-3.1383
1	26280203	26280764	SH3BGRL3	ENSG00000142669	0.322421	-3.10153
1	25338456	25340473	TMEM50A	ENSG00000183726	0.32331	-3.09301
12	100291660	100298030	SCYL2	ENSG00000136021	0.338277	-2.95616
5	58992004	58993371	PDE4D	ENSG00000113448	0.345444	-2.89483
X	18191108	18195295	BEND2	ENSG00000177324	0.362061	-2.76197
7	34973605	34989883	DPY19L1	ENSG00000173852	0.368019	-2.71725
2	135632001	135635889	R3HDM1	ENSG00000048991	0.369471	-2.70657
7	6038671	6040891	EIF2AK1	ENSG00000086232	0.373888	-2.6746
16	69370629	69372268	TERF2	ENSG00000132604	0.386639	-2.58639
11	124740099	124745502	NRGN	ENSG00000154146	0.388989	-2.57076
11	9287806	9288441	TMEM41B	ENSG00000166471	0.409116	-2.44429
1	28038905	28042570	EYA3	ENSG00000158161	0.416155	-2.40295
17	47290274	47290953	ITGB3	ENSG00000259207	0.424989	-2.353
14	90744922	90780737	TTC7B	ENSG00000165914	0.428792	-2.33213
7	584568	596145	PRKAR1B	ENSG00000188191	0.430534	-2.3227
5	123545841	123553106	CSNK1G3	ENSG00000151292	0.431962	-2.31502
2	15554138	15556782	NBAS	ENSG00000151779	0.44226	-2.26111
13	20059562	20061052	ZMYM2	ENSG00000121741	0.450775	-2.2184
2	168163880	168167298	STK39	ENSG00000198648	0.47161	-2.12039
7	5641376	5652412	RNF216	ENSG00000011275	0.484653	-2.06333
13	48233477	48253807	ITM2B	ENSG00000136156	0.491867	-2.03307
11	134069159	134139850	JAM3	ENSG00000166086	0.511016	-1.95689
17	68515576	68522755	PRKAR1A	ENSG00000108946	0.514271	-1.9445
1	47368615	47372954	CMPK1	ENSG00000162368	0.527129	-1.89707
1	172033265	172038318	DNM3	ENSG00000197959	0.531479	-1.88154
8	130179349	130180750	ASAP1	ENSG00000153317	0.532034	-1.87958
3	45706907	45709497	SACM1L	ENSG00000211456	0.538352	-1.85752
22	44069162	44093927	PARVB	ENSG00000188677	0.548967	-1.8216
1	42265189	42278347	FOXJ3	ENSG00000198815	0.549793	-1.81887
10	103438071	103438685	PDCD11	ENSG00000148843	0.555629	-1.79976
5	149525171	149550074	CSNK1A1	ENSG00000113712	0.559757	-1.78649
5	88761328	88804597	MEF2C	ENSG00000081189	0.574548	-1.7405
10	20147902	20164467	PLXDC2	ENSG00000120594	0.576796	-1.73372
4	105424322	105437949	PPA2	ENSG00000138777	0.58793	-1.70088
13	102657207	102663647	TPP2	ENSG00000134900	0.589445	-1.69651
X	152945464	152959698	ZNF185	ENSG00000147394	0.600451	-1.66541
12	45423062	45429104	ANO6	ENSG00000177119	0.603803	-1.65617
6	20781265	20846074	CDKAL1	ENSG00000145996	0.608075	-1.64453
9	17332730	17340826	CNTLN	ENSG00000044459	0.608502	-1.64338
3	93927407	93973673	PROS1	ENSG00000184500	0.634121	-1.57699
10	119453276	119454968	GRK5	ENSG00000198873	0.641979	-1.55768
12	11839304	11853426	ETV6	ENSG00000139083	1.53726
8	43059177	43064100	FNTA	ENSG00000168522	1.58407
1	246781057	246781589	KIF28P	ENSG00000223519	1.63081
13	72835368	72854056	PIBF1	ENSG00000083535	1.68568
10	11165682	11217424	CELF2	ENSG00000048740	1.6948
19	16129604	16132211	RAB8A	ENSG00000167461	1.72007
7	6374770	6387211	RAC1	ENSG00000136238	1.76135
7	100431689	100432918	MEPCE	ENSG00000146834	1.91599
X	118397106	118398386	WDR44	ENSG00000131725	1.9343
2	33188851	33217551	LTBP1	ENSG00000049323	1.97904
8	109385630	109388496	PKHD1L1	ENSG00000205038	2.03752
7	139376156	139398598	C7orf55-LUC7L2	ENSG00000146963	2.04128
15	58912610	58913498	SLTM	ENSG00000137776	2.08952
1	40059458	40060066	CAP1	ENSG00000131236	2.23526
7	6046151	6046991	EIF2AK1	ENSG00000086232	2.23963
1	43899727	43920403	ST3GAL3	ENSG00000126091	2.38796
10	121790289	121836717	ATE1	ENSG00000107669	2.40191
5	39383271	39388304	DAB2	ENSG00000153071	2.43824
4	155795457	155796376	GUCY1B3	ENSG00000061918	2.46897
2	27071463	27071600	OST4	ENSG00000228474	2.48448
10	113876976	113879573	NHLRC2	ENSG00000196865	2.54688
16	28989589	28989773	LAT	ENSG00000213658	2.6156
1	62816808	62819004	ATG4C	ENSG00000125703	2.65361
16	21612835	21617864	METTL9	ENSG00000197006	2.69928
Y	13449066	13470120	UTY	ENSG00000183878	2.70543
10	96907747	96944112	LCOR	ENSG00000196233	2.79103
8	86381629	86398341	WWP1	ENSG00000123124	2.81289
10	68394136	68394327	RUFY2	ENSG00000204130	3.03677
16	81699801	81701659	CMIP	ENSG00000153815	3.19892
19	35160801	35164155	FXYD5	ENSG00000089327	3.20578
7	134960628	134965305	CALD1	ENSG00000122786	3.44618
6	69752356	69780493	LMBRD1	ENSG00000168216	3.61149
3	57849816	57857732	SLMAP	ENSG00000163681	4.00514
8	132794817	132798771	PHF20L1	ENSG00000129292	4.03344
X	123613556	123613638	THOC2	ENSG00000125676	4.32512
8	70174859	70213902	NCOA2	ENSG00000140396	4.67105
2	119926666	119932423	PTPN4	ENSG00000088179	5.19475
X	118572463	118573805	DOCK11	ENSG00000147251	7.47472
3	185535132	185552422	LIPH	ENSG00000163898	7.86473
