# Supplementary material for: Splicing of platelet resident pre-mRNAs upon activation by physiological stimuli results in functionally relevant proteome modifications
Source: Sci Rep. 2018 Jan 11;8:498. doi: 10.1038/s41598-017-18985-5 (PMC5765118; doi:10.1038/s41598-017-18985-5)
Supplement: Supplementary file 5 — Supplementary Table 4 [file 41598_2017_18985_MOESM5_ESM.xlsx]

## Sheet: COLL
Supplementary Table S4: Biological processes enriched in the COLL-regulated protein dataset (Only statisticaly significant ones are shown)
GOID	GOTerm	Term PValue	Term PValue Corrected with Bonferroni step down	% Associated Genes	Nr. Genes	Associated Genes Found
GO:0002576	platelet degranulation	2.2e-07	1.3e-06	5.07246	7	[ACTN1, CD63, FLNA, ITGB3, P2RX1, TLN1, WDR1]
GO:1902305	regulation of sodium ion transmembrane transport	0.001	0.001	4.6875	3	[SLMAP, STOM, UTRN]
GO:2000649	regulation of sodium ion transmembrane transporter activity	0.00056	0.0011	5.76923	3	[SLMAP, STOM, UTRN]
GO:0034109	homotypic cell-cell adhesion	9.5e-05	0.00028	5.19481	4	[ALOX12, FLNA, ITGB3, TLN1]
GO:0007229	integrin-mediated signaling pathway	2.1e-05	0.0001	4.58716	5	[CD63, ERBIN, FLNA, ITGB3, TLN1]
GO:0070527	platelet aggregation	2.7e-05	0.0001	7.14286	4	[ALOX12, FLNA, ITGB3, TLN1]
