# Supplementary material for: Splicing of platelet resident pre-mRNAs upon activation by physiological stimuli results in functionally relevant proteome modifications
Source: Sci Rep. 2018 Jan 11;8:498. doi: 10.1038/s41598-017-18985-5 (PMC5765118; doi:10.1038/s41598-017-18985-5)
Supplement: Supplementary file 6 — Supplementary Table 5 [file 41598_2017_18985_MOESM6_ESM.xlsx]

## Sheet: TRAP
Supplementary Table S5: Biological processes enriched in the TRAP-regulated protein dataset (Only statisticaly significant ones are shown)
GOID	GOTerm	Term PValue	Term PValue Corrected with Bonferroni step down	% Associated Genes	Nr. Genes	Associated Genes Found
GO:0072583	clathrin-dependent endocytosis	0.0008	0.0032	4.91803	3	[CANX, DNM3, SCYL2]
GO:0048332	mesoderm morphogenesis	0.0014	0.0014	4	3	[ITGB3, PRKAR1A, SMAD2]
GO:0001707	mesoderm formation	0.0013	0.0027	4.10959	3	[ITGB3, PRKAR1A, SMAD2]
GO:0043268	positive regulation of potassium ion transport	0.00016	0.001	8.33333	3	[ANO6, KIF5B, STK39]
GO:1901379	regulation of potassium ion transmembrane transport	0.00092	0.0027	4.6875	3	[ANO6, CAB39, STK39]
GO:0043266	regulation of potassium ion transport	0.00013	0.001	4.5977	4	[ANO6, CAB39, KIF5B, STK39]
GO:0033627	cell adhesion mediated by integrin	0.00073	0.0036	5.08475	3	[FERMT3, ITGB3, PTK2]
GO:0034109	homotypic cell-cell adhesion	8.2e-05	0.00073	5.19481	4	[FERMT3, ILK, ITGA2B, ITGB3]
GO:0007229	integrin-mediated signaling pathway	1.8e-05	0.0002	4.58716	5	[FERMT3, ILK, ITGA2B, ITGB3, PTK2]
GO:0034446	substrate adhesion-dependent cell spreading	0.00015	0.001	4.44444	4	[FERMT3, ILK, ITGB3, PTK2]
GO:0070527	platelet aggregation	2.3e-05	0.00023	7.14286	4	[FERMT3, ILK, ITGA2B, ITGB3]
