# Supplementary material for: Splicing of platelet resident pre-mRNAs upon activation by physiological stimuli results in functionally relevant proteome modifications
Source: Sci Rep. 2018 Jan 11;8:498. doi: 10.1038/s41598-017-18985-5 (PMC5765118; doi:10.1038/s41598-017-18985-5)
Supplement: Supplementary file 7 — Supplementary Table S6 [file 41598_2017_18985_MOESM7_ESM.xlsx]

## Sheet: Summary
Summary
Supplementary Tables S6A-C
Supplemental Table S6A: Raw data counts of the TMT-reporter of peptides in CTRL and COLL- or TRAP-activated platelet samples
Supplemental Table S6B: Normalized data counts of the TMT-reporter of peptides in CTRL and COLL- or TRAP-activated platelet samples
Supplemental Table S6C: Median collapsed data counts of the TMT-reporter of peptides in CTRL and COLL- or TRAP-activated platelet samples

## Sheet: S6A_RAW data
Supplemental Table S6A:Raw data counts of the TMT-reporter of peptides in CTRL and COLL- or TRAP-activated platelet samples
SpecFile	SpecID	ScanNum	FragMethod	Precursor	IsotopeError	PrecursorError.ppm.	Charge	Peptide	Protein	DeNovoScore	MSGFScore	SpecEValue	EValue	GlobalFDR	retentionTime	CTRL1	CTRL2	CTRL3	COLL1	COLL2	COLL3	TRAP1	TRAP2	TRAP3
Mattias_JPGNAW2-11_20150521_QEN_TMT10_350ugIPG3-10_7of15ul_fr04.mzml	controllerType=0 controllerNumber=1 scan=17890	17890	HCD	1072.86	2	-0.871551	3	ADDPSSYMEVVQAANTSGNWEELVK	ENSG00000141367(pre=K,post=Y);RNASJP_CLTC/ENSG00000141367_+_chr17_59681788_59681839_59682271_59682293_+(pre=-,post=-)	167	155	2.68e-27	3.68e-20	0	59.7148	36559.7	101881	84548.1	86023	117222	114865	95835.1	123608	132057
Mattias_JPGNAW2-11_20150521_QEN_TMT10_350ugIPG3-10_7of15ul_fr04.mzml	controllerType=0 controllerNumber=1 scan=14510	14510	HCD	1098.0391	0	-0.77819777	2	AEAEEDGDLQCLCVK	ENSG00000109272(pre=R,post=T);RNASJP_PF4V1/ENSG00000109272_+_chr4_73853462_73853462_73853783_73853826_+(pre=-,post=-)	273	273	5.07e-20	6.49e-13	0	49.4079	295286	93358.7	326800	103159	40050.5	55050	140622	72685.6	136871			Column	Explanation
Mattias_JPGNAW2-11_20150521_QEN_TMT10_350ugIPG3-10_7of15ul_fr05.mzml	controllerType=0 controllerNumber=1 scan=14769	14769	HCD	732.7	1	4.4457636	3	AEAEEDGDLQCLCVK	ENSG00000109272(pre=R,post=T);RNASJP_PF4V1/ENSG00000109272_+_chr4_73853462_73853462_73853783_73853826_+(pre=-,post=-)	153	153	5.08e-20	6.51e-13	0	49.8634	40165.2	15722.3	44181.1	16662.8	11536.8	10297.1	21220.1	12160.1	22054.7			SpecFile	The spectral file where the peptide was detected
Mattias_JPGNAW2-11_20150521_QEN_TMT10_350ugIPG3-10_7of15ul_fr05.mzml	controllerType=0 controllerNumber=1 scan=14744	14744	HCD	1098.0413	0	1.2228822	2	AEAEEDGDLQCLCVK	ENSG00000109272(pre=R,post=T);RNASJP_PF4V1/ENSG00000109272_+_chr4_73853462_73853462_73853783_73853826_+(pre=-,post=-)	292	287	5.1e-20	6.54e-13	0	49.7879	378738	131632	429959	150522	69002.2	77720.3	186319	93764.9	174593			SpecID	Spectral ID in the file.
Mattias_JPGNAW2-11_20150521_QEN_TMT10_350ugIPG3-10_7of15ul_fr03.mzml	controllerType=0 controllerNumber=1 scan=14672	14672	HCD	1098.04	0	0.111171104	2	AEAEEDGDLQCLCVK	ENSG00000109272(pre=R,post=T);RNASJP_PF4V1/ENSG00000109272_+_chr4_73853462_73853462_73853783_73853826_+(pre=-,post=-)	114	75	8.43e-14	1.08e-06	0.001667226	50.377	26701.6	7552.16	25705.7	9730.64	3546.12	4101.5	11892.7	6927.96	11483			ScanNum	Which scan was matched to the peptide.
Mattias_JPGNAW2-11_20150521_QEN_TMT10_350ugIPG3-10_7of15ul_fr12.mzml	controllerType=0 controllerNumber=1 scan=10217	10217	HCD	623.86	1	7.3942065	2	AEIAEIQSR	ENSG00000017797(pre=R,post=Q);RNASJP_RALBP1/ENSG00000017797_+_chr18_9533434_9533456_9533703_9533706_+(pre=-,post=-)	116	116	1.32e-11	0.00016	0.008744964	34.3418	71583.3	115825	122743	116957	115278	118159	95889.7	133579	156203			FragMethod	Fragmentation method for the MS2 spectra (HCD=Higher-energy collisional dissociation)
Mattias_JPGNAW2-11_20150521_QEN_TMT10_350ugIPG3-10_7of15ul_fr11.mzml	controllerType=0 controllerNumber=1 scan=7878	7878	HCD	609.34	0	3.305489	2	AELSEGQVR	ENSG00000140416(pre=R,post=Q);RNASJP_TPM1/ENSG00000140416_+_chr15_63060923_63060939_63061198_63061207_+(pre=-,post=-)	136	136	5.26e-12	6.36e-05	0.006821474	26.7576	76858.6	75861.5	100173	53787.4	104125	125487	60428.6	89797.8	172773			Precursor	Precursor ion mass
Mattias_JPGNAW2-11_20150521_QEN_TMT10_350ugIPG3-10_7of15ul_fr12.mzml	controllerType=0 controllerNumber=1 scan=7565	7565	HCD	609.3393	0	2.103493	2	AELSEGQVR	ENSG00000140416(pre=R,post=Q);RNASJP_TPM1/ENSG00000140416_+_chr15_63060923_63060939_63061198_63061207_+(pre=-,post=-)	155	155	5.26e-12	6.36e-05	0.006821421	26.1944	345180	320112	323069	291498	243422	335299	308140	325549	584411			PrecursorError.ppm.	difference between the theoretical mass of the precursor ion and the spectral/experimental mass in ppm
Mattias_JPGNAW2-11_20150521_QEN_TMT10_350ugIPG3-10_7of15ul_fr13.mzml	controllerType=0 controllerNumber=1 scan=7621	7621	HCD	609.33813	0	0.20033267	2	AELSEGQVR	ENSG00000140416(pre=R,post=Q);RNASJP_TPM1/ENSG00000140416_+_chr15_63060923_63060939_63061198_63061207_+(pre=-,post=-)	165	165	5.26e-12	6.36e-05	0.006821367	26.2892	27467310	33880020	25478528	18222610	18718862	25450822	20962474	23335348	56661260			Charge	Charge state of the peptide
Mattias_JPGNAW2-11_20150521_QEN_TMT10_350ugIPG3-10_7of15ul_fr13.mzml	controllerType=0 controllerNumber=1 scan=8153	8153	HCD	609.33435	0	-6.00998	2	AELSEGQVR	ENSG00000140416(pre=R,post=Q);RNASJP_TPM1/ENSG00000140416_+_chr15_63060923_63060939_63061198_63061207_+(pre=-,post=-)	118	118	5.26e-12	6.36e-05	0.006821314	27.9183	65125	84830.2	110535	74237.4	116648	115756	81883.9	146102	158865			Peptide	Peptide sequence
Mattias_JPGNAW2-11_20150521_QEN_TMT10_350ugIPG3-10_7of15ul_fr13.mzml	controllerType=0 controllerNumber=1 scan=7743	7743	HCD	608.84	-1	6.058337	2	AELSEGQVR	ENSG00000140416(pre=R,post=Q);RNASJP_TPM1/ENSG00000140416_+_chr15_63060923_63060939_63061198_63061207_+(pre=-,post=-)	156	156	5.26e-12	6.36e-05	0.006821261	26.666	2.10629e+06	2621295	2471848	1718141	1.65266e+06	2.36452e+06	2.13731e+06	2.31468e+06	4.95297e+06			Protein	Which protein/gene/ENSG it was matched to (from the list you sent)
Mattias_JPGNAW2-11_20150521_QEN_TMT10_350ugIPG3-10_7of15ul_fr14.mzml	controllerType=0 controllerNumber=1 scan=7459	7459	HCD	609.3378	0	-0.30049902	2	AELSEGQVR	ENSG00000140416(pre=R,post=Q);RNASJP_TPM1/ENSG00000140416_+_chr15_63060923_63060939_63061198_63061207_+(pre=-,post=-)	140	140	5.26e-12	6.36e-05	0.006821208	25.5698	112386	117767	118355	106131	80592.5	135754	91826.4	111097	203779			DeNovoScore	the score of the optimal scoring peptide for the spectrum (not necessary in the database) (MS-GF:RawScore <= MS-GF:DeNovoScore)
Mattias_JPGNAW2-11_20150521_QEN_TMT10_350ugIPG3-10_7of15ul_fr15.mzml	controllerType=0 controllerNumber=1 scan=7126	7126	HCD	609.3372	0	-1.3021624	2	AELSEGQVR	ENSG00000140416(pre=R,post=Q);RNASJP_TPM1/ENSG00000140416_+_chr15_63060923_63060939_63061198_63061207_+(pre=-,post=-)	157	157	5.26e-12	6.36e-05	0.006821155	24.5686	94763.3	121997	109232	83495	79431.8	107141	81054.2	107163	199405			MSGFScore	MS-GF+ raw score of the peptide-spectrum match
Mattias_JPGNAW2-11_20150521_QEN_TMT10_350ugIPG3-10_7of15ul_fr16.mzml	controllerType=0 controllerNumber=1 scan=6974	6974	HCD	609.33813	0	0.20033267	2	AELSEGQVR	ENSG00000140416(pre=R,post=Q);RNASJP_TPM1/ENSG00000140416_+_chr15_63060923_63060939_63061198_63061207_+(pre=-,post=-)	99	99	5.26e-12	6.36e-05	0.006821102	23.7555	13616.6	15262.3	15719.2	11165.9	12159	14189.9	12002.1	14518.7	28753.4			SpecEValue	spectral E-value (spectrum level E-value) of the peptide-spectrum match - the lower the better
Mattias_JPGNAW2-11_20150521_QEN_TMT10_350ugIPG3-10_7of15ul_fr17.mzml	controllerType=0 controllerNumber=1 scan=6796	6796	HCD	609.3368	0	-2.0033267	2	AELSEGQVR	ENSG00000140416(pre=R,post=Q);RNASJP_TPM1/ENSG00000140416_+_chr15_63060923_63060939_63061198_63061207_+(pre=-,post=-)	143	143	5.26e-12	6.36e-05	0.006821049	23.2472	39099.5	47991.8	43223.7	40473.6	34030.5	47929.4	43344.2	39490.8	76366.8			EValue	database level E-value (expected number of peptides in a random database having equal or better scores than the PSM score) - the lower the better
Mattias_JPGNAW2-11_20150521_QEN_TMT10_350ugIPG3-10_7of15ul_fr26.mzml	controllerType=0 controllerNumber=1 scan=5874	5874	HCD	609.336	0	-3.305489	2	AELSEGQVR	ENSG00000140416(pre=R,post=Q);RNASJP_TPM1/ENSG00000140416_+_chr15_63060923_63060939_63061198_63061207_+(pre=-,post=-)	131	131	5.26e-12	6.36e-05	0.006820996	20.4765	19551.3	17984.7	17357	12188.4	10427.5	16974.7	16390.1	15383.4	31377.4			GlobalFDR	FDR level. This is filtered at 1%
Mattias_JPGNAW2-11_20150521_QEN_TMT10_350ugIPG3-10_7of15ul_fr28.mzml	controllerType=0 controllerNumber=1 scan=5901	5901	HCD	609.3375	0	-0.8013307	2	AELSEGQVR	ENSG00000140416(pre=R,post=Q);RNASJP_TPM1/ENSG00000140416_+_chr15_63060923_63060939_63061198_63061207_+(pre=-,post=-)	143	143	5.26e-12	6.36e-05	0.006820942	20.1245	17807.4	21962.7	18507.6	13124.9	12526.3	16343.9	14674	16152.1	38135.6			retentionTime	retention time for the spectra on the LC.
Mattias_JPGNAW2-11_20150521_QEN_TMT10_350ugIPG3-10_7of15ul_fr29.mzml	controllerType=0 controllerNumber=1 scan=5752	5752	HCD	609.34	0	3.305489	2	AELSEGQVR	ENSG00000140416(pre=R,post=Q);RNASJP_TPM1/ENSG00000140416_+_chr15_63060923_63060939_63061198_63061207_+(pre=-,post=-)	127	127	5.26e-12	6.36e-05	0.006820889	19.8912	16528.8	20872.6	18325.8	13299.6	17069.7	16822.9	16558.6	17531.3	35890.6
Mattias_JPGNAW2-11_20150521_QEN_TMT10_350ugIPG3-10_7of15ul_fr34.mzml	controllerType=0 controllerNumber=1 scan=6176	6176	HCD	609.34	0	3.305489	2	AELSEGQVR	ENSG00000140416(pre=R,post=Q);RNASJP_TPM1/ENSG00000140416_+_chr15_63060923_63060939_63061198_63061207_+(pre=-,post=-)	90	90	5.26e-12	6.36e-05	0.006820836	21.2801	9754.14	13451.6	14418.9	12580.3	10197.2	15621.7	9488.22	12376.3	20513.9
Mattias_JPGNAW2-11_20150521_QEN_TMT10_350ugIPG3-10_7of15ul_fr36.mzml	controllerType=0 controllerNumber=1 scan=6067	6067	HCD	609.84	1	0.552641	2	AELSEGQVR	ENSG00000140416(pre=R,post=Q);RNASJP_TPM1/ENSG00000140416_+_chr15_63060923_63060939_63061198_63061207_+(pre=-,post=-)	81	81	5.26e-12	6.36e-05	0.006820783	21.3287	14974.7	16453.9	17163.6	14206.3	13179	19824.1	14645.1	21089.3	27077.9
Mattias_JPGNAW2-11_20150521_QEN_TMT10_350ugIPG3-10_7of15ul_fr49.mzml	controllerType=0 controllerNumber=1 scan=6760	6760	HCD	609.3417	0	6.00998	2	AELSEGQVR	ENSG00000140416(pre=R,post=Q);RNASJP_TPM1/ENSG00000140416_+_chr15_63060923_63060939_63061198_63061207_+(pre=-,post=-)	50	50	5.26e-12	6.36e-05	0.00682073	23.0423	12780.1	11943.5	10821.9	12354.4	12487	15646.6	14873.2	12719.4	21886.7
Mattias_JPGNAW2-11_20150521_QEN_TMT10_350ugIPG3-10_7of15ul_fr07.mzml	controllerType=0 controllerNumber=1 scan=7695	7695	HCD	609.33875	0	1.2019961	2	AELSEGQVR	ENSG00000140416(pre=R,post=Q);RNASJP_TPM1/ENSG00000140416_+_chr15_63060923_63060939_63061198_63061207_+(pre=-,post=-)	152	152	5.26e-12	6.36e-05	0.006820677	26.7622	163149	249888	127153	160985	93959.9	214965	169707	180304	352558
Mattias_JPGNAW2-11_20150521_QEN_TMT10_350ugIPG3-10_7of15ul_fr24.mzml	controllerType=0 controllerNumber=1 scan=5996	5996	HCD	609.3372	0	-1.3021624	2	AELSEGQVR	ENSG00000140416(pre=R,post=Q);RNASJP_TPM1/ENSG00000140416_+_chr15_63060923_63060939_63061198_63061207_+(pre=-,post=-)	57	56	7.52e-12	9.09e-05	0.007434298	20.7366	10423.1	9446.74	6914.7	9072.01	6989	7784.8	8982.12	6734.85	13487.1
Mattias_JPGNAW2-11_20150521_QEN_TMT10_350ugIPG3-10_7of15ul_fr22.mzml	controllerType=0 controllerNumber=1 scan=18290	18290	HCD	1405.278	0	-1.9110396	2	AGAAPYVQAFDSLLAGPVAEYLK	ENSG00000131236(pre=K,post=I);RNASJP_CAP1/ENSG00000131236_+_chr1_40059458_40059458_40060067_40060134_+(pre=-,post=-)	261	259	1e-28	1.36e-21	0	61.1626	42573.2	57804.5	63620.2	57347.9	47159.7	76225.6	70601	70264.5	90687.6
Mattias_JPGNAW2-11_20150521_QEN_TMT10_350ugIPG3-10_7of15ul_fr21.mzml	controllerType=0 controllerNumber=1 scan=18313	18313	HCD	1405.2797	0	-0.69492346	2	AGAAPYVQAFDSLLAGPVAEYLK	ENSG00000131236(pre=K,post=I);RNASJP_CAP1/ENSG00000131236_+_chr1_40059458_40059458_40060067_40060134_+(pre=-,post=-)	304	299	1e-28	1.36e-21	0	61.1614	161466	213775	224624	189733	180615	250086	256238	219486	337066
Mattias_JPGNAW2-11_20150521_QEN_TMT10_350ugIPG3-10_7of15ul_fr28.mzml	controllerType=0 controllerNumber=1 scan=18681	18681	HCD	1405.2804	0	-0.17373087	2	AGAAPYVQAFDSLLAGPVAEYLK	ENSG00000131236(pre=K,post=I);RNASJP_CAP1/ENSG00000131236_+_chr1_40059458_40059458_40060067_40060134_+(pre=-,post=-)	222	221	1.52e-28	2.06e-21	0	61.088	20169.5	24524.9	30344.9	19375.2	16572.8	34827.2	31938.8	30389.3	39246.5
Mattias_JPGNAW2-11_20150521_QEN_TMT10_350ugIPG3-10_7of15ul_fr18.mzml	controllerType=0 controllerNumber=1 scan=18982	18982	HCD	1405.2765	0	-2.9534247	2	AGAAPYVQAFDSLLAGPVAEYLK	ENSG00000131236(pre=K,post=I);RNASJP_CAP1/ENSG00000131236_+_chr1_40059458_40059458_40060067_40060134_+(pre=-,post=-)	294	285	1.78e-28	2.41e-21	0	61.1905	253798	299523	345286	277177	250584	364137	359458	327514	492383
Mattias_JPGNAW2-11_20150521_QEN_TMT10_350ugIPG3-10_7of15ul_fr17.mzml	controllerType=0 controllerNumber=1 scan=18772	18772	HCD	1405.2751	0	-3.9089446	2	AGAAPYVQAFDSLLAGPVAEYLK	ENSG00000131236(pre=K,post=I);RNASJP_CAP1/ENSG00000131236_+_chr1_40059458_40059458_40060067_40060134_+(pre=-,post=-)	289	280	2.82e-28	3.83e-21	0	61.2067	76943.8	89580.2	101960	103083	73081.8	125337	112157	102983	142545
Mattias_JPGNAW2-11_20150521_QEN_TMT10_350ugIPG3-10_7of15ul_fr12.mzml	controllerType=0 controllerNumber=1 scan=19485	19485	HCD	937.1908	0	1.4327663	3	AGAAPYVQAFDSLLAGPVAEYLK	ENSG00000131236(pre=K,post=I);RNASJP_CAP1/ENSG00000131236_+_chr1_40059458_40059458_40060067_40060134_+(pre=-,post=-)	171	169	4.05e-28	5.49e-21	0	61.3823	26416.2	29627.4	39768.2	34675.3	28786.2	41610	40168.4	34632.9	54271
Mattias_JPGNAW2-11_20150521_QEN_TMT10_350ugIPG3-10_7of15ul_fr15.mzml	controllerType=0 controllerNumber=1 scan=19317	19317	HCD	1405.2783	0	-1.6504432	2	AGAAPYVQAFDSLLAGPVAEYLK	ENSG00000131236(pre=K,post=I);RNASJP_CAP1/ENSG00000131236_+_chr1_40059458_40059458_40060067_40060134_+(pre=-,post=-)	256	254	8.95e-28	1.21e-20	0	61.2615	216360	287865	350374	325941	228567	370796	365051	312603	469533
Mattias_JPGNAW2-11_20150521_QEN_TMT10_350ugIPG3-10_7of15ul_fr25.mzml	controllerType=0 controllerNumber=1 scan=18017	18017	HCD	1405.2755	0	-3.6483483	2	AGAAPYVQAFDSLLAGPVAEYLK	ENSG00000131236(pre=K,post=I);RNASJP_CAP1/ENSG00000131236_+_chr1_40059458_40059458_40060067_40060134_+(pre=-,post=-)	207	201	8.01e-27	1.09e-19	0	61.1033	40178.7	48809.9	48533.9	40269.3	34418.9	58502.1	51949.8	48726.2	64281.8
Mattias_JPGNAW2-11_20150521_QEN_TMT10_350ugIPG3-10_7of15ul_fr19.mzml	controllerType=0 controllerNumber=1 scan=18746	18746	HCD	1406.28	2	-2.8216298	2	AGAAPYVQAFDSLLAGPVAEYLK	ENSG00000131236(pre=K,post=I);RNASJP_CAP1/ENSG00000131236_+_chr1_40059458_40059458_40060067_40060134_+(pre=-,post=-)	264	244	1.09e-25	1.48e-18	0	61.2066	51781.8	61860.6	68320.5	60101.1	47756.5	81777.4	78428.7	81386.3	100688
Mattias_JPGNAW2-11_20150521_QEN_TMT10_350ugIPG3-10_7of15ul_fr13.mzml	controllerType=0 controllerNumber=1 scan=19507	19507	HCD	1405.2803	0	-0.2605963	2	AGAAPYVQAFDSLLAGPVAEYLK	ENSG00000131236(pre=K,post=I);RNASJP_CAP1/ENSG00000131236_+_chr1_40059458_40059458_40060067_40060134_+(pre=-,post=-)	169	157	3.22e-25	4.37e-18	0	61.3097	1.12492e+06	1.63817e+06	1.62738e+06	1.56766e+06	1.07249e+06	2.06239e+06	2.13019e+06	1.9263e+06	2317577
Mattias_JPGNAW2-11_20150521_QEN_TMT10_350ugIPG3-10_7of15ul_fr26.mzml	controllerType=0 controllerNumber=1 scan=18170	18170	HCD	1405.2799	0	-0.5211926	2	AGAAPYVQAFDSLLAGPVAEYLK	ENSG00000131236(pre=K,post=I);RNASJP_CAP1/ENSG00000131236_+_chr1_40059458_40059458_40060067_40060134_+(pre=-,post=-)	205	187	4.56e-25	6.19e-18	0	61.098	24110.6	27467.4	29568.1	22456.4	20109.5	31292.9	30142	29607.3	40357.7
Mattias_JPGNAW2-11_20150521_QEN_TMT10_350ugIPG3-10_7of15ul_fr29.mzml	controllerType=0 controllerNumber=1 scan=18767	18767	HCD	1405.2783	0	-1.6504432	2	AGAAPYVQAFDSLLAGPVAEYLK	ENSG00000131236(pre=K,post=I);RNASJP_CAP1/ENSG00000131236_+_chr1_40059458_40059458_40060067_40060134_+(pre=-,post=-)	116	84	1.44e-18	1.96e-11	0	61.0933	10378.4	10675.3	13925	9765.6	6250.83	14032.8	15109.8	11222.6	18346.7
Mattias_JPGNAW2-11_20150521_QEN_TMT10_350ugIPG3-10_7of15ul_fr09.mzml	controllerType=0 controllerNumber=1 scan=19369	19369	HCD	1405.2816	0	0.69492346	2	AGAAPYVQAFDSLLAGPVAEYLK	ENSG00000131236(pre=K,post=I);RNASJP_CAP1/ENSG00000131236_+_chr1_40059458_40059458_40060067_40060134_+(pre=-,post=-)	99	78	3.21e-18	4.35e-11	0	61.2093	144493	109736	80315.5	117691	91673.2	139386	141685	114573	178639
Mattias_JPGNAW2-11_20150521_QEN_TMT10_350ugIPG3-10_7of15ul_fr44.mzml	controllerType=0 controllerNumber=1 scan=7591	7591	HCD	522.5251	0	1.9857415	4	AGEEHYNCISALHK	ENSG00000124535(pre=R,post=S);RNASJP_WRNIP1/ENSG00000124535_+_chr6_2779489_2779492_2783406_2783443_+(pre=-,post=-)	159	159	2.52e-19	3.2e-12	0	25.0795	29236.8	27891.8	37128.4	36237.8	31625.2	33708.9	34708.8	36776.8	38771.8
Mattias_JPGNAW2-11_20150521_QEN_TMT10_350ugIPG3-10_7of15ul_fr16.mzml	controllerType=0 controllerNumber=1 scan=13275	13275	HCD	1094.02	2	3.2661731	4	AGIVQPNDGQCHVGSDNHYSASTTMDYPSLGLMTEK	RNASJP_ITGB3/ENSG00000259207_+_chr17_47287157_47287231_47289681_47289713_+(pre=-,post=-)	189	93	5.06e-18	7.4e-11	0	43.412	0	5688.64	6376.31	1352.42	11099.7	6128.63	1458.82	9316.91	13358.2
Mattias_JPGNAW2-11_20150521_QEN_TMT10_350ugIPG3-10_7of15ul_fr66.mzml	controllerType=0 controllerNumber=1 scan=15159	15159	HCD	679.39667	0	1.3475612	3	AGPHCPTAQLIATLK	ENSG00000109272(pre=K,post=N);ENSG00000163737(pre=K,post=N);RNASJP_PF4V1/ENSG00000109272_+_chr4_73853878_73853909_73854035_73854047_+(pre=-,post=-)	138	138	1.34e-19	1.72e-12	0	45.7566	3.52889e+06	747447	3.65827e+06	888583	1.37319e+06	787119	1.69034e+06	850671	1.69935e+06
Mattias_JPGNAW2-11_20150521_QEN_TMT10_350ugIPG3-10_7of15ul_fr67.mzml	controllerType=0 controllerNumber=1 scan=14975	14975	HCD	679.4	0	6.288619	3	AGPHCPTAQLIATLK	ENSG00000109272(pre=K,post=N);ENSG00000163737(pre=K,post=N);RNASJP_PF4V1/ENSG00000109272_+_chr4_73853878_73853909_73854035_73854047_+(pre=-,post=-)	146	146	1.34e-19	1.72e-12	0	46.3403	795972	385959	636642	431490	238977	409485	340995	497010	401209
Mattias_JPGNAW2-11_20150521_QEN_TMT10_350ugIPG3-10_7of15ul_fr70.mzml	controllerType=0 controllerNumber=1 scan=14242	14242	HCD	679.4	0	6.288619	3	AGPHCPTAQLIATLK	ENSG00000109272(pre=K,post=N);ENSG00000163737(pre=K,post=N);RNASJP_PF4V1/ENSG00000109272_+_chr4_73853878_73853909_73854035_73854047_+(pre=-,post=-)	112	110	1.08e-18	1.38e-11	0	47.1316	21147.1	7727.42	19034.9	11259.6	7624.09	9086.37	11669.6	9736.5	10537.7
Mattias_JPGNAW2-11_20150521_QEN_TMT10_350ugIPG3-10_7of15ul_fr68.mzml	controllerType=0 controllerNumber=1 scan=14562	14562	HCD	679.73	1	-0.32837176	3	AGPHCPTAQLIATLK	ENSG00000109272(pre=K,post=N);ENSG00000163737(pre=K,post=N);RNASJP_PF4V1/ENSG00000109272_+_chr4_73853878_73853909_73854035_73854047_+(pre=-,post=-)	104	95	6.15e-16	7.88e-09	0.000200668	47.0776	49381.3	33990.5	56882.7	34163	25780.1	33614.7	35651.1	34194.8	34828.8
Mattias_JPGNAW2-11_20150521_QEN_TMT10_350ugIPG3-10_7of15ul_fr56.mzml	controllerType=0 controllerNumber=1 scan=13500	13500	HCD	679.39746	0	2.5154476	3	AGPHCPTAQLIATLK	ENSG00000109272(pre=K,post=N);ENSG00000163737(pre=K,post=N);RNASJP_PF4V1/ENSG00000109272_+_chr4_73853878_73853909_73854035_73854047_+(pre=-,post=-)	90	80	1.51e-15	1.94e-08	0.000199164	45.3024	12046.5	5543.66	10109.8	6964.31	4118.61	4878.39	6618.55	5926.68	7207.75
Mattias_JPGNAW2-11_20150521_QEN_TMT10_350ugIPG3-10_7of15ul_fr69.mzml	controllerType=0 controllerNumber=1 scan=14621	14621	HCD	679.3982	0	3.5934966	3	AGPHCPTAQLIATLK	ENSG00000109272(pre=K,post=N);ENSG00000163737(pre=K,post=N);RNASJP_PF4V1/ENSG00000109272_+_chr4_73853878_73853909_73854035_73854047_+(pre=-,post=-)	106	88	1.41e-14	1.8e-07	0.000678589	47.0294	24733.7	14241.8	23723	12327	12651.7	14107.4	13463.7	15449.2	15318.2
Mattias_JPGNAW2-11_20150521_QEN_TMT10_350ugIPG3-10_7of15ul_fr72.mzml	controllerType=0 controllerNumber=1 scan=13979	13979	HCD	679.73	1	-0.32837176	3	AGPHCPTAQLIATLK	ENSG00000109272(pre=K,post=N);ENSG00000163737(pre=K,post=N);RNASJP_PF4V1/ENSG00000109272_+_chr4_73853878_73853909_73854035_73854047_+(pre=-,post=-)	106	89	1.86e-14	2.38e-07	0.000765498	46.9109	25432.8	7739.02	22001.4	6472.02	6472.4	8422.88	11494	8015.06	9798.05
Mattias_JPGNAW2-11_20150521_QEN_TMT10_350ugIPG3-10_7of15ul_fr67.mzml	controllerType=0 controllerNumber=1 scan=15008	15008	HCD	1018.59	0	0	2	AGPHCPTAQLIATLK	ENSG00000109272(pre=K,post=N);ENSG00000163737(pre=K,post=N);RNASJP_PF4V1/ENSG00000109272_+_chr4_73853878_73853909_73854035_73854047_+(pre=-,post=-)	79	59	2.9e-13	3.72e-06	0.002630111	46.4385	87691.2	73246.1	94454.5	81234.5	57120.4	72032	67376.7	88080.2	96316.3
Mattias_JPGNAW2-11_20150521_QEN_TMT10_350ugIPG3-10_7of15ul_fr71.mzml	controllerType=0 controllerNumber=1 scan=14017	14017	HCD	679.3965	0	1.078049	3	AGPHCPTAQLIATLK	ENSG00000109272(pre=K,post=N);ENSG00000163737(pre=K,post=N);RNASJP_PF4V1/ENSG00000109272_+_chr4_73853878_73853909_73854035_73854047_+(pre=-,post=-)	107	68	6.55e-13	8.39e-06	0.003374151	47.1529	14849.6	6643.95	10568	7527.88	4891.7	4049.81	7818.55	7205.96	6994.5
Mattias_JPGNAW2-11_20150521_QEN_TMT10_350ugIPG3-10_7of15ul_fr57.mzml	controllerType=0 controllerNumber=1 scan=13628	13628	HCD	679.73	1	-0.32837176	3	AGPHCPTAQLIATLK	ENSG00000109272(pre=K,post=N);ENSG00000163737(pre=K,post=N);RNASJP_PF4V1/ENSG00000109272_+_chr4_73853878_73853909_73854035_73854047_+(pre=-,post=-)	107	65	1.1e-12	1.41e-05	0.004202947	46.0669	13958	7681.28	11828.3	8429.33	4947.85	5568.35	8011.18	7429.88	8299.41
Mattias_JPGNAW2-11_20150521_QEN_TMT10_350ugIPG3-10_7of15ul_fr16.mzml	controllerType=0 controllerNumber=1 scan=6686	6686	HCD	858.4402	0	-1.7774986	2	AHQITDESLESTR	ENSG00000092531(pre=R,post=R);RNASJP_SNAP23/ENSG00000092531_+_chr15_42511883_42511903_42512955_42512972_+(pre=-,post=-)	186	173	8.87e-17	1.12e-09	2.22e-05	22.8305	8978.93	22040.6	20176.7	15631.4	17580	19553.6	18921.9	28631.2	30839.2
Mattias_JPGNAW2-11_20150521_QEN_TMT10_350ugIPG3-10_7of15ul_fr17.mzml	controllerType=0 controllerNumber=1 scan=6484	6484	HCD	858.4404	0	-1.4930987	2	AHQITDESLESTR	ENSG00000092531(pre=R,post=R);RNASJP_SNAP23/ENSG00000092531_+_chr15_42511883_42511903_42512955_42512972_+(pre=-,post=-)	215	198	8.88e-17	1.12e-09	2.22e-05	22.2449	38498.7	144637	115950	101911	134903	136480	135789	187926	164172
Mattias_JPGNAW2-11_20150521_QEN_TMT10_350ugIPG3-10_7of15ul_fr18.mzml	controllerType=0 controllerNumber=1 scan=6384	6384	HCD	572.62964	0	-1.0658737	3	AHQITDESLESTR	ENSG00000092531(pre=R,post=R);RNASJP_SNAP23/ENSG00000092531_+_chr15_42511883_42511903_42512955_42512972_+(pre=-,post=-)	119	105	2.9e-14	3.65e-07	0.000980794	21.7004	18518.7	17172.5	17474.3	13839.1	18874.1	19313.9	16607.4	20811.9	26168.7
Mattias_JPGNAW2-11_20150521_QEN_TMT10_350ugIPG3-10_7of15ul_fr17.mzml	controllerType=0 controllerNumber=1 scan=6478	6478	HCD	572.6308	0	0.9592864	3	AHQITDESLESTR	ENSG00000092531(pre=R,post=R);RNASJP_SNAP23/ENSG00000092531_+_chr15_42511883_42511903_42512955_42512972_+(pre=-,post=-)	111	94	8.03e-14	1.01e-06	0.001607591	22.2271	6191.95	28986.9	22208	21872.2	32264.7	41298	28456.8	46237.2	56030.8
Mattias_JPGNAW2-11_20150521_QEN_TMT10_350ugIPG3-10_7of15ul_fr16.mzml	controllerType=0 controllerNumber=1 scan=6675	6675	HCD	572.62964	0	-1.0658737	3	AHQITDESLESTR	ENSG00000092531(pre=R,post=R);RNASJP_SNAP23/ENSG00000092531_+_chr15_42511883_42511903_42512955_42512972_+(pre=-,post=-)	110	94	2.39e-13	3.01e-06	0.002484812	22.7958	7882.23	10979.3	13494.2	10278.8	12008.8	15617.5	10632.7	12750.9	16464.4
Mattias_JPGNAW2-11_20150521_QEN_TMT10_350ugIPG3-10_7of15ul_fr15.mzml	controllerType=0 controllerNumber=1 scan=6812	6812	HCD	572.6305	0	0.42634952	3	AHQITDESLESTR	ENSG00000092531(pre=R,post=R);RNASJP_SNAP23/ENSG00000092531_+_chr15_42511883_42511903_42512955_42512972_+(pre=-,post=-)	95	73	2.85e-12	3.59e-05	0.005623542	23.5733	8005.83	14478.2	13856.6	13707.6	17735.2	15164	12330.1	27052.8	19192.6
Mattias_JPGNAW2-11_20150521_QEN_TMT10_350ugIPG3-10_7of15ul_fr19.mzml	controllerType=0 controllerNumber=1 scan=6170	6170	HCD	572.63	0	-0.42634952	3	AHQITDESLESTR	ENSG00000092531(pre=R,post=R);RNASJP_SNAP23/ENSG00000092531_+_chr15_42511883_42511903_42512955_42512972_+(pre=-,post=-)	110	82	3.19e-12	4.02e-05	0.005739858	21.314	6340.39	10481.6	7793.29	6918.31	7501.22	9596.85	8372.61	9553.77	12375.2
Mattias_JPGNAW2-11_20150521_QEN_TMT10_350ugIPG3-10_7of15ul_fr21.mzml	controllerType=0 controllerNumber=1 scan=6140	6140	HCD	572.63	0	-0.42634952	3	AHQITDESLESTR	ENSG00000092531(pre=R,post=R);RNASJP_SNAP23/ENSG00000092531_+_chr15_42511883_42511903_42512955_42512972_+(pre=-,post=-)	90	69	4.75e-12	5.98e-05	0.006608742	21.2805	3051.66	2913.39	679.779	1071.84	1671.04	3821.86	3616.59	3512.15	4864.49
Mattias_JPGNAW2-11_20150521_QEN_TMT10_350ugIPG3-10_7of15ul_fr22.mzml	controllerType=0 controllerNumber=1 scan=5866	5866	HCD	572.629	0	-2.1317475	3	AHQITDESLESTR	ENSG00000092531(pre=R,post=R);RNASJP_SNAP23/ENSG00000092531_+_chr15_42511883_42511903_42512955_42512972_+(pre=-,post=-)	110	72	2.04e-11	0.000257	0.009939538	20.3638	7493.14	6236.79	5119.15	8339.12	5974.34	7227.91	9815.74	7236.31	7175.93
Mattias_JPGNAW2-11_20150521_QEN_TMT10_350ugIPG3-10_7of15ul_fr58.mzml	controllerType=0 controllerNumber=1 scan=9089	9089	HCD	587.3268	0	-0.20784049	2	AITSAYYR	ENSG00000103769(pre=R,post=G);ENSG00000185236(pre=R,post=G);ENSG00000132698(pre=R,post=G);RNASJP_RAB11A/ENSG00000103769_+_chr15_65877514_65877527_65877762_65877771_+(pre=-,post=-)	77	77	1.38e-11	0.000165	0.008861426	30.799	13383.1	11480.7	16058.9	10552.1	16632.1	11061	13311.7	14973.1	17726.5
Mattias_JPGNAW2-11_20150521_QEN_TMT10_350ugIPG3-10_7of15ul_fr70.mzml	controllerType=0 controllerNumber=1 scan=9716	9716	HCD	587.32794	0	1.7666441	2	AITSAYYR	ENSG00000103769(pre=R,post=G);ENSG00000185236(pre=R,post=G);ENSG00000132698(pre=R,post=G);RNASJP_RAB11A/ENSG00000103769_+_chr15_65877514_65877527_65877762_65877771_+(pre=-,post=-)	84	84	1.38e-11	0.000165	0.008861362	32.0831	41905.2	32835.1	60627.6	39900.8	53174.5	39618.8	39236.9	41655.7	50733.8
Mattias_JPGNAW2-11_20150521_QEN_TMT10_350ugIPG3-10_7of15ul_fr72.mzml	controllerType=0 controllerNumber=1 scan=9331	9331	HCD	587.3264	0	-0.83136195	2	AITSAYYR	ENSG00000103769(pre=R,post=G);ENSG00000185236(pre=R,post=G);ENSG00000132698(pre=R,post=G);RNASJP_RAB11A/ENSG00000103769_+_chr15_65877514_65877527_65877762_65877771_+(pre=-,post=-)	109	109	1.38e-11	0.000165	0.008861298	31.4245	29916.9	24675.5	65164.4	28257.3	62651.3	28498.9	35074.7	33712.3	50692.1
Mattias_JPGNAW2-11_20150521_QEN_TMT10_350ugIPG3-10_7of15ul_fr30.mzml	controllerType=0 controllerNumber=1 scan=12750	12750	HCD	746.72424	0	-2.043426	3	AIYPFDGHNEGTLAMK	ENSG00000137942(pre=K,post=E);RNASJP_FNBP1L/ENSG00000137942_+_chr1_93549408_93549426_93550947_93550975_+(pre=-,post=-)	166	166	1.63e-21	2.1e-14	0	41.6791	20651.8	28814.8	37867.6	38219.2	35518.6	39705.3	33565.8	42908.9	49840.5
Mattias_JPGNAW2-11_20150521_QEN_TMT10_350ugIPG3-10_7of15ul_fr30.mzml	controllerType=0 controllerNumber=1 scan=13569	13569	HCD	746.73	0	5.639856	3	AIYPFDGHNEGTLAMK	ENSG00000137942(pre=K,post=E);RNASJP_FNBP1L/ENSG00000137942_+_chr1_93549408_93549426_93550947_93550975_+(pre=-,post=-)	156	155	2.23e-21	2.88e-14	0	44.2754	38654.3	27910.2	24942.1	44570.7	24061	40020.1	42935.6	35042.2	39448.3
Mattias_JPGNAW2-11_20150521_QEN_TMT10_350ugIPG3-10_7of15ul_fr31.mzml	controllerType=0 controllerNumber=1 scan=12891	12891	HCD	746.7247	0	-1.4712667	3	AIYPFDGHNEGTLAMK	ENSG00000137942(pre=K,post=E);RNASJP_FNBP1L/ENSG00000137942_+_chr1_93549408_93549426_93550947_93550975_+(pre=-,post=-)	150	144	1.44e-20	1.87e-13	0	42.0051	99643.3	107954	124621	108067	80703.7	117903	96182.5	133270	187465
Mattias_JPGNAW2-11_20150521_QEN_TMT10_350ugIPG3-10_7of15ul_fr31.mzml	controllerType=0 controllerNumber=1 scan=14455	14455	HCD	741.39	0	-5.598089	3	AIYPFDGHNEGTLAMK	ENSG00000137942(pre=K,post=E);RNASJP_FNBP1L/ENSG00000137942_+_chr1_93549408_93549426_93550947_93550975_+(pre=-,post=-)	180	164	1.79e-20	2.31e-13	0	47.01	41028.1	58385	56711	59655.2	56947	65352.5	59944.9	75781.4	76444.9
Mattias_JPGNAW2-11_20150521_QEN_TMT10_350ugIPG3-10_7of15ul_fr34.mzml	controllerType=0 controllerNumber=1 scan=12684	12684	HCD	747.06	1	-0.29876345	3	AIYPFDGHNEGTLAMK	ENSG00000137942(pre=K,post=E);RNASJP_FNBP1L/ENSG00000137942_+_chr1_93549408_93549426_93550947_93550975_+(pre=-,post=-)	61	41	8.71e-13	1.12e-05	0.003935156	42.9223	6389.9	4834.13	8271.48	6846.59	6080.51	7813.55	5891.47	7624.08	5363.82
Mattias_JPGNAW2-11_20150521_QEN_TMT10_350ugIPG3-10_7of15ul_fr11.mzml	controllerType=0 controllerNumber=1 scan=9987	9987	HCD	729.88	0	4.599316	2	APEPDLMSPTR	ENSG00000147459(pre=K,post=K);RNASJP_DOCK5/ENSG00000147459_+_chr8_25408134_25408154_25408802_25408813_+(pre=-,post=-)	87	79	3.09e-13	3.83e-06	0.002664844	33.2604	27794.1	49398	54570.3	44700.9	57311	52839	59258.4	66795.1	74522
Mattias_JPGNAW2-11_20150521_QEN_TMT10_350ugIPG3-10_7of15ul_fr06.mzml	controllerType=0 controllerNumber=1 scan=17845	17845	HCD	1185.56	0	1.6474309	2	AQDVDATNPNYEIMCMIR	ENSG00000068796(pre=R,post=D);RNASJP_KIF2A/ENSG00000068796_+_chr5_62353370_62353375_62355159_62355206_+(pre=-,post=-)	346	274	8.46e-21	1.11e-13	0	58.5289	1.25613e+06	1.23859e+06	2257201	1.53559e+06	847846	1142387	1.61854e+06	1278043	1.5761e+06
Mattias_JPGNAW2-11_20150521_QEN_TMT10_350ugIPG3-10_7of15ul_fr06.mzml	controllerType=0 controllerNumber=1 scan=15496	15496	HCD	1193.5559	0	0.30682355	2	AQDVDATNPNYEIMCMIR	ENSG00000068796(pre=R,post=D);RNASJP_KIF2A/ENSG00000068796_+_chr5_62353370_62353375_62355159_62355206_+(pre=-,post=-)	228	178	9.41e-20	1.23e-12	0	51.833	98777.6	83770.9	159648	102639	61831.5	83568.7	111697	101374	124562
Mattias_JPGNAW2-11_20150521_QEN_TMT10_350ugIPG3-10_7of15ul_fr06.mzml	controllerType=0 controllerNumber=1 scan=16141	16141	HCD	1194.06	1	2.3787637	2	AQDVDATNPNYEIMCMIR	ENSG00000068796(pre=R,post=D);RNASJP_KIF2A/ENSG00000068796_+_chr5_62353370_62353375_62355159_62355206_+(pre=-,post=-)	220	173	1.71e-19	2.24e-12	0	53.7156	183609	160864	292105	202573	126182	178653	222213	180679	229504
Mattias_JPGNAW2-11_20150521_QEN_TMT10_350ugIPG3-10_7of15ul_fr06.mzml	controllerType=0 controllerNumber=1 scan=12841	12841	HCD	1201.55	0	-2.5398443	2	AQDVDATNPNYEIMCMIR	ENSG00000068796(pre=R,post=D);RNASJP_KIF2A/ENSG00000068796_+_chr5_62353370_62353375_62355159_62355206_+(pre=-,post=-)	218	142	5.89e-17	7.72e-10	2.32e-05	43.6881	59112.6	63513.8	105373	61901.2	41473.7	53729.1	79557.6	60315.6	81663.3
Mattias_JPGNAW2-11_20150521_QEN_TMT10_350ugIPG3-10_7of15ul_fr42.mzml	controllerType=0 controllerNumber=1 scan=5099	5099	HCD	845.4347	0	-0.43316272	3	AQEQQSLIHTNQAESHTAVGR	ENSG00000138722(pre=R,post=G);RNASJP_MMRN1/ENSG00000138722_+_chr4_89912050_89912050_89923168_89923229_+(pre=-,post=-)	233	233	4.24e-27	5.68e-20	0	17.7019	380592	399384	603839	391420	234027	384823	311199	325034	514631
Mattias_JPGNAW2-11_20150521_QEN_TMT10_350ugIPG3-10_7of15ul_fr44.mzml	controllerType=0 controllerNumber=1 scan=5211	5211	HCD	634.32837	0	0.38488066	4	AQEQQSLIHTNQAESHTAVGR	ENSG00000138722(pre=R,post=G);RNASJP_MMRN1/ENSG00000138722_+_chr4_89912050_89912050_89923168_89923229_+(pre=-,post=-)	214	211	5.55e-27	7.43e-20	0	17.6595	27367.9	30894.3	51154.7	41077.3	19454.8	39616.6	33487.8	29719.8	55222.5
Mattias_JPGNAW2-11_20150521_QEN_TMT10_350ugIPG3-10_7of15ul_fr53.mzml	controllerType=0 controllerNumber=1 scan=5417	5417	HCD	634.3283	0	0.2886605	4	AQEQQSLIHTNQAESHTAVGR	ENSG00000138722(pre=R,post=G);RNASJP_MMRN1/ENSG00000138722_+_chr4_89912050_89912050_89923168_89923229_+(pre=-,post=-)	193	189	9.41e-27	1.26e-19	0	18.8996	27393.6	23042.8	29035.1	31399.8	19363.3	29471.4	23291.8	28763.3	22469
Mattias_JPGNAW2-11_20150521_QEN_TMT10_350ugIPG3-10_7of15ul_fr43.mzml	controllerType=0 controllerNumber=1 scan=5152	5152	HCD	634.32794	0	-0.2886605	4	AQEQQSLIHTNQAESHTAVGR	ENSG00000138722(pre=R,post=G);RNASJP_MMRN1/ENSG00000138722_+_chr4_89912050_89912050_89923168_89923229_+(pre=-,post=-)	213	207	1.23e-26	1.64e-19	0	17.596	1.78244e+06	1230263	2.16186e+06	1.50863e+06	1.42125e+06	1.00957e+06	1.33571e+06	1.47037e+06	2.07738e+06
Mattias_JPGNAW2-11_20150521_QEN_TMT10_350ugIPG3-10_7of15ul_fr42.mzml	controllerType=0 controllerNumber=1 scan=5093	5093	HCD	634.32776	0	-0.577321	4	AQEQQSLIHTNQAESHTAVGR	ENSG00000138722(pre=R,post=G);RNASJP_MMRN1/ENSG00000138722_+_chr4_89912050_89912050_89923168_89923229_+(pre=-,post=-)	213	205	1.92e-26	2.58e-19	0	17.6858	599525	429524	774842	341420	462573	464853	399614	396210	667038
Mattias_JPGNAW2-11_20150521_QEN_TMT10_350ugIPG3-10_7of15ul_fr54.mzml	controllerType=0 controllerNumber=1 scan=5546	5546	HCD	634.3283	0	0.2886605	4	AQEQQSLIHTNQAESHTAVGR	ENSG00000138722(pre=R,post=G);RNASJP_MMRN1/ENSG00000138722_+_chr4_89912050_89912050_89923168_89923229_+(pre=-,post=-)	183	181	2.08e-26	2.79e-19	0	18.8993	14518.7	18308.4	17593.9	16415.3	15966	15880.5	17319.6	18752.1	22902.2
Mattias_JPGNAW2-11_20150521_QEN_TMT10_350ugIPG3-10_7of15ul_fr41.mzml	controllerType=0 controllerNumber=1 scan=5135	5135	HCD	634.328	0	-0.19244033	4	AQEQQSLIHTNQAESHTAVGR	ENSG00000138722(pre=R,post=G);RNASJP_MMRN1/ENSG00000138722_+_chr4_89912050_89912050_89923168_89923229_+(pre=-,post=-)	209	202	3.39e-26	4.54e-19	0	17.6658	274218	204770	459008	242901	182162	253045	228703	183080	301870
Mattias_JPGNAW2-11_20150521_QEN_TMT10_350ugIPG3-10_7of15ul_fr45.mzml	controllerType=0 controllerNumber=1 scan=5207	5207	HCD	634.3283	0	0.2886605	4	AQEQQSLIHTNQAESHTAVGR	ENSG00000138722(pre=R,post=G);RNASJP_MMRN1/ENSG00000138722_+_chr4_89912050_89912050_89923168_89923229_+(pre=-,post=-)	195	192	3.52e-26	4.72e-19	0	17.7661	20298.8	17273	23463.2	15294.6	16900.1	18192.5	20071.3	15935.5	24716.7
Mattias_JPGNAW2-11_20150521_QEN_TMT10_350ugIPG3-10_7of15ul_fr46.mzml	controllerType=0 controllerNumber=1 scan=5250	5250	HCD	634.32837	0	0.38488066	4	AQEQQSLIHTNQAESHTAVGR	ENSG00000138722(pre=R,post=G);RNASJP_MMRN1/ENSG00000138722_+_chr4_89912050_89912050_89923168_89923229_+(pre=-,post=-)	205	200	4.68e-26	6.27e-19	0	18.1802	14657.7	14573.3	24558.8	15654.3	11295.4	17226.5	15047.6	15104.7	21407
Mattias_JPGNAW2-11_20150521_QEN_TMT10_350ugIPG3-10_7of15ul_fr43.mzml	controllerType=0 controllerNumber=1 scan=5158	5158	HCD	845.43475	0	-0.36096892	3	AQEQQSLIHTNQAESHTAVGR	ENSG00000138722(pre=R,post=G);RNASJP_MMRN1/ENSG00000138722_+_chr4_89912050_89912050_89923168_89923229_+(pre=-,post=-)	214	213	6.56e-26	8.78e-19	0	17.6121	381410	346887	507823	290613	259710	313012	258635	277340	466147
Mattias_JPGNAW2-11_20150521_QEN_TMT10_350ugIPG3-10_7of15ul_fr55.mzml	controllerType=0 controllerNumber=1 scan=5533	5533	HCD	634.32837	0	0.38488066	4	AQEQQSLIHTNQAESHTAVGR	ENSG00000138722(pre=R,post=G);RNASJP_MMRN1/ENSG00000138722_+_chr4_89912050_89912050_89923168_89923229_+(pre=-,post=-)	171	161	1.67e-25	2.24e-18	0	18.7743	12299.4	19574.5	16440	17085.6	12922.7	18057.1	15410.2	20414.4	19815.8
Mattias_JPGNAW2-11_20150521_QEN_TMT10_350ugIPG3-10_7of15ul_fr47.mzml	controllerType=0 controllerNumber=1 scan=5362	5362	HCD	634.32825	0	0.19244033	4	AQEQQSLIHTNQAESHTAVGR	ENSG00000138722(pre=R,post=G);RNASJP_MMRN1/ENSG00000138722_+_chr4_89912050_89912050_89923168_89923229_+(pre=-,post=-)	163	159	8.1e-25	1.08e-17	0	18.386	6432.04	6386.74	7175.62	4583.92	4952.52	5913.92	5911.67	4980.56	6990.32
Mattias_JPGNAW2-11_20150521_QEN_TMT10_350ugIPG3-10_7of15ul_fr51.mzml	controllerType=0 controllerNumber=1 scan=5736	5736	HCD	634.83	2	0.3384287	4	AQEQQSLIHTNQAESHTAVGR	ENSG00000138722(pre=R,post=G);RNASJP_MMRN1/ENSG00000138722_+_chr4_89912050_89912050_89923168_89923229_+(pre=-,post=-)	124	116	2.95e-23	3.95e-16	0	19.2892	16752.8	30457.1	29628.2	23528.8	30119.2	31171.9	29391.5	31715	39163.6
Mattias_JPGNAW2-11_20150521_QEN_TMT10_350ugIPG3-10_7of15ul_fr57.mzml	controllerType=0 controllerNumber=1 scan=5381	5381	HCD	634.329	0	1.3470823	4	AQEQQSLIHTNQAESHTAVGR	ENSG00000138722(pre=R,post=G);RNASJP_MMRN1/ENSG00000138722_+_chr4_89912050_89912050_89923168_89923229_+(pre=-,post=-)	140	121	3.09e-22	4.14e-15	0	18.5479	2944.58	5226.34	7643.34	3871.33	5375.59	5125.92	5089.51	5699.48	4342.61
Mattias_JPGNAW2-11_20150521_QEN_TMT10_350ugIPG3-10_7of15ul_fr56.mzml	controllerType=0 controllerNumber=1 scan=5297	5297	HCD	634.32825	0	0.19244033	4	AQEQQSLIHTNQAESHTAVGR	ENSG00000138722(pre=R,post=G);RNASJP_MMRN1/ENSG00000138722_+_chr4_89912050_89912050_89923168_89923229_+(pre=-,post=-)	140	119	1.35e-20	1.81e-13	0	18.3626	5182.84	4642.26	9014.56	7878.4	6852.06	5012.07	5644.17	5595.84	6360.59
Mattias_JPGNAW2-11_20150521_QEN_TMT10_350ugIPG3-10_7of15ul_fr58.mzml	controllerType=0 controllerNumber=1 scan=5608	5608	HCD	634.32837	0	0.38488066	4	AQEQQSLIHTNQAESHTAVGR	ENSG00000138722(pre=R,post=G);RNASJP_MMRN1/ENSG00000138722_+_chr4_89912050_89912050_89923168_89923229_+(pre=-,post=-)	128	104	1.07e-19	1.43e-12	0	19.2582	1457.5	2130.57	5526.87	4653.38	4956.22	4864.49	3914.85	7723.47	4900.47
Mattias_JPGNAW2-11_20150521_QEN_TMT10_350ugIPG3-10_7of15ul_fr50.mzml	controllerType=0 controllerNumber=1 scan=5601	5601	HCD	634.3283	0	0.2886605	4	AQEQQSLIHTNQAESHTAVGR	ENSG00000138722(pre=R,post=G);RNASJP_MMRN1/ENSG00000138722_+_chr4_89912050_89912050_89923168_89923229_+(pre=-,post=-)	129	107	3.94e-19	5.28e-12	0	19.2241	8117.27	8662.78	7679.58	7108.38	7218.62	6879.92	5761.66	9007.73	7201.19
Mattias_JPGNAW2-11_20150521_QEN_TMT10_350ugIPG3-10_7of15ul_fr28.mzml	controllerType=0 controllerNumber=1 scan=5431	5431	HCD	846.1	2	-4.7150016	3	AQEQQSLIHTNQAESHTAVGR	ENSG00000138722(pre=R,post=G);RNASJP_MMRN1/ENSG00000138722_+_chr4_89912050_89912050_89923168_89923229_+(pre=-,post=-)	170	142	1.62e-18	2.17e-11	0	18.6259	7380.19	6404.06	8481.63	4006.98	1690.75	6224.26	5199.4	5244.52	8100.02
Mattias_JPGNAW2-11_20150521_QEN_TMT10_350ugIPG3-10_7of15ul_fr70.mzml	controllerType=0 controllerNumber=1 scan=5972	5972	HCD	634.58	1	1.6606269	4	AQEQQSLIHTNQAESHTAVGR	ENSG00000138722(pre=R,post=G);RNASJP_MMRN1/ENSG00000138722_+_chr4_89912050_89912050_89923168_89923229_+(pre=-,post=-)	106	84	1.39e-17	1.86e-10	0	20.1865	14164.3	11638.5	14971.5	15868.2	10736.9	15066.8	12920.6	13628.2	15298.8
Mattias_JPGNAW2-11_20150521_QEN_TMT10_350ugIPG3-10_7of15ul_fr59.mzml	controllerType=0 controllerNumber=1 scan=5704	5704	HCD	634.33	0	2.982825	4	AQEQQSLIHTNQAESHTAVGR	ENSG00000138722(pre=R,post=G);RNASJP_MMRN1/ENSG00000138722_+_chr4_89912050_89912050_89923168_89923229_+(pre=-,post=-)	103	78	6.11e-17	8.18e-10	2.31e-05	19.6652	5293.97	4041.68	4070.53	2917.69	3668.65	1729.87	3229.39	2912.24	2893
Mattias_JPGNAW2-11_20150521_QEN_TMT10_350ugIPG3-10_7of15ul_fr29.mzml	controllerType=0 controllerNumber=1 scan=5263	5263	HCD	845.76154	1	-9.432491	3	AQEQQSLIHTNQAESHTAVGR	ENSG00000138722(pre=R,post=G);RNASJP_MMRN1/ENSG00000138722_+_chr4_89912050_89912050_89923168_89923229_+(pre=-,post=-)	152	120	1.02e-16	1.37e-09	4.39e-05	18.3496	1593.23	3099.28	1781.9	3168.37	3396.13	1930.88	2273.05	1618.67	1949.16
Mattias_JPGNAW2-11_20150521_QEN_TMT10_350ugIPG3-10_7of15ul_fr21.mzml	controllerType=0 controllerNumber=1 scan=5464	5464	HCD	634.58	1	1.6606269	4	AQEQQSLIHTNQAESHTAVGR	ENSG00000138722(pre=R,post=G);RNASJP_MMRN1/ENSG00000138722_+_chr4_89912050_89912050_89923168_89923229_+(pre=-,post=-)	113	85	1.09e-16	1.46e-09	4.35e-05	19.016	2810.14	3575.8	4433.74	2944.24	998.329	1089.11	1375.62	3035.87	1607.5
Mattias_JPGNAW2-11_20150521_QEN_TMT10_350ugIPG3-10_7of15ul_fr60.mzml	controllerType=0 controllerNumber=1 scan=5674	5674	HCD	634.33	0	2.982825	4	AQEQQSLIHTNQAESHTAVGR	ENSG00000138722(pre=R,post=G);RNASJP_MMRN1/ENSG00000138722_+_chr4_89912050_89912050_89923168_89923229_+(pre=-,post=-)	88	50	7.9e-14	1.06e-06	0.001587802	19.6839	9612.86	6272.98	9342.22	10005.2	8498.25	9668.11	8066.7	8055.37	10707.1
Mattias_JPGNAW2-11_20150521_QEN_TMT10_350ugIPG3-10_7of15ul_fr48.mzml	controllerType=0 controllerNumber=1 scan=5559	5559	HCD	634.3297	0	2.5017242	4	AQEQQSLIHTNQAESHTAVGR	ENSG00000138722(pre=R,post=G);RNASJP_MMRN1/ENSG00000138722_+_chr4_89912050_89912050_89923168_89923229_+(pre=-,post=-)	84	34	3.86e-12	5.17e-05	0.006195015	18.9533	3492.66	4056.14	4808.87	1628.27	2732.58	1481.99	5744.87	4707.56	4020.73
Mattias_JPGNAW2-11_20150521_QEN_TMT10_350ugIPG3-10_7of15ul_fr36.mzml	controllerType=0 controllerNumber=1 scan=5205	5205	HCD	686.36	0	-3.7348723	2	AQGNPGASLDGR	ENSG00000231003(pre=R,post=P);ENSG00000204420(pre=R,post=P);ENSG00000230060(pre=R,post=P);ENSG00000206396(pre=R,post=P);ENSG00000224393(pre=R,post=P);ENSG00000228090(pre=R,post=P);ENSG00000237459(pre=R,post=P);RNASJP_C6orf25/ENSG00000204420_+_chr6_31723426_31723444_31723639_31723667_+(pre=-,post=P)	126	126	5.58e-16	6.97e-09	0.000202638	18.4841	8538.82	17663.3	18169.9	11996.6	14881.3	13781.5	12855.5	22113.4	17622
Mattias_JPGNAW2-11_20150521_QEN_TMT10_350ugIPG3-10_7of15ul_fr38.mzml	controllerType=0 controllerNumber=1 scan=5442	5442	HCD	686.35925	0	-4.801979	2	AQGNPGASLDGR	ENSG00000231003(pre=R,post=P);ENSG00000204420(pre=R,post=P);ENSG00000230060(pre=R,post=P);ENSG00000206396(pre=R,post=P);ENSG00000224393(pre=R,post=P);ENSG00000228090(pre=R,post=P);ENSG00000237459(pre=R,post=P);RNASJP_C6orf25/ENSG00000204420_+_chr6_31723426_31723444_31723639_31723667_+(pre=-,post=P)	190	190	5.58e-16	6.97e-09	0.000202634	18.5515	85733.9	130083	175468	95426.2	149628	118079	108262	188306	188742
Mattias_JPGNAW2-11_20150521_QEN_TMT10_350ugIPG3-10_7of15ul_fr41.mzml	controllerType=0 controllerNumber=1 scan=5547	5547	HCD	686.86	1	-6.178792	2	AQGNPGASLDGR	ENSG00000231003(pre=R,post=P);ENSG00000204420(pre=R,post=P);ENSG00000230060(pre=R,post=P);ENSG00000206396(pre=R,post=P);ENSG00000224393(pre=R,post=P);ENSG00000228090(pre=R,post=P);ENSG00000237459(pre=R,post=P);RNASJP_C6orf25/ENSG00000204420_+_chr6_31723426_31723444_31723639_31723667_+(pre=-,post=P)	178	178	5.58e-16	6.97e-09	0.000202631	18.8046	54983.1	115066	133612	98205.9	139755	115422	97430.8	208028	146339
Mattias_JPGNAW2-11_20150521_QEN_TMT10_350ugIPG3-10_7of15ul_fr42.mzml	controllerType=0 controllerNumber=1 scan=5470	5470	HCD	686.36	0	-3.7348723	2	AQGNPGASLDGR	ENSG00000231003(pre=R,post=P);ENSG00000204420(pre=R,post=P);ENSG00000230060(pre=R,post=P);ENSG00000206396(pre=R,post=P);ENSG00000224393(pre=R,post=P);ENSG00000228090(pre=R,post=P);ENSG00000237459(pre=R,post=P);RNASJP_C6orf25/ENSG00000204420_+_chr6_31723426_31723444_31723639_31723667_+(pre=-,post=P)	177	177	5.58e-16	6.97e-09	0.000202627	18.7273	68439.2	146119	180017	116547	180918	147934	130979	241812	185986
Mattias_JPGNAW2-11_20150521_QEN_TMT10_350ugIPG3-10_7of15ul_fr39.mzml	controllerType=0 controllerNumber=1 scan=5248	5248	HCD	686.3624	0	-0.17785107	2	AQGNPGASLDGR	ENSG00000231003(pre=R,post=P);ENSG00000204420(pre=R,post=P);ENSG00000230060(pre=R,post=P);ENSG00000206396(pre=R,post=P);ENSG00000224393(pre=R,post=P);ENSG00000228090(pre=R,post=P);ENSG00000237459(pre=R,post=P);RNASJP_C6orf25/ENSG00000204420_+_chr6_31723426_31723444_31723639_31723667_+(pre=-,post=P)	140	138	6.62e-16	8.26e-09	0.000199138	18.1675	17080.8	43954.8	44261.1	29826.5	44007.2	59965.5	30356.2	64502.5	43608.9
Mattias_JPGNAW2-11_20150521_QEN_TMT10_350ugIPG3-10_7of15ul_fr43.mzml	controllerType=0 controllerNumber=1 scan=5546	5546	HCD	686.36	0	-3.7348723	2	AQGNPGASLDGR	ENSG00000231003(pre=R,post=P);ENSG00000204420(pre=R,post=P);ENSG00000230060(pre=R,post=P);ENSG00000206396(pre=R,post=P);ENSG00000224393(pre=R,post=P);ENSG00000228090(pre=R,post=P);ENSG00000237459(pre=R,post=P);RNASJP_C6orf25/ENSG00000204420_+_chr6_31723426_31723444_31723639_31723667_+(pre=-,post=P)	119	119	6.73e-16	8.39e-09	0.000198829	18.7122	21218.1	37208.3	40747.7	26507.6	40408.4	41126.8	31421.7	59331	51052.8
Mattias_JPGNAW2-11_20150521_QEN_TMT10_350ugIPG3-10_7of15ul_fr43.mzml	controllerType=0 controllerNumber=1 scan=4994	4994	HCD	599.6446	0	-0.5089275	3	AQGNPGASLDGRPGDR	ENSG00000231003(pre=R,post=V);ENSG00000204420(pre=R,post=V);ENSG00000230060(pre=R,post=V);ENSG00000206396(pre=R,post=V);ENSG00000224393(pre=R,post=V);ENSG00000228090(pre=R,post=V);ENSG00000237459(pre=R,post=V);RNASJP_C6orf25/ENSG00000204420_+_chr6_31723426_31723444_31723639_31723667_+(pre=-,post=-)	155	140	3.78e-18	4.88e-11	0	17.1701	180316	247714	300488	268427	247323	275013	304295	350080	275412
Mattias_JPGNAW2-11_20150521_QEN_TMT10_350ugIPG3-10_7of15ul_fr41.mzml	controllerType=0 controllerNumber=1 scan=4986	4986	HCD	599.64453	0	-0.610713	3	AQGNPGASLDGRPGDR	ENSG00000231003(pre=R,post=V);ENSG00000204420(pre=R,post=V);ENSG00000230060(pre=R,post=V);ENSG00000206396(pre=R,post=V);ENSG00000224393(pre=R,post=V);ENSG00000228090(pre=R,post=V);ENSG00000237459(pre=R,post=V);RNASJP_C6orf25/ENSG00000204420_+_chr6_31723426_31723444_31723639_31723667_+(pre=-,post=-)	157	133	2.86e-17	3.7e-10	2.5e-05	17.2661	448804	550054	747561	625724	557121	666833	620264	833580	823729
Mattias_JPGNAW2-11_20150521_QEN_TMT10_350ugIPG3-10_7of15ul_fr42.mzml	controllerType=0 controllerNumber=1 scan=4919	4919	HCD	599.64404	0	-1.424997	3	AQGNPGASLDGRPGDR	ENSG00000231003(pre=R,post=V);ENSG00000204420(pre=R,post=V);ENSG00000230060(pre=R,post=V);ENSG00000206396(pre=R,post=V);ENSG00000224393(pre=R,post=V);ENSG00000228090(pre=R,post=V);ENSG00000237459(pre=R,post=V);RNASJP_C6orf25/ENSG00000204420_+_chr6_31723426_31723444_31723639_31723667_+(pre=-,post=-)	154	129	4.64e-17	5.99e-10	2.38e-05	17.2174	515010	658525	998422	690249	563905	903144	861394	1.05727e+06	1.01994e+06
Mattias_JPGNAW2-11_20150521_QEN_TMT10_350ugIPG3-10_7of15ul_fr40.mzml	controllerType=0 controllerNumber=1 scan=4987	4987	HCD	599.64465	0	-0.407142	3	AQGNPGASLDGRPGDR	ENSG00000231003(pre=R,post=V);ENSG00000204420(pre=R,post=V);ENSG00000230060(pre=R,post=V);ENSG00000206396(pre=R,post=V);ENSG00000224393(pre=R,post=V);ENSG00000228090(pre=R,post=V);ENSG00000237459(pre=R,post=V);RNASJP_C6orf25/ENSG00000204420_+_chr6_31723426_31723444_31723639_31723667_+(pre=-,post=-)	110	79	4.97e-14	6.42e-07	0.00122588	17.1323	110506	77082.2	155134	79862.2	91176.1	78818.6	112806	97336.1	133100
Mattias_JPGNAW2-11_20150521_QEN_TMT10_350ugIPG3-10_7of15ul_fr47.mzml	controllerType=0 controllerNumber=1 scan=5111	5111	HCD	599.6444	0	-0.814284	3	AQGNPGASLDGRPGDR	ENSG00000231003(pre=R,post=V);ENSG00000204420(pre=R,post=V);ENSG00000230060(pre=R,post=V);ENSG00000206396(pre=R,post=V);ENSG00000224393(pre=R,post=V);ENSG00000228090(pre=R,post=V);ENSG00000237459(pre=R,post=V);RNASJP_C6orf25/ENSG00000204420_+_chr6_31723426_31723444_31723639_31723667_+(pre=-,post=-)	97	65	3.04e-13	3.93e-06	0.00264944	17.6022	12161.6	10634.2	16967.1	17348	11896.2	16276.7	17672.4	16350.1	17158.7
Mattias_JPGNAW2-11_20150521_QEN_TMT10_350ugIPG3-10_7of15ul_fr40.mzml	controllerType=0 controllerNumber=1 scan=6460	6460	HCD	831.46533	0	0.66066104	2	AQNAESSLQQK	ENSG00000176783(pre=K,post=N);RNASJP_RUFY1/ENSG00000176783_+_chr5_179593640_179593645_179594866_179594892_+(pre=-,post=-)	217	195	9.79e-15	1.21e-07	0.000565408	21.3437	524873	691977	756102	755655	791097	729703	862550	950368	1.03541e+06
Mattias_JPGNAW2-11_20150521_QEN_TMT10_350ugIPG3-10_7of15ul_fr13.mzml	controllerType=0 controllerNumber=1 scan=6736	6736	HCD	730.88	0	-1.0856175	2	AQQELEEQTR	ENSG00000147065(pre=K,post=R);RNASJP_MSN/ENSG00000147065_+_chrX_65736916_65736925_65737178_65737197_+(pre=-,post=-)	168	168	1.42e-13	1.74e-06	0.002108379	23.5202	7634.77	27378	23251.6	13009.4	31356.5	21767.9	21715.2	36084	38525.9
Mattias_JPGNAW2-11_20150521_QEN_TMT10_350ugIPG3-10_7of15ul_fr14.mzml	controllerType=0 controllerNumber=1 scan=6620	6620	HCD	730.8812	0	0.5845633	2	AQQELEEQTR	ENSG00000147065(pre=K,post=R);RNASJP_MSN/ENSG00000147065_+_chrX_65736916_65736925_65737178_65737197_+(pre=-,post=-)	118	118	1.42e-13	1.74e-06	0.002108357	22.9286	7812.55	17798.1	14807	12339.3	16850	15830.1	11048.6	26337	20100.6
Mattias_JPGNAW2-11_20150521_QEN_TMT10_350ugIPG3-10_7of15ul_fr17.mzml	controllerType=0 controllerNumber=1 scan=6052	6052	HCD	730.88	0	-1.0856175	2	AQQELEEQTR	ENSG00000147065(pre=K,post=R);RNASJP_MSN/ENSG00000147065_+_chrX_65736916_65736925_65737178_65737197_+(pre=-,post=-)	147	147	1.42e-13	1.74e-06	0.002108334	20.7704	10250.3	13016.2	12879.7	9180.08	16872	14372.5	11739.8	20629.3	22213.8
Mattias_JPGNAW2-11_20150521_QEN_TMT10_350ugIPG3-10_7of15ul_fr18.mzml	controllerType=0 controllerNumber=1 scan=5985	5985	HCD	730.87964	0	-1.5866718	2	AQQELEEQTR	ENSG00000147065(pre=K,post=R);RNASJP_MSN/ENSG00000147065_+_chrX_65736916_65736925_65737178_65737197_+(pre=-,post=-)	108	108	1.42e-13	1.74e-06	0.002108312	20.421	4595.65	10590.4	10131.6	9822.99	13376.7	11307.5	10514.2	15184.1	15259
Mattias_JPGNAW2-11_20150521_QEN_TMT10_350ugIPG3-10_7of15ul_fr19.mzml	controllerType=0 controllerNumber=1 scan=5775	5775	HCD	730.8804	0	-0.5845633	2	AQQELEEQTR	ENSG00000147065(pre=K,post=R);RNASJP_MSN/ENSG00000147065_+_chrX_65736916_65736925_65737178_65737197_+(pre=-,post=-)	140	140	1.42e-13	1.74e-06	0.002108289	20.012	6642.29	18829.3	15502.8	9327.25	15722.4	13473.7	11970.9	23922.5	19552.3
Mattias_JPGNAW2-11_20150521_QEN_TMT10_350ugIPG3-10_7of15ul_fr09.mzml	controllerType=0 controllerNumber=1 scan=7011	7011	HCD	730.8815	0	0.9185995	2	AQQELEEQTR	ENSG00000147065(pre=K,post=R);RNASJP_MSN/ENSG00000147065_+_chrX_65736916_65736925_65737178_65737197_+(pre=-,post=-)	195	195	1.42e-13	1.74e-06	0.002108267	24.4265	28518.5	100916	96547.9	52496	103465	95905.6	76282.5	137444	124086
Mattias_JPGNAW2-11_20150521_QEN_TMT10_350ugIPG3-10_7of15ul_fr10.mzml	controllerType=0 controllerNumber=1 scan=6925	6925	HCD	730.8817	0	1.2526356	2	AQQELEEQTR	ENSG00000147065(pre=K,post=R);RNASJP_MSN/ENSG00000147065_+_chrX_65736916_65736925_65737178_65737197_+(pre=-,post=-)	195	195	1.42e-13	1.74e-06	0.002108245	23.874	74442.8	249711	231274	134660	244180	216372	180632	321953	327114
Mattias_JPGNAW2-11_20150521_QEN_TMT10_350ugIPG3-10_7of15ul_fr27.mzml	controllerType=0 controllerNumber=1 scan=5293	5293	HCD	730.8801	0	-0.9185995	2	AQQELEEQTR	ENSG00000147065(pre=K,post=R);RNASJP_MSN/ENSG00000147065_+_chrX_65736916_65736925_65737178_65737197_+(pre=-,post=-)	87	86	1.55e-13	1.9e-06	0.002196897	18.2941	1815.4	7462.3	11008.8	5898.61	10455.2	9409.29	7662.73	11936.8	12430.2
Mattias_JPGNAW2-11_20150521_QEN_TMT10_350ugIPG3-10_7of15ul_fr11.mzml	controllerType=0 controllerNumber=1 scan=6961	6961	HCD	730.88367	0	3.924925	2	AQQELEEQTR	ENSG00000147065(pre=K,post=R);RNASJP_MSN/ENSG00000147065_+_chrX_65736916_65736925_65737178_65737197_+(pre=-,post=-)	91	90	2.51e-13	3.07e-06	0.002523061	23.9039	9929.42	15683.1	17629.8	10858.1	14154.1	16507.2	14792.2	21470.9	21509.6
Mattias_JPGNAW2-11_20150521_QEN_TMT10_350ugIPG3-10_7of15ul_fr21.mzml	controllerType=0 controllerNumber=1 scan=5812	5812	HCD	730.8798	0	-1.3361447	2	AQQELEEQTR	ENSG00000147065(pre=K,post=R);RNASJP_MSN/ENSG00000147065_+_chrX_65736916_65736925_65737178_65737197_+(pre=-,post=-)	113	109	2.72e-13	3.33e-06	0.00263374	20.1809	3153.04	11977.9	8189.55	5362.25	10219	7847.66	9717.38	13433.7	12872.8
Mattias_JPGNAW2-11_20150521_QEN_TMT10_350ugIPG3-10_7of15ul_fr24.mzml	controllerType=0 controllerNumber=1 scan=5412	5412	HCD	730.8785	0	-3.1733437	2	AQQELEEQTR	ENSG00000147065(pre=K,post=R);RNASJP_MSN/ENSG00000147065_+_chrX_65736916_65736925_65737178_65737197_+(pre=-,post=-)	73	73	3.8e-13	4.64e-06	0.002818188	18.7655	1289.45	3872.3	3730.65	3167.62	5463.22	5464.12	4783.41	10250.2	7611.79
Mattias_JPGNAW2-11_20150521_QEN_TMT10_350ugIPG3-10_7of15ul_fr20.mzml	controllerType=0 controllerNumber=1 scan=5813	5813	HCD	730.8806	0	-0.25052714	2	AQQELEEQTR	ENSG00000147065(pre=K,post=R);RNASJP_MSN/ENSG00000147065_+_chrX_65736916_65736925_65737178_65737197_+(pre=-,post=-)	49	48	5.51e-13	6.74e-06	0.003180578	20.2428	1570.16	5188.63	5002.38	3190.12	6295.13	3984.82	5733.93	6618.65	6358.48
Mattias_JPGNAW2-11_20150521_QEN_TMT10_350ugIPG3-10_7of15ul_fr66.mzml	controllerType=0 controllerNumber=1 scan=11143	11143	HCD	717.44073	0	0.9358088	2	AQQLSITSK	ENSG00000126777(pre=K,post=V);RNASJP_KTN1/ENSG00000126777_+_chr14_55650629_55650637_55651890_55651907_+(pre=-,post=-)	171	163	7.95e-12	9.61e-05	0.007538105	34.4877	487606	288117	651904	392308	584202	309838	657812	352822	829189
Mattias_JPGNAW2-11_20150521_QEN_TMT10_350ugIPG3-10_7of15ul_fr67.mzml	controllerType=0 controllerNumber=1 scan=11012	11012	HCD	717.4426	0	3.5730882	2	AQQLSITSK	ENSG00000126777(pre=K,post=V);RNASJP_KTN1/ENSG00000126777_+_chr14_55650629_55650637_55651890_55651907_+(pre=-,post=-)	167	159	7.96e-12	9.62e-05	0.007567486	34.9023	246735	364992	274336	500964	250716	402534	300581	456769	281136
Mattias_JPGNAW2-11_20150521_QEN_TMT10_350ugIPG3-10_7of15ul_fr40.mzml	controllerType=0 controllerNumber=1 scan=19493	19493	HCD	938.8416	0	-0.32505557	3	AQTALPYAMNSEFSSVLAAQLK	ENSG00000124333(pre=R,post=H);RNASJP_VAMP7/ENSG00000124333_+_chrX_155898187_155898249_155900497_155900499_+(pre=-,post=-)	167	162	2.84e-26	3.82e-19	0	58.21	111955	114662	180101	134194	150913	158056	155180	144835	222607
Mattias_JPGNAW2-11_20150521_QEN_TMT10_350ugIPG3-10_7of15ul_fr40.mzml	controllerType=0 controllerNumber=1 scan=19487	19487	HCD	1407.7589	0	-0.26013747	2	AQTALPYAMNSEFSSVLAAQLK	ENSG00000124333(pre=R,post=H);RNASJP_VAMP7/ENSG00000124333_+_chrX_155898187_155898249_155900497_155900499_+(pre=-,post=-)	225	196	7e-22	9.43e-15	0	58.1937	217426	221899	389384	304481	295638	295198	349214	317302	445318
Mattias_JPGNAW2-11_20150521_QEN_TMT10_350ugIPG3-10_7of15ul_fr40.mzml	controllerType=0 controllerNumber=1 scan=20088	20088	HCD	1399.76	0	-1.3081187	2	AQTALPYAMNSEFSSVLAAQLK	ENSG00000124333(pre=R,post=H);RNASJP_VAMP7/ENSG00000124333_+_chrX_155898187_155898249_155900497_155900499_+(pre=-,post=-)	167	115	1.3e-15	1.76e-08	0.000185742	59.9789	25643.9	28881.1	44702	31119	30818	32483	38611.1	30534.6	57822.3
Mattias_JPGNAW2-11_20150521_QEN_TMT10_350ugIPG3-10_7of15ul_fr05.mzml	controllerType=0 controllerNumber=1 scan=18694	18694	HCD	1426.05	2	-1.9401964	3	ATPPQIVNGDQYCGDYELFVEAVEQNTLQEFLK	ENSG00000142669(pre=K,post=L);RNASJP_SH3BGRL3/ENSG00000142669_+_chr1_26280891_26280932_26281058_26281114_+(pre=-,post=-)	117	14	4.13e-12	5.95e-05	0.006294	61.3984	0	2648.52	2251.61	0	1698.17	5881.48	0	3653.04	5211.2
Mattias_JPGNAW2-11_20150521_QEN_TMT10_350ugIPG3-10_7of15ul_fr38.mzml	controllerType=0 controllerNumber=1 scan=11497	11497	HCD	865.01	1	2.154552	2	AVAGNISDPGLQK	ENSG00000035403(pre=K,post=S);RNASJP_VCL/ENSG00000035403_+_chr10_74105326_74105353_74107230_74107240_+(pre=-,post=-)	217	202	7.74e-17	9.75e-10	2.26e-05	37.131	141692	218247	182224	216401	188916	226432	212565	286500	229582
Mattias_JPGNAW2-11_20150521_QEN_TMT10_350ugIPG3-10_7of15ul_fr44.mzml	controllerType=0 controllerNumber=1 scan=11542	11542	HCD	864.5071	0	0.70601153	2	AVAGNISDPGLQK	ENSG00000035403(pre=K,post=S);RNASJP_VCL/ENSG00000035403_+_chr10_74105326_74105353_74107230_74107240_+(pre=-,post=-)	220	202	8.03e-17	1.01e-09	2.25e-05	37.8401	54826	67038.4	66755.1	72853.8	84184.8	78142.6	86780	89700	85838.7
Mattias_JPGNAW2-11_20150521_QEN_TMT10_350ugIPG3-10_7of15ul_fr53.mzml	controllerType=0 controllerNumber=1 scan=12246	12246	HCD	864.50714	0	0.7766127	2	AVAGNISDPGLQK	ENSG00000035403(pre=K,post=S);RNASJP_VCL/ENSG00000035403_+_chr10_74105326_74105353_74107230_74107240_+(pre=-,post=-)	230	208	8.5e-17	1.07e-09	2.23e-05	40.2014	38375	44327.4	53236.4	52584.3	52798.9	56125.3	55982	69115.6	55104.1
Mattias_JPGNAW2-11_20150521_QEN_TMT10_350ugIPG3-10_7of15ul_fr39.mzml	controllerType=0 controllerNumber=1 scan=11643	11643	HCD	864.5058	0	-0.7766127	2	AVAGNISDPGLQK	ENSG00000035403(pre=K,post=S);RNASJP_VCL/ENSG00000035403_+_chr10_74105326_74105353_74107230_74107240_+(pre=-,post=-)	228	201	8.71e-17	1.1e-09	2.23e-05	36.8955	81219.3	103446	101265	120138	98263	122917	121771	159684	134498
Mattias_JPGNAW2-11_20150521_QEN_TMT10_350ugIPG3-10_7of15ul_fr42.mzml	controllerType=0 controllerNumber=1 scan=12104	12104	HCD	864.5055	0	-1.1296185	2	AVAGNISDPGLQK	ENSG00000035403(pre=K,post=S);RNASJP_VCL/ENSG00000035403_+_chr10_74105326_74105353_74107230_74107240_+(pre=-,post=-)	250	216	9.45e-17	1.19e-09	2.21e-05	37.1906	230238	294791	276975	335852	277486	344708	322132	393790	320766
Mattias_JPGNAW2-11_20150521_QEN_TMT10_350ugIPG3-10_7of15ul_fr47.mzml	controllerType=0 controllerNumber=1 scan=11758	11758	HCD	864.50757	0	1.2708209	2	AVAGNISDPGLQK	ENSG00000035403(pre=K,post=S);RNASJP_VCL/ENSG00000035403_+_chr10_74105326_74105353_74107230_74107240_+(pre=-,post=-)	211	183	1.22e-16	1.54e-09	4.31e-05	39.3325	37165.9	42395.1	50616	41279.6	48694.3	50024.5	55196	61705.9	56408.3
Mattias_JPGNAW2-11_20150521_QEN_TMT10_350ugIPG3-10_7of15ul_fr54.mzml	controllerType=0 controllerNumber=1 scan=12498	12498	HCD	864.50665	0	0.21180347	2	AVAGNISDPGLQK	ENSG00000035403(pre=K,post=S);RNASJP_VCL/ENSG00000035403_+_chr10_74105326_74105353_74107230_74107240_+(pre=-,post=-)	213	185	1.25e-16	1.57e-09	4.3e-05	39.8312	45824.1	59167.4	56294.1	63291.5	56406.6	61159.5	65487.6	74062.6	73562.5
Mattias_JPGNAW2-11_20150521_QEN_TMT10_350ugIPG3-10_7of15ul_fr15.mzml	controllerType=0 controllerNumber=1 scan=12496	12496	HCD	864.5042	0	-2.6122427	2	AVAGNISDPGLQK	ENSG00000035403(pre=K,post=S);RNASJP_VCL/ENSG00000035403_+_chr10_74105326_74105353_74107230_74107240_+(pre=-,post=-)	234	203	1.3e-16	1.64e-09	4.28e-05	41.3625	52476.4	64264.2	69017.1	71153.9	74471.6	79700.5	73360.1	88576.2	84150.3
Mattias_JPGNAW2-11_20150521_QEN_TMT10_350ugIPG3-10_7of15ul_fr64.mzml	controllerType=0 controllerNumber=1 scan=12452	12452	HCD	864.5077	0	1.4120231	2	AVAGNISDPGLQK	ENSG00000035403(pre=K,post=S);RNASJP_VCL/ENSG00000035403_+_chr10_74105326_74105353_74107230_74107240_+(pre=-,post=-)	155	133	1.5e-16	1.89e-09	4.21e-05	40.7699	49009.5	54603.7	53316.5	66125.8	49049.2	65754	57475.4	73636.3	67016.1
Mattias_JPGNAW2-11_20150521_QEN_TMT10_350ugIPG3-10_7of15ul_fr37.mzml	controllerType=0 controllerNumber=1 scan=11314	11314	HCD	864.5034	0	-3.530058	2	AVAGNISDPGLQK	ENSG00000035403(pre=K,post=S);RNASJP_VCL/ENSG00000035403_+_chr10_74105326_74105353_74107230_74107240_+(pre=-,post=-)	231	196	1.5e-16	1.89e-09	4.21e-05	37.4877	164446	223824	200496	233187	195610	234545	240271	294213	251864
Mattias_JPGNAW2-11_20150521_QEN_TMT10_350ugIPG3-10_7of15ul_fr41.mzml	controllerType=0 controllerNumber=1 scan=12168	12168	HCD	864.5065	0	0	2	AVAGNISDPGLQK	ENSG00000035403(pre=K,post=S);RNASJP_VCL/ENSG00000035403_+_chr10_74105326_74105353_74107230_74107240_+(pre=-,post=-)	236	203	1.61e-16	2.02e-09	4.18e-05	37.607	210784	267636	253676	298602	270986	306381	277287	349121	312131
Mattias_JPGNAW2-11_20150521_QEN_TMT10_350ugIPG3-10_7of15ul_fr51.mzml	controllerType=0 controllerNumber=1 scan=12512	12512	HCD	864.50653	0	0.07060116	2	AVAGNISDPGLQK	ENSG00000035403(pre=K,post=S);RNASJP_VCL/ENSG00000035403_+_chr10_74105326_74105353_74107230_74107240_+(pre=-,post=-)	223	187	2.08e-16	2.62e-09	6.11e-05	39.7426	106830	121380	138041	138394	133553	143066	144147	168138	164081
Mattias_JPGNAW2-11_20150521_QEN_TMT10_350ugIPG3-10_7of15ul_fr43.mzml	controllerType=0 controllerNumber=1 scan=12000	12000	HCD	864.5082	0	1.9768324	2	AVAGNISDPGLQK	ENSG00000035403(pre=K,post=S);RNASJP_VCL/ENSG00000035403_+_chr10_74105326_74105353_74107230_74107240_+(pre=-,post=-)	239	201	2.25e-16	2.83e-09	6.06e-05	37.4104	0	0	0	0	0	0	0	0	0
Mattias_JPGNAW2-11_20150521_QEN_TMT10_350ugIPG3-10_7of15ul_fr35.mzml	controllerType=0 controllerNumber=1 scan=11555	11555	HCD	864.5112	0	5.5068903	2	AVAGNISDPGLQK	ENSG00000035403(pre=K,post=S);RNASJP_VCL/ENSG00000035403_+_chr10_74105326_74105353_74107230_74107240_+(pre=-,post=-)	149	128	3.52e-16	4.43e-09	0.000115698	39.3717	25183.8	31278.2	21739.3	265680	40777.6	147189	81418.8	151403	91848.3
Mattias_JPGNAW2-11_20150521_QEN_TMT10_350ugIPG3-10_7of15ul_fr36.mzml	controllerType=0 controllerNumber=1 scan=11318	11318	HCD	864.5067	0	0.28240463	2	AVAGNISDPGLQK	ENSG00000035403(pre=K,post=S);RNASJP_VCL/ENSG00000035403_+_chr10_74105326_74105353_74107230_74107240_+(pre=-,post=-)	209	174	4.55e-16	5.73e-09	0.000169103	38.4804	68686	61928.6	92577.7	86433.4	84819.2	84685.5	99839.3	93011.3	118736
Mattias_JPGNAW2-11_20150521_QEN_TMT10_350ugIPG3-10_7of15ul_fr48.mzml	controllerType=0 controllerNumber=1 scan=11914	11914	HCD	864.50726	0	0.917815	2	AVAGNISDPGLQK	ENSG00000035403(pre=K,post=S);RNASJP_VCL/ENSG00000035403_+_chr10_74105326_74105353_74107230_74107240_+(pre=-,post=-)	160	140	5.51e-16	6.95e-09	0.000202892	39.8741	26035.9	29564.4	26229.7	33816.6	29353.7	32298.6	32421.8	30921.7	36377.2
Mattias_JPGNAW2-11_20150521_QEN_TMT10_350ugIPG3-10_7of15ul_fr40.mzml	controllerType=0 controllerNumber=1 scan=12018	12018	HCD	864.50543	0	-1.2002196	2	AVAGNISDPGLQK	ENSG00000035403(pre=K,post=S);RNASJP_VCL/ENSG00000035403_+_chr10_74105326_74105353_74107230_74107240_+(pre=-,post=-)	251	206	6.15e-16	7.74e-09	0.000200682	37.0467	139238	191538	187059	202656	192001	205740	205517	246199	226893
Mattias_JPGNAW2-11_20150521_QEN_TMT10_350ugIPG3-10_7of15ul_fr45.mzml	controllerType=0 controllerNumber=1 scan=11502	11502	HCD	864.5072	0	0.84721386	2	AVAGNISDPGLQK	ENSG00000035403(pre=K,post=S);RNASJP_VCL/ENSG00000035403_+_chr10_74105326_74105353_74107230_74107240_+(pre=-,post=-)	187	168	6.98e-16	8.79e-09	0.000197984	38.1132	28660.3	36731.9	33534.7	33229	31896.1	34763.7	31927.5	40710.8	51421.5
Mattias_JPGNAW2-11_20150521_QEN_TMT10_350ugIPG3-10_7of15ul_fr70.mzml	controllerType=0 controllerNumber=1 scan=12458	12458	HCD	864.50616	0	-0.35300577	2	AVAGNISDPGLQK	ENSG00000035403(pre=K,post=S);RNASJP_VCL/ENSG00000035403_+_chr10_74105326_74105353_74107230_74107240_+(pre=-,post=-)	127	111	8.57e-16	1.08e-08	0.000193901	41.1624	18785.8	22766.9	23109	24504.8	24466	24177.8	24936.8	30601.8	27091
Mattias_JPGNAW2-11_20150521_QEN_TMT10_350ugIPG3-10_7of15ul_fr56.mzml	controllerType=0 controllerNumber=1 scan=11642	11642	HCD	864.5072	0	0.84721386	2	AVAGNISDPGLQK	ENSG00000035403(pre=K,post=S);RNASJP_VCL/ENSG00000035403_+_chr10_74105326_74105353_74107230_74107240_+(pre=-,post=-)	190	160	9.05e-16	1.14e-08	0.000192847	39.0633	31815.2	43958.3	39587.7	43082.3	36287.6	47739.4	46788.8	48345.2	51680.4
Mattias_JPGNAW2-11_20150521_QEN_TMT10_350ugIPG3-10_7of15ul_fr65.mzml	controllerType=0 controllerNumber=1 scan=12522	12522	HCD	864.50793	0	1.6944277	2	AVAGNISDPGLQK	ENSG00000035403(pre=K,post=S);RNASJP_VCL/ENSG00000035403_+_chr10_74105326_74105353_74107230_74107240_+(pre=-,post=-)	195	161	1.12e-15	1.41e-08	0.000188456	40.6092	53360.7	57255.6	62933.6	70300.5	65872.7	72523.2	69607.7	77304.9	85731.2
Mattias_JPGNAW2-11_20150521_QEN_TMT10_350ugIPG3-10_7of15ul_fr50.mzml	controllerType=0 controllerNumber=1 scan=12167	12167	HCD	864.50793	0	1.6944277	2	AVAGNISDPGLQK	ENSG00000035403(pre=K,post=S);RNASJP_VCL/ENSG00000035403_+_chr10_74105326_74105353_74107230_74107240_+(pre=-,post=-)	204	167	1.23e-15	1.54e-08	0.000186856	40.3939	64035.1	68589.8	83415.8	102421	88796.4	98702.7	77825.2	86783.7	99652.4
Mattias_JPGNAW2-11_20150521_QEN_TMT10_350ugIPG3-10_7of15ul_fr59.mzml	controllerType=0 controllerNumber=1 scan=11942	11942	HCD	864.51	0	4.094867	2	AVAGNISDPGLQK	ENSG00000035403(pre=K,post=S);RNASJP_VCL/ENSG00000035403_+_chr10_74105326_74105353_74107230_74107240_+(pre=-,post=-)	127	115	3.33e-15	4.19e-08	0.00030696	40.4337	16961.9	16359.3	16193.9	18748.7	15725.7	19677.7	18947.1	21339	21221.7
Mattias_JPGNAW2-11_20150521_QEN_TMT10_350ugIPG3-10_7of15ul_fr36.mzml	controllerType=0 controllerNumber=1 scan=11640	11640	HCD	864.51	0	4.094867	2	AVAGNISDPGLQK	ENSG00000035403(pre=K,post=S);RNASJP_VCL/ENSG00000035403_+_chr10_74105326_74105353_74107230_74107240_+(pre=-,post=-)	95	87	5.05e-15	6.37e-08	0.000352988	39.5428	14001.3	16055.8	20064.2	19455.8	17907.1	20525	18060.8	21049	24614.7
Mattias_JPGNAW2-11_20150521_QEN_TMT10_350ugIPG3-10_7of15ul_fr55.mzml	controllerType=0 controllerNumber=1 scan=11907	11907	HCD	864.5067	0	0.28240463	2	AVAGNISDPGLQK	ENSG00000035403(pre=K,post=S);RNASJP_VCL/ENSG00000035403_+_chr10_74105326_74105353_74107230_74107240_+(pre=-,post=-)	141	120	5.52e-15	6.96e-08	0.000408342	39.2071	17423.3	21942.6	22688	23450.4	21496	24176.7	23599.9	27682.6	29032.3
Mattias_JPGNAW2-11_20150521_QEN_TMT10_350ugIPG3-10_7of15ul_fr60.mzml	controllerType=0 controllerNumber=1 scan=11955	11955	HCD	864.5082	0	1.9768324	2	AVAGNISDPGLQK	ENSG00000035403(pre=K,post=S);RNASJP_VCL/ENSG00000035403_+_chr10_74105326_74105353_74107230_74107240_+(pre=-,post=-)	95	81	6.21e-15	7.82e-08	0.000432738	40.588	19284.2	18569.6	22468.7	18920.8	17837.4	20625.7	21475.7	23419	31152.7
Mattias_JPGNAW2-11_20150521_QEN_TMT10_350ugIPG3-10_7of15ul_fr68.mzml	controllerType=0 controllerNumber=1 scan=12698	12698	HCD	864.5083	0	2.1180346	2	AVAGNISDPGLQK	ENSG00000035403(pre=K,post=S);RNASJP_VCL/ENSG00000035403_+_chr10_74105326_74105353_74107230_74107240_+(pre=-,post=-)	142	113	8.19e-15	1.03e-07	0.000519102	40.9409	51991.5	65900.4	62357.1	71989.5	61155.9	74626.3	62442.6	80802.2	77325.5
Mattias_JPGNAW2-11_20150521_QEN_TMT10_350ugIPG3-10_7of15ul_fr36.mzml	controllerType=0 controllerNumber=1 scan=11004	11004	HCD	864.51	0	4.094867	2	AVAGNISDPGLQK	ENSG00000035403(pre=K,post=S);RNASJP_VCL/ENSG00000035403_+_chr10_74105326_74105353_74107230_74107240_+(pre=-,post=-)	116	99	2.81e-14	3.54e-07	0.000971043	37.4595	14750.4	10173.7	15106.9	17104.8	11960.5	12332	17762.1	16718.6	15893.3
Mattias_JPGNAW2-11_20150521_QEN_TMT10_350ugIPG3-10_7of15ul_fr72.mzml	controllerType=0 controllerNumber=1 scan=12133	12133	HCD	864.50745	0	1.1296185	2	AVAGNISDPGLQK	ENSG00000035403(pre=K,post=S);RNASJP_VCL/ENSG00000035403_+_chr10_74105326_74105353_74107230_74107240_+(pre=-,post=-)	91	74	2.82e-14	3.56e-07	0.00097062	40.7276	6066.84	11664.4	9543.07	8801.45	11166	10682.1	12998.4	10112.4	13501
Mattias_JPGNAW2-11_20150521_QEN_TMT10_350ugIPG3-10_7of15ul_fr57.mzml	controllerType=0 controllerNumber=1 scan=11734	11734	HCD	864.50793	0	1.6944277	2	AVAGNISDPGLQK	ENSG00000035403(pre=K,post=S);RNASJP_VCL/ENSG00000035403_+_chr10_74105326_74105353_74107230_74107240_+(pre=-,post=-)	122	103	2.9e-14	3.66e-07	0.000980623	39.6828	19737.9	21818.2	18264.7	22680.8	22125.5	23646.6	22372.9	28961.4	23852
Mattias_JPGNAW2-11_20150521_QEN_TMT10_350ugIPG3-10_7of15ul_fr71.mzml	controllerType=0 controllerNumber=1 scan=12208	12208	HCD	864.50665	0	0.21180347	2	AVAGNISDPGLQK	ENSG00000035403(pre=K,post=S);RNASJP_VCL/ENSG00000035403_+_chr10_74105326_74105353_74107230_74107240_+(pre=-,post=-)	96	75	5.67e-14	7.15e-07	0.001336867	41.0944	12466	13486.2	12302	10885.1	13511.8	16292	16082.4	18422.9	17674.3
Mattias_JPGNAW2-11_20150521_QEN_TMT10_350ugIPG3-10_7of15ul_fr37.mzml	controllerType=0 controllerNumber=1 scan=11629	11629	HCD	864.5	0	-7.4837227	2	AVAGNISDPGLQK	ENSG00000035403(pre=K,post=S);RNASJP_VCL/ENSG00000035403_+_chr10_74105326_74105353_74107230_74107240_+(pre=-,post=-)	152	115	1.23e-13	1.55e-06	0.001997581	38.5396	177720	300952	346082	290489	456400	330222	321839	524805	409666
Mattias_JPGNAW2-11_20150521_QEN_TMT10_350ugIPG3-10_7of15ul_fr32.mzml	controllerType=0 controllerNumber=1 scan=15900	15900	HCD	718.68	2	2.1686141	4	AVESLKPSIETLSTDLHTIK	ENSG00000151693(pre=K,post=Q);RNASJP_ASAP2/ENSG00000151693_+_chr2_9334760_9334813_9335093_9335098_+(pre=-,post=-)	235	214	1.24e-23	1.65e-16	0	53.2694	56919.2	92933.1	89989.5	75320.4	87254.3	100872	86673.7	126456	125004
Mattias_JPGNAW2-11_20150521_QEN_TMT10_350ugIPG3-10_7of15ul_fr32.mzml	controllerType=0 controllerNumber=1 scan=15957	15957	HCD	957.56	1	-8.075794	3	AVESLKPSIETLSTDLHTIK	ENSG00000151693(pre=K,post=Q);RNASJP_ASAP2/ENSG00000151693_+_chr2_9334760_9334813_9335093_9335098_+(pre=-,post=-)	213	188	2.82e-22	3.75e-15	0	53.4542	59949.8	51952.5	90667.8	64040.2	63197.6	67455.3	70838	79916.1	92643.2
Mattias_JPGNAW2-11_20150521_QEN_TMT10_350ugIPG3-10_7of15ul_fr33.mzml	controllerType=0 controllerNumber=1 scan=15907	15907	HCD	718.17694	0	0.25495878	4	AVESLKPSIETLSTDLHTIK	ENSG00000151693(pre=K,post=Q);RNASJP_ASAP2/ENSG00000151693_+_chr2_9334760_9334813_9335093_9335098_+(pre=-,post=-)	236	197	4.4e-22	5.84e-15	0	53.5894	23749.4	23914.5	25969.8	23734.1	25658	26334	30998.2	30852	32701.4
Mattias_JPGNAW2-11_20150521_QEN_TMT10_350ugIPG3-10_7of15ul_fr31.mzml	controllerType=0 controllerNumber=1 scan=15832	15832	HCD	718.17664	0	-0.16997252	4	AVESLKPSIETLSTDLHTIK	ENSG00000151693(pre=K,post=Q);RNASJP_ASAP2/ENSG00000151693_+_chr2_9334760_9334813_9335093_9335098_+(pre=-,post=-)	258	191	6.36e-20	8.46e-13	0	51.3992	45988.5	51302.9	31704.1	53761.4	31918	63240	58104.8	67906	61046.3
Mattias_JPGNAW2-11_20150521_QEN_TMT10_350ugIPG3-10_7of15ul_fr32.mzml	controllerType=0 controllerNumber=1 scan=15854	15854	HCD	717.92	-1	-8.265646	4	AVESLKPSIETLSTDLHTIK	ENSG00000151693(pre=K,post=Q);RNASJP_ASAP2/ENSG00000151693_+_chr2_9334760_9334813_9335093_9335098_+(pre=-,post=-)	234	178	1.82e-19	2.42e-12	0	53.1131	67021.4	92962.9	102093	88508.2	102096	106190	98737.2	130917	135804
Mattias_JPGNAW2-11_20150521_QEN_TMT10_350ugIPG3-10_7of15ul_fr34.mzml	controllerType=0 controllerNumber=1 scan=16035	16035	HCD	718.1776	0	1.1898077	4	AVESLKPSIETLSTDLHTIK	ENSG00000151693(pre=K,post=Q);RNASJP_ASAP2/ENSG00000151693_+_chr2_9334760_9334813_9335093_9335098_+(pre=-,post=-)	195	139	2.54e-18	3.38e-11	0	54.037	18333	19285.5	26126.6	19042.2	21475.1	20084.1	19075.3	21743.7	29571.6
Mattias_JPGNAW2-11_20150521_QEN_TMT10_350ugIPG3-10_7of15ul_fr04.mzml	controllerType=0 controllerNumber=1 scan=18013	18013	HCD	958.02484	0	0.82822245	2	AVMIDLEPTVVDEVR	ENSG00000183785(pre=R,post=A);RNASJP_TUBA8/ENSG00000183785_+_chr22_18121668_18121701_18124156_18124166_+(pre=-,post=-)	230	216	2.43e-17	3.11e-10	2.54e-05	60.0561	93311.1	202052	107504	205561	121942	237483	188156	243995	202461
Mattias_JPGNAW2-11_20150521_QEN_TMT10_350ugIPG3-10_7of15ul_fr06.mzml	controllerType=0 controllerNumber=1 scan=18425	18425	HCD	958.0246	0	0.57338476	2	AVMIDLEPTVVDEVR	ENSG00000183785(pre=R,post=A);RNASJP_TUBA8/ENSG00000183785_+_chr22_18121668_18121701_18124156_18124166_+(pre=-,post=-)	271	236	1.46e-16	1.87e-09	4.22e-05	60.1015	2716840	5.4886e+06	5245260	4786372	5.3909e+06	6.09004e+06	5231759	7.29271e+06	7009046
Mattias_JPGNAW2-11_20150521_QEN_TMT10_350ugIPG3-10_7of15ul_fr06.mzml	controllerType=0 controllerNumber=1 scan=17961	17961	HCD	966.0225	0	1.0740938	2	AVMIDLEPTVVDEVR	ENSG00000183785(pre=R,post=A);RNASJP_TUBA8/ENSG00000183785_+_chr22_18121668_18121701_18124156_18124166_+(pre=-,post=-)	175	139	7.2e-15	9.22e-08	0.000497576	58.8427	8793576	20109624	18880820	18668064	20637984	22208110	20273564	26260190	26461134
Mattias_JPGNAW2-11_20150521_QEN_TMT10_350ugIPG3-10_7of15ul_fr05.mzml	controllerType=0 controllerNumber=1 scan=18166	18166	HCD	958.0251	0	1.0830601	2	AVMIDLEPTVVDEVR	ENSG00000183785(pre=R,post=A);RNASJP_TUBA8/ENSG00000183785_+_chr22_18121668_18121701_18124156_18124166_+(pre=-,post=-)	200	157	1.54e-14	1.97e-07	0.000699347	59.9523	84417.9	133729	74795.4	123121	67191.8	142402	122338	152597	135045
Mattias_JPGNAW2-11_20150521_QEN_TMT10_350ugIPG3-10_7of15ul_fr22.mzml	controllerType=0 controllerNumber=1 scan=16609	16609	HCD	966.0209	0	-0.63181984	2	AVMIDLEPTVVDEVR	ENSG00000183785(pre=R,post=A);RNASJP_TUBA8/ENSG00000183785_+_chr22_18121668_18121701_18124156_18124166_+(pre=-,post=-)	155	109	9.35e-14	1.2e-06	0.001795392	55.7844	28144.5	35092.6	33894.4	49593.6	35379.5	43335.2	41661.5	46820.7	51057.1
Mattias_JPGNAW2-11_20150521_QEN_TMT10_350ugIPG3-10_7of15ul_fr21.mzml	controllerType=0 controllerNumber=1 scan=16732	16732	HCD	966.02	0	-1.5163677	2	AVMIDLEPTVVDEVR	ENSG00000183785(pre=R,post=A);RNASJP_TUBA8/ENSG00000183785_+_chr22_18121668_18121701_18124156_18124166_+(pre=-,post=-)	159	116	9.51e-14	1.22e-06	0.001792491	56.1617	38690.1	47338.9	47133.9	51298.4	48627.6	56538.8	51399.9	56799.4	64263.2
Mattias_JPGNAW2-11_20150521_QEN_TMT10_350ugIPG3-10_7of15ul_fr07.mzml	controllerType=0 controllerNumber=1 scan=18791	18791	HCD	958.0252	0	1.210479	2	AVMIDLEPTVVDEVR	ENSG00000183785(pre=R,post=A);RNASJP_TUBA8/ENSG00000183785_+_chr22_18121668_18121701_18124156_18124166_+(pre=-,post=-)	249	187	1.24e-13	1.59e-06	0.002028223	60.1426	284163	627440	538588	506390	632615	650828	620437	716454	810393
Mattias_JPGNAW2-11_20150521_QEN_TMT10_350ugIPG3-10_7of15ul_fr18.mzml	controllerType=0 controllerNumber=1 scan=17464	17464	HCD	966.02	0	-1.5163677	2	AVMIDLEPTVVDEVR	ENSG00000183785(pre=R,post=A);RNASJP_TUBA8/ENSG00000183785_+_chr22_18121668_18121701_18124156_18124166_+(pre=-,post=-)	140	97	2.27e-13	2.91e-06	0.002476004	56.6011	63514.2	56724.3	59685.3	71484	44308.9	72378	64143.4	72665.6	75052.1
Mattias_JPGNAW2-11_20150521_QEN_TMT10_350ugIPG3-10_7of15ul_fr19.mzml	controllerType=0 controllerNumber=1 scan=17161	17161	HCD	966.02435	0	2.9695535	2	AVMIDLEPTVVDEVR	ENSG00000183785(pre=R,post=A);RNASJP_TUBA8/ENSG00000183785_+_chr22_18121668_18121701_18124156_18124166_+(pre=-,post=-)	153	98	5.41e-13	6.94e-06	0.003156209	56.4143	65866	77450.9	82054.2	94173.1	73713.5	95081.5	80723.9	98240.1	101006
Mattias_JPGNAW2-11_20150521_QEN_TMT10_350ugIPG3-10_7of15ul_fr20.mzml	controllerType=0 controllerNumber=1 scan=16960	16960	HCD	966.52	1	-3.2527835	2	AVMIDLEPTVVDEVR	ENSG00000183785(pre=R,post=A);RNASJP_TUBA8/ENSG00000183785_+_chr22_18121668_18121701_18124156_18124166_+(pre=-,post=-)	120	80	6.26e-13	8.02e-06	0.003313446	56.5008	41205.6	46980.2	48155.7	60259.5	45923.1	60425.5	54785.7	62134	64542.7
Mattias_JPGNAW2-11_20150521_QEN_TMT10_350ugIPG3-10_7of15ul_fr25.mzml	controllerType=0 controllerNumber=1 scan=16186	16186	HCD	966.0183	0	-3.2854633	2	AVMIDLEPTVVDEVR	ENSG00000183785(pre=R,post=A);RNASJP_TUBA8/ENSG00000183785_+_chr22_18121668_18121701_18124156_18124166_+(pre=-,post=-)	125	85	6.7e-13	8.58e-06	0.003396041	55.0782	24344	27377.2	29807.3	29640.5	31202	38038.1	27710.4	37685.9	35809.4
Mattias_JPGNAW2-11_20150521_QEN_TMT10_350ugIPG3-10_7of15ul_fr23.mzml	controllerType=0 controllerNumber=1 scan=16348	16348	HCD	966.0188	0	-2.7800074	2	AVMIDLEPTVVDEVR	ENSG00000183785(pre=R,post=A);RNASJP_TUBA8/ENSG00000183785_+_chr22_18121668_18121701_18124156_18124166_+(pre=-,post=-)	140	90	1.55e-12	1.99e-05	0.00461663	55.3903	18158.9	26876.8	30200.1	27055.4	27318	34154.4	35041.7	27593.8	32380.7
Mattias_JPGNAW2-11_20150521_QEN_TMT10_350ugIPG3-10_7of15ul_fr05.mzml	controllerType=0 controllerNumber=1 scan=17550	17550	HCD	966.02234	0	0.8845478	2	AVMIDLEPTVVDEVR	ENSG00000183785(pre=R,post=A);RNASJP_TUBA8/ENSG00000183785_+_chr22_18121668_18121701_18124156_18124166_+(pre=-,post=-)	140	80	1.58e-11	0.000202	0.009237398	58.2456	70120.8	140558	84268.4	118224	111310	127800	117992	156024	156008
Mattias_JPGNAW2-11_20150521_QEN_TMT10_350ugIPG3-10_7of15ul_fr15.mzml	controllerType=0 controllerNumber=1 scan=15183	15183	HCD	1060.5713	0	-1.6113783	2	AWVNQLETQTGEASK	ENSG00000145703(pre=K,post=L);RNASJP_IQGAP2/ENSG00000145703_+_chr5_76671943_76671983_76673449_76673452_+(pre=-,post=-)	283	276	8.84e-20	1.13e-12	0	49.4316	84455.9	236435	229600	199869	304892	266138	199614	343988	335245
Mattias_JPGNAW2-11_20150521_QEN_TMT10_350ugIPG3-10_7of15ul_fr06.mzml	controllerType=0 controllerNumber=1 scan=17959	17959	HCD	1099.56	1	-1.7483623	2	CLSLVMDDEIESEAK	ENSG00000162614(pre=K,post=K);RNASJP_NEXN/ENSG00000162614_+_chr1_77926594_77926611_77926716_77926742_+(pre=-,post=-)	321	298	2.96e-19	3.79e-12	0	58.838	882075	2.54055e+06	1.9646e+06	1.11634e+06	1.32952e+06	2.03015e+06	1.37322e+06	2.29978e+06	3.86247e+06
Mattias_JPGNAW2-11_20150521_QEN_TMT10_350ugIPG3-10_7of15ul_fr04.mzml	controllerType=0 controllerNumber=1 scan=17838	17838	HCD	838.0762	0	1.6022118	3	DAPEGGFDAIMQATVCDEK	ENSG00000259207(pre=R,post=I);ENSG00000259753(pre=R,post=I);RNASJP_ITGB3/ENSG00000259207_+_chr17_47286372_47286422_47287070_47287075_+(pre=-,post=-)	173	173	1.31e-25	1.74e-18	0	59.5722	116981	574845	577031	281076	673838	605164	409430	940064	893290
Mattias_JPGNAW2-11_20150521_QEN_TMT10_350ugIPG3-10_7of15ul_fr01.mzml	controllerType=0 controllerNumber=1 scan=17168	17168	HCD	1256.61	0	1.0685693	2	DAPEGGFDAIMQATVCDEK	ENSG00000259207(pre=R,post=I);ENSG00000259753(pre=R,post=I);RNASJP_ITGB3/ENSG00000259207_+_chr17_47286372_47286422_47287070_47287075_+(pre=-,post=-)	309	303	1.36e-25	1.79e-18	0	60.3323	27123.4	146378	123594	74761.6	157707	142846	92793.5	220417	212009
Mattias_JPGNAW2-11_20150521_QEN_TMT10_350ugIPG3-10_7of15ul_fr04.mzml	controllerType=0 controllerNumber=1 scan=15695	15695	HCD	843.4072	0	0.9407766	3	DAPEGGFDAIMQATVCDEK	ENSG00000259207(pre=R,post=I);ENSG00000259753(pre=R,post=I);RNASJP_ITGB3/ENSG00000259207_+_chr17_47286372_47286422_47287070_47287075_+(pre=-,post=-)	135	133	1.64e-25	2.17e-18	0	53.186	74639.9	208916	199810	118494	221700	212754	160701	309501	290818
Mattias_JPGNAW2-11_20150521_QEN_TMT10_350ugIPG3-10_7of15ul_fr01.mzml	controllerType=0 controllerNumber=1 scan=15673	15673	HCD	843.4078	0	1.5920835	3	DAPEGGFDAIMQATVCDEK	ENSG00000259207(pre=R,post=I);ENSG00000259753(pre=R,post=I);RNASJP_ITGB3/ENSG00000259207_+_chr17_47286372_47286422_47287070_47287075_+(pre=-,post=-)	152	150	3.29e-25	4.35e-18	0	55.4781	1982.97	11578.1	9961.78	5339.52	14483.9	12920.1	10407.7	22237.2	15049.7
Mattias_JPGNAW2-11_20150521_QEN_TMT10_350ugIPG3-10_7of15ul_fr05.mzml	controllerType=0 controllerNumber=1 scan=15809	15809	HCD	843.4079	0	1.7368183	3	DAPEGGFDAIMQATVCDEK	ENSG00000259207(pre=R,post=I);ENSG00000259753(pre=R,post=I);RNASJP_ITGB3/ENSG00000259207_+_chr17_47286372_47286422_47287070_47287075_+(pre=-,post=-)	142	138	4.97e-25	6.56e-18	0	53.0828	20987.4	51239.7	61112.5	42457.6	57308.4	60333.7	39931.3	72509.5	80416
Mattias_JPGNAW2-11_20150521_QEN_TMT10_350ugIPG3-10_7of15ul_fr04.mzml	controllerType=0 controllerNumber=1 scan=15689	15689	HCD	1264.6052	0	-0.6756983	2	DAPEGGFDAIMQATVCDEK	ENSG00000259207(pre=R,post=I);ENSG00000259753(pre=R,post=I);RNASJP_ITGB3/ENSG00000259207_+_chr17_47286372_47286422_47287070_47287075_+(pre=-,post=-)	224	206	7.47e-25	9.87e-18	0	53.167	90099.6	441097	436689	234684	509108	453587	283671	670568	644317
Mattias_JPGNAW2-11_20150521_QEN_TMT10_350ugIPG3-10_7of15ul_fr04.mzml	controllerType=0 controllerNumber=1 scan=18150	18150	HCD	1256.6104	0	1.3599973	2	DAPEGGFDAIMQATVCDEK	ENSG00000259207(pre=R,post=I);ENSG00000259753(pre=R,post=I);RNASJP_ITGB3/ENSG00000259207_+_chr17_47286372_47286422_47287070_47287075_+(pre=-,post=-)	292	267	1.62e-24	2.14e-17	0	60.4383	97542.5	375972	339649	210122	429471	407738	248755	555089	562337
Mattias_JPGNAW2-11_20150521_QEN_TMT10_350ugIPG3-10_7of15ul_fr03.mzml	controllerType=0 controllerNumber=1 scan=14435	14435	HCD	843.40643	0	0	3	DAPEGGFDAIMQATVCDEK	ENSG00000259207(pre=R,post=I);ENSG00000259753(pre=R,post=I);RNASJP_ITGB3/ENSG00000259207_+_chr17_47286372_47286422_47287070_47287075_+(pre=-,post=-)	148	145	3.14e-24	4.15e-17	0	49.593	3486.42	13843.5	6533.54	10450.9	7459.47	11215.9	8684.3	19128.9	14609.3
Mattias_JPGNAW2-11_20150521_QEN_TMT10_350ugIPG3-10_7of15ul_fr03.mzml	controllerType=0 controllerNumber=1 scan=15957	15957	HCD	843.4066	0	0.21710229	3	DAPEGGFDAIMQATVCDEK	ENSG00000259207(pre=R,post=I);ENSG00000259753(pre=R,post=I);RNASJP_ITGB3/ENSG00000259207_+_chr17_47286372_47286422_47287070_47287075_+(pre=-,post=-)	134	129	3.94e-24	5.2e-17	0	54.6385	6798.21	23924.9	9156.24	14628.6	10330.9	20602.5	14015.8	25994.5	19136
Mattias_JPGNAW2-11_20150521_QEN_TMT10_350ugIPG3-10_7of15ul_fr03.mzml	controllerType=0 controllerNumber=1 scan=15649	15649	HCD	843.41	0	4.197311	3	DAPEGGFDAIMQATVCDEK	ENSG00000259207(pre=R,post=I);ENSG00000259753(pre=R,post=I);RNASJP_ITGB3/ENSG00000259207_+_chr17_47286372_47286422_47287070_47287075_+(pre=-,post=-)	145	139	4.85e-24	6.41e-17	0	53.6199	4672.36	27362.4	9396.29	15710.1	12332.4	29008.3	15201.9	34393.2	21355.1
Mattias_JPGNAW2-11_20150521_QEN_TMT10_350ugIPG3-10_7of15ul_fr05.mzml	controllerType=0 controllerNumber=1 scan=15774	15774	HCD	1264.6063	0	0.19305666	2	DAPEGGFDAIMQATVCDEK	ENSG00000259207(pre=R,post=I);ENSG00000259753(pre=R,post=I);RNASJP_ITGB3/ENSG00000259207_+_chr17_47286372_47286422_47287070_47287075_+(pre=-,post=-)	167	158	8.03e-24	1.06e-16	0	52.9747	50239.9	189466	155688	100226	142197	149463	133206	222987	217715
Mattias_JPGNAW2-11_20150521_QEN_TMT10_350ugIPG3-10_7of15ul_fr02.mzml	controllerType=0 controllerNumber=1 scan=17387	17387	HCD	1256.6093	0	0.48571333	2	DAPEGGFDAIMQATVCDEK	ENSG00000259207(pre=R,post=I);ENSG00000259753(pre=R,post=I);RNASJP_ITGB3/ENSG00000259207_+_chr17_47286372_47286422_47287070_47287075_+(pre=-,post=-)	285	249	1.08e-23	1.43e-16	0	59.9772	21194.6	137159	46668.9	73237.4	60084.1	140947	64644.2	192421	141129
Mattias_JPGNAW2-11_20150521_QEN_TMT10_350ugIPG3-10_7of15ul_fr03.mzml	controllerType=0 controllerNumber=1 scan=16620	16620	HCD	1256.608	0	-0.48571333	2	DAPEGGFDAIMQATVCDEK	ENSG00000259207(pre=R,post=I);ENSG00000259753(pre=R,post=I);RNASJP_ITGB3/ENSG00000259207_+_chr17_47286372_47286422_47287070_47287075_+(pre=-,post=-)	235	213	1.09e-22	1.44e-15	0	56.7449	69502.5	293397	153174	171705	186396	293040	162529	377219	333813
Mattias_JPGNAW2-11_20150521_QEN_TMT10_350ugIPG3-10_7of15ul_fr21.mzml	controllerType=0 controllerNumber=1 scan=14573	14573	HCD	1264.6038	0	-1.8340383	2	DAPEGGFDAIMQATVCDEK	ENSG00000259207(pre=R,post=I);ENSG00000259753(pre=R,post=I);RNASJP_ITGB3/ENSG00000259207_+_chr17_47286372_47286422_47287070_47287075_+(pre=-,post=-)	162	150	1.27e-22	1.68e-15	0	49.1386	7845.26	37310.3	34976.8	16802.1	39785.2	36860.4	22255	48494.6	47598.5
Mattias_JPGNAW2-11_20150521_QEN_TMT10_350ugIPG3-10_7of15ul_fr04.mzml	controllerType=0 controllerNumber=1 scan=16017	16017	HCD	843.4075	0	1.2302463	3	DAPEGGFDAIMQATVCDEK	ENSG00000259207(pre=R,post=I);ENSG00000259753(pre=R,post=I);RNASJP_ITGB3/ENSG00000259207_+_chr17_47286372_47286422_47287070_47287075_+(pre=-,post=-)	138	124	1.79e-22	2.36e-15	0	54.2049	14972.7	29471.9	34419.4	20625.6	29530.2	30890.7	20651.8	35527	36493.3
Mattias_JPGNAW2-11_20150521_QEN_TMT10_350ugIPG3-10_7of15ul_fr04.mzml	controllerType=0 controllerNumber=1 scan=16011	16011	HCD	1264.6063	0	0.19305666	2	DAPEGGFDAIMQATVCDEK	ENSG00000259207(pre=R,post=I);ENSG00000259753(pre=R,post=I);RNASJP_ITGB3/ENSG00000259207_+_chr17_47286372_47286422_47287070_47287075_+(pre=-,post=-)	192	177	2.26e-22	2.99e-15	0	54.1858	58285.2	294383	296997	182565	315661	323666	189867	454981	454513
Mattias_JPGNAW2-11_20150521_QEN_TMT10_350ugIPG3-10_7of15ul_fr04.mzml	controllerType=0 controllerNumber=1 scan=16906	16906	HCD	1264.61	0	3.0889065	2	DAPEGGFDAIMQATVCDEK	ENSG00000259207(pre=R,post=I);ENSG00000259753(pre=R,post=I);RNASJP_ITGB3/ENSG00000259207_+_chr17_47286372_47286422_47287070_47287075_+(pre=-,post=-)	150	135	2.37e-22	3.13e-15	0	56.892	24071.8	100050	94895.1	56161.1	105720	103666	73697.6	131324	144387
Mattias_JPGNAW2-11_20150521_QEN_TMT10_350ugIPG3-10_7of15ul_fr01.mzml	controllerType=0 controllerNumber=1 scan=15663	15663	HCD	1265.61	2	0.4360409	2	DAPEGGFDAIMQATVCDEK	ENSG00000259207(pre=R,post=I);ENSG00000259753(pre=R,post=I);RNASJP_ITGB3/ENSG00000259207_+_chr17_47286372_47286422_47287070_47287075_+(pre=-,post=-)	148	135	2.72e-22	3.6e-15	0	55.4444	4360.35	28434.1	25989.2	17313	40043.1	30920.2	19085.3	49435.2	47723
Mattias_JPGNAW2-11_20150521_QEN_TMT10_350ugIPG3-10_7of15ul_fr04.mzml	controllerType=0 controllerNumber=1 scan=17253	17253	HCD	1264.61	0	3.0889065	2	DAPEGGFDAIMQATVCDEK	ENSG00000259207(pre=R,post=I);ENSG00000259753(pre=R,post=I);RNASJP_ITGB3/ENSG00000259207_+_chr17_47286372_47286422_47287070_47287075_+(pre=-,post=-)	129	119	3.42e-22	4.52e-15	0	57.9146	31459.4	92669.2	76365.2	46814.7	99485.8	86472.3	57460.4	122553	124011
Mattias_JPGNAW2-11_20150521_QEN_TMT10_350ugIPG3-10_7of15ul_fr15.mzml	controllerType=0 controllerNumber=1 scan=15550	15550	HCD	1265.11	1	1.7624737	2	DAPEGGFDAIMQATVCDEK	ENSG00000259207(pre=R,post=I);ENSG00000259753(pre=R,post=I);RNASJP_ITGB3/ENSG00000259207_+_chr17_47286372_47286422_47287070_47287075_+(pre=-,post=-)	164	150	5.89e-22	7.78e-15	0	50.5111	6583.54	27825.7	27080.2	16822.5	32932.4	31845.7	20487.5	41440.3	46518.1
Mattias_JPGNAW2-11_20150521_QEN_TMT10_350ugIPG3-10_7of15ul_fr02.mzml	controllerType=0 controllerNumber=1 scan=15597	15597	HCD	1265.11	1	1.7624737	2	DAPEGGFDAIMQATVCDEK	ENSG00000259207(pre=R,post=I);ENSG00000259753(pre=R,post=I);RNASJP_ITGB3/ENSG00000259207_+_chr17_47286372_47286422_47287070_47287075_+(pre=-,post=-)	139	127	1.1e-21	1.46e-14	0	54.1148	5629.19	36728.5	7953.27	15559.8	11662.3	31269.2	16481.1	39076.2	32544
Mattias_JPGNAW2-11_20150521_QEN_TMT10_350ugIPG3-10_7of15ul_fr03.mzml	controllerType=0 controllerNumber=1 scan=15643	15643	HCD	1265.11	1	1.7624737	2	DAPEGGFDAIMQATVCDEK	ENSG00000259207(pre=R,post=I);ENSG00000259753(pre=R,post=I);RNASJP_ITGB3/ENSG00000259207_+_chr17_47286372_47286422_47287070_47287075_+(pre=-,post=-)	183	163	1.28e-21	1.69e-14	0	53.601	28487.8	157660	43273.3	76837.8	56986.9	143122	73206.5	202742	156056
Mattias_JPGNAW2-11_20150521_QEN_TMT10_350ugIPG3-10_7of15ul_fr16.mzml	controllerType=0 controllerNumber=1 scan=15430	15430	HCD	1265.61	2	0.4360409	2	DAPEGGFDAIMQATVCDEK	ENSG00000259207(pre=R,post=I);ENSG00000259753(pre=R,post=I);RNASJP_ITGB3/ENSG00000259207_+_chr17_47286372_47286422_47287070_47287075_+(pre=-,post=-)	145	127	2.58e-21	3.41e-14	0	50.0057	5694.45	22504.6	26320.7	15680.5	30190.4	25769.6	20781.1	36258.3	43509.7
Mattias_JPGNAW2-11_20150521_QEN_TMT10_350ugIPG3-10_7of15ul_fr54.mzml	controllerType=0 controllerNumber=1 scan=15603	15603	HCD	1265.11	1	1.7624737	2	DAPEGGFDAIMQATVCDEK	ENSG00000259207(pre=R,post=I);ENSG00000259753(pre=R,post=I);RNASJP_ITGB3/ENSG00000259207_+_chr17_47286372_47286422_47287070_47287075_+(pre=-,post=-)	181	158	2.61e-21	3.45e-14	0	49.8129	12122	74371.9	62333.8	33048.7	86963.5	62982.2	35283.6	100181	102813
Mattias_JPGNAW2-11_20150521_QEN_TMT10_350ugIPG3-10_7of15ul_fr22.mzml	controllerType=0 controllerNumber=1 scan=14318	14318	HCD	1264.6	0	-4.8264165	2	DAPEGGFDAIMQATVCDEK	ENSG00000259207(pre=R,post=I);ENSG00000259753(pre=R,post=I);RNASJP_ITGB3/ENSG00000259207_+_chr17_47286372_47286422_47287070_47287075_+(pre=-,post=-)	120	106	5.62e-21	7.42e-14	0	48.3767	4825.34	18584.7	21508.7	8454.64	20416.2	15286	7344.88	23494.3	25915.8
Mattias_JPGNAW2-11_20150521_QEN_TMT10_350ugIPG3-10_7of15ul_fr04.mzml	controllerType=0 controllerNumber=1 scan=16545	16545	HCD	1265.11	1	1.7624737	2	DAPEGGFDAIMQATVCDEK	ENSG00000259207(pre=R,post=I);ENSG00000259753(pre=R,post=I);RNASJP_ITGB3/ENSG00000259207_+_chr17_47286372_47286422_47287070_47287075_+(pre=-,post=-)	143	129	1.6e-20	2.12e-13	0	55.8157	107358	242018	208071	193967	241913	283421	212517	305610	375270
Mattias_JPGNAW2-11_20150521_QEN_TMT10_350ugIPG3-10_7of15ul_fr02.mzml	controllerType=0 controllerNumber=1 scan=15687	15687	HCD	843.4067	0	0.28946972	3	DAPEGGFDAIMQATVCDEK	ENSG00000259207(pre=R,post=I);ENSG00000259753(pre=R,post=I);RNASJP_ITGB3/ENSG00000259207_+_chr17_47286372_47286422_47287070_47287075_+(pre=-,post=-)	123	111	1.9e-20	2.51e-13	0	54.4153	1062.52	8985.19	3961.22	4072.86	3647.67	6567.4	1996.64	9156.03	5753.68
Mattias_JPGNAW2-11_20150521_QEN_TMT10_350ugIPG3-10_7of15ul_fr03.mzml	controllerType=0 controllerNumber=1 scan=15949	15949	HCD	1264.6058	0	-0.19305666	2	DAPEGGFDAIMQATVCDEK	ENSG00000259207(pre=R,post=I);ENSG00000259753(pre=R,post=I);RNASJP_ITGB3/ENSG00000259207_+_chr17_47286372_47286422_47287070_47287075_+(pre=-,post=-)	165	136	3.79e-20	5.01e-13	0	54.6123	68936.2	238519	83148	160352	96997.6	244547	146966	282213	231432
Mattias_JPGNAW2-11_20150521_QEN_TMT10_350ugIPG3-10_7of15ul_fr20.mzml	controllerType=0 controllerNumber=1 scan=14729	14729	HCD	1265.11	1	1.7624737	2	DAPEGGFDAIMQATVCDEK	ENSG00000259207(pre=R,post=I);ENSG00000259753(pre=R,post=I);RNASJP_ITGB3/ENSG00000259207_+_chr17_47286372_47286422_47287070_47287075_+(pre=-,post=-)	117	98	4.48e-20	5.91e-13	0	49.359	2312.98	16003	14537.8	8321.51	14824.1	15494.3	9030.03	18948.2	17877.9
Mattias_JPGNAW2-11_20150521_QEN_TMT10_350ugIPG3-10_7of15ul_fr23.mzml	controllerType=0 controllerNumber=1 scan=14160	14160	HCD	1264.6005	0	-4.4403033	2	DAPEGGFDAIMQATVCDEK	ENSG00000259207(pre=R,post=I);ENSG00000259753(pre=R,post=I);RNASJP_ITGB3/ENSG00000259207_+_chr17_47286372_47286422_47287070_47287075_+(pre=-,post=-)	112	97	1.14e-19	1.51e-12	0	48.0899	2014.13	10576.7	12541.9	8558.88	14426.2	15369	8419.45	16763	19817.7
Mattias_JPGNAW2-11_20150521_QEN_TMT10_350ugIPG3-10_7of15ul_fr03.mzml	controllerType=0 controllerNumber=1 scan=14426	14426	HCD	1265.11	1	1.7624737	2	DAPEGGFDAIMQATVCDEK	ENSG00000259207(pre=R,post=I);ENSG00000259753(pre=R,post=I);RNASJP_ITGB3/ENSG00000259207_+_chr17_47286372_47286422_47287070_47287075_+(pre=-,post=-)	186	154	3.46e-19	4.57e-12	0	49.5638	18756.8	82222.7	45108.5	31521.3	40176	70830.4	43042.6	92336.1	77185.8
Mattias_JPGNAW2-11_20150521_QEN_TMT10_350ugIPG3-10_7of15ul_fr24.mzml	controllerType=0 controllerNumber=1 scan=14035	14035	HCD	1265.1	1	-6.152849	2	DAPEGGFDAIMQATVCDEK	ENSG00000259207(pre=R,post=I);ENSG00000259753(pre=R,post=I);RNASJP_ITGB3/ENSG00000259207_+_chr17_47286372_47286422_47287070_47287075_+(pre=-,post=-)	125	93	3.32e-18	4.38e-11	0	47.7237	4478.7	16689.5	15040.1	7616.67	16687.1	14120	10962.1	21458.7	32298.1
Mattias_JPGNAW2-11_20150521_QEN_TMT10_350ugIPG3-10_7of15ul_fr04.mzml	controllerType=0 controllerNumber=1 scan=15568	15568	HCD	1264.61	0	3.0889065	2	DAPEGGFDAIMQATVCDEK	ENSG00000259207(pre=R,post=I);ENSG00000259753(pre=R,post=I);RNASJP_ITGB3/ENSG00000259207_+_chr17_47286372_47286422_47287070_47287075_+(pre=-,post=-)	126	97	5.38e-17	7.11e-10	2.34e-05	52.784	6685.58	32196.6	15816.7	19068	13999.1	35507.1	14757.1	26988.8	34642.6
Mattias_JPGNAW2-11_20150521_QEN_TMT10_350ugIPG3-10_7of15ul_fr53.mzml	controllerType=0 controllerNumber=1 scan=15280	15280	HCD	1264.6088	0	2.1236234	2	DAPEGGFDAIMQATVCDEK	ENSG00000259207(pre=R,post=I);ENSG00000259753(pre=R,post=I);RNASJP_ITGB3/ENSG00000259207_+_chr17_47286372_47286422_47287070_47287075_+(pre=-,post=-)	98	65	7.93e-15	1.05e-07	0.00050685	50.0664	2229.83	14426.3	9578.21	8334.83	12009.2	10285.4	7653.26	18592.8	20369.2
Mattias_JPGNAW2-11_20150521_QEN_TMT10_350ugIPG3-10_7of15ul_fr25.mzml	controllerType=0 controllerNumber=1 scan=13897	13897	HCD	1265.1	1	-6.152849	2	DAPEGGFDAIMQATVCDEK	ENSG00000259207(pre=R,post=I);ENSG00000259753(pre=R,post=I);RNASJP_ITGB3/ENSG00000259207_+_chr17_47286372_47286422_47287070_47287075_+(pre=-,post=-)	84	45	2.14e-14	2.83e-07	0.000844357	47.4935	2298.38	9770.27	10700.5	4753.78	12976.8	11245	6541.91	14420.8	14688.8
Mattias_JPGNAW2-11_20150521_QEN_TMT10_350ugIPG3-10_7of15ul_fr26.mzml	controllerType=0 controllerNumber=1 scan=14008	14008	HCD	1264.6	0	-4.8264165	2	DAPEGGFDAIMQATVCDEK	ENSG00000259207(pre=R,post=I);ENSG00000259753(pre=R,post=I);RNASJP_ITGB3/ENSG00000259207_+_chr17_47286372_47286422_47287070_47287075_+(pre=-,post=-)	54	31	9.58e-14	1.27e-06	0.001791223	47.5079	0	8181.11	10149.4	1196.48	9887.82	7536.94	5766.75	10853.3	12144.7
Mattias_JPGNAW2-11_20150521_QEN_TMT10_350ugIPG3-10_7of15ul_fr47.mzml	controllerType=0 controllerNumber=1 scan=14786	14786	HCD	1264.6089	0	2.2201517	2	DAPEGGFDAIMQATVCDEK	ENSG00000259207(pre=R,post=I);ENSG00000259753(pre=R,post=I);RNASJP_ITGB3/ENSG00000259207_+_chr17_47286372_47286422_47287070_47287075_+(pre=-,post=-)	57	26	2.15e-12	2.84e-05	0.005065882	49.4881	0	7663.56	7643.44	5799.76	8579.34	5937.37	4110.03	10623.8	11252.8
Mattias_JPGNAW2-11_20150521_QEN_TMT10_350ugIPG3-10_7of15ul_fr31.mzml	controllerType=0 controllerNumber=1 scan=15779	15779	HCD	976.54	1	-5.7930326	3	DASIPQFKPEIQVYENIHLAR	ENSG00000241822(pre=R,post=L);ENSG00000204424(pre=R,post=L);ENSG00000240008(pre=R,post=L);ENSG00000243804(pre=R,post=L);ENSG00000239741(pre=R,post=L);ENSG00000243003(pre=R,post=L);ENSG00000240957(pre=R,post=L);RNASJP_LY6G6F/ENSG00000204424_+_chr6_31710181_31710181_31710352_31710413_+(pre=-,post=-)	261	249	1.34e-26	1.79e-19	0	51.2309	76167.4	88172.4	115025	98509.8	112260	116349	113341	114033	139487
Mattias_JPGNAW2-11_20150521_QEN_TMT10_350ugIPG3-10_7of15ul_fr35.mzml	controllerType=0 controllerNumber=1 scan=15422	15422	HCD	732.66	1	-1.4784721	4	DASIPQFKPEIQVYENIHLAR	ENSG00000241822(pre=R,post=L);ENSG00000204424(pre=R,post=L);ENSG00000240008(pre=R,post=L);ENSG00000243804(pre=R,post=L);ENSG00000239741(pre=R,post=L);ENSG00000243003(pre=R,post=L);ENSG00000240957(pre=R,post=L);RNASJP_LY6G6F/ENSG00000204424_+_chr6_31710181_31710181_31710352_31710413_+(pre=-,post=-)	224	189	2.12e-22	2.84e-15	0	52.1517	25423.4	19482.4	27874.7	33084.2	26191.6	32751.1	37357.4	32084.4	37325.1
Mattias_JPGNAW2-11_20150521_QEN_TMT10_350ugIPG3-10_7of15ul_fr33.mzml	controllerType=0 controllerNumber=1 scan=15329	15329	HCD	732.91	2	-2.6236057	4	DASIPQFKPEIQVYENIHLAR	ENSG00000241822(pre=R,post=L);ENSG00000204424(pre=R,post=L);ENSG00000240008(pre=R,post=L);ENSG00000243804(pre=R,post=L);ENSG00000239741(pre=R,post=L);ENSG00000243003(pre=R,post=L);ENSG00000240957(pre=R,post=L);RNASJP_LY6G6F/ENSG00000204424_+_chr6_31710181_31710181_31710352_31710413_+(pre=-,post=-)	233	195	3.85e-22	5.15e-15	0	51.6748	54014.7	47137.7	62919	64733.8	61145.3	56572.4	62619	67797.6	74428.3
Mattias_JPGNAW2-11_20150521_QEN_TMT10_350ugIPG3-10_7of15ul_fr30.mzml	controllerType=0 controllerNumber=1 scan=15721	15721	HCD	732.66	1	-1.4784721	4	DASIPQFKPEIQVYENIHLAR	ENSG00000241822(pre=R,post=L);ENSG00000204424(pre=R,post=L);ENSG00000240008(pre=R,post=L);ENSG00000243804(pre=R,post=L);ENSG00000239741(pre=R,post=L);ENSG00000243003(pre=R,post=L);ENSG00000240957(pre=R,post=L);RNASJP_LY6G6F/ENSG00000204424_+_chr6_31710181_31710181_31710352_31710413_+(pre=-,post=-)	218	185	9.64e-22	1.29e-14	0	51.0984	36714.1	37356.4	46664.8	44120.6	47492.5	57384.1	49187.5	48931	53804.9
Mattias_JPGNAW2-11_20150521_QEN_TMT10_350ugIPG3-10_7of15ul_fr32.mzml	controllerType=0 controllerNumber=1 scan=15330	15330	HCD	732.91	2	-2.6236057	4	DASIPQFKPEIQVYENIHLAR	ENSG00000241822(pre=R,post=L);ENSG00000204424(pre=R,post=L);ENSG00000240008(pre=R,post=L);ENSG00000243804(pre=R,post=L);ENSG00000239741(pre=R,post=L);ENSG00000243003(pre=R,post=L);ENSG00000240957(pre=R,post=L);RNASJP_LY6G6F/ENSG00000204424_+_chr6_31710181_31710181_31710352_31710413_+(pre=-,post=-)	224	173	6.15e-20	8.23e-13	0	51.4138	28232.2	27895.1	29119.7	27433.3	34638.5	33580.3	32016.4	33773.5	42993.6
Mattias_JPGNAW2-11_20150521_QEN_TMT10_350ugIPG3-10_7of15ul_fr28.mzml	controllerType=0 controllerNumber=1 scan=15092	15092	HCD	732.4095	0	-1.000016	4	DASIPQFKPEIQVYENIHLAR	ENSG00000241822(pre=R,post=L);ENSG00000204424(pre=R,post=L);ENSG00000240008(pre=R,post=L);ENSG00000243804(pre=R,post=L);ENSG00000239741(pre=R,post=L);ENSG00000243003(pre=R,post=L);ENSG00000240957(pre=R,post=L);RNASJP_LY6G6F/ENSG00000204424_+_chr6_31710181_31710181_31710352_31710413_+(pre=-,post=-)	222	172	6.32e-20	8.46e-13	0	49.6337	25649.8	35676.6	19777.8	41453.6	24356.8	48208.1	43170.8	46707.5	38707.7
Mattias_JPGNAW2-11_20150521_QEN_TMT10_350ugIPG3-10_7of15ul_fr31.mzml	controllerType=0 controllerNumber=1 scan=15880	15880	HCD	732.91	2	-2.6236057	4	DASIPQFKPEIQVYENIHLAR	ENSG00000241822(pre=R,post=L);ENSG00000204424(pre=R,post=L);ENSG00000240008(pre=R,post=L);ENSG00000243804(pre=R,post=L);ENSG00000239741(pre=R,post=L);ENSG00000243003(pre=R,post=L);ENSG00000240957(pre=R,post=L);RNASJP_LY6G6F/ENSG00000204424_+_chr6_31710181_31710181_31710352_31710413_+(pre=-,post=-)	211	170	1.07e-19	1.43e-12	0	51.5537	27032.2	35723.5	46953	40682.5	49988.3	44323.4	46170.5	52466.4	60795.9
Mattias_JPGNAW2-11_20150521_QEN_TMT10_350ugIPG3-10_7of15ul_fr34.mzml	controllerType=0 controllerNumber=1 scan=15499	15499	HCD	732.91	2	-2.6236057	4	DASIPQFKPEIQVYENIHLAR	ENSG00000241822(pre=R,post=L);ENSG00000204424(pre=R,post=L);ENSG00000240008(pre=R,post=L);ENSG00000243804(pre=R,post=L);ENSG00000239741(pre=R,post=L);ENSG00000243003(pre=R,post=L);ENSG00000240957(pre=R,post=L);RNASJP_LY6G6F/ENSG00000204424_+_chr6_31710181_31710181_31710352_31710413_+(pre=-,post=-)	167	126	2.04e-18	2.74e-11	0	52.2668	11720.7	8824.71	12179.2	13393.6	8755.41	9646.31	12882.1	9219.64	9358.94
Mattias_JPGNAW2-11_20150521_QEN_TMT10_350ugIPG3-10_7of15ul_fr44.mzml	controllerType=0 controllerNumber=1 scan=15924	15924	HCD	732.66	1	-1.4784721	4	DASIPQFKPEIQVYENIHLAR	ENSG00000241822(pre=R,post=L);ENSG00000204424(pre=R,post=L);ENSG00000240008(pre=R,post=L);ENSG00000243804(pre=R,post=L);ENSG00000239741(pre=R,post=L);ENSG00000243003(pre=R,post=L);ENSG00000240957(pre=R,post=L);RNASJP_LY6G6F/ENSG00000204424_+_chr6_31710181_31710181_31710352_31710413_+(pre=-,post=-)	182	124	1.07e-17	1.43e-10	0	52.3162	11863	11918.4	15068.2	18088.1	15848.4	13468.6	11480.5	14193.5	19447.7
Mattias_JPGNAW2-11_20150521_QEN_TMT10_350ugIPG3-10_7of15ul_fr31.mzml	controllerType=0 controllerNumber=1 scan=16648	16648	HCD	732.40936	0	-1.1666852	4	DASIPQFKPEIQVYENIHLAR	ENSG00000241822(pre=R,post=L);ENSG00000204424(pre=R,post=L);ENSG00000240008(pre=R,post=L);ENSG00000243804(pre=R,post=L);ENSG00000239741(pre=R,post=L);ENSG00000243003(pre=R,post=L);ENSG00000240957(pre=R,post=L);RNASJP_LY6G6F/ENSG00000204424_+_chr6_31710181_31710181_31710352_31710413_+(pre=-,post=-)	153	101	1.25e-16	1.67e-09	4.3e-05	54.0952	8583.91	5483.57	8126.02	10639.8	5548.81	8885.41	6462.89	5663.51	7396.24
Mattias_JPGNAW2-11_20150521_QEN_TMT10_350ugIPG3-10_7of15ul_fr31.mzml	controllerType=0 controllerNumber=1 scan=18564	18564	HCD	732.41187	0	2.2500358	4	DASIPQFKPEIQVYENIHLAR	ENSG00000241822(pre=R,post=L);ENSG00000204424(pre=R,post=L);ENSG00000240008(pre=R,post=L);ENSG00000243804(pre=R,post=L);ENSG00000239741(pre=R,post=L);ENSG00000243003(pre=R,post=L);ENSG00000240957(pre=R,post=L);RNASJP_LY6G6F/ENSG00000204424_+_chr6_31710181_31710181_31710352_31710413_+(pre=-,post=-)	82	26	2.3e-12	3.08e-05	0.005192965	60.3912	853.546	0	1793.09	0	1146.92	1764.74	0	0	1535.62
Mattias_JPGNAW2-11_20150521_QEN_TMT10_350ugIPG3-10_7of15ul_fr06.mzml	controllerType=0 controllerNumber=1 scan=11761	11761	HCD	838.42	1	-0.25368965	2	DDETMYVESK	ENSG00000163466(pre=R,post=K);RNASJP_ARPC2/ENSG00000163466_+_chr2_218238837_218238850_218239391_218239406_+(pre=-,post=-)	158	158	1.18e-14	1.44e-07	0.000623315	40.3691	16415.4	62950.6	52362.4	37735	61945.7	61215.8	41524.9	83815.7	72987.8
Mattias_JPGNAW2-11_20150521_QEN_TMT10_350ugIPG3-10_7of15ul_fr07.mzml	controllerType=0 controllerNumber=1 scan=11942	11942	HCD	837.92	0	1.7481935	2	DDETMYVESK	ENSG00000163466(pre=R,post=K);RNASJP_ARPC2/ENSG00000163466_+_chr2_218238837_218238850_218239391_218239406_+(pre=-,post=-)	173	173	1.18e-14	1.44e-07	0.000623306	40.1807	14257	53022.7	52242.5	34683	52924.8	58033.5	38663.4	72743.5	72451.5
Mattias_JPGNAW2-11_20150521_QEN_TMT10_350ugIPG3-10_7of15ul_fr04.mzml	controllerType=0 controllerNumber=1 scan=12113	12113	HCD	837.918	0	-0.5827312	2	DDETMYVESK	ENSG00000163466(pre=R,post=K);RNASJP_ARPC2/ENSG00000163466_+_chr2_218238837_218238850_218239391_218239406_+(pre=-,post=-)	214	205	1.19e-14	1.45e-07	0.0006228	41.6609	58280.4	305160	260521	151578	299775	297843	178392	412465	381394
Mattias_JPGNAW2-11_20150521_QEN_TMT10_350ugIPG3-10_7of15ul_fr05.mzml	controllerType=0 controllerNumber=1 scan=11846	11846	HCD	837.42	-1	3.7500768	2	DDETMYVESK	ENSG00000163466(pre=R,post=K);RNASJP_ARPC2/ENSG00000163466_+_chr2_218238837_218238850_218239391_218239406_+(pre=-,post=-)	218	209	1.19e-14	1.45e-07	0.000622791	40.5917	155274	722730	675371	376359	702214	702193	472329	990004	824904
Mattias_JPGNAW2-11_20150521_QEN_TMT10_350ugIPG3-10_7of15ul_fr05.mzml	controllerType=0 controllerNumber=1 scan=11824	11824	HCD	837.92	0	1.7481935	2	DDETMYVESK	ENSG00000163466(pre=R,post=K);RNASJP_ARPC2/ENSG00000163466_+_chr2_218238837_218238850_218239391_218239406_+(pre=-,post=-)	177	170	1.22e-14	1.49e-07	0.000621194	40.519	24382.2	82791.2	70562.3	46493.1	85355.2	76918.4	56327.6	125080	101548
Mattias_JPGNAW2-11_20150521_QEN_TMT10_350ugIPG3-10_7of15ul_fr02.mzml	controllerType=0 controllerNumber=1 scan=12302	12302	HCD	837.91864	0	0.1456828	2	DDETMYVESK	ENSG00000163466(pre=R,post=K);RNASJP_ARPC2/ENSG00000163466_+_chr2_218238837_218238850_218239391_218239406_+(pre=-,post=-)	109	107	8.01e-14	9.8e-07	0.00160788	43.0565	1806.55	17595.8	13799.2	10362	19575.3	14906.7	9958.05	21052.2	20791
Mattias_JPGNAW2-11_20150521_QEN_TMT10_350ugIPG3-10_7of15ul_fr01.mzml	controllerType=0 controllerNumber=1 scan=12277	12277	HCD	837.92004	0	1.8210349	2	DDETMYVESK	ENSG00000163466(pre=R,post=K);RNASJP_ARPC2/ENSG00000163466_+_chr2_218238837_218238850_218239391_218239406_+(pre=-,post=-)	90	86	2.63e-13	3.22e-06	0.002581125	44.0804	3195.44	9780.14	7645.97	5457.74	9635.66	7543.9	6992.8	13612.5	11683.1
Mattias_JPGNAW2-11_20150521_QEN_TMT10_350ugIPG3-10_7of15ul_fr03.mzml	controllerType=0 controllerNumber=1 scan=12244	12244	HCD	837.91833	0	-0.21852419	2	DDETMYVESK	ENSG00000163466(pre=R,post=K);RNASJP_ARPC2/ENSG00000163466_+_chr2_218238837_218238850_218239391_218239406_+(pre=-,post=-)	108	98	3.21e-13	3.93e-06	0.002684643	42.3302	6314.83	27090.3	19946.7	13449.8	24224.9	23971	17801.9	36201.5	30260.6
Mattias_JPGNAW2-11_20150521_QEN_TMT10_350ugIPG3-10_7of15ul_fr04.mzml	controllerType=0 controllerNumber=1 scan=10162	10162	HCD	845.91724	0	1.5152076	2	DDETMYVESK	ENSG00000163466(pre=R,post=K);RNASJP_ARPC2/ENSG00000163466_+_chr2_218238837_218238850_218239391_218239406_+(pre=-,post=-)	126	100	5.21e-13	6.37e-06	0.00312884	35.2578	84961.4	489685	420602	337311	607948	557016	381774	778010	692893
Mattias_JPGNAW2-11_20150521_QEN_TMT10_350ugIPG3-10_7of15ul_fr20.mzml	controllerType=0 controllerNumber=1 scan=8706	8706	HCD	845.91644	0	0.57722193	2	DDETMYVESK	ENSG00000163466(pre=R,post=K);RNASJP_ARPC2/ENSG00000163466_+_chr2_218238837_218238850_218239391_218239406_+(pre=-,post=-)	97	83	1.11e-12	1.36e-05	0.004206481	29.7412	14791.5	34034.7	28269.2	25358.8	38392.4	38563.9	21885	47206.8	43487.6
Mattias_JPGNAW2-11_20150521_QEN_TMT10_350ugIPG3-10_7of15ul_fr21.mzml	controllerType=0 controllerNumber=1 scan=8698	8698	HCD	845.91473	0	-1.4430548	2	DDETMYVESK	ENSG00000163466(pre=R,post=K);RNASJP_ARPC2/ENSG00000163466_+_chr2_218238837_218238850_218239391_218239406_+(pre=-,post=-)	86	58	5.87e-12	7.19e-05	0.006995434	29.7053	5086.59	17873.4	15935.1	11384.9	16953.4	17344.4	12706.9	31038.4	20263.8
Mattias_JPGNAW2-11_20150521_QEN_TMT10_350ugIPG3-10_7of15ul_fr04.mzml	controllerType=0 controllerNumber=1 scan=10328	10328	HCD	845.91724	0	1.5152076	2	DDETMYVESK	ENSG00000163466(pre=R,post=K);RNASJP_ARPC2/ENSG00000163466_+_chr2_218238837_218238850_218239391_218239406_+(pre=-,post=-)	88	58	8.51e-12	0.000104	0.007721632	35.7981	13998.3	35482.1	33054.1	20847.4	33123.8	38325.3	24656	46332.3	47702.8
Mattias_JPGNAW2-11_20150521_QEN_TMT10_350ugIPG3-10_7of15ul_fr18.mzml	controllerType=0 controllerNumber=1 scan=8979	8979	HCD	845.91675	0	0.93798566	2	DDETMYVESK	ENSG00000163466(pre=R,post=K);RNASJP_ARPC2/ENSG00000163466_+_chr2_218238837_218238850_218239391_218239406_+(pre=-,post=-)	82	55	1.01e-11	0.000124	0.00817014	29.9729	6525.94	24614.8	24588	18404.6	26744.1	25663.7	22530.3	36479.1	30559.7
Mattias_JPGNAW2-11_20150521_QEN_TMT10_350ugIPG3-10_7of15ul_fr04.mzml	controllerType=0 controllerNumber=1 scan=17688	17688	HCD	919.98517	0	1.0614992	2	DFPELTMEVDGK	ENSG00000114573(pre=R,post=V);RNASJP_ATP6V1A/ENSG00000114573_+_chr3_113788864_113788875_113789732_113789755_+(pre=-,post=-)	223	212	1.26e-16	1.57e-09	4.29e-05	59.1571	58850.6	190830	137729	136458	150650	201617	156292	228657	218405
Mattias_JPGNAW2-11_20150521_QEN_TMT10_350ugIPG3-10_7of15ul_fr05.mzml	controllerType=0 controllerNumber=1 scan=17856	17856	HCD	919.98505	0	0.9288118	2	DFPELTMEVDGK	ENSG00000114573(pre=R,post=V);RNASJP_ATP6V1A/ENSG00000114573_+_chr3_113788864_113788875_113789732_113789755_+(pre=-,post=-)	230	206	3.77e-16	4.71e-09	0.000114859	59.1014	1208441	6907967	6432962	3.23464e+06	6.78369e+06	7367440	5.0886e+06	8620345	9517046
Mattias_JPGNAW2-11_20150521_QEN_TMT10_350ugIPG3-10_7of15ul_fr05.mzml	controllerType=0 controllerNumber=1 scan=16763	16763	HCD	927.98645	0	5.1959834	2	DFPELTMEVDGK	ENSG00000114573(pre=R,post=V);RNASJP_ATP6V1A/ENSG00000114573_+_chr3_113788864_113788875_113789732_113789755_+(pre=-,post=-)	140	104	5.46e-13	6.82e-06	0.003182614	55.957	450040	1.28629e+06	1.35713e+06	941553	1.3392e+06	1.47663e+06	1.25617e+06	1.69091e+06	1.90688e+06
Mattias_JPGNAW2-11_20150521_QEN_TMT10_350ugIPG3-10_7of15ul_fr03.mzml	controllerType=0 controllerNumber=1 scan=13864	13864	HCD	876.09	0	4.8070927	3	DGEQPQILLEDSSAGEDSVHDR	ENSG00000170242(pre=K,post=F);RNASJP_USP47/ENSG00000170242_+_chr11_11884554_11884580_11891968_11892006_+(pre=-,post=-)	164	119	3.43e-17	4.62e-10	2.45e-05	47.7085	1180.65	6522.04	1979.56	1777.69	1899.03	1845.59	2063.11	6376.4	5878.98
Mattias_JPGNAW2-11_20150521_QEN_TMT10_350ugIPG3-10_7of15ul_fr15.mzml	controllerType=0 controllerNumber=1 scan=12712	12712	HCD	688.41327	0	-0.35464242	2	DGVVEITGK	ENSG00000106211(pre=K,post=H);RNASJP_HSPB1/ENSG00000106211_+_chr7_76303055_76303076_76303802_76303806_+(pre=-,post=-)	138	138	2.65e-12	3.21e-05	0.005556882	42.0323	75749.6	119843	120814	102451	122517	140469	103806	144647	155575
Mattias_JPGNAW2-11_20150521_QEN_TMT10_350ugIPG3-10_7of15ul_fr19.mzml	controllerType=0 controllerNumber=1 scan=11956	11956	HCD	688.41547	0	2.8371394	2	DGVVEITGK	ENSG00000106211(pre=K,post=H);RNASJP_HSPB1/ENSG00000106211_+_chr7_76303055_76303076_76303802_76303806_+(pre=-,post=-)	92	92	2.65e-12	3.21e-05	0.005556836	40.0033	16929	29719.5	29551.5	24486.3	28819.7	40208.6	21472.1	37184.3	37137.7
Mattias_JPGNAW2-11_20150521_QEN_TMT10_350ugIPG3-10_7of15ul_fr60.mzml	controllerType=0 controllerNumber=1 scan=12160	12160	HCD	688.41437	0	1.2412484	2	DGVVEITGK	ENSG00000106211(pre=K,post=H);RNASJP_HSPB1/ENSG00000106211_+_chr7_76303055_76303076_76303802_76303806_+(pre=-,post=-)	56	56	2.65e-12	3.21e-05	0.00555679	41.2756	25312.4	19744.1	24771.7	22534.2	21968.2	23643.9	18192.4	22101.1	29963.4
Mattias_JPGNAW2-11_20150521_QEN_TMT10_350ugIPG3-10_7of15ul_fr13.mzml	controllerType=0 controllerNumber=1 scan=13374	13374	HCD	688.41	0	-5.142315	2	DGVVEITGK	ENSG00000106211(pre=K,post=H);RNASJP_HSPB1/ENSG00000106211_+_chr7_76303055_76303076_76303802_76303806_+(pre=-,post=-)	107	105	2.66e-12	3.22e-05	0.005571374	43.727	63423.4	152409	160217	117841	171520	162976	119725	187705	193473
Mattias_JPGNAW2-11_20150521_QEN_TMT10_350ugIPG3-10_7of15ul_fr11.mzml	controllerType=0 controllerNumber=1 scan=13639	13639	HCD	688.4141	0	0.88660604	2	DGVVEITGK	ENSG00000106211(pre=K,post=H);RNASJP_HSPB1/ENSG00000106211_+_chr7_76303055_76303076_76303802_76303806_+(pre=-,post=-)	170	165	2.68e-12	3.24e-05	0.005568625	44.2969	180476	553594	594113	332675	615125	578080	333149	675321	655230
Mattias_JPGNAW2-11_20150521_QEN_TMT10_350ugIPG3-10_7of15ul_fr07.mzml	controllerType=0 controllerNumber=1 scan=13952	13952	HCD	688.41	0	-5.142315	2	DGVVEITGK	ENSG00000106211(pre=K,post=H);RNASJP_HSPB1/ENSG00000106211_+_chr7_76303055_76303076_76303802_76303806_+(pre=-,post=-)	154	150	2.68e-12	3.24e-05	0.005568579	46.2897	99720	532037	502061	332225	488688	557679	293931	648710	597287
Mattias_JPGNAW2-11_20150521_QEN_TMT10_350ugIPG3-10_7of15ul_fr08.mzml	controllerType=0 controllerNumber=1 scan=13609	13609	HCD	688.41	0	-5.142315	2	DGVVEITGK	ENSG00000106211(pre=K,post=H);RNASJP_HSPB1/ENSG00000106211_+_chr7_76303055_76303076_76303802_76303806_+(pre=-,post=-)	140	136	2.68e-12	3.24e-05	0.00556835	45.4052	51163.7	168097	164583	96553.9	148757	173636	111923	182776	193550
Mattias_JPGNAW2-11_20150521_QEN_TMT10_350ugIPG3-10_7of15ul_fr20.mzml	controllerType=0 controllerNumber=1 scan=11887	11887	HCD	688.4131	0	-0.6206242	2	DGVVEITGK	ENSG00000106211(pre=K,post=H);RNASJP_HSPB1/ENSG00000106211_+_chr7_76303055_76303076_76303802_76303806_+(pre=-,post=-)	106	105	2.71e-12	3.28e-05	0.005578147	40.0817	15874.9	36987.3	32966.6	27536	36482.1	44052	27845.1	45004.8	43882.4
Mattias_JPGNAW2-11_20150521_QEN_TMT10_350ugIPG3-10_7of15ul_fr21.mzml	controllerType=0 controllerNumber=1 scan=11739	11739	HCD	688.4127	0	-1.1525878	2	DGVVEITGK	ENSG00000106211(pre=K,post=H);RNASJP_HSPB1/ENSG00000106211_+_chr7_76303055_76303076_76303802_76303806_+(pre=-,post=-)	120	118	2.86e-12	3.46e-05	0.005622207	39.7507	19091.6	35542.6	38146.6	31399.7	34962.6	46597.8	35166.1	42830	47146.8
Mattias_JPGNAW2-11_20150521_QEN_TMT10_350ugIPG3-10_7of15ul_fr23.mzml	controllerType=0 controllerNumber=1 scan=11321	11321	HCD	688.4125	0	-1.5072303	2	DGVVEITGK	ENSG00000106211(pre=K,post=H);RNASJP_HSPB1/ENSG00000106211_+_chr7_76303055_76303076_76303802_76303806_+(pre=-,post=-)	112	111	2.86e-12	3.46e-05	0.005622161	38.5511	12446.9	19556.6	25040.4	20180.7	20446.4	25267.6	17802.7	29037.4	26308.8
Mattias_JPGNAW2-11_20150521_QEN_TMT10_350ugIPG3-10_7of15ul_fr16.mzml	controllerType=0 controllerNumber=1 scan=12475	12475	HCD	688.41	0	-5.142315	2	DGVVEITGK	ENSG00000106211(pre=K,post=H);RNASJP_HSPB1/ENSG00000106211_+_chr7_76303055_76303076_76303802_76303806_+(pre=-,post=-)	162	150	2.9e-12	3.5e-05	0.005672344	40.9301	60509.8	107244	107111	91070.3	103050	122034	103006	120969	123923
Mattias_JPGNAW2-11_20150521_QEN_TMT10_350ugIPG3-10_7of15ul_fr22.mzml	controllerType=0 controllerNumber=1 scan=11579	11579	HCD	688.4119	0	-2.3051755	2	DGVVEITGK	ENSG00000106211(pre=K,post=H);RNASJP_HSPB1/ENSG00000106211_+_chr7_76303055_76303076_76303802_76303806_+(pre=-,post=-)	116	111	3.03e-12	3.66e-05	0.005708934	39.2659	17085.4	39498.4	37399	29942	31130.2	45737.3	27685.7	50486.7	44220.4
Mattias_JPGNAW2-11_20150521_QEN_TMT10_350ugIPG3-10_7of15ul_fr10.mzml	controllerType=0 controllerNumber=1 scan=13577	13577	HCD	688.41547	0	2.8371394	2	DGVVEITGK	ENSG00000106211(pre=K,post=H);RNASJP_HSPB1/ENSG00000106211_+_chr7_76303055_76303076_76303802_76303806_+(pre=-,post=-)	133	127	3.66e-12	4.43e-05	0.006059586	44.4769	278091	558304	663992	467140	558626	557760	453124	678938	657508
Mattias_JPGNAW2-11_20150521_QEN_TMT10_350ugIPG3-10_7of15ul_fr32.mzml	controllerType=0 controllerNumber=1 scan=4983	4983	HCD	476.27322	0	-0.25630304	3	DHNNEIVK	ENSG00000145703(pre=R,post=I);RNASJP_IQGAP2/ENSG00000145703_+_chr5_76654266_76654271_76654934_76654951_+(pre=-,post=-)	95	95	6.28e-12	7.48e-05	0.007101445	17.3735	37417.7	35365.6	42421	60594.2	59989.4	46571.1	51766.6	55443.5	61412.2
Mattias_JPGNAW2-11_20150521_QEN_TMT10_350ugIPG3-10_7of15ul_fr36.mzml	controllerType=0 controllerNumber=1 scan=4917	4917	HCD	476.2737	0	0.76890916	3	DHNNEIVK	ENSG00000145703(pre=R,post=I);RNASJP_IQGAP2/ENSG00000145703_+_chr5_76654266_76654271_76654934_76654951_+(pre=-,post=-)	92	92	6.28e-12	7.48e-05	0.00710139	17.5429	9281.2	8669.05	10557.7	12078.5	12676.7	15350.8	12484.5	11279.4	12647.2
Mattias_JPGNAW2-11_20150521_QEN_TMT10_350ugIPG3-10_7of15ul_fr29.mzml	controllerType=0 controllerNumber=1 scan=4826	4826	HCD	713.9037	0	-3.7617633	2	DHNNEIVK	ENSG00000145703(pre=R,post=I);RNASJP_IQGAP2/ENSG00000145703_+_chr5_76654266_76654271_76654934_76654951_+(pre=-,post=-)	178	169	6.32e-12	7.54e-05	0.007113346	17.0737	1178468	1.29512e+06	1.5243e+06	1.95588e+06	2.09216e+06	1.60361e+06	1.99092e+06	2003244	1.84899e+06
Mattias_JPGNAW2-11_20150521_QEN_TMT10_350ugIPG3-10_7of15ul_fr29.mzml	controllerType=0 controllerNumber=1 scan=4815	4815	HCD	476.27158	0	-3.7163942	3	DHNNEIVK	ENSG00000145703(pre=R,post=I);RNASJP_IQGAP2/ENSG00000145703_+_chr5_76654266_76654271_76654934_76654951_+(pre=-,post=-)	97	95	8.51e-12	0.000101	0.0077214	17.0438	6.98921e+06	7.37278e+06	8481394	11356490	11326349	8974619	10728224	11482901	10978947
Mattias_JPGNAW2-11_20150521_QEN_TMT10_350ugIPG3-10_7of15ul_fr28.mzml	controllerType=0 controllerNumber=1 scan=5215	5215	HCD	476.27237	0	-2.0504243	3	DHNNEIVK	ENSG00000145703(pre=R,post=I);RNASJP_IQGAP2/ENSG00000145703_+_chr5_76654266_76654271_76654934_76654951_+(pre=-,post=-)	92	90	1.07e-11	0.000128	0.008312613	17.9177	36984.9	50675.2	41993.8	61130.6	45564.7	53312.4	61474.8	60686.5	59471.2
Mattias_JPGNAW2-11_20150521_QEN_TMT10_350ugIPG3-10_7of15ul_fr33.mzml	controllerType=0 controllerNumber=1 scan=5051	5051	HCD	476.274	0	1.3455911	3	DHNNEIVK	ENSG00000145703(pre=R,post=I);RNASJP_IQGAP2/ENSG00000145703_+_chr5_76654266_76654271_76654934_76654951_+(pre=-,post=-)	114	89	1.11e-11	0.000133	0.008384499	17.5019	16009.8	20982.6	19481.1	24108.1	25136.5	24778.7	26288.2	27468	26880.7
Mattias_JPGNAW2-11_20150521_QEN_TMT10_350ugIPG3-10_7of15ul_fr34.mzml	controllerType=0 controllerNumber=1 scan=5093	5093	HCD	476.27307	0	-0.57668185	3	DHNNEIVK	ENSG00000145703(pre=R,post=I);RNASJP_IQGAP2/ENSG00000145703_+_chr5_76654266_76654271_76654934_76654951_+(pre=-,post=-)	94	83	1.46e-11	0.000174	0.009022459	17.5861	15953.2	13119.1	18206.3	25065.1	21516.7	20386.5	22835.1	18583.4	20449.1
Mattias_JPGNAW2-11_20150521_QEN_TMT10_350ugIPG3-10_7of15ul_fr52.mzml	controllerType=0 controllerNumber=1 scan=17927	17927	HCD	775.7836	0	1.4948366	3	DHPAVAATLNNLAVLYGK	ENSG00000174996(pre=K,post=R);ENSG00000126214(pre=K,post=R);ENSG00000256500(pre=K,post=R);RNASJP_KLC1/ENSG00000126214_+_chr14_103669587_103669598_103670182_103670223_+(pre=-,post=-)	181	181	1.48e-23	1.94e-16	0	55.6936	77545.8	127195	187218	104061	152129	163784	138053	178039	213174
Mattias_JPGNAW2-11_20150521_QEN_TMT10_350ugIPG3-10_7of15ul_fr11.mzml	controllerType=0 controllerNumber=1 scan=19043	19043	HCD	855.49896	0	1.6409265	2	DIFAVEYGIPK	ENSG00000072858(pre=K,post=H);RNASJP_SIDT1/ENSG00000072858_+_chr3_113608203_113608217_113608419_113608436_+(pre=-,post=-)	234	226	7.72e-15	9.54e-08	0.000508281	59.5773	476638	1.28724e+06	1.55585e+06	902331	1.62525e+06	1.45196e+06	917250	1.84261e+06	1946248
Mattias_JPGNAW2-11_20150521_QEN_TMT10_350ugIPG3-10_7of15ul_fr63.mzml	controllerType=0 controllerNumber=1 scan=17160	17160	HCD	787.82	1	-4.0810957	3	DIKPANVFITATGVVK	ENSG00000119408(pre=R,post=L);ENSG00000151414(pre=R,post=L);RNASJP_NEK7/ENSG00000151414_+_chr1_198278069_198278069_198278954_198279000_+(pre=-,post=-)	186	167	1.19e-19	1.54e-12	0	54.7523	111439	108940	123008	124261	107953	125460	126041	134885	135054
Mattias_JPGNAW2-11_20150521_QEN_TMT10_350ugIPG3-10_7of15ul_fr64.mzml	controllerType=0 controllerNumber=1 scan=16643	16643	HCD	787.49	0	1.5501213	3	DIKPANVFITATGVVK	ENSG00000119408(pre=R,post=L);ENSG00000151414(pre=R,post=L);RNASJP_NEK7/ENSG00000151414_+_chr1_198278069_198278069_198278954_198279000_+(pre=-,post=-)	122	60	3.4e-13	4.4e-06	0.002728727	54.7532	13471.3	11319.9	13935.3	17685.4	13486.1	18030.2	13412.6	17544	12022.5
Mattias_JPGNAW2-11_20150521_QEN_TMT10_350ugIPG3-10_7of15ul_fr06.mzml	controllerType=0 controllerNumber=1 scan=18733	18733	HCD	1015.5987	0	0.12019543	2	DISQLQIDLTGALGK	ENSG00000018699(pre=K,post=R);RNASJP_TTC27/ENSG00000018699_+_chr2_32664437_32664467_32666635_32666648_+(pre=-,post=-)	302	289	3.35e-18	4.29e-11	0	60.9367	227122	645456	474911	434504	523810	590911	495300	714563	686566
Mattias_JPGNAW2-11_20150521_QEN_TMT10_350ugIPG3-10_7of15ul_fr06.mzml	controllerType=0 controllerNumber=1 scan=7382	7382	HCD	603.8123	0	0.8086646	2	DLDESSGVR	ENSG00000176407(pre=R,post=H);RNASJP_KCMF1/ENSG00000176407_+_chr2_85043660_85043665_85046104_85046124_+(pre=-,post=-)	97	90	1.83e-11	0.000221	0.009617486	25.8598	10862.4	19060.2	20346.4	17222.4	20827.1	22025.7	15689.5	27072.9	26366.3
Mattias_JPGNAW2-11_20150521_QEN_TMT10_350ugIPG3-10_7of15ul_fr16.mzml	controllerType=0 controllerNumber=1 scan=18294	18294	HCD	862.981	0	-1.7681457	4	DLKPENLLIDHQGYIQVTDFGFAK	ENSG00000142875(pre=R,post=R);RNASJP_PRKACB/ENSG00000142875_+_chr1_84196695_84196742_84197729_84197752_+(pre=-,post=-)	231	221	3.02e-30	4.12e-23	0	58.4582	198384	313067	335862	277301	314276	366001	328393	425210	454693
Mattias_JPGNAW2-11_20150521_QEN_TMT10_350ugIPG3-10_7of15ul_fr14.mzml	controllerType=0 controllerNumber=1 scan=18590	18590	HCD	863.23	1	-3.9423556	4	DLKPENLLIDHQGYIQVTDFGFAK	ENSG00000142875(pre=R,post=R);RNASJP_PRKACB/ENSG00000142875_+_chr1_84196695_84196742_84197729_84197752_+(pre=-,post=-)	236	212	1.54e-28	2.11e-21	0	58.9386	461897	853236	966925	754353	843104	902058	829453	1.17118e+06	1.14488e+06
Mattias_JPGNAW2-11_20150521_QEN_TMT10_350ugIPG3-10_7of15ul_fr15.mzml	controllerType=0 controllerNumber=1 scan=18420	18420	HCD	863.23	1	-3.9423556	4	DLKPENLLIDHQGYIQVTDFGFAK	ENSG00000142875(pre=R,post=R);RNASJP_PRKACB/ENSG00000142875_+_chr1_84196695_84196742_84197729_84197752_+(pre=-,post=-)	270	210	1.71e-23	2.34e-16	0	58.7933	1.12166e+06	2.67694e+06	3.03749e+06	2.79664e+06	2.55815e+06	2645123	2932888	3639355	4.70483e+06
Mattias_JPGNAW2-11_20150521_QEN_TMT10_350ugIPG3-10_7of15ul_fr05.mzml	controllerType=0 controllerNumber=1 scan=8248	8248	HCD	850.42706	0	1.1483214	2	DPSASPGDAGEQAIR	ENSG00000035403(pre=R,post=Q);RNASJP_VCL/ENSG00000035403_+_chr10_74082526_74082544_74083366_74083391_+(pre=-,post=-)	260	206	1.46e-15	1.88e-08	0.000199814	28.9094	916254	3.55756e+06	3104821	2159169	3.89268e+06	3.46317e+06	2.5669e+06	4.83966e+06	4329121
Mattias_JPGNAW2-11_20150521_QEN_TMT10_350ugIPG3-10_7of15ul_fr06.mzml	controllerType=0 controllerNumber=1 scan=8082	8082	HCD	850.4267	0	0.7177009	2	DPSASPGDAGEQAIR	ENSG00000035403(pre=R,post=Q);RNASJP_VCL/ENSG00000035403_+_chr10_74082526_74082544_74083366_74083391_+(pre=-,post=-)	261	197	2.96e-15	3.79e-08	0.000279312	28.2252	322798	1.26965e+06	1.13558e+06	727620	1.29735e+06	1.34242e+06	984383	1.79562e+06	1.58254e+06
Mattias_JPGNAW2-11_20150521_QEN_TMT10_350ugIPG3-10_7of15ul_fr09.mzml	controllerType=0 controllerNumber=1 scan=8316	8316	HCD	850.4279	0	2.1531026	2	DPSASPGDAGEQAIR	ENSG00000035403(pre=R,post=Q);RNASJP_VCL/ENSG00000035403_+_chr10_74082526_74082544_74083366_74083391_+(pre=-,post=-)	251	185	6.18e-15	7.92e-08	0.000432938	28.6065	28522.7	62583.2	61128.1	64527.9	73351.5	67507	52720.3	79820.2	80314.7
Mattias_JPGNAW2-11_20150521_QEN_TMT10_350ugIPG3-10_7of15ul_fr07.mzml	controllerType=0 controllerNumber=1 scan=8257	8257	HCD	850.43	0	4.5932856	2	DPSASPGDAGEQAIR	ENSG00000035403(pre=R,post=Q);RNASJP_VCL/ENSG00000035403_+_chr10_74082526_74082544_74083366_74083391_+(pre=-,post=-)	263	195	6.75e-15	8.65e-08	0.000471995	28.6537	16315.1	55414.8	43591.6	36510.4	59799.2	62823.6	42077.5	76031.5	65649.4
Mattias_JPGNAW2-11_20150521_QEN_TMT10_350ugIPG3-10_7of15ul_fr08.mzml	controllerType=0 controllerNumber=1 scan=8090	8090	HCD	850.43	0	4.5932856	2	DPSASPGDAGEQAIR	ENSG00000035403(pre=R,post=Q);RNASJP_VCL/ENSG00000035403_+_chr10_74082526_74082544_74083366_74083391_+(pre=-,post=-)	258	184	9.59e-15	1.23e-07	0.000566572	28.4484	24154.2	35631	37785.6	36681.2	39277	39280.5	46913.2	52074.7	49065.7
Mattias_JPGNAW2-11_20150521_QEN_TMT10_350ugIPG3-10_7of15ul_fr04.mzml	controllerType=0 controllerNumber=1 scan=8400	8400	HCD	850.42633	0	0.28708035	2	DPSASPGDAGEQAIR	ENSG00000035403(pre=R,post=Q);RNASJP_VCL/ENSG00000035403_+_chr10_74082526_74082544_74083366_74083391_+(pre=-,post=-)	234	166	1.62e-14	2.08e-07	0.000695903	29.4441	8834.11	34368.6	26361.7	21940.6	31436.2	27726.1	20873.9	38658.3	38566.9
Mattias_JPGNAW2-11_20150521_QEN_TMT10_350ugIPG3-10_7of15ul_fr19.mzml	controllerType=0 controllerNumber=1 scan=7062	7062	HCD	850.4261	0	0	2	DPSASPGDAGEQAIR	ENSG00000035403(pre=R,post=Q);RNASJP_VCL/ENSG00000035403_+_chr10_74082526_74082544_74083366_74083391_+(pre=-,post=-)	241	163	3.96e-14	5.08e-07	0.001059654	24.2272	8762.67	30841.2	31523.7	23479.3	38357.9	35570.3	25711.9	47026.7	40727.4
Mattias_JPGNAW2-11_20150521_QEN_TMT10_350ugIPG3-10_7of15ul_fr13.mzml	controllerType=0 controllerNumber=1 scan=8218	8218	HCD	850.43	0	4.5932856	2	DPSASPGDAGEQAIR	ENSG00000035403(pre=R,post=Q);RNASJP_VCL/ENSG00000035403_+_chr10_74082526_74082544_74083366_74083391_+(pre=-,post=-)	257	171	7.44e-14	9.53e-07	0.001564289	28.1093	13793.7	46525	47466.1	35677.2	43899.6	44112.4	40466	60708.9	58977
Mattias_JPGNAW2-11_20150521_QEN_TMT10_350ugIPG3-10_7of15ul_fr05.mzml	controllerType=0 controllerNumber=1 scan=8562	8562	HCD	850.42676	0	0.789471	2	DPSASPGDAGEQAIR	ENSG00000035403(pre=R,post=Q);RNASJP_VCL/ENSG00000035403_+_chr10_74082526_74082544_74083366_74083391_+(pre=-,post=-)	246	155	1.74e-13	2.23e-06	0.002342067	29.9245	17682.5	68704.9	60797	40585.4	71999.5	70495.1	51938.7	85612.7	82903.9
Mattias_JPGNAW2-11_20150521_QEN_TMT10_350ugIPG3-10_7of15ul_fr10.mzml	controllerType=0 controllerNumber=1 scan=8302	8302	HCD	850.43	0	4.5932856	2	DPSASPGDAGEQAIR	ENSG00000035403(pre=R,post=Q);RNASJP_VCL/ENSG00000035403_+_chr10_74082526_74082544_74083366_74083391_+(pre=-,post=-)	256	165	1.77e-13	2.26e-06	0.002338424	28.3538	10701.6	28534.5	32970.4	22741.2	31868.8	35115.1	28804.5	44529.5	40106.4
Mattias_JPGNAW2-11_20150521_QEN_TMT10_350ugIPG3-10_7of15ul_fr03.mzml	controllerType=0 controllerNumber=1 scan=8408	8408	HCD	850.42676	0	0.789471	2	DPSASPGDAGEQAIR	ENSG00000035403(pre=R,post=Q);RNASJP_VCL/ENSG00000035403_+_chr10_74082526_74082544_74083366_74083391_+(pre=-,post=-)	234	154	3.08e-13	3.94e-06	0.002656464	29.5073	16202.9	52663	23027.6	30819.2	26800.4	44587	36970.2	63556.6	43831.1
Mattias_JPGNAW2-11_20150521_QEN_TMT10_350ugIPG3-10_7of15ul_fr54.mzml	controllerType=0 controllerNumber=1 scan=7770	7770	HCD	850.43	0	4.5932856	2	DPSASPGDAGEQAIR	ENSG00000035403(pre=R,post=Q);RNASJP_VCL/ENSG00000035403_+_chr10_74082526_74082544_74083366_74083391_+(pre=-,post=-)	237	145	4.61e-13	5.9e-06	0.002991122	25.4711	9131.61	26449.7	25675.4	16616.1	24945.3	26462.5	19683.4	31071.7	30916.3
Mattias_JPGNAW2-11_20150521_QEN_TMT10_350ugIPG3-10_7of15ul_fr22.mzml	controllerType=0 controllerNumber=1 scan=6784	6784	HCD	850.42	0	-7.177009	2	DPSASPGDAGEQAIR	ENSG00000035403(pre=R,post=Q);RNASJP_VCL/ENSG00000035403_+_chr10_74082526_74082544_74083366_74083391_+(pre=-,post=-)	204	132	5.15e-13	6.6e-06	0.003094598	23.4079	5019.17	14714.3	10025.7	9630.46	12508.7	12449.9	8642.22	13680.6	17597.8
Mattias_JPGNAW2-11_20150521_QEN_TMT10_350ugIPG3-10_7of15ul_fr05.mzml	controllerType=0 controllerNumber=1 scan=8872	8872	HCD	850.42	0	-7.177009	2	DPSASPGDAGEQAIR	ENSG00000035403(pre=R,post=Q);RNASJP_VCL/ENSG00000035403_+_chr10_74082526_74082544_74083366_74083391_+(pre=-,post=-)	195	104	1.79e-11	0.000229	0.009510284	30.9275	8313.91	26254.5	19179.5	31650.5	25989.3	35117.7	19954.5	42680.5	38019.2
Mattias_JPGNAW2-11_20150521_QEN_TMT10_350ugIPG3-10_7of15ul_fr06.mzml	controllerType=0 controllerNumber=1 scan=16375	16375	HCD	1141.25	1	-0.08854648	3	DPVQVAAPSDHGVGIEPVFPENTENSEK	ENSG00000134900(pre=R,post=I);RNASJP_TPP2/ENSG00000134900_+_chr13_102636323_102636392_102637082_102637095_+(pre=-,post=-)	274	257	2.59e-31	3.62e-24	0	54.3735	30664.8	131221	129653	81793.8	169437	162503	109922	204223	186826
Mattias_JPGNAW2-11_20150521_QEN_TMT10_350ugIPG3-10_7of15ul_fr06.mzml	controllerType=0 controllerNumber=1 scan=16370	16370	HCD	1141.59	2	4.744598	3	DPVQVAAPSDHGVGIEPVFPENTENSEK	ENSG00000134900(pre=R,post=I);RNASJP_TPP2/ENSG00000134900_+_chr13_102636323_102636392_102637082_102637095_+(pre=-,post=-)	261	245	3.69e-31	5.16e-24	0	54.3584	25695.2	80166	64306.1	48981.2	100399	94600.3	53528.5	114867	105813
Mattias_JPGNAW2-11_20150521_QEN_TMT10_350ugIPG3-10_7of15ul_fr07.mzml	controllerType=0 controllerNumber=1 scan=16673	16673	HCD	1140.92	0	3.8517582	3	DPVQVAAPSDHGVGIEPVFPENTENSEK	ENSG00000134900(pre=R,post=I);RNASJP_TPP2/ENSG00000134900_+_chr13_102636323_102636392_102637082_102637095_+(pre=-,post=-)	280	251	4.66e-31	6.52e-24	0	54.2473	65365.8	263848	234685	153673	287606	229172	169764	304536	294451
Mattias_JPGNAW2-11_20150521_QEN_TMT10_350ugIPG3-10_7of15ul_fr22.mzml	controllerType=0 controllerNumber=1 scan=4637	4637	HCD	611.9265	0	-2.3938172	3	DQCEDIDECQHR	ENSG00000049323(pre=K,post=H);RNASJP_LTBP1/ENSG00000049323_+_chr2_33300561_33300573_33301522_33301544_+(pre=-,post=-)	99	99	1.54e-17	1.92e-10	0	16.3476	9419.13	24305.5	23427.8	11860.5	10825.8	13441.8	12996.9	15623.3	26051.7
Mattias_JPGNAW2-11_20150521_QEN_TMT10_350ugIPG3-10_7of15ul_fr23.mzml	controllerType=0 controllerNumber=1 scan=4613	4613	HCD	611.9258	0	-3.590726	3	DQCEDIDECQHR	ENSG00000049323(pre=K,post=H);RNASJP_LTBP1/ENSG00000049323_+_chr2_33300561_33300573_33301522_33301544_+(pre=-,post=-)	101	101	1.54e-17	1.92e-10	0	16.1884	6299.2	13205.3	12047.1	9430.14	5477.91	8759.51	5891.09	8237.81	10594.3
Mattias_JPGNAW2-11_20150521_QEN_TMT10_350ugIPG3-10_7of15ul_fr24.mzml	controllerType=0 controllerNumber=1 scan=4566	4566	HCD	611.9253	0	-4.3886647	3	DQCEDIDECQHR	ENSG00000049323(pre=K,post=H);RNASJP_LTBP1/ENSG00000049323_+_chr2_33300561_33300573_33301522_33301544_+(pre=-,post=-)	105	105	1.54e-17	1.92e-10	0	15.985	8877.03	18509.6	19673.4	10259.7	7136.11	11386.5	11161.3	14136.5	18729.3
Mattias_JPGNAW2-11_20150521_QEN_TMT10_350ugIPG3-10_7of15ul_fr25.mzml	controllerType=0 controllerNumber=1 scan=4451	4451	HCD	611.9263	0	-2.7927868	3	DQCEDIDECQHR	ENSG00000049323(pre=K,post=H);RNASJP_LTBP1/ENSG00000049323_+_chr2_33300561_33300573_33301522_33301544_+(pre=-,post=-)	98	98	1.54e-17	1.92e-10	0	15.9129	9184.23	7913.61	12435.1	6527.08	2909.69	5599.8	8349.72	6339.65	11110.1
Mattias_JPGNAW2-11_20150521_QEN_TMT10_350ugIPG3-10_7of15ul_fr26.mzml	controllerType=0 controllerNumber=1 scan=4488	4488	HCD	611.9261	0	-3.0920138	3	DQCEDIDECQHR	ENSG00000049323(pre=K,post=H);RNASJP_LTBP1/ENSG00000049323_+_chr2_33300561_33300573_33301522_33301544_+(pre=-,post=-)	108	108	1.54e-17	1.92e-10	0	15.966	12024.9	15168.9	19969.6	13029.5	11496.5	15110.7	11992.7	14561.3	21437.1
Mattias_JPGNAW2-11_20150521_QEN_TMT10_350ugIPG3-10_7of15ul_fr05.mzml	controllerType=0 controllerNumber=1 scan=5045	5045	HCD	611.9284	0	0.6981967	3	DQCEDIDECQHR	ENSG00000049323(pre=K,post=H);RNASJP_LTBP1/ENSG00000049323_+_chr2_33300561_33300573_33301522_33301544_+(pre=-,post=-)	85	85	1.54e-17	1.92e-10	0	18.059	0	4521.32	1205.72	1344.26	0	3003.82	2760.68	3185.9	3036.22
Mattias_JPGNAW2-11_20150521_QEN_TMT10_350ugIPG3-10_7of15ul_fr57.mzml	controllerType=0 controllerNumber=1 scan=4782	4782	HCD	611.9274	0	-0.8976815	3	DQCEDIDECQHR	ENSG00000049323(pre=K,post=H);RNASJP_LTBP1/ENSG00000049323_+_chr2_33300561_33300573_33301522_33301544_+(pre=-,post=-)	109	109	1.54e-17	1.92e-10	0	16.6883	9649.86	15949.4	19559	10204.2	8615.46	14133.1	11982.8	13030.4	14980.9
Mattias_JPGNAW2-11_20150521_QEN_TMT10_350ugIPG3-10_7of15ul_fr07.mzml	controllerType=0 controllerNumber=1 scan=5054	5054	HCD	917.3892	0	0.9979715	2	DQCEDIDECQHR	ENSG00000049323(pre=K,post=H);RNASJP_LTBP1/ENSG00000049323_+_chr2_33300561_33300573_33301522_33301544_+(pre=-,post=-)	208	208	1.54e-17	1.92e-10	0	18.0715	30284.7	64094.2	75263.4	31133.7	27734.7	33798.1	31593.2	50589.9	70402.7
Mattias_JPGNAW2-11_20150521_QEN_TMT10_350ugIPG3-10_7of15ul_fr09.mzml	controllerType=0 controllerNumber=1 scan=5092	5092	HCD	611.9287	0	1.1969086	3	DQCEDIDECQHR	ENSG00000049323(pre=K,post=H);RNASJP_LTBP1/ENSG00000049323_+_chr2_33300561_33300573_33301522_33301544_+(pre=-,post=-)	113	113	1.54e-17	1.92e-10	0	18.1273	11607.7	30836.8	35049.1	17309.9	12964.4	17732.6	18700.2	20622.7	32124.4
Mattias_JPGNAW2-11_20150521_QEN_TMT10_350ugIPG3-10_7of15ul_fr21.mzml	controllerType=0 controllerNumber=1 scan=4716	4716	HCD	611.9273	0	-1.0971662	3	DQCEDIDECQHR	ENSG00000049323(pre=K,post=H);RNASJP_LTBP1/ENSG00000049323_+_chr2_33300561_33300573_33301522_33301544_+(pre=-,post=-)	93	93	1.98e-17	2.47e-10	0	16.5985	11311.9	26895.2	30179.6	13017.6	14689.7	18650.5	17917.5	21405.4	33636.7
Mattias_JPGNAW2-11_20150521_QEN_TMT10_350ugIPG3-10_7of15ul_fr06.mzml	controllerType=0 controllerNumber=1 scan=5023	5023	HCD	611.92865	0	1.0971662	3	DQCEDIDECQHR	ENSG00000049323(pre=K,post=H);RNASJP_LTBP1/ENSG00000049323_+_chr2_33300561_33300573_33301522_33301544_+(pre=-,post=-)	100	100	2.03e-17	2.53e-10	0	18.0475	17170.6	22476.3	17618.2	12956.8	8835.71	16784.8	15688.5	18557.2	22944.3
Mattias_JPGNAW2-11_20150521_QEN_TMT10_350ugIPG3-10_7of15ul_fr11.mzml	controllerType=0 controllerNumber=1 scan=5081	5081	HCD	611.9289	0	1.4961358	3	DQCEDIDECQHR	ENSG00000049323(pre=K,post=H);RNASJP_LTBP1/ENSG00000049323_+_chr2_33300561_33300573_33301522_33301544_+(pre=-,post=-)	96	94	1.06e-16	1.32e-09	4.37e-05	17.9609	22344.3	60745.7	44727.5	30578.3	32686.3	41358.8	39014.8	46024.2	57971.8
Mattias_JPGNAW2-11_20150521_QEN_TMT10_350ugIPG3-10_7of15ul_fr20.mzml	controllerType=0 controllerNumber=1 scan=4708	4708	HCD	611.9277	0	-0.4987119	3	DQCEDIDECQHR	ENSG00000049323(pre=K,post=H);RNASJP_LTBP1/ENSG00000049323_+_chr2_33300561_33300573_33301522_33301544_+(pre=-,post=-)	88	86	7.27e-16	9.07e-09	0.000197171	16.691	20031.6	33059.5	45719.6	26737.1	31395	36580	26957.6	33077.3	46317.3
Mattias_JPGNAW2-11_20150521_QEN_TMT10_350ugIPG3-10_7of15ul_fr07.mzml	controllerType=0 controllerNumber=1 scan=5340	5340	HCD	611.92914	0	1.8951054	3	DQCEDIDECQHR	ENSG00000049323(pre=K,post=H);RNASJP_LTBP1/ENSG00000049323_+_chr2_33300561_33300573_33301522_33301544_+(pre=-,post=-)	82	79	1.69e-15	2.11e-08	0.000229719	19.0286	1725.44	5518.32	4118.23	3400.3	3134.66	3918.92	3664.19	4796.14	5446.58
Mattias_JPGNAW2-11_20150521_QEN_TMT10_350ugIPG3-10_7of15ul_fr16.mzml	controllerType=0 controllerNumber=1 scan=4871	4871	HCD	611.9269	0	-1.795363	3	DQCEDIDECQHR	ENSG00000049323(pre=K,post=H);RNASJP_LTBP1/ENSG00000049323_+_chr2_33300561_33300573_33301522_33301544_+(pre=-,post=-)	83	81	1.98e-15	2.47e-08	0.000242456	17.1206	11226	18983.4	20720.1	10153	12355.4	16699	9856.76	18395.9	21078.1
Mattias_JPGNAW2-11_20150521_QEN_TMT10_350ugIPG3-10_7of15ul_fr35.mzml	controllerType=0 controllerNumber=1 scan=4636	4636	HCD	611.9271	0	-1.3963934	3	DQCEDIDECQHR	ENSG00000049323(pre=K,post=H);RNASJP_LTBP1/ENSG00000049323_+_chr2_33300561_33300573_33301522_33301544_+(pre=-,post=-)	81	77	3.44e-15	4.29e-08	0.000305913	16.2899	3340.97	5067.09	6631.64	6352.82	3798.45	3897.76	5563.29	4774.76	6604
Mattias_JPGNAW2-11_20150521_QEN_TMT10_350ugIPG3-10_7of15ul_fr10.mzml	controllerType=0 controllerNumber=1 scan=5058	5058	HCD	611.93	0	3.2914987	3	DQCEDIDECQHR	ENSG00000049323(pre=K,post=H);RNASJP_LTBP1/ENSG00000049323_+_chr2_33300561_33300573_33301522_33301544_+(pre=-,post=-)	107	102	3.74e-15	4.66e-08	0.000333915	17.9318	8854.63	23280.9	32165.8	11385.1	12450.8	16981.2	20493.2	18184	28048.1
Mattias_JPGNAW2-11_20150521_QEN_TMT10_350ugIPG3-10_7of15ul_fr15.mzml	controllerType=0 controllerNumber=1 scan=4885	4885	HCD	611.927	0	-1.5958781	3	DQCEDIDECQHR	ENSG00000049323(pre=K,post=H);RNASJP_LTBP1/ENSG00000049323_+_chr2_33300561_33300573_33301522_33301544_+(pre=-,post=-)	70	66	6.61e-15	8.26e-08	0.00047284	17.4217	3925.03	6302.84	7285.28	4999.36	3799.46	5361.39	3040.32	7315.79	8334.9
Mattias_JPGNAW2-11_20150521_QEN_TMT10_350ugIPG3-10_7of15ul_fr08.mzml	controllerType=0 controllerNumber=1 scan=5080	5080	HCD	611.93	0	3.2914987	3	DQCEDIDECQHR	ENSG00000049323(pre=K,post=H);RNASJP_LTBP1/ENSG00000049323_+_chr2_33300561_33300573_33301522_33301544_+(pre=-,post=-)	89	81	1.2e-14	1.49e-07	0.000622395	18.129	723.052	4759.97	3696.38	0	829.121	1429.68	966.346	1530.74	3109.01
Mattias_JPGNAW2-11_20150521_QEN_TMT10_350ugIPG3-10_7of15ul_fr04.mzml	controllerType=0 controllerNumber=1 scan=5133	5133	HCD	611.92834	0	0.5984543	3	DQCEDIDECQHR	ENSG00000049323(pre=K,post=H);RNASJP_LTBP1/ENSG00000049323_+_chr2_33300561_33300573_33301522_33301544_+(pre=-,post=-)	62	59	1.63e-14	2.04e-07	0.00069552	18.3622	0	3771.01	0	0	0	1316.64	0	1279.97	884.687
Mattias_JPGNAW2-11_20150521_QEN_TMT10_350ugIPG3-10_7of15ul_fr14.mzml	controllerType=0 controllerNumber=1 scan=4990	4990	HCD	611.92816	0	0.29922715	3	DQCEDIDECQHR	ENSG00000049323(pre=K,post=H);RNASJP_LTBP1/ENSG00000049323_+_chr2_33300561_33300573_33301522_33301544_+(pre=-,post=-)	64	55	3.88e-13	4.84e-06	0.002842452	17.6645	3882.99	7607.38	10499.1	4991.45	4865.47	6441.45	4758.96	5118.29	10534.7
Mattias_JPGNAW2-11_20150521_QEN_TMT10_350ugIPG3-10_7of15ul_fr37.mzml	controllerType=0 controllerNumber=1 scan=9225	9225	HCD	679.40753	0	-0.98819345	2	DTAALSPPK	ENSG00000117400(pre=R,post=A);RNASJP_MPL/ENSG00000117400_+_chr1_43352283_43352303_43352518_43352523_+(pre=-,post=-)	139	139	3.89e-12	4.7e-05	0.006191555	30.9473	87945.7	132985	133601	119669	129730	128998	123782	147937	157982
Mattias_JPGNAW2-11_20150521_QEN_TMT10_350ugIPG3-10_7of15ul_fr03.mzml	controllerType=0 controllerNumber=1 scan=12250	12250	HCD	1183.814	0	-0.10311612	3	DTDMDGVGDQCDNCPLEHNPDQLDSDSDR	ENSG00000137801(pre=R,post=I);RNASJP_THBS1/ENSG00000137801_+_chr15_39591558_39591623_39592568_39592588_+(pre=-,post=-)	217	200	6.15e-31	8.66e-24	0	42.3501	1812.38	13511.1	14081.5	2429.47	4849.09	12034.4	1895.55	14447.5	14438.1
Mattias_JPGNAW2-11_20150521_QEN_TMT10_350ugIPG3-10_7of15ul_fr05.mzml	controllerType=0 controllerNumber=1 scan=12075	12075	HCD	1184.15	1	1.2551718	3	DTDMDGVGDQCDNCPLEHNPDQLDSDSDR	ENSG00000137801(pre=R,post=I);RNASJP_THBS1/ENSG00000137801_+_chr15_39591558_39591623_39592568_39592588_+(pre=-,post=-)	202	187	4.58e-30	6.45e-23	0	41.3133	1522.03	15251.7	16192.5	2276.21	2220.94	7150.51	1825.16	9047.33	13334.2
Mattias_JPGNAW2-11_20150521_QEN_TMT10_350ugIPG3-10_7of15ul_fr04.mzml	controllerType=0 controllerNumber=1 scan=12054	12054	HCD	1184.14	1	-7.20035	3	DTDMDGVGDQCDNCPLEHNPDQLDSDSDR	ENSG00000137801(pre=R,post=I);RNASJP_THBS1/ENSG00000137801_+_chr15_39591558_39591623_39592568_39592588_+(pre=-,post=-)	215	176	2.25e-26	3.16e-19	0	41.4701	3951.47	11979.2	14077.1	2446.49	4719.41	9160.43	4350.04	8832.42	12595.6
Mattias_JPGNAW2-11_20150521_QEN_TMT10_350ugIPG3-10_7of15ul_fr02.mzml	controllerType=0 controllerNumber=1 scan=12223	12223	HCD	888.61	2	-4.5002766	4	DTDMDGVGDQCDNCPLEHNPDQLDSDSDR	ENSG00000137801(pre=R,post=I);RNASJP_THBS1/ENSG00000137801_+_chr15_39591558_39591623_39592568_39592588_+(pre=-,post=-)	195	151	9.21e-24	1.3e-16	0	42.7895	0	3989.63	4858.32	0	0	4015.45	0	4647.14	4086.41
Mattias_JPGNAW2-11_20150521_QEN_TMT10_350ugIPG3-10_7of15ul_fr03.mzml	controllerType=0 controllerNumber=1 scan=10820	10820	HCD	1189.1458	0	0.102653794	3	DTDMDGVGDQCDNCPLEHNPDQLDSDSDR	ENSG00000137801(pre=R,post=I);RNASJP_THBS1/ENSG00000137801_+_chr15_39591558_39591623_39592568_39592588_+(pre=-,post=-)	202	139	1.17e-22	1.65e-15	0	37.5757	7139.48	91152.4	93985.2	21697.9	31243.1	30435.6	17199.8	64538.6	83455.9
Mattias_JPGNAW2-11_20150521_QEN_TMT10_350ugIPG3-10_7of15ul_fr15.mzml	controllerType=0 controllerNumber=1 scan=10197	10197	HCD	1189.48	1	-0.08495516	3	DTDMDGVGDQCDNCPLEHNPDQLDSDSDR	ENSG00000137801(pre=R,post=I);RNASJP_THBS1/ENSG00000137801_+_chr15_39591558_39591623_39592568_39592588_+(pre=-,post=-)	147	120	1.23e-22	1.73e-15	0	34.2524	990.634	16485.9	16590.9	2189.65	1411.21	7684.7	5246.54	12849.9	14477.1
Mattias_JPGNAW2-11_20150521_QEN_TMT10_350ugIPG3-10_7of15ul_fr09.mzml	controllerType=0 controllerNumber=1 scan=10701	10701	HCD	1189.48	1	-0.08495516	3	DTDMDGVGDQCDNCPLEHNPDQLDSDSDR	ENSG00000137801(pre=R,post=I);RNASJP_THBS1/ENSG00000137801_+_chr15_39591558_39591623_39592568_39592588_+(pre=-,post=-)	169	126	2.15e-22	3.03e-15	0	36.0469	2585.14	14450.2	13787	4120.66	2280.12	9351.59	4623.83	13138.2	13350.4
Mattias_JPGNAW2-11_20150521_QEN_TMT10_350ugIPG3-10_7of15ul_fr08.mzml	controllerType=0 controllerNumber=1 scan=12079	12079	HCD	1184.49	2	5.9131756	3	DTDMDGVGDQCDNCPLEHNPDQLDSDSDR	ENSG00000137801(pre=R,post=I);RNASJP_THBS1/ENSG00000137801_+_chr15_39591558_39591623_39592568_39592588_+(pre=-,post=-)	185	137	1.1e-21	1.55e-14	0	40.7644	1476.11	13470.4	16181.5	4508.52	5277.91	8304.77	4154.6	11232.2	15710.4
Mattias_JPGNAW2-11_20150521_QEN_TMT10_350ugIPG3-10_7of15ul_fr01.mzml	controllerType=0 controllerNumber=1 scan=10649	10649	HCD	1189.48	1	-0.08495516	3	DTDMDGVGDQCDNCPLEHNPDQLDSDSDR	ENSG00000137801(pre=R,post=I);RNASJP_THBS1/ENSG00000137801_+_chr15_39591558_39591623_39592568_39592588_+(pre=-,post=-)	192	134	1.66e-21	2.34e-14	0	38.5737	241423	5.82625e+06	6.11891e+06	417429	938462	2.28048e+06	1.3884e+06	4.63036e+06	4937691
Mattias_JPGNAW2-11_20150521_QEN_TMT10_350ugIPG3-10_7of15ul_fr19.mzml	controllerType=0 controllerNumber=1 scan=9569	9569	HCD	1189.48	1	-0.08495516	3	DTDMDGVGDQCDNCPLEHNPDQLDSDSDR	ENSG00000137801(pre=R,post=I);RNASJP_THBS1/ENSG00000137801_+_chr15_39591558_39591623_39592568_39592588_+(pre=-,post=-)	168	111	3.47e-20	4.88e-13	0	32.3859	0	15191.8	13087.5	1363.71	1760.16	5480.66	2422.58	11590.2	15825.9
Mattias_JPGNAW2-11_20150521_QEN_TMT10_350ugIPG3-10_7of15ul_fr01.mzml	controllerType=0 controllerNumber=1 scan=12132	12132	HCD	888.36	1	-3.5559056	4	DTDMDGVGDQCDNCPLEHNPDQLDSDSDR	ENSG00000137801(pre=R,post=I);RNASJP_THBS1/ENSG00000137801_+_chr15_39591558_39591623_39592568_39592588_+(pre=-,post=-)	173	116	3.54e-20	4.98e-13	0	43.5942	0	4690.95	2015.59	0	0	1261.83	0	4414.15	4024.17
Mattias_JPGNAW2-11_20150521_QEN_TMT10_350ugIPG3-10_7of15ul_fr01.mzml	controllerType=0 controllerNumber=1 scan=10628	10628	HCD	892.36	1	-2.1032193	4	DTDMDGVGDQCDNCPLEHNPDQLDSDSDR	ENSG00000137801(pre=R,post=I);RNASJP_THBS1/ENSG00000137801_+_chr15_39591558_39591623_39592568_39592588_+(pre=-,post=-)	198	129	4.42e-20	6.21e-13	0	38.5048	0	1390.93	1266.98	0	0	1268.14	0	1634.29	5006.56
Mattias_JPGNAW2-11_20150521_QEN_TMT10_350ugIPG3-10_7of15ul_fr02.mzml	controllerType=0 controllerNumber=1 scan=10750	10750	HCD	892.61	2	-3.0433574	4	DTDMDGVGDQCDNCPLEHNPDQLDSDSDR	ENSG00000137801(pre=R,post=I);RNASJP_THBS1/ENSG00000137801_+_chr15_39591558_39591623_39592568_39592588_+(pre=-,post=-)	171	102	1.27e-19	1.78e-12	0	37.8302	0	5903.53	5832.36	1473.79	1434.34	4911.98	2168.27	4778.24	7493.63
Mattias_JPGNAW2-11_20150521_QEN_TMT10_350ugIPG3-10_7of15ul_fr10.mzml	controllerType=0 controllerNumber=1 scan=10704	10704	HCD	1189.48	1	-0.08495516	3	DTDMDGVGDQCDNCPLEHNPDQLDSDSDR	ENSG00000137801(pre=R,post=I);RNASJP_THBS1/ENSG00000137801_+_chr15_39591558_39591623_39592568_39592588_+(pre=-,post=-)	180	117	2.07e-19	2.91e-12	0	35.7363	1663.54	24987.7	24752.1	3651.57	5005.65	11910.6	2545.21	18553.7	21968.7
Mattias_JPGNAW2-11_20150521_QEN_TMT10_350ugIPG3-10_7of15ul_fr17.mzml	controllerType=0 controllerNumber=1 scan=9668	9668	HCD	1189.14	0	-4.7220745	3	DTDMDGVGDQCDNCPLEHNPDQLDSDSDR	ENSG00000137801(pre=R,post=I);RNASJP_THBS1/ENSG00000137801_+_chr15_39591558_39591623_39592568_39592588_+(pre=-,post=-)	171	102	3.46e-19	4.87e-12	0	32.6045	1805.09	15148.1	20974.5	1326.12	2489.87	8762.58	2228.51	10338.1	15561.6
Mattias_JPGNAW2-11_20150521_QEN_TMT10_350ugIPG3-10_7of15ul_fr02.mzml	controllerType=0 controllerNumber=1 scan=11797	11797	HCD	1183.82	0	4.9495735	3	DTDMDGVGDQCDNCPLEHNPDQLDSDSDR	ENSG00000137801(pre=R,post=I);RNASJP_THBS1/ENSG00000137801_+_chr15_39591558_39591623_39592568_39592588_+(pre=-,post=-)	157	100	1.22e-18	1.72e-11	0	41.353	0	9997.79	3829.34	1116.07	0	4961.81	1571.55	4515.42	4895.64
Mattias_JPGNAW2-11_20150521_QEN_TMT10_350ugIPG3-10_7of15ul_fr01.mzml	controllerType=0 controllerNumber=1 scan=11701	11701	HCD	1183.8147	0	0.5155806	3	DTDMDGVGDQCDNCPLEHNPDQLDSDSDR	ENSG00000137801(pre=R,post=I);RNASJP_THBS1/ENSG00000137801_+_chr15_39591558_39591623_39592568_39592588_+(pre=-,post=-)	157	102	1.78e-18	2.51e-11	0	42.1403	0	8578.27	4592.58	0	0	5910.56	1018.38	6373.2	8216.14
Mattias_JPGNAW2-11_20150521_QEN_TMT10_350ugIPG3-10_7of15ul_fr11.mzml	controllerType=0 controllerNumber=1 scan=10820	10820	HCD	1189.146	0	0.30796137	3	DTDMDGVGDQCDNCPLEHNPDQLDSDSDR	ENSG00000137801(pre=R,post=I);RNASJP_THBS1/ENSG00000137801_+_chr15_39591558_39591623_39592568_39592588_+(pre=-,post=-)	170	92	9.19e-18	1.29e-10	0	35.8032	4805.81	23947.7	22195.9	7636.62	7438.1	13208.8	9722.22	21515.2	29098
Mattias_JPGNAW2-11_20150521_QEN_TMT10_350ugIPG3-10_7of15ul_fr07.mzml	controllerType=0 controllerNumber=1 scan=10564	10564	HCD	1189.81	2	-3.762793	3	DTDMDGVGDQCDNCPLEHNPDQLDSDSDR	ENSG00000137801(pre=R,post=I);RNASJP_THBS1/ENSG00000137801_+_chr15_39591558_39591623_39592568_39592588_+(pre=-,post=-)	155	89	1.72e-17	2.42e-10	0	35.8957	2323.96	14493.1	13188.3	1654.54	3800.04	5134.54	1920.87	12073.3	10639.4
Mattias_JPGNAW2-11_20150521_QEN_TMT10_350ugIPG3-10_7of15ul_fr01.mzml	controllerType=0 controllerNumber=1 scan=12311	12311	HCD	1183.815	0	0.72181284	3	DTDMDGVGDQCDNCPLEHNPDQLDSDSDR	ENSG00000137801(pre=R,post=I);RNASJP_THBS1/ENSG00000137801_+_chr15_39591558_39591623_39592568_39592588_+(pre=-,post=-)	176	101	5.86e-17	8.25e-10	2.32e-05	44.1964	0	5941.83	5498.79	0	1449.38	2231.83	0	6616.15	4937.15
Mattias_JPGNAW2-11_20150521_QEN_TMT10_350ugIPG3-10_7of15ul_fr07.mzml	controllerType=0 controllerNumber=1 scan=10573	10573	HCD	1189.14	0	-4.7220745	3	DTDMDGVGDQCDNCPLEHNPDQLDSDSDR	ENSG00000137801(pre=R,post=I);RNASJP_THBS1/ENSG00000137801_+_chr15_39591558_39591623_39592568_39592588_+(pre=-,post=-)	171	88	1.13e-16	1.6e-09	4.34e-05	35.924	1302.78	21079.3	18468.6	1933.8	2605.25	5218.35	2286.76	16008.5	15824
Mattias_JPGNAW2-11_20150521_QEN_TMT10_350ugIPG3-10_7of15ul_fr16.mzml	controllerType=0 controllerNumber=1 scan=9989	9989	HCD	1189.1443	0	-1.1291918	3	DTDMDGVGDQCDNCPLEHNPDQLDSDSDR	ENSG00000137801(pre=R,post=I);RNASJP_THBS1/ENSG00000137801_+_chr15_39591558_39591623_39592568_39592588_+(pre=-,post=-)	157	90	1.27e-16	1.78e-09	4.29e-05	33.2569	0	12820.5	15507.3	6194.4	5998.02	3979.96	1223.27	9457.43	11845
Mattias_JPGNAW2-11_20150521_QEN_TMT10_350ugIPG3-10_7of15ul_fr02.mzml	controllerType=0 controllerNumber=1 scan=10968	10968	HCD	1189.48	1	-0.08495516	3	DTDMDGVGDQCDNCPLEHNPDQLDSDSDR	ENSG00000137801(pre=R,post=I);RNASJP_THBS1/ENSG00000137801_+_chr15_39591558_39591623_39592568_39592588_+(pre=-,post=-)	162	88	1.41e-16	1.98e-09	4.24e-05	38.5624	1888.78	20143.7	18870.6	5208.41	11228.2	15428.4	4722.58	15385.2	25067.4
Mattias_JPGNAW2-11_20150521_QEN_TMT10_350ugIPG3-10_7of15ul_fr01.mzml	controllerType=0 controllerNumber=1 scan=10949	10949	HCD	1189.1442	0	-1.2318455	3	DTDMDGVGDQCDNCPLEHNPDQLDSDSDR	ENSG00000137801(pre=R,post=I);RNASJP_THBS1/ENSG00000137801_+_chr15_39591558_39591623_39592568_39592588_+(pre=-,post=-)	161	89	1.46e-16	2.05e-09	4.22e-05	39.5857	0	12661.6	14186.6	2285.62	1712.84	4560.06	1330.39	8982.47	15646.3
Mattias_JPGNAW2-11_20150521_QEN_TMT10_350ugIPG3-10_7of15ul_fr02.mzml	controllerType=0 controllerNumber=1 scan=12457	12457	HCD	1184.15	1	1.2551718	3	DTDMDGVGDQCDNCPLEHNPDQLDSDSDR	ENSG00000137801(pre=R,post=I);RNASJP_THBS1/ENSG00000137801_+_chr15_39591558_39591623_39592568_39592588_+(pre=-,post=-)	125	65	3.59e-16	5.05e-09	0.000115402	43.581	0	4158.69	5541.46	0	0	0	0	4539.67	4875.52
Mattias_JPGNAW2-11_20150521_QEN_TMT10_350ugIPG3-10_7of15ul_fr20.mzml	controllerType=0 controllerNumber=1 scan=9507	9507	HCD	1189.81	2	-3.762793	3	DTDMDGVGDQCDNCPLEHNPDQLDSDSDR	ENSG00000137801(pre=R,post=I);RNASJP_THBS1/ENSG00000137801_+_chr15_39591558_39591623_39592568_39592588_+(pre=-,post=-)	129	63	2.7e-15	3.8e-08	0.000281796	32.3552	0	5804.31	10629	2052.62	1290.76	6989.95	1229.59	7311.46	9195.76
Mattias_JPGNAW2-11_20150521_QEN_TMT10_350ugIPG3-10_7of15ul_fr22.mzml	controllerType=0 controllerNumber=1 scan=9183	9183	HCD	1189.81	2	-3.762793	3	DTDMDGVGDQCDNCPLEHNPDQLDSDSDR	ENSG00000137801(pre=R,post=I);RNASJP_THBS1/ENSG00000137801_+_chr15_39591558_39591623_39592568_39592588_+(pre=-,post=-)	160	70	1.26e-14	1.77e-07	0.000619145	31.3628	0	12754.3	14634.6	1911.52	1424.56	7080.84	1036	9143.32	13578.9
Mattias_JPGNAW2-11_20150521_QEN_TMT10_350ugIPG3-10_7of15ul_fr18.mzml	controllerType=0 controllerNumber=1 scan=9748	9748	HCD	1189.48	1	-0.08495516	3	DTDMDGVGDQCDNCPLEHNPDQLDSDSDR	ENSG00000137801(pre=R,post=I);RNASJP_THBS1/ENSG00000137801_+_chr15_39591558_39591623_39592568_39592588_+(pre=-,post=-)	99	30	5.73e-14	8.06e-07	0.00133592	32.4122	0	9235.97	7645.14	1269.5	0	2007.76	0	5879.98	6959.71
Mattias_JPGNAW2-11_20150521_QEN_TMT10_350ugIPG3-10_7of15ul_fr06.mzml	controllerType=0 controllerNumber=1 scan=10373	10373	HCD	1189.81	2	-3.762793	3	DTDMDGVGDQCDNCPLEHNPDQLDSDSDR	ENSG00000137801(pre=R,post=I);RNASJP_THBS1/ENSG00000137801_+_chr15_39591558_39591623_39592568_39592588_+(pre=-,post=-)	141	58	5.86e-14	8.25e-07	0.001344865	35.9928	1931.85	10826.6	9261.91	1729.13	4743.95	2455.12	2366	8016.46	12022.9
Mattias_JPGNAW2-11_20150521_QEN_TMT10_350ugIPG3-10_7of15ul_fr06.mzml	controllerType=0 controllerNumber=1 scan=10442	10442	HCD	1189.14	0	-4.7220745	3	DTDMDGVGDQCDNCPLEHNPDQLDSDSDR	ENSG00000137801(pre=R,post=I);RNASJP_THBS1/ENSG00000137801_+_chr15_39591558_39591623_39592568_39592588_+(pre=-,post=-)	145	48	1.38e-13	1.95e-06	0.002103532	36.2084	0	5681.54	9149.46	1430.69	0	5997.89	0	5763.65	8209.34
Mattias_JPGNAW2-11_20150521_QEN_TMT10_350ugIPG3-10_7of15ul_fr22.mzml	controllerType=0 controllerNumber=1 scan=10771	10771	HCD	1183.8121	0	-1.6498579	3	DTDMDGVGDQCDNCPLEHNPDQLDSDSDR	ENSG00000137801(pre=R,post=I);RNASJP_THBS1/ENSG00000137801_+_chr15_39591558_39591623_39592568_39592588_+(pre=-,post=-)	133	40	8.02e-13	1.13e-05	0.003789639	36.5929	0	4106.72	5603.47	0	0	1470.74	0	0	2318.05
Mattias_JPGNAW2-11_20150521_QEN_TMT10_350ugIPG3-10_7of15ul_fr23.mzml	controllerType=0 controllerNumber=1 scan=9009	9009	HCD	1189.48	1	-0.08495516	3	DTDMDGVGDQCDNCPLEHNPDQLDSDSDR	ENSG00000137801(pre=R,post=I);RNASJP_THBS1/ENSG00000137801_+_chr15_39591558_39591623_39592568_39592588_+(pre=-,post=-)	112	14	1.8e-12	2.53e-05	0.004824998	30.807	0	3878.08	5164.64	0	0	0	0	1020.46	3770.19
Mattias_JPGNAW2-11_20150521_QEN_TMT10_350ugIPG3-10_7of15ul_fr01.mzml	controllerType=0 controllerNumber=1 scan=12006	12006	HCD	1184.48	2	-2.5423462	3	DTDMDGVGDQCDNCPLEHNPDQLDSDSDR	ENSG00000137801(pre=R,post=I);RNASJP_THBS1/ENSG00000137801_+_chr15_39591558_39591623_39592568_39592588_+(pre=-,post=-)	104	30	2.32e-12	3.27e-05	0.005221215	43.1701	0	4044.23	1945.03	0	0	965.029	2275.13	1965.49	0
Mattias_JPGNAW2-11_20150521_QEN_TMT10_350ugIPG3-10_7of15ul_fr23.mzml	controllerType=0 controllerNumber=1 scan=10629	10629	HCD	1183.8119	0	-1.8560901	3	DTDMDGVGDQCDNCPLEHNPDQLDSDSDR	ENSG00000137801(pre=R,post=I);RNASJP_THBS1/ENSG00000137801_+_chr15_39591558_39591623_39592568_39592588_+(pre=-,post=-)	60	-2	7.78e-12	0.000109	0.007460266	36.2311	0	1108.2	4118.59	0	0	0	0	1515.57	1239.23
Mattias_JPGNAW2-11_20150521_QEN_TMT10_350ugIPG3-10_7of15ul_fr27.mzml	controllerType=0 controllerNumber=1 scan=16685	16685	HCD	626.69	1	-4.5462885	3	DTGIFLDLMHLK	ENSG00000196419(pre=R,post=K);RNASJP_XRCC6/ENSG00000196419_+_chr22_41636764_41636770_41637608_41637636_+(pre=-,post=-)	95	88	2.02e-14	2.52e-07	0.000810853	55.34	34501.4	46274.9	56624.6	40068	58815.7	56314.4	59374.1	64030.8	70686.2
Mattias_JPGNAW2-11_20150521_QEN_TMT10_350ugIPG3-10_7of15ul_fr03.mzml	controllerType=0 controllerNumber=1 scan=13595	13595	HCD	940.9809	0	5.6431417	2	DVDVSEDSPPPLPER	ENSG00000127947(pre=K,post=T);RNASJP_PTPN12/ENSG00000127947_+_chr7_77627675_77627675_77632348_77632391_+(pre=-,post=-)	265	212	1.56e-15	2e-08	0.000215196	46.8224	8568.11	46279.2	52675.6	18746	61667.6	46144.9	27090.6	71155.2	67655.8
Mattias_JPGNAW2-11_20150521_QEN_TMT10_350ugIPG3-10_7of15ul_fr04.mzml	controllerType=0 controllerNumber=1 scan=13507	13507	HCD	940.9755	0	-0.0648637	2	DVDVSEDSPPPLPER	ENSG00000127947(pre=K,post=T);RNASJP_PTPN12/ENSG00000127947_+_chr7_77627675_77627675_77632348_77632391_+(pre=-,post=-)	204	97	1.67e-11	0.000214	0.009360264	46.1903	6319.55	18821.8	27945.1	9720.49	22068.5	22962.8	13227.1	27313.9	26824.1
Mattias_JPGNAW2-11_20150521_QEN_TMT10_350ugIPG3-10_7of15ul_fr06.mzml	controllerType=0 controllerNumber=1 scan=15431	15431	HCD	754.40326	0	2.5080678	2	DVLTGQEFDVR	ENSG00000115159(pre=K,post=A);RNASJP_GPD2/ENSG00000115159_+_chr2_156549760_156549772_156550602_156550621_+(pre=-,post=-)	171	171	3.32e-15	4.11e-08	0.000307007	51.6411	22771	43627.7	49485.7	37495	57195.6	51214.9	39793.5	62260.9	58014.1
Mattias_JPGNAW2-11_20150521_QEN_TMT10_350ugIPG3-10_7of15ul_fr07.mzml	controllerType=0 controllerNumber=1 scan=15641	15641	HCD	754.4034	0	2.6698787	2	DVLTGQEFDVR	ENSG00000115159(pre=K,post=A);RNASJP_GPD2/ENSG00000115159_+_chr2_156549760_156549772_156550602_156550621_+(pre=-,post=-)	152	148	3.84e-15	4.75e-08	0.00033291	51.3003	39985	53259.1	59274.2	36851.9	49911.3	52727.6	43835	62244.1	67840.2
Mattias_JPGNAW2-11_20150521_QEN_TMT10_350ugIPG3-10_7of15ul_fr54.mzml	controllerType=0 controllerNumber=1 scan=5170	5170	HCD	448.24124	0	-0.5446632	3	DVVGGMNHLR	ENSG00000183735(pre=R,post=E);RNASJP_TBK1/ENSG00000183735_+_chr12_64464457_64464463_64466901_64466923_+(pre=-,post=-)	97	97	1.4e-14	1.71e-07	0.000665557	17.7877	234727	358117	420400	400882	427823	407977	384121	457738	552886
Mattias_JPGNAW2-11_20150521_QEN_TMT10_350ugIPG3-10_7of15ul_fr30.mzml	controllerType=0 controllerNumber=1 scan=7011	7011	HCD	693.34	0	-5.6339283	3	EALHTAGYEMSLNGSPR	ENSG00000173210(pre=R,post=S);RNASJP_ABLIM3/ENSG00000173210_+_chr5_149247887_149247929_149249815_149249822_+(pre=-,post=-)	143	132	3.61e-19	4.7e-12	0	23.5321	38981.3	28575.4	47762.8	38615.2	43863.7	41062.2	37401.1	37377.1	54690.3
Mattias_JPGNAW2-11_20150521_QEN_TMT10_350ugIPG3-10_7of15ul_fr12.mzml	controllerType=0 controllerNumber=1 scan=9577	9577	HCD	693.6734	1	-7.188116	3	EALHTAGYEMSLNGSPR	ENSG00000173210(pre=R,post=S);RNASJP_ABLIM3/ENSG00000173210_+_chr5_149247887_149247929_149249815_149249822_+(pre=-,post=-)	110	85	7.36e-15	9.57e-08	0.000496496	32.4357	37641.8	27122.8	30720.1	40254.4	24024.7	36940.7	33576.3	27636.6	42462.1
Mattias_JPGNAW2-11_20150521_QEN_TMT10_350ugIPG3-10_7of15ul_fr42.mzml	controllerType=0 controllerNumber=1 scan=15796	15796	HCD	577.5611	0	-0.10567739	4	ECLQALEFLHANQVIHR	ENSG00000180370(pre=R,post=D);RNASJP_PAK2/ENSG00000180370_+_chr3_196814566_196814568_196818057_196818104_+(pre=-,post=-)	139	98	1.64e-14	2.13e-07	0.000695255	47.7754	34010	30335.8	44759.1	42444.1	47377.4	43190.7	35776.2	51354.2	51557.9
Mattias_JPGNAW2-11_20150521_QEN_TMT10_350ugIPG3-10_7of15ul_fr43.mzml	controllerType=0 controllerNumber=1 scan=15505	15505	HCD	577.5609	0	-0.42270955	4	ECLQALEFLHANQVIHR	ENSG00000180370(pre=R,post=D);RNASJP_PAK2/ENSG00000180370_+_chr3_196814566_196814568_196818057_196818104_+(pre=-,post=-)	144	98	2e-14	2.6e-07	0.000811531	47.988	13242.2	13423.6	16253.7	14880.8	16168.6	13720.5	14865.7	13638.7	18501.4
Mattias_JPGNAW2-11_20150521_QEN_TMT10_350ugIPG3-10_7of15ul_fr44.mzml	controllerType=0 controllerNumber=1 scan=14762	14762	HCD	577.5617	0	0.95109653	4	ECLQALEFLHANQVIHR	ENSG00000180370(pre=R,post=D);RNASJP_PAK2/ENSG00000180370_+_chr3_196814566_196814568_196818057_196818104_+(pre=-,post=-)	151	100	5.98e-14	7.78e-07	0.001342266	48.4499	4351.57	3776.44	5981.45	5163.8	3522.39	5536.39	4317.34	5657.13	5501.89
Mattias_JPGNAW2-11_20150521_QEN_TMT10_350ugIPG3-10_7of15ul_fr49.mzml	controllerType=0 controllerNumber=1 scan=14857	14857	HCD	577.56024	0	-1.5851609	4	ECLQALEFLHANQVIHR	ENSG00000180370(pre=R,post=D);RNASJP_PAK2/ENSG00000180370_+_chr3_196814566_196814568_196818057_196818104_+(pre=-,post=-)	70	40	3.44e-12	4.48e-05	0.00594605	49.8801	4138.26	1478.95	3474.6	3782.84	4232.95	3040.74	3359.45	3997.55	4144.34
Mattias_JPGNAW2-11_20150521_QEN_TMT10_350ugIPG3-10_7of15ul_fr47.mzml	controllerType=0 controllerNumber=1 scan=14705	14705	HCD	577.56323	0	3.5930314	4	ECLQALEFLHANQVIHR	ENSG00000180370(pre=R,post=D);RNASJP_PAK2/ENSG00000180370_+_chr3_196814566_196814568_196818057_196818104_+(pre=-,post=-)	81	47	8.63e-12	0.000112	0.007796133	49.2153	3075.82	2998.75	3522.98	3525.46	971.75	3543.45	2338	4430.71	3059.06
Mattias_JPGNAW2-11_20150521_QEN_TMT10_350ugIPG3-10_7of15ul_fr12.mzml	controllerType=0 controllerNumber=1 scan=14388	14388	HCD	901.99	0	0.20300171	2	EDLHDMLASLGK	ENSG00000101608(pre=K,post=N);ENSG00000118680(pre=K,post=N);ENSG00000101335(pre=K,post=N);RNASJP_MYL12A/ENSG00000101608_+_chr18_3253398_3253428_3253889_3253893_+(pre=-,post=-)	124	109	1.27e-15	1.58e-08	0.000186311	46.8754	161455	259247	478287	162411	177915	257634	131049	286768	830132
Mattias_JPGNAW2-11_20150521_QEN_TMT10_350ugIPG3-10_7of15ul_fr13.mzml	controllerType=0 controllerNumber=1 scan=14434	14434	HCD	602	1	5.4115233	3	EDLHDMLASLGK	ENSG00000101608(pre=K,post=N);ENSG00000118680(pre=K,post=N);ENSG00000101335(pre=K,post=N);RNASJP_MYL12A/ENSG00000101608_+_chr18_3253398_3253428_3253889_3253893_+(pre=-,post=-)	106	106	1.34e-15	1.68e-08	0.000185095	46.8662	64280.4	114613	237042	69904	113766	144648	76127	153869	381283
Mattias_JPGNAW2-11_20150521_QEN_TMT10_350ugIPG3-10_7of15ul_fr12.mzml	controllerType=0 controllerNumber=1 scan=18435	18435	HCD	596.3317	0	1.8423216	3	EDLHDMLASLGK	ENSG00000101608(pre=K,post=N);ENSG00000118680(pre=K,post=N);ENSG00000101335(pre=K,post=N);RNASJP_MYL12A/ENSG00000101608_+_chr18_3253398_3253428_3253889_3253893_+(pre=-,post=-)	151	149	2.01e-15	2.5e-08	0.000242029	58.5266	264805	597512	1.19048e+06	305837	315210	480042	153822	654984	2.24694e+06
Mattias_JPGNAW2-11_20150521_QEN_TMT10_350ugIPG3-10_7of15ul_fr12.mzml	controllerType=0 controllerNumber=1 scan=14362	14362	HCD	601.663	0	1.2173306	3	EDLHDMLASLGK	ENSG00000101608(pre=K,post=N);ENSG00000118680(pre=K,post=N);ENSG00000101335(pre=K,post=N);RNASJP_MYL12A/ENSG00000101608_+_chr18_3253398_3253428_3253889_3253893_+(pre=-,post=-)	139	135	2.05e-15	2.55e-08	0.000241523	46.8063	897726	1834635	3943891	1.02359e+06	1.18414e+06	1.63749e+06	549740	2103126	6919958
Mattias_JPGNAW2-11_20150521_QEN_TMT10_350ugIPG3-10_7of15ul_fr05.mzml	controllerType=0 controllerNumber=1 scan=7431	7431	HCD	648.81805	0	1.4110714	2	EDPSYDSVR	ENSG00000151702(pre=K,post=R);RNASJP_FLI1/ENSG00000151702_+_chr11_128782020_128782023_128805366_128805388_+(pre=-,post=-)	118	118	7.4e-13	8.94e-06	0.003551664	26.2253	32827.3	133660	128199	73411.7	118519	136712	99448.8	167773	162069
Mattias_JPGNAW2-11_20150521_QEN_TMT10_350ugIPG3-10_7of15ul_fr07.mzml	controllerType=0 controllerNumber=1 scan=18711	18711	HCD	956.0078	0	1.1491895	2	EFENLYIENLELR	ENSG00000047056(pre=R,post=R);RNASJP_WDR37/ENSG00000047056_+_chr10_1077970_1078003_1080011_1080015_+(pre=-,post=-)	233	225	9.65e-17	1.22e-09	2.21e-05	59.923	197408	704720	639583	401212	658987	623175	460509	835773	878767
Mattias_JPGNAW2-11_20150521_QEN_TMT10_350ugIPG3-10_7of15ul_fr28.mzml	controllerType=0 controllerNumber=1 scan=11877	11877	HCD	867.1045	0	-0.9854537	3	EGAAHAFAQYNMDQFTPVK	ENSG00000116489(pre=R,post=I);RNASJP_CAPZA1/ENSG00000116489_+_chr1_112649456_112649469_112653598_112653640_+(pre=-,post=-)	183	183	1.81e-26	2.39e-19	0	39.3898	80467.6	327357	291306	151774	302922	332116	202815	451583	479237
Mattias_JPGNAW2-11_20150521_QEN_TMT10_350ugIPG3-10_7of15ul_fr27.mzml	controllerType=0 controllerNumber=1 scan=13887	13887	HCD	861.7732	0	-0.5666003	3	EGAAHAFAQYNMDQFTPVK	ENSG00000116489(pre=R,post=I);RNASJP_CAPZA1/ENSG00000116489_+_chr1_112649456_112649469_112653598_112653640_+(pre=-,post=-)	193	191	2.93e-26	3.87e-19	0	46.4315	13071.4	28509.6	27205.8	21214.6	30383.4	27613.7	21871.2	39972.3	43911.3
Mattias_JPGNAW2-11_20150521_QEN_TMT10_350ugIPG3-10_7of15ul_fr28.mzml	controllerType=0 controllerNumber=1 scan=13936	13936	HCD	862.11	1	2.1491733	3	EGAAHAFAQYNMDQFTPVK	ENSG00000116489(pre=R,post=I);RNASJP_CAPZA1/ENSG00000116489_+_chr1_112649456_112649469_112653598_112653640_+(pre=-,post=-)	177	175	1.57e-25	2.07e-18	0	46.015	16676.9	68860.1	56551.1	35429.2	61846.8	61159.3	37444.1	99100.2	92695.4
Mattias_JPGNAW2-11_20150521_QEN_TMT10_350ugIPG3-10_7of15ul_fr29.mzml	controllerType=0 controllerNumber=1 scan=11828	11828	HCD	867.1029	0	-2.815582	3	EGAAHAFAQYNMDQFTPVK	ENSG00000116489(pre=R,post=I);RNASJP_CAPZA1/ENSG00000116489_+_chr1_112649456_112649469_112653598_112653640_+(pre=-,post=-)	184	181	4.86e-25	6.42e-18	0	39.1545	11245.7	42372.1	33213.8	21800.8	40019.4	39935	26568.3	55670.1	61704.4
Mattias_JPGNAW2-11_20150521_QEN_TMT10_350ugIPG3-10_7of15ul_fr26.mzml	controllerType=0 controllerNumber=1 scan=11458	11458	HCD	867.1034	0	-2.2524657	3	EGAAHAFAQYNMDQFTPVK	ENSG00000116489(pre=R,post=I);RNASJP_CAPZA1/ENSG00000116489_+_chr1_112649456_112649469_112653598_112653640_+(pre=-,post=-)	160	156	9.35e-25	1.23e-17	0	39.0152	4597.32	13046.2	9604.38	7987.62	10088.3	16194.2	9720.98	17545.9	17514.8
Mattias_JPGNAW2-11_20150521_QEN_TMT10_350ugIPG3-10_7of15ul_fr27.mzml	controllerType=0 controllerNumber=1 scan=12010	12010	HCD	867.1046	0	-0.8446746	3	EGAAHAFAQYNMDQFTPVK	ENSG00000116489(pre=R,post=I);RNASJP_CAPZA1/ENSG00000116489_+_chr1_112649456_112649469_112653598_112653640_+(pre=-,post=-)	188	181	1.18e-24	1.56e-17	0	40.3191	17130	52321.5	55001.5	25568.9	42719.9	48063.3	39142.8	70301.2	81323.7
Mattias_JPGNAW2-11_20150521_QEN_TMT10_350ugIPG3-10_7of15ul_fr30.mzml	controllerType=0 controllerNumber=1 scan=12136	12136	HCD	867.1	0	-6.1942806	3	EGAAHAFAQYNMDQFTPVK	ENSG00000116489(pre=R,post=I);RNASJP_CAPZA1/ENSG00000116489_+_chr1_112649456_112649469_112653598_112653640_+(pre=-,post=-)	151	146	6.01e-24	7.93e-17	0	39.7201	9794.3	19397.8	21801.5	18431.2	21638.4	24197.4	20058.7	27528.3	31567.2
Mattias_JPGNAW2-11_20150521_QEN_TMT10_350ugIPG3-10_7of15ul_fr27.mzml	controllerType=0 controllerNumber=1 scan=11658	11658	HCD	867.1	0	-6.1942806	3	EGAAHAFAQYNMDQFTPVK	ENSG00000116489(pre=R,post=I);RNASJP_CAPZA1/ENSG00000116489_+_chr1_112649456_112649469_112653598_112653640_+(pre=-,post=-)	152	142	8.28e-23	1.09e-15	0	39.1682	3469.06	11740.2	11782.3	6872.23	5742.82	10658.9	5905.69	12940.4	14838
Mattias_JPGNAW2-11_20150521_QEN_TMT10_350ugIPG3-10_7of15ul_fr27.mzml	controllerType=0 controllerNumber=1 scan=11856	11856	HCD	1300.15	0	-3.3800073	2	EGAAHAFAQYNMDQFTPVK	ENSG00000116489(pre=R,post=I);RNASJP_CAPZA1/ENSG00000116489_+_chr1_112649456_112649469_112653598_112653640_+(pre=-,post=-)	185	156	5.49e-20	7.24e-13	0	39.816	9420.09	28147.3	31512.4	14491.8	24400.2	30441.8	20000.2	46748.3	45127.8
Mattias_JPGNAW2-11_20150521_QEN_TMT10_350ugIPG3-10_7of15ul_fr25.mzml	controllerType=0 controllerNumber=1 scan=12297	12297	HCD	867.10455	0	-0.91506416	3	EGAAHAFAQYNMDQFTPVK	ENSG00000116489(pre=R,post=I);RNASJP_CAPZA1/ENSG00000116489_+_chr1_112649456_112649469_112653598_112653640_+(pre=-,post=-)	144	118	4.9e-17	6.47e-10	2.36e-05	42.1472	1429.57	5736.6	7484.63	6388.11	5480.28	5379.98	6993.16	9145.12	8101.84
Mattias_JPGNAW2-11_20150521_QEN_TMT10_350ugIPG3-10_7of15ul_fr27.mzml	controllerType=0 controllerNumber=1 scan=13923	13923	HCD	1292.1544	0	-1.983874	2	EGAAHAFAQYNMDQFTPVK	ENSG00000116489(pre=R,post=I);RNASJP_CAPZA1/ENSG00000116489_+_chr1_112649456_112649469_112653598_112653640_+(pre=-,post=-)	121	92	1.05e-15	1.38e-08	0.000189891	46.5504	4442.6	10264.7	9242.94	4295.46	9430.97	12935.4	5162.59	18172.8	18462.2
Mattias_JPGNAW2-11_20150521_QEN_TMT10_350ugIPG3-10_7of15ul_fr34.mzml	controllerType=0 controllerNumber=1 scan=12133	12133	HCD	867.44	1	0.23544051	3	EGAAHAFAQYNMDQFTPVK	ENSG00000116489(pre=R,post=I);RNASJP_CAPZA1/ENSG00000116489_+_chr1_112649456_112649469_112653598_112653640_+(pre=-,post=-)	115	86	1.34e-15	1.77e-08	0.000185176	41.1022	1620.89	8258.94	4170.11	6761.5	4644.26	4798.44	9959.09	6603.43	8211.28
Mattias_JPGNAW2-11_20150521_QEN_TMT10_350ugIPG3-10_7of15ul_fr28.mzml	controllerType=0 controllerNumber=1 scan=11843	11843	HCD	1300.1533	0	-0.8450018	2	EGAAHAFAQYNMDQFTPVK	ENSG00000116489(pre=R,post=I);RNASJP_CAPZA1/ENSG00000116489_+_chr1_112649456_112649469_112653598_112653640_+(pre=-,post=-)	104	69	3.25e-15	4.29e-08	0.000276906	39.2837	4088.42	6593.88	5382.41	3673.52	5506.69	6071.56	4224.98	8143.63	9882.29
Mattias_JPGNAW2-11_20150521_QEN_TMT10_350ugIPG3-10_7of15ul_fr36.mzml	controllerType=0 controllerNumber=1 scan=11994	11994	HCD	867.77	2	-4.878725	3	EGAAHAFAQYNMDQFTPVK	ENSG00000116489(pre=R,post=I);RNASJP_CAPZA1/ENSG00000116489_+_chr1_112649456_112649469_112653598_112653640_+(pre=-,post=-)	106	80	4.09e-15	5.4e-08	0.00036062	40.6844	9201.76	14836.7	9901.53	14350.3	9270.21	17147.8	10619.8	15320.1	14685.2
Mattias_JPGNAW2-11_20150521_QEN_TMT10_350ugIPG3-10_7of15ul_fr26.mzml	controllerType=0 controllerNumber=1 scan=11773	11773	HCD	867.44	1	0.23544051	3	EGAAHAFAQYNMDQFTPVK	ENSG00000116489(pre=R,post=I);RNASJP_CAPZA1/ENSG00000116489_+_chr1_112649456_112649469_112653598_112653640_+(pre=-,post=-)	92	66	1.79e-14	2.36e-07	0.000754835	40.0561	1552.54	3676.08	5393.7	3207.27	3549.05	3730.4	1875.72	5416.46	5772.25
Mattias_JPGNAW2-11_20150521_QEN_TMT10_350ugIPG3-10_7of15ul_fr33.mzml	controllerType=0 controllerNumber=1 scan=12007	12007	HCD	867.1	0	-6.1942806	3	EGAAHAFAQYNMDQFTPVK	ENSG00000116489(pre=R,post=I);RNASJP_CAPZA1/ENSG00000116489_+_chr1_112649456_112649469_112653598_112653640_+(pre=-,post=-)	106	67	2.43e-14	3.21e-07	0.000922311	40.6061	4769.3	6085.83	7256.09	5840.67	7294.73	7237.73	7738.15	10345.7	8998.39
Mattias_JPGNAW2-11_20150521_QEN_TMT10_350ugIPG3-10_7of15ul_fr29.mzml	controllerType=0 controllerNumber=1 scan=17424	17424	HCD	706.7334	0	-2.41814	3	EGILDLHGVPVPVTWTR	ENSG00000205038(pre=R,post=L);RNASJP_PKHD1L1/ENSG00000205038_+_chr8_109454831_109454852_109456262_109456290_+(pre=-,post=-)	157	155	1.44e-20	1.87e-13	0	56.7469	12348.2	19791.6	15186.4	12702.7	12073.8	12115.4	14496.9	22999.9	18316.3
Mattias_JPGNAW2-11_20150521_QEN_TMT10_350ugIPG3-10_7of15ul_fr30.mzml	controllerType=0 controllerNumber=1 scan=17531	17531	HCD	706.733	0	-3.0226748	3	EGILDLHGVPVPVTWTR	ENSG00000205038(pre=R,post=L);RNASJP_PKHD1L1/ENSG00000205038_+_chr8_109454831_109454852_109456262_109456290_+(pre=-,post=-)	125	114	3.71e-16	4.83e-09	0.000115017	56.8334	17478	17664.2	13966.3	20717	14271.2	17533.2	18265.5	18686.7	17711.1
Mattias_JPGNAW2-11_20150521_QEN_TMT10_350ugIPG3-10_7of15ul_fr51.mzml	controllerType=0 controllerNumber=1 scan=9329	9329	HCD	661.3456	0	0.7383154	3	EHYPNGVCTVYGK	ENSG00000198898(pre=K,post=K);RNASJP_CAPZA2/ENSG00000198898_+_chr7_116904357_116904383_116906263_116906274_+(pre=-,post=-)	90	90	3.48e-19	4.38e-12	0	30.1027	68851.7	52529.2	104951	66582.1	55318.4	64138	74467.1	74474.6	113642
Mattias_JPGNAW2-11_20150521_QEN_TMT10_350ugIPG3-10_7of15ul_fr52.mzml	controllerType=0 controllerNumber=1 scan=9054	9054	HCD	661.3454	0	0.46144712	3	EHYPNGVCTVYGK	ENSG00000198898(pre=K,post=K);RNASJP_CAPZA2/ENSG00000198898_+_chr7_116904357_116904383_116906263_116906274_+(pre=-,post=-)	116	116	3.48e-19	4.38e-12	0	28.9671	33668.3	40900	46414.7	43012	38897.9	45987.7	44454	53501.9	56812.3
Mattias_JPGNAW2-11_20150521_QEN_TMT10_350ugIPG3-10_7of15ul_fr52.mzml	controllerType=0 controllerNumber=1 scan=9397	9397	HCD	661.3453	0	0.27686825	3	EHYPNGVCTVYGK	ENSG00000198898(pre=K,post=K);RNASJP_CAPZA2/ENSG00000198898_+_chr7_116904357_116904383_116906263_116906274_+(pre=-,post=-)	122	122	3.48e-19	4.38e-12	0	29.9845	3.2128e+06	5.66073e+06	5.72177e+06	5077559	4.11077e+06	5.46784e+06	4.1249e+06	8047026	6972564
Mattias_JPGNAW2-11_20150521_QEN_TMT10_350ugIPG3-10_7of15ul_fr55.mzml	controllerType=0 controllerNumber=1 scan=8869	8869	HCD	661.3453	0	0.27686825	3	EHYPNGVCTVYGK	ENSG00000198898(pre=K,post=K);RNASJP_CAPZA2/ENSG00000198898_+_chr7_116904357_116904383_116906263_116906274_+(pre=-,post=-)	115	115	3.48e-19	4.38e-12	0	29.2699	12444.1	16220.2	18694.6	17265.2	14801.2	17255	17306.7	20228.8	23459.7
Mattias_JPGNAW2-11_20150521_QEN_TMT10_350ugIPG3-10_7of15ul_fr53.mzml	controllerType=0 controllerNumber=1 scan=9038	9038	HCD	661.3454	0	0.46144712	3	EHYPNGVCTVYGK	ENSG00000198898(pre=K,post=K);RNASJP_CAPZA2/ENSG00000198898_+_chr7_116904357_116904383_116906263_116906274_+(pre=-,post=-)	128	124	7.93e-18	9.99e-11	0	30.0796	23133.1	26564.7	35478.3	25731	25387.7	29191.2	26277.2	32587.3	39875
Mattias_JPGNAW2-11_20150521_QEN_TMT10_350ugIPG3-10_7of15ul_fr56.mzml	controllerType=0 controllerNumber=1 scan=8699	8699	HCD	661.3455	0	0.64602596	3	EHYPNGVCTVYGK	ENSG00000198898(pre=K,post=K);RNASJP_CAPZA2/ENSG00000198898_+_chr7_116904357_116904383_116906263_116906274_+(pre=-,post=-)	105	102	8.92e-18	1.12e-10	0	29.3041	12226.2	12335.1	18603.7	13686.9	13423.5	14154.4	14691.1	21446.5	21278.7
Mattias_JPGNAW2-11_20150521_QEN_TMT10_350ugIPG3-10_7of15ul_fr51.mzml	controllerType=0 controllerNumber=1 scan=8989	8989	HCD	661.34607	0	1.4766308	3	EHYPNGVCTVYGK	ENSG00000198898(pre=K,post=K);RNASJP_CAPZA2/ENSG00000198898_+_chr7_116904357_116904383_116906263_116906274_+(pre=-,post=-)	130	114	1.99e-17	2.51e-10	0	29.0937	84699	49856.7	86936.5	73659.5	75292.8	61062.9	85679.7	63709.5	96885.7
Mattias_JPGNAW2-11_20150521_QEN_TMT10_350ugIPG3-10_7of15ul_fr52.mzml	controllerType=0 controllerNumber=1 scan=9373	9373	HCD	991.5126	0	-1.4158233	2	EHYPNGVCTVYGK	ENSG00000198898(pre=K,post=K);RNASJP_CAPZA2/ENSG00000198898_+_chr7_116904357_116904383_116906263_116906274_+(pre=-,post=-)	241	182	4.76e-16	6e-09	0.000168316	29.9115	84269.1	141240	146799	113208	104924	136203	128355	177529	175543
Mattias_JPGNAW2-11_20150521_QEN_TMT10_350ugIPG3-10_7of15ul_fr58.mzml	controllerType=0 controllerNumber=1 scan=8948	8948	HCD	661.3462	0	1.6612096	3	EHYPNGVCTVYGK	ENSG00000198898(pre=K,post=K);RNASJP_CAPZA2/ENSG00000198898_+_chr7_116904357_116904383_116906263_116906274_+(pre=-,post=-)	95	84	6.29e-16	7.93e-09	0.00020016	30.3341	10752.6	10235.7	13119.1	10399.7	11546.1	12303.2	9014.39	12522.4	17311.1
Mattias_JPGNAW2-11_20150521_QEN_TMT10_350ugIPG3-10_7of15ul_fr57.mzml	controllerType=0 controllerNumber=1 scan=8780	8780	HCD	661.3453	0	0.27686825	3	EHYPNGVCTVYGK	ENSG00000198898(pre=K,post=K);RNASJP_CAPZA2/ENSG00000198898_+_chr7_116904357_116904383_116906263_116906274_+(pre=-,post=-)	85	77	8.37e-16	1.05e-08	0.000194346	29.7711	5369.97	7742.89	7972.93	10216.9	7105.59	6761.15	8344.04	6803.77	10866.5
Mattias_JPGNAW2-11_20150521_QEN_TMT10_350ugIPG3-10_7of15ul_fr60.mzml	controllerType=0 controllerNumber=1 scan=9078	9078	HCD	661.68	1	0.67784935	3	EHYPNGVCTVYGK	ENSG00000198898(pre=K,post=K);RNASJP_CAPZA2/ENSG00000198898_+_chr7_116904357_116904383_116906263_116906274_+(pre=-,post=-)	81	63	4.16e-14	5.24e-07	0.001078503	31.0076	36242.7	17789.5	32430.7	24223.5	16185.8	22616.1	18807.4	18748.1	40314.7
Mattias_JPGNAW2-11_20150521_QEN_TMT10_350ugIPG3-10_7of15ul_fr51.mzml	controllerType=0 controllerNumber=1 scan=9199	9199	HCD	991.51556	0	1.6004959	2	EHYPNGVCTVYGK	ENSG00000198898(pre=K,post=K);RNASJP_CAPZA2/ENSG00000198898_+_chr7_116904357_116904383_116906263_116906274_+(pre=-,post=-)	237	137	5.03e-13	6.34e-06	0.003044068	29.7186	73319.2	81353.8	134238	73459.3	97666	75461.1	113057	112528	152548
Mattias_JPGNAW2-11_20150521_QEN_TMT10_350ugIPG3-10_7of15ul_fr70.mzml	controllerType=0 controllerNumber=1 scan=9650	9650	HCD	661.35	0	7.383154	3	EHYPNGVCTVYGK	ENSG00000198898(pre=K,post=K);RNASJP_CAPZA2/ENSG00000198898_+_chr7_116904357_116904383_116906263_116906274_+(pre=-,post=-)	81	54	7.53e-13	9.49e-06	0.003592573	31.8686	17858.2	14016	17003.4	16530.9	13458.9	15457.2	15372.7	18143.3	20104.1
Mattias_JPGNAW2-11_20150521_QEN_TMT10_350ugIPG3-10_7of15ul_fr54.mzml	controllerType=0 controllerNumber=1 scan=13318	13318	HCD	580.64026	0	-0.21023394	3	EIGHGSFGAVYFAR	ENSG00000149930(pre=R,post=D);ENSG00000160551(pre=R,post=D);RNASJP_TAOK1/ENSG00000160551_+_chr17_29451645_29451680_29467145_29467150_+(pre=-,post=-)	132	131	6.86e-18	8.72e-11	0	42.4409	21215.6	14992.8	27514.5	16724.6	18497	20558.4	20985.9	20654.8	24934
Mattias_JPGNAW2-11_20150521_QEN_TMT10_350ugIPG3-10_7of15ul_fr30.mzml	controllerType=0 controllerNumber=1 scan=13480	13480	HCD	681.01	2	-6.397395	3	ELFSACAQSVHEYLR	ENSG00000198873(pre=K,post=G);RNASJP_GRK5/ENSG00000198873_+_chr10_119423244_119423266_119424993_119425014_+(pre=-,post=-)	113	100	4.51e-16	5.77e-09	0.000169224	43.9818	17065.8	22826.3	46796.1	22935.1	43907.8	50553.2	33411.6	44772.4	44819.1
Mattias_JPGNAW2-11_20150521_QEN_TMT10_350ugIPG3-10_7of15ul_fr41.mzml	controllerType=0 controllerNumber=1 scan=11323	11323	HCD	700.4105	0	2.178554	2	ELTPQVVSAAR	ENSG00000035403(pre=R,post=I);RNASJP_VCL/ENSG00000035403_+_chr10_74101083_74101097_74103820_74103837_+(pre=-,post=-)	164	158	3.17e-14	3.92e-07	0.000996629	35.1752	183885	208634	210568	228666	184716	213093	218861	257799	264420
Mattias_JPGNAW2-11_20150521_QEN_TMT10_350ugIPG3-10_7of15ul_fr43.mzml	controllerType=0 controllerNumber=1 scan=11230	11230	HCD	700.41	0	1.3942746	2	ELTPQVVSAAR	ENSG00000035403(pre=R,post=I);RNASJP_VCL/ENSG00000035403_+_chr10_74101083_74101097_74103820_74103837_+(pre=-,post=-)	163	159	3.17e-14	3.92e-07	0.000996616	35.1417	112872	123234	149135	134688	119001	139747	133649	148754	148929
Mattias_JPGNAW2-11_20150521_QEN_TMT10_350ugIPG3-10_7of15ul_fr62.mzml	controllerType=0 controllerNumber=1 scan=11777	11777	HCD	700.40985	0	1.2199903	2	ELTPQVVSAAR	ENSG00000035403(pre=R,post=I);RNASJP_VCL/ENSG00000035403_+_chr10_74101083_74101097_74103820_74103837_+(pre=-,post=-)	139	134	3.17e-14	3.92e-07	0.000996604	38.7419	95820.2	74538.3	132119	112286	119363	102161	129280	96996.6	143798
Mattias_JPGNAW2-11_20150521_QEN_TMT10_350ugIPG3-10_7of15ul_fr70.mzml	controllerType=0 controllerNumber=1 scan=11840	11840	HCD	700.40967	0	0.9585638	2	ELTPQVVSAAR	ENSG00000035403(pre=R,post=I);RNASJP_VCL/ENSG00000035403_+_chr10_74101083_74101097_74103820_74103837_+(pre=-,post=-)	140	137	3.17e-14	3.92e-07	0.000996592	39.1005	44788.4	51681.6	56503.3	57619.5	47379.4	58783.8	61920	66961.9	69128.6
Mattias_JPGNAW2-11_20150521_QEN_TMT10_350ugIPG3-10_7of15ul_fr45.mzml	controllerType=0 controllerNumber=1 scan=10848	10848	HCD	700.4089	0	-0.17428432	2	ELTPQVVSAAR	ENSG00000035403(pre=R,post=I);RNASJP_VCL/ENSG00000035403_+_chr10_74101083_74101097_74103820_74103837_+(pre=-,post=-)	156	140	2.15e-13	2.66e-06	0.002446765	35.9351	141238	178209	183992	182612	147604	189910	181441	226345	221941
Mattias_JPGNAW2-11_20150521_QEN_TMT10_350ugIPG3-10_7of15ul_fr47.mzml	controllerType=0 controllerNumber=1 scan=11098	11098	HCD	700.4091	0	0.17428432	2	ELTPQVVSAAR	ENSG00000035403(pre=R,post=I);RNASJP_VCL/ENSG00000035403_+_chr10_74101083_74101097_74103820_74103837_+(pre=-,post=-)	152	135	3.02e-13	3.73e-06	0.002652151	37.1275	176198	240299	254968	236354	212104	269300	241662	286042	308586
Mattias_JPGNAW2-11_20150521_QEN_TMT10_350ugIPG3-10_7of15ul_fr53.mzml	controllerType=0 controllerNumber=1 scan=11526	11526	HCD	700.4091	0	0.17428432	2	ELTPQVVSAAR	ENSG00000035403(pre=R,post=I);RNASJP_VCL/ENSG00000035403_+_chr10_74101083_74101097_74103820_74103837_+(pre=-,post=-)	129	116	1.17e-12	1.45e-05	0.004284845	37.8911	81222.2	96470.2	113980	106697	94110.3	114169	99130.4	124361	137093
Mattias_JPGNAW2-11_20150521_QEN_TMT10_350ugIPG3-10_7of15ul_fr55.mzml	controllerType=0 controllerNumber=1 scan=11245	11245	HCD	700.4079	0	-1.5685589	2	ELTPQVVSAAR	ENSG00000035403(pre=R,post=I);RNASJP_VCL/ENSG00000035403_+_chr10_74101083_74101097_74103820_74103837_+(pre=-,post=-)	131	125	1.69e-12	2.09e-05	0.004786448	37.0154	58076.4	65663.9	68985.3	79110.2	60507.2	67470.5	67243.2	93550.5	93251.7
Mattias_JPGNAW2-11_20150521_QEN_TMT10_350ugIPG3-10_7of15ul_fr48.mzml	controllerType=0 controllerNumber=1 scan=11266	11266	HCD	700.4096	0	0.87142164	2	ELTPQVVSAAR	ENSG00000035403(pre=R,post=I);RNASJP_VCL/ENSG00000035403_+_chr10_74101083_74101097_74103820_74103837_+(pre=-,post=-)	146	136	2.22e-12	2.74e-05	0.005135969	37.7186	99267.4	117528	140542	107737	104643	130404	107052	132584	166819
Mattias_JPGNAW2-11_20150521_QEN_TMT10_350ugIPG3-10_7of15ul_fr67.mzml	controllerType=0 controllerNumber=1 scan=12152	12152	HCD	700.409	0	0	2	ELTPQVVSAAR	ENSG00000035403(pre=R,post=I);RNASJP_VCL/ENSG00000035403_+_chr10_74101083_74101097_74103820_74103837_+(pre=-,post=-)	125	114	3.3e-12	4.08e-05	0.005851262	38.1468	122633	136729	157825	164154	131320	179844	162601	200836	186890
Mattias_JPGNAW2-11_20150521_QEN_TMT10_350ugIPG3-10_7of15ul_fr61.mzml	controllerType=0 controllerNumber=1 scan=11535	11535	HCD	700.40875	0	-0.34856865	2	ELTPQVVSAAR	ENSG00000035403(pre=R,post=I);RNASJP_VCL/ENSG00000035403_+_chr10_74101083_74101097_74103820_74103837_+(pre=-,post=-)	120	107	6.42e-12	7.94e-05	0.007111417	39.0299	39495.5	35424.3	39438	40123.5	33966.4	43063.4	50124.8	43284.6	55880.4
Mattias_JPGNAW2-11_20150521_QEN_TMT10_350ugIPG3-10_7of15ul_fr42.mzml	controllerType=0 controllerNumber=1 scan=11468	11468	HCD	700.40857	0	-0.6099951	2	ELTPQVVSAAR	ENSG00000035403(pre=R,post=I);RNASJP_VCL/ENSG00000035403_+_chr10_74101083_74101097_74103820_74103837_+(pre=-,post=-)	141	127	9.05e-12	0.000112	0.007925325	35.3897	203229	259495	331106	275296	249104	339001	286617	346204	383075
Mattias_JPGNAW2-11_20150521_QEN_TMT10_350ugIPG3-10_7of15ul_fr54.mzml	controllerType=0 controllerNumber=1 scan=11788	11788	HCD	700.40857	0	-0.6099951	2	ELTPQVVSAAR	ENSG00000035403(pre=R,post=I);RNASJP_VCL/ENSG00000035403_+_chr10_74101083_74101097_74103820_74103837_+(pre=-,post=-)	132	116	1.15e-11	0.000142	0.008445056	37.6279	155781	188158	214616	184248	197776	207677	229845	249127	276435
Mattias_JPGNAW2-11_20150521_QEN_TMT10_350ugIPG3-10_7of15ul_fr44.mzml	controllerType=0 controllerNumber=1 scan=10883	10883	HCD	700.4093	0	0.43571082	2	ELTPQVVSAAR	ENSG00000035403(pre=R,post=I);RNASJP_VCL/ENSG00000035403_+_chr10_74101083_74101097_74103820_74103837_+(pre=-,post=-)	113	103	2.02e-11	0.000249	0.009899258	35.6866	101765	75306.6	90596	80814.2	55392.3	75083.3	101269	71138.9	87649.6
Mattias_JPGNAW2-11_20150521_QEN_TMT10_350ugIPG3-10_7of15ul_fr46.mzml	controllerType=0 controllerNumber=1 scan=10969	10969	HCD	700.4092	0	0.2614265	2	ELTPQVVSAAR	ENSG00000035403(pre=R,post=I);RNASJP_VCL/ENSG00000035403_+_chr10_74101083_74101097_74103820_74103837_+(pre=-,post=-)	150	135	2.02e-11	0.00025	0.009911378	36.754	99664.6	130978	157367	156910	124085	147273	147070	186761	185727
Mattias_JPGNAW2-11_20150521_QEN_TMT10_350ugIPG3-10_7of15ul_fr09.mzml	controllerType=0 controllerNumber=1 scan=4911	4911	HCD	625.9498	0	0.48754057	3	ENAEQGEVDMESHR	ENSG00000002586(pre=K,post=N);RNASJP_CD99/ENSG00000002586_+_chrX_2726367_2726373_2738200_2738234_+(pre=-,post=-)	117	111	2.17e-17	2.76e-10	2.58e-05	17.5322	10444	50633.5	43906	40567.7	52194.2	65221.8	48903.8	72964.7	83822
Mattias_JPGNAW2-11_20150521_QEN_TMT10_350ugIPG3-10_7of15ul_fr09.mzml	controllerType=0 controllerNumber=1 scan=6128	6128	HCD	620.619	0	1.7702241	3	ENAEQGEVDMESHR	ENSG00000002586(pre=K,post=N);RNASJP_CD99/ENSG00000002586_+_chrX_2726367_2726373_2738200_2738234_+(pre=-,post=-)	117	114	5.28e-17	6.71e-10	2.34e-05	21.5439	5801.46	17834	15363.4	14284.4	15117.4	20752.8	13618	21876.5	19491.3
Mattias_JPGNAW2-11_20150521_QEN_TMT10_350ugIPG3-10_7of15ul_fr10.mzml	controllerType=0 controllerNumber=1 scan=6055	6055	HCD	620.619	0	1.7702241	3	ENAEQGEVDMESHR	ENSG00000002586(pre=K,post=N);RNASJP_CD99/ENSG00000002586_+_chrX_2726367_2726373_2738200_2738234_+(pre=-,post=-)	98	98	6.11e-17	7.76e-10	2.31e-05	21.1257	3906.55	5692.52	6644.59	5445.78	6754.32	7015.63	7747.58	9227.85	9025.35
Mattias_JPGNAW2-11_20150521_QEN_TMT10_350ugIPG3-10_7of15ul_fr10.mzml	controllerType=0 controllerNumber=1 scan=4904	4904	HCD	625.9499	0	0.5850487	3	ENAEQGEVDMESHR	ENSG00000002586(pre=K,post=N);RNASJP_CD99/ENSG00000002586_+_chrX_2726367_2726373_2738200_2738234_+(pre=-,post=-)	103	101	9.02e-17	1.15e-09	2.22e-05	17.4589	2730.88	11605.9	13801.7	11390.2	15185.9	14273.7	10654.3	19359.3	21597.7
Mattias_JPGNAW2-11_20150521_QEN_TMT10_350ugIPG3-10_7of15ul_fr09.mzml	controllerType=0 controllerNumber=1 scan=5641	5641	HCD	620.6182	0	0.49172893	3	ENAEQGEVDMESHR	ENSG00000002586(pre=K,post=N);RNASJP_CD99/ENSG00000002586_+_chrX_2726367_2726373_2738200_2738234_+(pre=-,post=-)	99	96	1.91e-16	2.43e-09	6.16e-05	19.9534	0	3410.07	3505.3	3594.56	1504.46	4444.87	3007.05	4065.51	5120.03
Mattias_JPGNAW2-11_20150521_QEN_TMT10_350ugIPG3-10_7of15ul_fr08.mzml	controllerType=0 controllerNumber=1 scan=5803	5803	HCD	620.61816	0	0.39338315	3	ENAEQGEVDMESHR	ENSG00000002586(pre=K,post=N);RNASJP_CD99/ENSG00000002586_+_chrX_2726367_2726373_2738200_2738234_+(pre=-,post=-)	118	106	3.53e-15	4.48e-08	0.00030518	20.5853	0	2919.16	1429.71	1165.35	0	0	0	2797.46	1348.84
Mattias_JPGNAW2-11_20150521_QEN_TMT10_350ugIPG3-10_7of15ul_fr11.mzml	controllerType=0 controllerNumber=1 scan=4905	4905	HCD	625.95	0	0.7800649	3	ENAEQGEVDMESHR	ENSG00000002586(pre=K,post=N);RNASJP_CD99/ENSG00000002586_+_chrX_2726367_2726373_2738200_2738234_+(pre=-,post=-)	101	88	7.61e-15	9.67e-08	0.000494756	17.4137	0	12624.3	11308.3	4666.86	8749.01	17270.9	9068.83	17637.2	17694
Mattias_JPGNAW2-11_20150521_QEN_TMT10_350ugIPG3-10_7of15ul_fr23.mzml	controllerType=0 controllerNumber=1 scan=4523	4523	HCD	625.9478	0	-2.7302272	3	ENAEQGEVDMESHR	ENSG00000002586(pre=K,post=N);RNASJP_CD99/ENSG00000002586_+_chrX_2726367_2726373_2738200_2738234_+(pre=-,post=-)	89	77	2.62e-13	3.33e-06	0.002562273	15.8991	7419.73	8713.19	15711.7	3606.12	4069.93	5139.72	4135.83	6620.58	12963.6
Mattias_JPGNAW2-11_20150521_QEN_TMT10_350ugIPG3-10_7of15ul_fr25.mzml	controllerType=0 controllerNumber=1 scan=4362	4362	HCD	625.9465	0	-4.875406	3	ENAEQGEVDMESHR	ENSG00000002586(pre=K,post=N);RNASJP_CD99/ENSG00000002586_+_chrX_2726367_2726373_2738200_2738234_+(pre=-,post=-)	93	75	7.95e-13	1.01e-05	0.003766255	15.6281	7005.47	9672.97	12635.1	6047.06	4111.94	5516.05	5552.53	9816.26	10843.1
Mattias_JPGNAW2-11_20150521_QEN_TMT10_350ugIPG3-10_7of15ul_fr24.mzml	controllerType=0 controllerNumber=1 scan=4477	4477	HCD	625.94714	0	-3.8028164	3	ENAEQGEVDMESHR	ENSG00000002586(pre=K,post=N);RNASJP_CD99/ENSG00000002586_+_chrX_2726367_2726373_2738200_2738234_+(pre=-,post=-)	86	61	3.18e-12	4.05e-05	0.005740975	15.702	11313.1	12266.4	19861	10023.2	7447.45	8795.19	8691.46	12945.4	16290.8
Mattias_JPGNAW2-11_20150521_QEN_TMT10_350ugIPG3-10_7of15ul_fr08.mzml	controllerType=0 controllerNumber=1 scan=15798	15798	HCD	987.5	0	1.854236	2	ESCGSSVLTDFEGK	ENSG00000147394(pre=R,post=D);ENSG00000267825(pre=R,post=D);RNASJP_ZNF185/ENSG00000147394_+_chrX_152945448_152945464_152959699_152959723_+(pre=-,post=-)	236	231	1.46e-18	1.86e-11	0	51.8391	105193	419163	468675	187190	401092	422862	279828	597575	583702
Mattias_JPGNAW2-11_20150521_QEN_TMT10_350ugIPG3-10_7of15ul_fr29.mzml	controllerType=0 controllerNumber=1 scan=10243	10243	HCD	548.6504	0	-0.22249193	3	ETADITHALSK	ENSG00000115839(pre=K,post=L);RNASJP_RAB3GAP1/ENSG00000115839_+_chr2_135130087_135130087_135130552_135130583_+(pre=-,post=-)	128	127	1.36e-14	1.69e-07	0.000667334	34.1623	55504.1	68439.7	69197.5	70277.6	91758.4	69866	67724.9	120642	96741
Mattias_JPGNAW2-11_20150521_QEN_TMT10_350ugIPG3-10_7of15ul_fr04.mzml	controllerType=0 controllerNumber=1 scan=7873	7873	HCD	1092.042	0	2.3474212	2	ETVETAQDDETSSQGK	ENSG00000147251(pre=K,post=A);RNASJP_DOCK11/ENSG00000147251_+_chrX_118566161_118566182_118566574_118566599_+(pre=-,post=-)	194	137	1.12e-15	1.45e-08	0.000188459	27.665	5902.54	16691.7	18110.8	7165.72	12431.2	17209.3	13275.5	18312.5	17872.1
Mattias_JPGNAW2-11_20150521_QEN_TMT10_350ugIPG3-10_7of15ul_fr35.mzml	controllerType=0 controllerNumber=1 scan=10843	10843	HCD	520.9643	0	-0.117158026	3	EVNLDFHTK	ENSG00000150681(pre=K,post=E);RNASJP_RGS18/ENSG00000150681_+_chr1_192181456_192181458_192184297_192184320_+(pre=-,post=-)	74	74	3.38e-13	4.08e-06	0.002731623	37.0167	6875.93	6713.25	6195.89	7463.03	6142.73	6353.31	8004.64	6472.19	8470.56
Mattias_JPGNAW2-11_20150521_QEN_TMT10_350ugIPG3-10_7of15ul_fr30.mzml	controllerType=0 controllerNumber=1 scan=10867	10867	HCD	520.96	0	-8.31822	3	EVNLDFHTK	ENSG00000150681(pre=K,post=E);RNASJP_RGS18/ENSG00000150681_+_chr1_192181456_192181458_192184297_192184320_+(pre=-,post=-)	141	141	3.4e-13	4.1e-06	0.002729879	35.6483	1.09898e+06	640502	1410691	984921	923197	696951	924540	918235	896088
Mattias_JPGNAW2-11_20150521_QEN_TMT10_350ugIPG3-10_7of15ul_fr29.mzml	controllerType=0 controllerNumber=1 scan=10672	10672	HCD	520.96	0	-8.31822	3	EVNLDFHTK	ENSG00000150681(pre=K,post=E);RNASJP_RGS18/ENSG00000150681_+_chr1_192181456_192181458_192184297_192184320_+(pre=-,post=-)	113	109	4.04e-13	4.88e-06	0.002869759	35.5253	60055.7	35838.4	65994.5	51048.9	52226.9	42051	53035.3	47367	47571.5
Mattias_JPGNAW2-11_20150521_QEN_TMT10_350ugIPG3-10_7of15ul_fr30.mzml	controllerType=0 controllerNumber=1 scan=10883	10883	HCD	780.94183	0	-1.4068029	2	EVNLDFHTK	ENSG00000150681(pre=K,post=E);RNASJP_RGS18/ENSG00000150681_+_chr1_192181456_192181458_192184297_192184320_+(pre=-,post=-)	184	173	4.16e-13	5.03e-06	0.002910843	35.6979	127800	78788.3	141083	97492.1	109230	89950.3	107190	116957	108968
Mattias_JPGNAW2-11_20150521_QEN_TMT10_350ugIPG3-10_7of15ul_fr53.mzml	controllerType=0 controllerNumber=1 scan=12386	12386	HCD	620.66144	0	1.180068	3	EYPAGHPFLLMSPR	ENSG00000133317(pre=R,post=L);RNASJP_LGALS12/ENSG00000133317_+_chr11_63510484_63510501_63511079_63511102_+(pre=-,post=-)	94	91	2.71e-16	3.44e-09	5.94e-05	40.6699	16676.6	13124.1	18879.6	27802.3	14716.2	22713.6	17850.6	18686.8	18953.3
Mattias_JPGNAW2-11_20150521_QEN_TMT10_350ugIPG3-10_7of15ul_fr52.mzml	controllerType=0 controllerNumber=1 scan=12763	12763	HCD	620.6609	0	0.295017	3	EYPAGHPFLLMSPR	ENSG00000133317(pre=R,post=L);RNASJP_LGALS12/ENSG00000133317_+_chr11_63510484_63510501_63511079_63511102_+(pre=-,post=-)	101	94	1.86e-15	2.37e-08	0.000227664	39.9581	66669.4	57572.5	85290.3	84736.3	52380.4	63906	73295.7	53560.9	94183.7
Mattias_JPGNAW2-11_20150521_QEN_TMT10_350ugIPG3-10_7of15ul_fr14.mzml	controllerType=0 controllerNumber=1 scan=13847	13847	HCD	878.47046	0	-0.9032248	2	FEECISQSAVK	ENSG00000116688(pre=R,post=T);RNASJP_MFN2/ENSG00000116688_+_chr1_12001831_12001836_12001982_12002008_+(pre=-,post=-)	249	243	5.34e-15	6.61e-08	0.000395008	45.2747	68669.4	137831	144980	139445	185997	176958	143998	188616	207055
Mattias_JPGNAW2-11_20150521_QEN_TMT10_350ugIPG3-10_7of15ul_fr08.mzml	controllerType=0 controllerNumber=1 scan=14616	14616	HCD	895.9615	0	1.9074342	2	FEPQINAEESEIR	ENSG00000198814(pre=R,post=Y);RNASJP_GK/ENSG00000198814_+_chrX_30720971_30720995_30724101_30724114_+(pre=-,post=-)	222	221	1.58e-16	1.99e-09	4.19e-05	48.4701	264442	509822	503178	438062	649135	545214	489624	713984	663644
Mattias_JPGNAW2-11_20150521_QEN_TMT10_350ugIPG3-10_7of15ul_fr06.mzml	controllerType=0 controllerNumber=1 scan=14339	14339	HCD	784.8746	0	-0.77764153	2	FFEEPEDPSSR	ENSG00000175470(pre=K,post=S);ENSG00000269277(pre=K,post=S);RNASJP_PPP2R2D/ENSG00000175470_+_chr10_131945459_131945459_131947530_131947561_+(pre=-,post=-)	154	154	4.12e-15	5.1e-08	0.000360263	48.391	182398	295613	357141	301376	369219	392328	256773	377711	426696
Mattias_JPGNAW2-11_20150521_QEN_TMT10_350ugIPG3-10_7of15ul_fr40.mzml	controllerType=0 controllerNumber=1 scan=19682	19682	HCD	1047.561	0	-0.93222404	2	FFQLQMCEYLLK	ENSG00000151693(pre=R,post=V);RNASJP_ASAP2/ENSG00000151693_+_chr2_9323227_9323250_9327826_9327837_+(pre=-,post=-)	158	91	1.33e-11	0.000166	0.00874878	58.7687	150888	270716	249022	175277	182556	295417	270626	254223	436194
Mattias_JPGNAW2-11_20150521_QEN_TMT10_350ugIPG3-10_7of15ul_fr54.mzml	controllerType=0 controllerNumber=1 scan=4781	4781	HCD	464	0	4.0777965	4	FNGGHSPTHSPEK	ENSG00000198087(pre=R,post=I);RNASJP_CD2AP/ENSG00000198087_+_chr6_47606260_47606277_47607927_47607947_+(pre=-,post=-)	136	136	2.59e-18	3.26e-11	0	16.7308	461274	432725	640065	372154	427253	415749	371759	392119	593213
Mattias_JPGNAW2-11_20150521_QEN_TMT10_350ugIPG3-10_7of15ul_fr08.mzml	controllerType=0 controllerNumber=1 scan=15886	15886	HCD	1048.2	0	0.23291422	3	FNIDGNNERPSPPPNVDYPLDGEK	ENSG00000131966(pre=K,post=I);RNASJP_ACTR10/ENSG00000131966_+_chr14_58223678_58223701_58223783_58223830_+(pre=-,post=-)	271	234	1.34e-26	1.83e-19	0	52.1059	329525	640372	685910	517826	662186	711157	607551	818926	872755
Mattias_JPGNAW2-11_20150521_QEN_TMT10_350ugIPG3-10_7of15ul_fr05.mzml	controllerType=0 controllerNumber=1 scan=16324	16324	HCD	1048.86	2	-8.228298	3	FNIDGNNERPSPPPNVDYPLDGEK	ENSG00000131966(pre=K,post=I);RNASJP_ACTR10/ENSG00000131966_+_chr14_58223678_58223701_58223783_58223830_+(pre=-,post=-)	244	126	4.4e-15	6e-08	0.000357899	54.6277	115342	229621	238019	161755	241851	256420	203276	302071	304816
Mattias_JPGNAW2-11_20150521_QEN_TMT10_350ugIPG3-10_7of15ul_fr08.mzml	controllerType=0 controllerNumber=1 scan=18528	18528	HCD	1142.0942	0	-0.32064852	2	GAQAAIVVYDITNEESFAR	ENSG00000144566(pre=R,post=A);RNASJP_RAB5A/ENSG00000144566_+_chr3_19975711_19975752_19976047_19976061_+(pre=-,post=-)	393	298	8.93e-18	1.18e-10	0	59.6287	460687	661144	729046	712666	813223	782840	755575	898500	955314
Mattias_JPGNAW2-11_20150521_QEN_TMT10_350ugIPG3-10_7of15ul_fr09.mzml	controllerType=0 controllerNumber=1 scan=18781	18781	HCD	1142.0951	0	0.42753136	2	GAQAAIVVYDITNEESFAR	ENSG00000144566(pre=R,post=A);RNASJP_RAB5A/ENSG00000144566_+_chr3_19975711_19975752_19976047_19976061_+(pre=-,post=-)	374	281	1.64e-17	2.17e-10	0	59.6152	351374	376694	475342	461258	480987	485475	485997	522428	554607
Mattias_JPGNAW2-11_20150521_QEN_TMT10_350ugIPG3-10_7of15ul_fr42.mzml	controllerType=0 controllerNumber=1 scan=6885	6885	HCD	847.9203	0	0.2159466	2	GCVVTSVESNSNGR	ENSG00000115956(pre=R,post=K);RNASJP_PLEK/ENSG00000115956_+_chr2_68394140_68394176_68395680_68395684_+(pre=-,post=-)	234	234	3.76e-19	4.78e-12	0	22.6378	150295	193875	220152	219124	212401	196265	222672	249679	249280
Mattias_JPGNAW2-11_20150521_QEN_TMT10_350ugIPG3-10_7of15ul_fr40.mzml	controllerType=0 controllerNumber=1 scan=6970	6970	HCD	847.9203	0	0.2159466	2	GCVVTSVESNSNGR	ENSG00000115956(pre=R,post=K);RNASJP_PLEK/ENSG00000115956_+_chr2_68394140_68394176_68395680_68395684_+(pre=-,post=-)	207	203	7.63e-19	9.7e-12	0	22.8154	59276.7	70973.6	79465.4	81541.9	77978.2	82126.3	91733.3	91899.4	97225.6
Mattias_JPGNAW2-11_20150521_QEN_TMT10_350ugIPG3-10_7of15ul_fr46.mzml	controllerType=0 controllerNumber=1 scan=7078	7078	HCD	847.92	0	-0.14396441	2	GCVVTSVESNSNGR	ENSG00000115956(pre=R,post=K);RNASJP_PLEK/ENSG00000115956_+_chr2_68394140_68394176_68395680_68395684_+(pre=-,post=-)	189	182	4.58e-18	5.81e-11	0	24.0888	16900.4	17960.4	17662	20809.8	19714.1	17758.8	19350	20432.2	24413.9
Mattias_JPGNAW2-11_20150521_QEN_TMT10_350ugIPG3-10_7of15ul_fr41.mzml	controllerType=0 controllerNumber=1 scan=7038	7038	HCD	847.9199	0	-0.2159466	2	GCVVTSVESNSNGR	ENSG00000115956(pre=R,post=K);RNASJP_PLEK/ENSG00000115956_+_chr2_68394140_68394176_68395680_68395684_+(pre=-,post=-)	219	214	2.69e-17	3.42e-10	2.52e-05	23.03	1498342	1.90657e+06	1.91949e+06	2.03092e+06	1899923	2.08254e+06	2.03665e+06	2.65591e+06	2.43662e+06
Mattias_JPGNAW2-11_20150521_QEN_TMT10_350ugIPG3-10_7of15ul_fr54.mzml	controllerType=0 controllerNumber=1 scan=7664	7664	HCD	848.42	1	-2.1222346	2	GCVVTSVESNSNGR	ENSG00000115956(pre=R,post=K);RNASJP_PLEK/ENSG00000115956_+_chr2_68394140_68394176_68395680_68395684_+(pre=-,post=-)	171	168	4.57e-17	5.81e-10	2.38e-05	25.1485	15014.1	14587.7	20178.4	22518.3	18932.5	20485.3	19820.3	18029.7	23968.8
Mattias_JPGNAW2-11_20150521_QEN_TMT10_350ugIPG3-10_7of15ul_fr45.mzml	controllerType=0 controllerNumber=1 scan=7093	7093	HCD	847.92114	0	1.2236974	2	GCVVTSVESNSNGR	ENSG00000115956(pre=R,post=K);RNASJP_PLEK/ENSG00000115956_+_chr2_68394140_68394176_68395680_68395684_+(pre=-,post=-)	194	189	5.11e-17	6.5e-10	2.35e-05	23.7448	21192	24723.3	30472	32589.2	23900.1	30072.1	33135.5	32172.4	34500.1
Mattias_JPGNAW2-11_20150521_QEN_TMT10_350ugIPG3-10_7of15ul_fr52.mzml	controllerType=0 controllerNumber=1 scan=7784	7784	HCD	847.9197	0	-0.50387543	2	GCVVTSVESNSNGR	ENSG00000115956(pre=R,post=K);RNASJP_PLEK/ENSG00000115956_+_chr2_68394140_68394176_68395680_68395684_+(pre=-,post=-)	189	171	8.42e-17	1.07e-09	2.24e-05	25.248	21814	19400.5	28374.5	24135	27695.9	29694.6	26497.7	33698.5	31286.6
Mattias_JPGNAW2-11_20150521_QEN_TMT10_350ugIPG3-10_7of15ul_fr53.mzml	controllerType=0 controllerNumber=1 scan=7454	7454	HCD	847.92065	0	0.64783984	2	GCVVTSVESNSNGR	ENSG00000115956(pre=R,post=K);RNASJP_PLEK/ENSG00000115956_+_chr2_68394140_68394176_68395680_68395684_+(pre=-,post=-)	178	166	1.51e-16	1.92e-09	4.21e-05	25.1654	17364.1	20266.1	18126.6	24599.9	22032.5	23487.2	24411.8	31380.9	29816.1
Mattias_JPGNAW2-11_20150521_QEN_TMT10_350ugIPG3-10_7of15ul_fr40.mzml	controllerType=0 controllerNumber=1 scan=7524	7524	HCD	847.91693	0	-3.7430744	2	GCVVTSVESNSNGR	ENSG00000115956(pre=R,post=K);RNASJP_PLEK/ENSG00000115956_+_chr2_68394140_68394176_68395680_68395684_+(pre=-,post=-)	194	174	2.14e-16	2.72e-09	6.09e-05	24.3822	7767.7	9980.35	9896.84	73916.3	17274.2	44365.3	25029.6	38412.6	26932.7
Mattias_JPGNAW2-11_20150521_QEN_TMT10_350ugIPG3-10_7of15ul_fr43.mzml	controllerType=0 controllerNumber=1 scan=7085	7085	HCD	847.9197	0	-0.50387543	2	GCVVTSVESNSNGR	ENSG00000115956(pre=R,post=K);RNASJP_PLEK/ENSG00000115956_+_chr2_68394140_68394176_68395680_68395684_+(pre=-,post=-)	197	180	2.68e-16	3.41e-09	5.95e-05	23.1234	123200	101013	141379	153363	112476	136076	140256	149149	174984
Mattias_JPGNAW2-11_20150521_QEN_TMT10_350ugIPG3-10_7of15ul_fr49.mzml	controllerType=0 controllerNumber=1 scan=7511	7511	HCD	847.92126	0	1.3676618	2	GCVVTSVESNSNGR	ENSG00000115956(pre=R,post=K);RNASJP_PLEK/ENSG00000115956_+_chr2_68394140_68394176_68395680_68395684_+(pre=-,post=-)	210	194	3.39e-16	4.3e-09	0.000116086	25.4964	17150.5	28605.7	26657.3	27109.3	30836.8	35225.6	36802.9	40624.8	39165
Mattias_JPGNAW2-11_20150521_QEN_TMT10_350ugIPG3-10_7of15ul_fr47.mzml	controllerType=0 controllerNumber=1 scan=7308	7308	HCD	847.92163	0	1.7995551	2	GCVVTSVESNSNGR	ENSG00000115956(pre=R,post=K);RNASJP_PLEK/ENSG00000115956_+_chr2_68394140_68394176_68395680_68395684_+(pre=-,post=-)	135	126	6.03e-16	7.66e-09	0.000201056	24.693	17134.7	15367.1	15185.1	16622.6	15687	16467.9	15823.6	21542.2	18263.9
Mattias_JPGNAW2-11_20150521_QEN_TMT10_350ugIPG3-10_7of15ul_fr10.mzml	controllerType=0 controllerNumber=1 scan=8852	8852	HCD	848.4135	1	-9.752348	2	GCVVTSVESNSNGR	ENSG00000115956(pre=R,post=K);RNASJP_PLEK/ENSG00000115956_+_chr2_68394140_68394176_68395680_68395684_+(pre=-,post=-)	199	165	3.19e-15	4.06e-08	0.000277367	29.993	59634.3	69834.3	84376	94105.7	85786.5	101485	82023.1	110026	95868.1
Mattias_JPGNAW2-11_20150521_QEN_TMT10_350ugIPG3-10_7of15ul_fr13.mzml	controllerType=0 controllerNumber=1 scan=8819	8819	HCD	848.92	2	-4.1005044	2	GCVVTSVESNSNGR	ENSG00000115956(pre=R,post=K);RNASJP_PLEK/ENSG00000115956_+_chr2_68394140_68394176_68395680_68395684_+(pre=-,post=-)	186	146	3.66e-14	4.65e-07	0.001031215	29.9601	14170.3	20671.3	23737.1	31225.1	28534.4	31569.4	32025.2	34115.6	28326
Mattias_JPGNAW2-11_20150521_QEN_TMT10_350ugIPG3-10_7of15ul_fr48.mzml	controllerType=0 controllerNumber=1 scan=7420	7420	HCD	847.923	0	3.3831635	2	GCVVTSVESNSNGR	ENSG00000115956(pre=R,post=K);RNASJP_PLEK/ENSG00000115956_+_chr2_68394140_68394176_68395680_68395684_+(pre=-,post=-)	123	89	5.82e-13	7.4e-06	0.003240732	25.0039	8595.49	9281.29	11762.6	10638.3	12333.1	8764.73	9991.02	10744	10138.9
Mattias_JPGNAW2-11_20150521_QEN_TMT10_350ugIPG3-10_7of15ul_fr66.mzml	controllerType=0 controllerNumber=1 scan=19027	19027	HCD	900.5107	0	2.4400277	2	GFPTIYFSPANK	ENSG00000167004(pre=R,post=K);RNASJP_PDIA3/ENSG00000167004_+_chr15_43770328_43770329_43770523_43770556_+(pre=-,post=-)	216	192	1.82e-15	2.27e-08	0.000228214	56.7793	1.02003e+06	387680	1.96562e+06	551856	1.87656e+06	611979	998743	794442	1.87764e+06
Mattias_JPGNAW2-11_20150521_QEN_TMT10_350ugIPG3-10_7of15ul_fr69.mzml	controllerType=0 controllerNumber=1 scan=17656	17656	HCD	900.51013	0	1.8300208	2	GFPTIYFSPANK	ENSG00000167004(pre=R,post=K);RNASJP_PDIA3/ENSG00000167004_+_chr15_43770328_43770329_43770523_43770556_+(pre=-,post=-)	164	146	2.79e-15	3.49e-08	0.00028082	57.1611	31808.1	26587.2	56925.1	35296.7	57422.3	36471.1	31057.5	49199.3	53568.9
Mattias_JPGNAW2-11_20150521_QEN_TMT10_350ugIPG3-10_7of15ul_fr68.mzml	controllerType=0 controllerNumber=1 scan=17592	17592	HCD	900.5094	0	1.0166782	2	GFPTIYFSPANK	ENSG00000167004(pre=R,post=K);RNASJP_PDIA3/ENSG00000167004_+_chr15_43770328_43770329_43770523_43770556_+(pre=-,post=-)	117	93	5.79e-14	7.23e-07	0.001334633	57.1829	10798.5	11736.7	17434.6	15111.1	16907.5	15193.7	12054.7	18023.6	18493.6
Mattias_JPGNAW2-11_20150521_QEN_TMT10_350ugIPG3-10_7of15ul_fr70.mzml	controllerType=0 controllerNumber=1 scan=17213	17213	HCD	900.51245	0	4.4056053	2	GFPTIYFSPANK	ENSG00000167004(pre=R,post=K);RNASJP_PDIA3/ENSG00000167004_+_chr15_43770328_43770329_43770523_43770556_+(pre=-,post=-)	100	73	1.21e-13	1.51e-06	0.001989705	57.1046	9424.75	4784.25	13814.4	9635.14	12877.8	11949.1	9932.81	13540.8	14864.6
Mattias_JPGNAW2-11_20150521_QEN_TMT10_350ugIPG3-10_7of15ul_fr41.mzml	controllerType=0 controllerNumber=1 scan=5972	5972	HCD	732.9	0	3.1646106	2	GGGGCLTQEK	ENSG00000153574(pre=K,post=I);RNASJP_RPIA/ENSG00000153574_+_chr2_88734609_88734616_88735669_88735690_+(pre=-,post=-)	194	175	7.37e-14	9.01e-07	0.001565957	20.0037	173240	177260	316297	168850	262560	221839	188323	159846	229869
Mattias_JPGNAW2-11_20150521_QEN_TMT10_350ugIPG3-10_7of15ul_fr42.mzml	controllerType=0 controllerNumber=1 scan=5875	5875	HCD	732.9	0	3.1646106	2	GGGGCLTQEK	ENSG00000153574(pre=K,post=I);RNASJP_RPIA/ENSG00000153574_+_chr2_88734609_88734616_88735669_88735690_+(pre=-,post=-)	171	154	7.71e-14	9.43e-07	0.001557474	19.8531	280875	293754	506558	279533	422035	337496	319585	265863	360088
Mattias_JPGNAW2-11_20150521_QEN_TMT10_350ugIPG3-10_7of15ul_fr43.mzml	controllerType=0 controllerNumber=1 scan=5998	5998	HCD	732.9	0	3.1646106	2	GGGGCLTQEK	ENSG00000153574(pre=K,post=I);RNASJP_RPIA/ENSG00000153574_+_chr2_88734609_88734616_88735669_88735690_+(pre=-,post=-)	161	147	7.76e-14	9.49e-07	0.001556631	20.0166	119686	132038	219916	113081	176248	142654	141841	126827	169637
Mattias_JPGNAW2-11_20150521_QEN_TMT10_350ugIPG3-10_7of15ul_fr51.mzml	controllerType=0 controllerNumber=1 scan=11777	11777	HCD	674.68115	0	1.0855834	3	GHINSWECTFNAK	ENSG00000205038(pre=K,post=S);RNASJP_PKHD1L1/ENSG00000205038_+_chr8_109382539_109382571_109384070_109384075_+(pre=-,post=-)	96	92	2.23e-18	2.81e-11	0	37.513	52098.9	72122.9	69657.7	54981.7	71060.4	52069.4	50482.4	83489.8	77488.3
Mattias_JPGNAW2-11_20150521_QEN_TMT10_350ugIPG3-10_7of15ul_fr15.mzml	controllerType=0 controllerNumber=1 scan=19255	19255	HCD	1133.1123	0	-0.1077301	2	GILSGTSDLLLTFDEAEVR	ENSG00000035403(pre=R,post=K);RNASJP_VCL/ENSG00000035403_+_chr10_74070770_74070820_74070975_74070980_+(pre=-,post=-)	308	289	8.22e-21	1.08e-13	0	61.0916	46213.4	86055.8	77590.2	61694.5	92078.8	85430.8	75690.4	99920	116661
Mattias_JPGNAW2-11_20150521_QEN_TMT10_350ugIPG3-10_7of15ul_fr23.mzml	controllerType=0 controllerNumber=1 scan=17938	17938	HCD	1133.1095	0	-2.5855224	2	GILSGTSDLLLTFDEAEVR	ENSG00000035403(pre=R,post=K);RNASJP_VCL/ENSG00000035403_+_chr10_74070770_74070820_74070975_74070980_+(pre=-,post=-)	351	319	8.52e-21	1.12e-13	0	60.7122	30801.2	92572.7	97207.6	67495.9	104996	97547.5	74139.9	133453	125005
Mattias_JPGNAW2-11_20150521_QEN_TMT10_350ugIPG3-10_7of15ul_fr20.mzml	controllerType=0 controllerNumber=1 scan=18347	18347	HCD	1133.1123	0	-0.1077301	2	GILSGTSDLLLTFDEAEVR	ENSG00000035403(pre=R,post=K);RNASJP_VCL/ENSG00000035403_+_chr10_74070770_74070820_74070975_74070980_+(pre=-,post=-)	339	308	8.88e-21	1.17e-13	0	60.8944	28586.9	70809.6	71482.7	57587.2	80696.9	82617.6	60216.6	100469	106754
Mattias_JPGNAW2-11_20150521_QEN_TMT10_350ugIPG3-10_7of15ul_fr04.mzml	controllerType=0 controllerNumber=1 scan=18441	18441	HCD	1133.1127	0	0.2154602	2	GILSGTSDLLLTFDEAEVR	ENSG00000035403(pre=R,post=K);RNASJP_VCL/ENSG00000035403_+_chr10_74070770_74070820_74070975_74070980_+(pre=-,post=-)	211	197	1.49e-20	1.97e-13	0	61.2426	49088	113052	62839	73215.2	75310.4	113441	81848.1	147311	114027
Mattias_JPGNAW2-11_20150521_QEN_TMT10_350ugIPG3-10_7of15ul_fr21.mzml	controllerType=0 controllerNumber=1 scan=18210	18210	HCD	1133.1115	0	-0.8618408	2	GILSGTSDLLLTFDEAEVR	ENSG00000035403(pre=R,post=K);RNASJP_VCL/ENSG00000035403_+_chr10_74070770_74070820_74070975_74070980_+(pre=-,post=-)	358	311	1.87e-20	2.47e-13	0	60.8359	41323.4	109248	106418	81527.5	121042	125196	93950.8	157369	153850
Mattias_JPGNAW2-11_20150521_QEN_TMT10_350ugIPG3-10_7of15ul_fr25.mzml	controllerType=0 controllerNumber=1 scan=17879	17879	HCD	1133.1111	0	-1.185031	2	GILSGTSDLLLTFDEAEVR	ENSG00000035403(pre=R,post=K);RNASJP_VCL/ENSG00000035403_+_chr10_74070770_74070820_74070975_74070980_+(pre=-,post=-)	338	303	2.68e-20	3.54e-13	0	60.6525	19257.1	49867.7	44767.8	41785.2	59217.3	55712.2	46508.7	71446.3	77629.6
Mattias_JPGNAW2-11_20150521_QEN_TMT10_350ugIPG3-10_7of15ul_fr19.mzml	controllerType=0 controllerNumber=1 scan=18655	18655	HCD	1133.1134	0	0.8618408	2	GILSGTSDLLLTFDEAEVR	ENSG00000035403(pre=R,post=K);RNASJP_VCL/ENSG00000035403_+_chr10_74070770_74070820_74070975_74070980_+(pre=-,post=-)	362	314	2.72e-20	3.59e-13	0	60.9455	31013.9	73355.3	65967.6	51234.1	81127	75169.6	56514.6	96007.7	85872.7
Mattias_JPGNAW2-11_20150521_QEN_TMT10_350ugIPG3-10_7of15ul_fr22.mzml	controllerType=0 controllerNumber=1 scan=18179	18179	HCD	1133.61	1	-3.6349626	2	GILSGTSDLLLTFDEAEVR	ENSG00000035403(pre=R,post=K);RNASJP_VCL/ENSG00000035403_+_chr10_74070770_74070820_74070975_74070980_+(pre=-,post=-)	353	304	1.14e-19	1.51e-12	0	60.8048	33330.5	82796.6	80741.4	70940.3	89929.2	89180.5	70251.5	111933	108895
Mattias_JPGNAW2-11_20150521_QEN_TMT10_350ugIPG3-10_7of15ul_fr24.mzml	controllerType=0 controllerNumber=1 scan=17810	17810	HCD	1133.1091	0	-2.9087126	2	GILSGTSDLLLTFDEAEVR	ENSG00000035403(pre=R,post=K);RNASJP_VCL/ENSG00000035403_+_chr10_74070770_74070820_74070975_74070980_+(pre=-,post=-)	331	288	1.34e-19	1.77e-12	0	60.6354	16927.8	54581.4	50969.2	37434.2	58261.6	56768.1	43291.7	76035.7	69284.5
Mattias_JPGNAW2-11_20150521_QEN_TMT10_350ugIPG3-10_7of15ul_fr18.mzml	controllerType=0 controllerNumber=1 scan=18903	18903	HCD	1133.1118	0	-0.5386505	2	GILSGTSDLLLTFDEAEVR	ENSG00000035403(pre=R,post=K);RNASJP_VCL/ENSG00000035403_+_chr10_74070770_74070820_74070975_74070980_+(pre=-,post=-)	304	270	1.85e-19	2.44e-12	0	60.9563	27327.3	58618.9	55472.3	50570.2	62824.5	71830	50008.3	77301.7	76519.5
Mattias_JPGNAW2-11_20150521_QEN_TMT10_350ugIPG3-10_7of15ul_fr06.mzml	controllerType=0 controllerNumber=1 scan=18855	18855	HCD	1133.1123	0	-0.1077301	2	GILSGTSDLLLTFDEAEVR	ENSG00000035403(pre=R,post=K);RNASJP_VCL/ENSG00000035403_+_chr10_74070770_74070820_74070975_74070980_+(pre=-,post=-)	366	311	2.08e-19	2.75e-12	0	61.2682	8.22933e+06	21003424	22608788	16159890	27659460	24288610	20159772	31972576	31565870
Mattias_JPGNAW2-11_20150521_QEN_TMT10_350ugIPG3-10_7of15ul_fr29.mzml	controllerType=0 controllerNumber=1 scan=18611	18611	HCD	1133.1107	0	-1.5082214	2	GILSGTSDLLLTFDEAEVR	ENSG00000035403(pre=R,post=K);RNASJP_VCL/ENSG00000035403_+_chr10_74070770_74070820_74070975_74070980_+(pre=-,post=-)	205	189	8.36e-19	1.1e-11	0	60.5824	7540.44	23374.9	19355.1	17962.3	23730.5	27990.6	18092.8	30004.4	28649.7
Mattias_JPGNAW2-11_20150521_QEN_TMT10_350ugIPG3-10_7of15ul_fr16.mzml	controllerType=0 controllerNumber=1 scan=19196	19196	HCD	1133.1099	0	-2.262332	2	GILSGTSDLLLTFDEAEVR	ENSG00000035403(pre=R,post=K);RNASJP_VCL/ENSG00000035403_+_chr10_74070770_74070820_74070975_74070980_+(pre=-,post=-)	304	241	3.73e-18	4.93e-11	0	61.0155	75511.6	172821	176234	137766	184097	182272	141337	220039	230091
Mattias_JPGNAW2-11_20150521_QEN_TMT10_350ugIPG3-10_7of15ul_fr27.mzml	controllerType=0 controllerNumber=1 scan=18351	18351	HCD	1133.1107	0	-1.5082214	2	GILSGTSDLLLTFDEAEVR	ENSG00000035403(pre=R,post=K);RNASJP_VCL/ENSG00000035403_+_chr10_74070770_74070820_74070975_74070980_+(pre=-,post=-)	234	195	1.47e-17	1.95e-10	0	60.6083	7158.76	16061.8	21605.6	15186.6	24663.6	21291.3	15450	35217.5	27558.7
Mattias_JPGNAW2-11_20150521_QEN_TMT10_350ugIPG3-10_7of15ul_fr47.mzml	controllerType=0 controllerNumber=1 scan=18145	18145	HCD	1133.1136	0	1.077301	2	GILSGTSDLLLTFDEAEVR	ENSG00000035403(pre=R,post=K);RNASJP_VCL/ENSG00000035403_+_chr10_74070770_74070820_74070975_74070980_+(pre=-,post=-)	202	168	1.63e-17	2.15e-10	0	60.793	8256.99	15793.6	16286.6	13075.1	18682.5	18122.4	12876.9	21210	24863.9
Mattias_JPGNAW2-11_20150521_QEN_TMT10_350ugIPG3-10_7of15ul_fr35.mzml	controllerType=0 controllerNumber=1 scan=18015	18015	HCD	1133.112	0	-0.3231903	2	GILSGTSDLLLTFDEAEVR	ENSG00000035403(pre=R,post=K);RNASJP_VCL/ENSG00000035403_+_chr10_74070770_74070820_74070975_74070980_+(pre=-,post=-)	294	231	1.65e-17	2.17e-10	0	60.706	15749.7	29238.7	31065.9	20699.2	28837.4	32202	28240.2	38575.4	46219.7
Mattias_JPGNAW2-11_20150521_QEN_TMT10_350ugIPG3-10_7of15ul_fr17.mzml	controllerType=0 controllerNumber=1 scan=18691	18691	HCD	1133.1116	0	-0.7541107	2	GILSGTSDLLLTFDEAEVR	ENSG00000035403(pre=R,post=K);RNASJP_VCL/ENSG00000035403_+_chr10_74070770_74070820_74070975_74070980_+(pre=-,post=-)	279	187	1.63e-14	2.15e-07	0.000695739	60.9664	125488	182616	192710	160319	190798	205719	162156	244578	264912
Mattias_JPGNAW2-11_20150521_QEN_TMT10_350ugIPG3-10_7of15ul_fr53.mzml	controllerType=0 controllerNumber=1 scan=18516	18516	HCD	1133.1152	0	2.4777923	2	GILSGTSDLLLTFDEAEVR	ENSG00000035403(pre=R,post=K);RNASJP_VCL/ENSG00000035403_+_chr10_74070770_74070820_74070975_74070980_+(pre=-,post=-)	149	104	6.82e-14	9e-07	0.001474707	60.8434	2269.21	11873.4	9772.77	10515.9	11726.3	11422.7	12008.9	13553.8	13538.3
Mattias_JPGNAW2-11_20150521_QEN_TMT10_350ugIPG3-10_7of15ul_fr52.mzml	controllerType=0 controllerNumber=1 scan=19559	19559	HCD	1133.1138	0	1.185031	2	GILSGTSDLLLTFDEAEVR	ENSG00000035403(pre=R,post=K);RNASJP_VCL/ENSG00000035403_+_chr10_74070770_74070820_74070975_74070980_+(pre=-,post=-)	120	67	3.27e-12	4.32e-05	0.005847528	60.8807	5728.49	12642.6	13210.4	13409.4	11646.5	16652.5	15875.1	20757	19358.9
Mattias_JPGNAW2-11_20150521_QEN_TMT10_350ugIPG3-10_7of15ul_fr26.mzml	controllerType=0 controllerNumber=1 scan=18032	18032	HCD	1133.111	0	-1.2927612	2	GILSGTSDLLLTFDEAEVR	ENSG00000035403(pre=R,post=K);RNASJP_VCL/ENSG00000035403_+_chr10_74070770_74070820_74070975_74070980_+(pre=-,post=-)	118	56	4.25e-12	5.61e-05	0.006365141	60.6455	2302.24	8012.95	7695.5	8424.15	11367.7	10339.5	8338.86	12867.2	12390.9
Mattias_JPGNAW2-11_20150521_QEN_TMT10_350ugIPG3-10_7of15ul_fr71.mzml	controllerType=0 controllerNumber=1 scan=13387	13387	HCD	804.44244	0	-0.075872615	2	GITTAAVCVYPAR	ENSG00000023697(pre=K,post=V);RNASJP_DERA/ENSG00000023697_+_chr12_15958335_15958335_15959829_15959866_+(pre=-,post=-)	68	68	1.44e-14	1.81e-07	0.00067721	45.0459	7699.85	5883.88	10812.2	7030.39	10222.7	6653.53	6668.16	5891.46	12648
Mattias_JPGNAW2-11_20150521_QEN_TMT10_350ugIPG3-10_7of15ul_fr11.mzml	controllerType=0 controllerNumber=1 scan=17423	17423	HCD	867.45	1	-1.7236402	2	GLIALDCPSELCR	ENSG00000136404(pre=R,post=L);RNASJP_TM6SF1/ENSG00000136404_+_chr15_83124771_83124776_83126755_83126787_+(pre=-,post=-)	207	178	4.47e-14	5.63e-07	0.001143048	55.1788	250735	702304	603917	536622	729273	780859	530343	918548	947943
Mattias_JPGNAW2-11_20150521_QEN_TMT10_350ugIPG3-10_7of15ul_fr40.mzml	controllerType=0 controllerNumber=1 scan=16931	16931	HCD	941.5385	0	0.58342457	2	GLSFSEATASNLVK	ENSG00000148700(pre=R,post=V);RNASJP_ADD3/ENSG00000148700_+_chr10_110117387_110117422_110118587_110118592_+(pre=-,post=-)	300	293	7.21e-18	9.17e-11	0	50.9751	1.38323e+06	976799	1.51538e+06	1.60962e+06	998503	1.05319e+06	1.42418e+06	1.11587e+06	1.29724e+06
Mattias_JPGNAW2-11_20150521_QEN_TMT10_350ugIPG3-10_7of15ul_fr41.mzml	controllerType=0 controllerNumber=1 scan=16819	16819	HCD	941.53705	0	-0.9723743	2	GLSFSEATASNLVK	ENSG00000148700(pre=R,post=V);RNASJP_ADD3/ENSG00000148700_+_chr10_110117387_110117422_110118587_110118592_+(pre=-,post=-)	192	184	7.29e-18	9.27e-11	0	51.1645	98367.8	80777.6	115079	142302	91781.4	108779	125915	101278	136197
Mattias_JPGNAW2-11_20150521_QEN_TMT10_350ugIPG3-10_7of15ul_fr43.mzml	controllerType=0 controllerNumber=1 scan=16460	16460	HCD	941.54	0	2.1392236	2	GLSFSEATASNLVK	ENSG00000148700(pre=R,post=V);RNASJP_ADD3/ENSG00000148700_+_chr10_110117387_110117422_110118587_110118592_+(pre=-,post=-)	65	49	1.74e-13	2.21e-06	0.002331855	51.0214	38061	34267.8	45432.4	45969.9	37256.3	37564.5	46250.9	41770.8	43008.9
Mattias_JPGNAW2-11_20150521_QEN_TMT10_350ugIPG3-10_7of15ul_fr04.mzml	controllerType=0 controllerNumber=1 scan=17491	17491	HCD	1234.08	1	-1.7556182	2	GNEFFCEVDEDYIQDK	ENSG00000224774(pre=R,post=F);ENSG00000263020(pre=R,post=F);ENSG00000228875(pre=R,post=F);ENSG00000206406(pre=R,post=F);ENSG00000230700(pre=R,post=F);ENSG00000258589(pre=R,post=F);ENSG00000232960(pre=R,post=F);ENSG00000258543(pre=R,post=F);ENSG00000224398(pre=R,post=F);ENSG00000204435(pre=R,post=F);RNASJP_CSNK2B-LY6G5B-1181/ENSG00000263020_+_chr6_31666883_31666903_31667868_31667894_+(pre=-,post=-)	287	281	1.93e-22	2.49e-15	0	58.599	146632	1.21469e+06	1.06002e+06	492009	1.28004e+06	1192595	593750	1.96187e+06	1.26974e+06
Mattias_JPGNAW2-11_20150521_QEN_TMT10_350ugIPG3-10_7of15ul_fr42.mzml	controllerType=0 controllerNumber=1 scan=8077	8077	HCD	702.4155	0	-1.4771827	2	GSIGENQIK	ENSG00000122786(pre=R,post=D);RNASJP_CALD1/ENSG00000122786_+_chr7_134933370_134933390_134941092_134941097_+(pre=-,post=-)	164	156	6.6e-12	7.98e-05	0.00714935	25.9098	39402.2	173708	128083	67111	119237	152959	58063.7	201844	213702
Mattias_JPGNAW2-11_20150521_QEN_TMT10_350ugIPG3-10_7of15ul_fr40.mzml	controllerType=0 controllerNumber=1 scan=8145	8145	HCD	702.41547	0	-1.564076	2	GSIGENQIK	ENSG00000122786(pre=R,post=D);RNASJP_CALD1/ENSG00000122786_+_chr7_134933370_134933390_134941092_134941097_+(pre=-,post=-)	167	155	6.61e-12	7.99e-05	0.007156332	26.1287	89988.3	715150	538795	213914	509654	585372	146013	802673	1.03386e+06
Mattias_JPGNAW2-11_20150521_QEN_TMT10_350ugIPG3-10_7of15ul_fr41.mzml	controllerType=0 controllerNumber=1 scan=8250	8250	HCD	702.4149	0	-2.346114	2	GSIGENQIK	ENSG00000122786(pre=R,post=D);RNASJP_CALD1/ENSG00000122786_+_chr7_134933370_134933390_134941092_134941097_+(pre=-,post=-)	171	157	6.78e-12	8.19e-05	0.007210696	26.4933	36022.8	157898	101902	56823.5	99950.7	129752	46166	173655	173613
Mattias_JPGNAW2-11_20150521_QEN_TMT10_350ugIPG3-10_7of15ul_fr08.mzml	controllerType=0 controllerNumber=1 scan=7726	7726	HCD	1296.63	1	-3.8370385	2	GVAEQQQQQGCGDPEVMQK	ENSG00000138722(pre=R,post=M);RNASJP_MMRN1/ENSG00000138722_+_chr4_89923230_89923272_89927795_89927808_+(pre=-,post=-)	203	198	3.03e-24	4.01e-17	0	27.0993	43939.8	65144.5	93167.9	54602.8	48272.9	50677.9	44973	47702.4	79371.4
Mattias_JPGNAW2-11_20150521_QEN_TMT10_350ugIPG3-10_7of15ul_fr08.mzml	controllerType=0 controllerNumber=1 scan=7761	7761	HCD	864.76	1	1.1540726	3	GVAEQQQQQGCGDPEVMQK	ENSG00000138722(pre=R,post=M);RNASJP_MMRN1/ENSG00000138722_+_chr4_89923230_89923272_89927795_89927808_+(pre=-,post=-)	147	141	2.51e-22	3.32e-15	0	27.2342	11288.1	20528	26402.3	14365.8	13501.9	17430.1	14567	17809.8	29169.3
Mattias_JPGNAW2-11_20150521_QEN_TMT10_350ugIPG3-10_7of15ul_fr08.mzml	controllerType=0 controllerNumber=1 scan=7736	7736	HCD	1297.13	2	-5.131207	2	GVAEQQQQQGCGDPEVMQK	ENSG00000138722(pre=R,post=M);RNASJP_MMRN1/ENSG00000138722_+_chr4_89923230_89923272_89927795_89927808_+(pre=-,post=-)	226	199	1.13e-21	1.49e-14	0	27.1335	108578	152430	223760	124609	106118	131833	100697	124606	190071
Mattias_JPGNAW2-11_20150521_QEN_TMT10_350ugIPG3-10_7of15ul_fr07.mzml	controllerType=0 controllerNumber=1 scan=10371	10371	HCD	1288.1373	0	1.137181	2	GVAEQQQQQGCGDPEVMQK	ENSG00000138722(pre=R,post=M);RNASJP_MMRN1/ENSG00000138722_+_chr4_89923230_89923272_89927795_89927808_+(pre=-,post=-)	178	165	1.51e-21	1.99e-14	0	35.3121	25534.9	29443.5	47762.1	25112.3	21393.8	25297.8	18333.9	23322.6	37328.9
Mattias_JPGNAW2-11_20150521_QEN_TMT10_350ugIPG3-10_7of15ul_fr08.mzml	controllerType=0 controllerNumber=1 scan=10200	10200	HCD	859.76	2	-2.153431	3	GVAEQQQQQGCGDPEVMQK	ENSG00000138722(pre=R,post=M);RNASJP_MMRN1/ENSG00000138722_+_chr4_89923230_89923272_89927795_89927808_+(pre=-,post=-)	124	115	1.35e-20	1.78e-13	0	35.0284	30973	44035.2	41286.2	46123.4	33122.1	50572.6	39743.9	41907.8	48207.6
Mattias_JPGNAW2-11_20150521_QEN_TMT10_350ugIPG3-10_7of15ul_fr08.mzml	controllerType=0 controllerNumber=1 scan=10160	10160	HCD	1289.14	2	0.61760616	2	GVAEQQQQQGCGDPEVMQK	ENSG00000138722(pre=R,post=M);RNASJP_MMRN1/ENSG00000138722_+_chr4_89923230_89923272_89927795_89927808_+(pre=-,post=-)	162	142	1.84e-18	2.43e-11	0	34.8855	18023	22593	31314.1	18745.9	15913.8	18365.1	15584.8	17483.3	28616.6
Mattias_JPGNAW2-11_20150521_QEN_TMT10_350ugIPG3-10_7of15ul_fr07.mzml	controllerType=0 controllerNumber=1 scan=7980	7980	HCD	1296.13	0	-2.54287	2	GVAEQQQQQGCGDPEVMQK	ENSG00000138722(pre=R,post=M);RNASJP_MMRN1/ENSG00000138722_+_chr4_89923230_89923272_89927795_89927808_+(pre=-,post=-)	116	98	2.14e-18	2.82e-11	0	27.7412	8333.09	12475.2	14817.2	7251.54	6756.86	7943.51	6713.73	7276.47	14928.1
Mattias_JPGNAW2-11_20150521_QEN_TMT10_350ugIPG3-10_7of15ul_fr07.mzml	controllerType=0 controllerNumber=1 scan=7985	7985	HCD	1297.14	2	2.591583	2	GVAEQQQQQGCGDPEVMQK	ENSG00000138722(pre=R,post=M);RNASJP_MMRN1/ENSG00000138722_+_chr4_89923230_89923272_89927795_89927808_+(pre=-,post=-)	136	112	3.85e-18	5.08e-11	0	27.7565	7488.06	10844.2	20600.4	8579.6	11060.9	9405.27	9783.37	11352.9	17734.9
Mattias_JPGNAW2-11_20150521_QEN_TMT10_350ugIPG3-10_7of15ul_fr07.mzml	controllerType=0 controllerNumber=1 scan=7997	7997	HCD	864.76	1	1.1540726	3	GVAEQQQQQGCGDPEVMQK	ENSG00000138722(pre=R,post=M);RNASJP_MMRN1/ENSG00000138722_+_chr4_89923230_89923272_89927795_89927808_+(pre=-,post=-)	128	113	7.94e-18	1.05e-10	0	27.7954	3839.8	1809.43	6425.24	3766.47	4152.19	5498.43	3616	3321.83	5575.88
Mattias_JPGNAW2-11_20150521_QEN_TMT10_350ugIPG3-10_7of15ul_fr08.mzml	controllerType=0 controllerNumber=1 scan=9863	9863	HCD	1296.13	0	-2.54287	2	GVAEQQQQQGCGDPEVMQK	ENSG00000138722(pre=R,post=M);RNASJP_MMRN1/ENSG00000138722_+_chr4_89923230_89923272_89927795_89927808_+(pre=-,post=-)	117	86	6.85e-17	9.04e-10	2.28e-05	33.9765	9137.4	11348.3	18232.4	10149.6	5929.61	15343.2	8748.46	10207.8	16275.3
Mattias_JPGNAW2-11_20150521_QEN_TMT10_350ugIPG3-10_7of15ul_fr08.mzml	controllerType=0 controllerNumber=1 scan=9860	9860	HCD	1296.63	1	-3.8370385	2	GVAEQQQQQGCGDPEVMQK	ENSG00000138722(pre=R,post=M);RNASJP_MMRN1/ENSG00000138722_+_chr4_89923230_89923272_89927795_89927808_+(pre=-,post=-)	143	104	9.19e-17	1.21e-09	2.22e-05	33.968	9009.72	13031.7	17261.4	8376.93	8788.8	11844.9	9929.57	11562.6	18934.5
Mattias_JPGNAW2-11_20150521_QEN_TMT10_350ugIPG3-10_7of15ul_fr10.mzml	controllerType=0 controllerNumber=1 scan=17610	17610	HCD	876.96246	0	1.3919693	2	GVNAIVYMIDAADR	ENSG00000134108(pre=R,post=E);RNASJP_ARL8B/ENSG00000134108_+_chr3_5172207_5172223_5172647_5172671_+(pre=-,post=-)	131	116	5.12e-16	6.5e-09	0.000167171	56.0129	835718	1.97287e+06	2320525	1790897	2933726	2.37042e+06	1857923	2798326	2.73775e+06
Mattias_JPGNAW2-11_20150521_QEN_TMT10_350ugIPG3-10_7of15ul_fr10.mzml	controllerType=0 controllerNumber=1 scan=17488	17488	HCD	877.46	1	-3.3047278	2	GVNAIVYMIDAADR	ENSG00000134108(pre=R,post=E);RNASJP_ARL8B/ENSG00000134108_+_chr3_5172207_5172223_5172647_5172671_+(pre=-,post=-)	128	97	8e-14	1.02e-06	0.001608169	55.6676	227466	495199	512835	433616	737546	589114	496175	619755	654101
Mattias_JPGNAW2-11_20150521_QEN_TMT10_350ugIPG3-10_7of15ul_fr51.mzml	controllerType=0 controllerNumber=1 scan=8603	8603	HCD	598.68	0	-1.1214437	3	GVQLQTHPNVDK	ENSG00000095139(pre=K,post=K);ENSG00000269382(pre=K,post=K);RNASJP_ARCN1/ENSG00000095139_+_chr11_118590492_118590506_118592709_118592729_+(pre=-,post=-)	121	121	7.62e-17	9.51e-10	2.26e-05	27.8874	64905.4	103068	114116	92350.9	143011	111889	104303	149253	169984
Mattias_JPGNAW2-11_20150521_QEN_TMT10_350ugIPG3-10_7of15ul_fr52.mzml	controllerType=0 controllerNumber=1 scan=8720	8720	HCD	598.6816	0	1.5292416	3	GVQLQTHPNVDK	ENSG00000095139(pre=K,post=K);ENSG00000269382(pre=K,post=K);RNASJP_ARCN1/ENSG00000095139_+_chr11_118590492_118590506_118592709_118592729_+(pre=-,post=-)	134	134	7.62e-17	9.51e-10	2.26e-05	28.0093	69614.7	121005	118264	91931.2	142241	121953	94613	183717	148311
Mattias_JPGNAW2-11_20150521_QEN_TMT10_350ugIPG3-10_7of15ul_fr51.mzml	controllerType=0 controllerNumber=1 scan=8597	8597	HCD	599.02	1	8.19111	3	GVQLQTHPNVDK	ENSG00000095139(pre=K,post=K);ENSG00000269382(pre=K,post=K);RNASJP_ARCN1/ENSG00000095139_+_chr11_118590492_118590506_118592709_118592729_+(pre=-,post=-)	141	140	7.66e-17	9.56e-10	2.26e-05	27.8663	70773.2	87233.9	111296	103381	135999	100571	105077	139410	150622
Mattias_JPGNAW2-11_20150521_QEN_TMT10_350ugIPG3-10_7of15ul_fr52.mzml	controllerType=0 controllerNumber=1 scan=8745	8745	HCD	897.52	0	2.992195	2	GVQLQTHPNVDK	ENSG00000095139(pre=K,post=K);ENSG00000269382(pre=K,post=K);RNASJP_ARCN1/ENSG00000095139_+_chr11_118590492_118590506_118592709_118592729_+(pre=-,post=-)	199	198	7.71e-17	9.63e-10	2.26e-05	28.079	34520	66373.9	63899.3	49157.1	81365.7	73828.1	57959	108421	102561
Mattias_JPGNAW2-11_20150521_QEN_TMT10_350ugIPG3-10_7of15ul_fr45.mzml	controllerType=0 controllerNumber=1 scan=10878	10878	HCD	666.8736	0	0.9152441	2	GYGFGMVK	ENSG00000078668(pre=K,post=I);RNASJP_VDAC3/ENSG00000078668_+_chr8_42394272_42394278_42395084_42395100_+(pre=-,post=-)	62	61	2.31e-12	2.76e-05	0.005206554	36.0351	41717.1	40537.1	63213.4	57860.8	82904.1	53652	53569.4	56338.8	69292.4
Mattias_JPGNAW2-11_20150521_QEN_TMT10_350ugIPG3-10_7of15ul_fr66.mzml	controllerType=0 controllerNumber=1 scan=14974	14974	HCD	658.87506	0	-0.6484474	2	GYGFGMVK	ENSG00000078668(pre=K,post=I);RNASJP_VDAC3/ENSG00000078668_+_chr8_42394272_42394278_42395084_42395100_+(pre=-,post=-)	130	130	2.32e-12	2.76e-05	0.005205817	45.2483	2.67257e+06	1.6803e+06	5140164	3.35385e+06	5743723	2.84729e+06	3.07854e+06	2.61365e+06	4.29603e+06
Mattias_JPGNAW2-11_20150521_QEN_TMT10_350ugIPG3-10_7of15ul_fr68.mzml	controllerType=0 controllerNumber=1 scan=12036	12036	HCD	666.8745	0	2.2881103	2	GYGFGMVK	ENSG00000078668(pre=K,post=I);RNASJP_VDAC3/ENSG00000078668_+_chr8_42394272_42394278_42395084_42395100_+(pre=-,post=-)	48	46	4.74e-12	5.65e-05	0.006609572	38.828	115754	88683	194203	146140	251444	114012	145490	135489	206535
Mattias_JPGNAW2-11_20150521_QEN_TMT10_350ugIPG3-10_7of15ul_fr58.mzml	controllerType=0 controllerNumber=1 scan=11239	11239	HCD	666.8737	0	1.098293	2	GYGFGMVK	ENSG00000078668(pre=K,post=I);RNASJP_VDAC3/ENSG00000078668_+_chr8_42394272_42394278_42395084_42395100_+(pre=-,post=-)	47	42	7.61e-12	9.07e-05	0.007442219	38.0232	36887.1	23839.2	52755.2	38388	54740.5	25364	36839.4	30110.8	51342.7
Mattias_JPGNAW2-11_20150521_QEN_TMT10_350ugIPG3-10_7of15ul_fr67.mzml	controllerType=0 controllerNumber=1 scan=11998	11998	HCD	666.873	0	0	2	GYGFGMVK	ENSG00000078668(pre=K,post=I);RNASJP_VDAC3/ENSG00000078668_+_chr8_42394272_42394278_42395084_42395100_+(pre=-,post=-)	72	58	1.11e-11	0.000133	0.008384683	37.7168	328435	440337	526502	566893	639532	546866	417721	700172	544813
Mattias_JPGNAW2-11_20150521_QEN_TMT10_350ugIPG3-10_7of15ul_fr66.mzml	controllerType=0 controllerNumber=1 scan=12082	12082	HCD	666.8742	0	1.8304882	2	GYGFGMVK	ENSG00000078668(pre=K,post=I);RNASJP_VDAC3/ENSG00000078668_+_chr8_42394272_42394278_42395084_42395100_+(pre=-,post=-)	80	64	1.47e-11	0.000175	0.009031564	37.1318	487194	323937	897440	443353	948448	386941	570925	493706	845072
Mattias_JPGNAW2-11_20150521_QEN_TMT10_350ugIPG3-10_7of15ul_fr06.mzml	controllerType=0 controllerNumber=1 scan=14601	14601	HCD	1076.4719	0	1.0205877	2	GYNDDYYEESYFTTR	ENSG00000102119(pre=K,post=T);ENSG00000268557(pre=K,post=T);RNASJP_EMD/ENSG00000102119_+_chrX_154380019_154380019_154380234_154380277_+(pre=-,post=-)	248	238	1.59e-20	2.04e-13	0	49.1657	1.75146e+06	2.56857e+06	3.72829e+06	2.48369e+06	3.95203e+06	3.57388e+06	4.04123e+06	4.12291e+06	4.69872e+06
Mattias_JPGNAW2-11_20150521_QEN_TMT10_350ugIPG3-10_7of15ul_fr05.mzml	controllerType=0 controllerNumber=1 scan=14778	14778	HCD	1076.47	0	-0.7937904	2	GYNDDYYEESYFTTR	ENSG00000102119(pre=K,post=T);ENSG00000268557(pre=K,post=T);RNASJP_EMD/ENSG00000102119_+_chrX_154380019_154380019_154380234_154380277_+(pre=-,post=-)	221	210	4.39e-20	5.63e-13	0	49.8932	47829.8	66331.9	89122.4	92094.8	99542.7	108829	91813.2	99683.9	110719
Mattias_JPGNAW2-11_20150521_QEN_TMT10_350ugIPG3-10_7of15ul_fr05.mzml	controllerType=0 controllerNumber=1 scan=14450	14450	HCD	1076.4706	0	-0.22679725	2	GYNDDYYEESYFTTR	ENSG00000102119(pre=K,post=T);ENSG00000268557(pre=K,post=T);RNASJP_EMD/ENSG00000102119_+_chrX_154380019_154380019_154380234_154380277_+(pre=-,post=-)	185	150	7.51e-18	9.62e-11	0	48.8692	22143.5	37736.6	43244.8	39676.9	44258.6	50141.6	41950.6	49918.3	58908.4
Mattias_JPGNAW2-11_20150521_QEN_TMT10_350ugIPG3-10_7of15ul_fr04.mzml	controllerType=0 controllerNumber=1 scan=14685	14685	HCD	1076.4706	0	-0.22679725	2	GYNDDYYEESYFTTR	ENSG00000102119(pre=K,post=T);ENSG00000268557(pre=K,post=T);RNASJP_EMD/ENSG00000102119_+_chrX_154380019_154380019_154380234_154380277_+(pre=-,post=-)	198	162	3.96e-17	5.07e-10	2.42e-05	49.9713	27904.5	37195.8	43848.9	42848.8	45923.1	56485.5	52082.1	56073.3	61990.6
Mattias_JPGNAW2-11_20150521_QEN_TMT10_350ugIPG3-10_7of15ul_fr50.mzml	controllerType=0 controllerNumber=1 scan=4881	4881	HCD	399.97888	0	0.305192	4	HAEMVHTGLK	ENSG00000131236(pre=K,post=L);RNASJP_CAP1/ENSG00000131236_+_chr1_40060168_40060170_40061735_40061761_+(pre=-,post=-)	100	100	1.45e-14	1.77e-07	0.000676805	17.0158	77343	156869	163308	139386	165680	182474	157394	197520	226977
Mattias_JPGNAW2-11_20150521_QEN_TMT10_350ugIPG3-10_7of15ul_fr52.mzml	controllerType=0 controllerNumber=1 scan=4946	4946	HCD	399.97842	0	-0.839278	4	HAEMVHTGLK	ENSG00000131236(pre=K,post=L);RNASJP_CAP1/ENSG00000131236_+_chr1_40060168_40060170_40061735_40061761_+(pre=-,post=-)	88	88	1.45e-14	1.77e-07	0.000676796	17.033	909246	1.90531e+06	2.1436e+06	1.63494e+06	2.06675e+06	2.11116e+06	1.83599e+06	2457832	2.90135e+06
Mattias_JPGNAW2-11_20150521_QEN_TMT10_350ugIPG3-10_7of15ul_fr53.mzml	controllerType=0 controllerNumber=1 scan=5541	5541	HCD	395.97986	0	-0.46241087	4	HAEMVHTGLK	ENSG00000131236(pre=K,post=L);RNASJP_CAP1/ENSG00000131236_+_chr1_40060168_40060170_40061735_40061761_+(pre=-,post=-)	92	92	1.45e-14	1.77e-07	0.000676788	19.2722	118010	202204	250339	185434	250655	211159	203812	231210	283603
Mattias_JPGNAW2-11_20150521_QEN_TMT10_350ugIPG3-10_7of15ul_fr54.mzml	controllerType=0 controllerNumber=1 scan=4828	4828	HCD	532.96893	0	-0.5725955	3	HAEMVHTGLK	ENSG00000131236(pre=K,post=L);RNASJP_CAP1/ENSG00000131236_+_chr1_40060168_40060170_40061735_40061761_+(pre=-,post=-)	114	114	1.45e-14	1.77e-07	0.000676779	16.8604	525228	1.43229e+06	1.13018e+06	1.19298e+06	1.10023e+06	1.58539e+06	1.0877e+06	1837666	1.52654e+06
Mattias_JPGNAW2-11_20150521_QEN_TMT10_350ugIPG3-10_7of15ul_fr55.mzml	controllerType=0 controllerNumber=1 scan=4872	4872	HCD	399.9785	0	-0.686682	4	HAEMVHTGLK	ENSG00000131236(pre=K,post=L);RNASJP_CAP1/ENSG00000131236_+_chr1_40060168_40060170_40061735_40061761_+(pre=-,post=-)	82	82	1.45e-14	1.77e-07	0.00067677	16.8559	144034	248315	267261	285370	249277	315625	249892	337839	332214
Mattias_JPGNAW2-11_20150521_QEN_TMT10_350ugIPG3-10_7of15ul_fr56.mzml	controllerType=0 controllerNumber=1 scan=4731	4731	HCD	399.9782	0	-1.373364	4	HAEMVHTGLK	ENSG00000131236(pre=K,post=L);RNASJP_CAP1/ENSG00000131236_+_chr1_40060168_40060170_40061735_40061761_+(pre=-,post=-)	101	101	1.45e-14	1.77e-07	0.000676761	16.6736	91530.4	162630	178782	160002	192053	203829	179944	228728	245288
Mattias_JPGNAW2-11_20150521_QEN_TMT10_350ugIPG3-10_7of15ul_fr57.mzml	controllerType=0 controllerNumber=1 scan=4815	4815	HCD	399.97937	0	1.52596	4	HAEMVHTGLK	ENSG00000131236(pre=K,post=L);RNASJP_CAP1/ENSG00000131236_+_chr1_40060168_40060170_40061735_40061761_+(pre=-,post=-)	97	97	1.45e-14	1.77e-07	0.000676752	16.7871	62185.6	124476	118921	113908	128223	133160	119970	159658	181898
Mattias_JPGNAW2-11_20150521_QEN_TMT10_350ugIPG3-10_7of15ul_fr58.mzml	controllerType=0 controllerNumber=1 scan=4891	4891	HCD	399.9791	0	0.839278	4	HAEMVHTGLK	ENSG00000131236(pre=K,post=L);RNASJP_CAP1/ENSG00000131236_+_chr1_40060168_40060170_40061735_40061761_+(pre=-,post=-)	102	102	1.45e-14	1.77e-07	0.000676743	17.0222	74806.5	143754	158761	138716	161620	177010	150103	190415	235519
Mattias_JPGNAW2-11_20150521_QEN_TMT10_350ugIPG3-10_7of15ul_fr61.mzml	controllerType=0 controllerNumber=1 scan=4939	4939	HCD	399.97958	0	2.060046	4	HAEMVHTGLK	ENSG00000131236(pre=K,post=L);RNASJP_CAP1/ENSG00000131236_+_chr1_40060168_40060170_40061735_40061761_+(pre=-,post=-)	85	85	1.45e-14	1.77e-07	0.000676734	17.3012	53090	77748.7	97146.1	84375.7	85893	115248	83305.8	96542.7	113782
Mattias_JPGNAW2-11_20150521_QEN_TMT10_350ugIPG3-10_7of15ul_fr54.mzml	controllerType=0 controllerNumber=1 scan=5693	5693	HCD	395.98	0	-0.07706848	4	HAEMVHTGLK	ENSG00000131236(pre=K,post=L);RNASJP_CAP1/ENSG00000131236_+_chr1_40060168_40060170_40061735_40061761_+(pre=-,post=-)	100	98	1.45e-14	1.77e-07	0.000676644	19.3253	192460	434147	358733	336632	345315	480404	304111	534573	453300
Mattias_JPGNAW2-11_20150521_QEN_TMT10_350ugIPG3-10_7of15ul_fr60.mzml	controllerType=0 controllerNumber=1 scan=4900	4900	HCD	399.97925	0	1.220768	4	HAEMVHTGLK	ENSG00000131236(pre=K,post=L);RNASJP_CAP1/ENSG00000131236_+_chr1_40060168_40060170_40061735_40061761_+(pre=-,post=-)	87	86	1.45e-14	1.77e-07	0.000676554	17.1958	57942.2	95136.8	102564	95833.1	104389	125588	100252	124700	133204
Mattias_JPGNAW2-11_20150521_QEN_TMT10_350ugIPG3-10_7of15ul_fr71.mzml	controllerType=0 controllerNumber=1 scan=5012	5012	HCD	399.97855	0	-0.534086	4	HAEMVHTGLK	ENSG00000131236(pre=K,post=L);RNASJP_CAP1/ENSG00000131236_+_chr1_40060168_40060170_40061735_40061761_+(pre=-,post=-)	77	77	1.45e-14	1.77e-07	0.000676545	17.3391	66732.6	98390	91429.1	113318	89490.8	128720	105521	145084	120544
Mattias_JPGNAW2-11_20150521_QEN_TMT10_350ugIPG3-10_7of15ul_fr72.mzml	controllerType=0 controllerNumber=1 scan=5000	5000	HCD	399.97855	0	-0.534086	4	HAEMVHTGLK	ENSG00000131236(pre=K,post=L);RNASJP_CAP1/ENSG00000131236_+_chr1_40060168_40060170_40061735_40061761_+(pre=-,post=-)	75	73	1.45e-14	1.77e-07	0.000676536	17.3096	49191.9	74480.6	72282.2	81548.8	70631	94797.3	76556	106639	96889
Mattias_JPGNAW2-11_20150521_QEN_TMT10_350ugIPG3-10_7of15ul_fr53.mzml	controllerType=0 controllerNumber=1 scan=4779	4779	HCD	532.9687	0	-1.0306718	3	HAEMVHTGLK	ENSG00000131236(pre=K,post=L);RNASJP_CAP1/ENSG00000131236_+_chr1_40060168_40060170_40061735_40061761_+(pre=-,post=-)	103	99	1.46e-14	1.79e-07	0.000675882	17.0255	104342	167713	194087	136507	181625	187746	172223	198376	269649
Mattias_JPGNAW2-11_20150521_QEN_TMT10_350ugIPG3-10_7of15ul_fr30.mzml	controllerType=0 controllerNumber=1 scan=4569	4569	HCD	399.97836	0	-0.991874	4	HAEMVHTGLK	ENSG00000131236(pre=K,post=L);RNASJP_CAP1/ENSG00000131236_+_chr1_40060168_40060170_40061735_40061761_+(pre=-,post=-)	95	95	2.89e-14	3.54e-07	0.000981013	16.1573	70487.5	125727	134037	111160	140786	142072	119059	147135	174431
Mattias_JPGNAW2-11_20150521_QEN_TMT10_350ugIPG3-10_7of15ul_fr51.mzml	controllerType=0 controllerNumber=1 scan=4957	4957	HCD	399.97855	0	-0.534086	4	HAEMVHTGLK	ENSG00000131236(pre=K,post=L);RNASJP_CAP1/ENSG00000131236_+_chr1_40060168_40060170_40061735_40061761_+(pre=-,post=-)	94	93	2.89e-14	3.54e-07	0.000981001	17.0402	1.17724e+06	1.91228e+06	2.11674e+06	1.92285e+06	2.29264e+06	2.37664e+06	1.9243e+06	2.6456e+06	3.06244e+06
Mattias_JPGNAW2-11_20150521_QEN_TMT10_350ugIPG3-10_7of15ul_fr59.mzml	controllerType=0 controllerNumber=1 scan=4903	4903	HCD	399.97925	0	1.220768	4	HAEMVHTGLK	ENSG00000131236(pre=K,post=L);RNASJP_CAP1/ENSG00000131236_+_chr1_40060168_40060170_40061735_40061761_+(pre=-,post=-)	96	96	2.89e-14	3.54e-07	0.000980989	17.0931	95589.4	190391	209865	155786	177249	204272	167734	219714	266448
Mattias_JPGNAW2-11_20150521_QEN_TMT10_350ugIPG3-10_7of15ul_fr36.mzml	controllerType=0 controllerNumber=1 scan=4616	4616	HCD	399.97818	0	-1.449662	4	HAEMVHTGLK	ENSG00000131236(pre=K,post=L);RNASJP_CAP1/ENSG00000131236_+_chr1_40060168_40060170_40061735_40061761_+(pre=-,post=-)	81	81	3.04e-14	3.72e-07	0.00098802	16.5626	6509.16	15571.4	14802.8	11398.5	15293.8	19437.9	13637.5	20300.2	21683.8
Mattias_JPGNAW2-11_20150521_QEN_TMT10_350ugIPG3-10_7of15ul_fr52.mzml	controllerType=0 controllerNumber=1 scan=4958	4958	HCD	532.96893	0	-0.5725955	3	HAEMVHTGLK	ENSG00000131236(pre=K,post=L);RNASJP_CAP1/ENSG00000131236_+_chr1_40060168_40060170_40061735_40061761_+(pre=-,post=-)	89	74	3.86e-13	4.72e-06	0.002824119	17.0651	1.06929e+06	377338	615653	585156	351646	440717	336019	467985	650409
Mattias_JPGNAW2-11_20150521_QEN_TMT10_350ugIPG3-10_7of15ul_fr53.mzml	controllerType=0 controllerNumber=1 scan=4787	4787	HCD	798.9486	0	-2.062643	2	HAEMVHTGLK	ENSG00000131236(pre=K,post=L);RNASJP_CAP1/ENSG00000131236_+_chr1_40060168_40060170_40061735_40061761_+(pre=-,post=-)	125	86	4.87e-13	5.95e-06	0.003006231	17.0472	88570.7	145923	191626	123962	188395	160428	153183	186517	249482
Mattias_JPGNAW2-11_20150521_QEN_TMT10_350ugIPG3-10_7of15ul_fr54.mzml	controllerType=0 controllerNumber=1 scan=4835	4835	HCD	798.94867	0	-1.9862489	2	HAEMVHTGLK	ENSG00000131236(pre=K,post=L);RNASJP_CAP1/ENSG00000131236_+_chr1_40060168_40060170_40061735_40061761_+(pre=-,post=-)	117	83	5.32e-13	6.51e-06	0.003161272	16.8788	366335	874857	677801	741434	689738	996341	644583	1.12548e+06	939389
Mattias_JPGNAW2-11_20150521_QEN_TMT10_350ugIPG3-10_7of15ul_fr30.mzml	controllerType=0 controllerNumber=1 scan=4574	4574	HCD	480.9447	0	-1.0787067	3	HLEQQAEK	ENSG00000204120(pre=K,post=M);RNASJP_GIGYF2/ENSG00000204120_+_chr2_232794933_232794944_232796062_232796073_+(pre=-,post=-)	98	98	2e-11	0.000239	0.009882765	16.1714	43134.2	156304	129156	89928.1	162339	136855	96404.4	208051	174073
Mattias_JPGNAW2-11_20150521_QEN_TMT10_350ugIPG3-10_7of15ul_fr10.mzml	controllerType=0 controllerNumber=1 scan=19546	19546	HCD	1061.5187	0	0.11499593	3	HMAPEFCSLEEGLPYLDMVIAETLR	ENSG00000059377(pre=K,post=M);RNASJP_TBXAS1/ENSG00000059377_+_chr7_139962231_139962233_140007091_140007162_+(pre=-,post=-)	154	127	8.71e-21	1.2e-13	0	61.2666	1386527	3.20965e+06	3.70873e+06	3402400	3996183	4222800	3.7647e+06	4.83254e+06	5.43064e+06
Mattias_JPGNAW2-11_20150521_QEN_TMT10_350ugIPG3-10_7of15ul_fr57.mzml	controllerType=0 controllerNumber=1 scan=4536	4536	HCD	400.71924	0	0.3807852	4	HNGPEHWHK	ENSG00000104267(pre=K,post=D);RNASJP_CA2/ENSG00000104267_+_chr8_85464109_85464115_85465272_85465291_+(pre=-,post=-)	95	95	1.7e-14	2.05e-07	0.000693282	15.9378	58749.2	79592.6	86200.8	124069	94477.3	103864	121361	116332	76764.6
Mattias_JPGNAW2-11_20150521_QEN_TMT10_350ugIPG3-10_7of15ul_fr56.mzml	controllerType=0 controllerNumber=1 scan=4455	4455	HCD	320.7762	0	-1.6173207	5	HNGPEHWHK	ENSG00000104267(pre=K,post=D);RNASJP_CA2/ENSG00000104267_+_chr8_85464109_85464115_85465272_85465291_+(pre=-,post=-)	88	78	5.5e-14	6.65e-07	0.001329648	15.8357	40126.6	34576.5	58363.2	66403.8	56886.8	45604.1	78277.3	48481.9	51577.7
Mattias_JPGNAW2-11_20150521_QEN_TMT10_350ugIPG3-10_7of15ul_fr57.mzml	controllerType=0 controllerNumber=1 scan=4531	4531	HCD	320.77716	0	1.3319111	5	HNGPEHWHK	ENSG00000104267(pre=K,post=D);RNASJP_CA2/ENSG00000104267_+_chr8_85464109_85464115_85465272_85465291_+(pre=-,post=-)	94	70	1.42e-12	1.71e-05	0.00453867	15.9209	36755.1	56677.5	61973.7	75924	54695.1	73376.3	77084.7	71445.8	55170.4
Mattias_JPGNAW2-11_20150521_QEN_TMT10_350ugIPG3-10_7of15ul_fr03.mzml	controllerType=0 controllerNumber=1 scan=12487	12487	HCD	1133.49	0	-2.046186	3	HNPDQADTDNNGEGDACAADIDGDGILNER	RNASJP_THBS1/ENSG00000137801_+_chr15_39591278_39591350_39591505_39591521_+(pre=-,post=-)	197	186	2.56e-34	3.63e-27	0	43.1365	6873.34	14760.3	17082.8	5911.77	1967.83	10618.4	7291.84	11861.1	24152.8
Mattias_JPGNAW2-11_20150521_QEN_TMT10_350ugIPG3-10_7of15ul_fr11.mzml	controllerType=0 controllerNumber=1 scan=15030	15030	HCD	921.44	2	1.823707	4	HSVEVTNCFSVPHNESEDEVAVDMEFAK	ENSG00000175390(pre=K,post=N);RNASJP_EIF3F/ENSG00000175390_+_chr11_7991795_7991851_7992084_7992110_+(pre=-,post=-)	214	193	1.14e-31	1.59e-24	0	48.3726	45783.6	107221	134954	84200	118619	126426	88940.4	119710	173490
Mattias_JPGNAW2-11_20150521_QEN_TMT10_350ugIPG3-10_7of15ul_fr53.mzml	controllerType=0 controllerNumber=1 scan=5803	5803	HCD	507.95	0	1.2616792	3	HTDPVQLQAAGR	ENSG00000100351(pre=R,post=V);RNASJP_GRAP2/ENSG00000100351_+_chr22_39969501_39969533_39970905_39970907_+(pre=-,post=-)	92	92	1.74e-16	2.17e-09	4.15e-05	20.0857	64917.5	38151.8	64994.7	45383.7	40806.1	47496.3	61542.6	54498.4	66698.6
Mattias_JPGNAW2-11_20150521_QEN_TMT10_350ugIPG3-10_7of15ul_fr54.mzml	controllerType=0 controllerNumber=1 scan=5961	5961	HCD	507.94968	0	0.6007996	3	HTDPVQLQAAGR	ENSG00000100351(pre=R,post=V);RNASJP_GRAP2/ENSG00000100351_+_chr22_39969501_39969533_39970905_39970907_+(pre=-,post=-)	77	76	8.64e-15	1.08e-07	0.000544533	20.0975	104913	85279.6	106844	94193.8	89496.3	100886	112565	136232	96785.3
Mattias_JPGNAW2-11_20150521_QEN_TMT10_350ugIPG3-10_7of15ul_fr53.mzml	controllerType=0 controllerNumber=1 scan=5818	5818	HCD	761.42065	0	0.32063842	2	HTDPVQLQAAGR	ENSG00000100351(pre=R,post=V);RNASJP_GRAP2/ENSG00000100351_+_chr22_39969501_39969533_39970905_39970907_+(pre=-,post=-)	148	125	1.03e-14	1.29e-07	0.000576084	20.1293	54144.6	22224	62383	33007.1	37552.3	31560.6	54309.6	37357.3	53334.4
Mattias_JPGNAW2-11_20150521_QEN_TMT10_350ugIPG3-10_7of15ul_fr54.mzml	controllerType=0 controllerNumber=1 scan=5975	5975	HCD	761.42084	0	0.56111723	2	HTDPVQLQAAGR	ENSG00000100351(pre=R,post=V);RNASJP_GRAP2/ENSG00000100351_+_chr22_39969501_39969533_39970905_39970907_+(pre=-,post=-)	140	113	2.75e-13	3.43e-06	0.002631763	20.1366	66621.6	36834.3	69547.3	57322.3	46920.1	55284.1	77463.1	71722.6	56546.2
Mattias_JPGNAW2-11_20150521_QEN_TMT10_350ugIPG3-10_7of15ul_fr01.mzml	controllerType=0 controllerNumber=1 scan=14909	14909	HCD	485.31	0	0.75459236	3	HVLVTLGEK	ENSG00000092841(pre=R,post=M);RNASJP_MYL6/ENSG00000092841_+_chr12_56160130_56160148_56160243_56160250_+(pre=-,post=-)	92	92	3.11e-12	3.76e-05	0.005737272	52.9302	56314.3	12170.9	42107.3	17196.1	6895.14	22342.9	6459.68	8656	61259.2
Mattias_JPGNAW2-11_20150521_QEN_TMT10_350ugIPG3-10_7of15ul_fr02.mzml	controllerType=0 controllerNumber=1 scan=14715	14715	HCD	485.31036	0	1.5091847	3	HVLVTLGEK	ENSG00000092841(pre=R,post=M);RNASJP_MYL6/ENSG00000092841_+_chr12_56160130_56160148_56160243_56160250_+(pre=-,post=-)	92	92	3.11e-12	3.76e-05	0.005737225	51.1567	27105	5519.59	20141.9	8419	2868.93	8994.63	4267.1	3628.37	26511.1
Mattias_JPGNAW2-11_20150521_QEN_TMT10_350ugIPG3-10_7of15ul_fr26.mzml	controllerType=0 controllerNumber=1 scan=9994	9994	HCD	485.31	0	0.75459236	3	HVLVTLGEK	ENSG00000092841(pre=R,post=M);RNASJP_MYL6/ENSG00000092841_+_chr12_56160130_56160148_56160243_56160250_+(pre=-,post=-)	93	93	3.11e-12	3.76e-05	0.005737179	34.1702	29427.1	8591.08	22901.7	12257.5	3974.23	6766.41	1616.51	3527.18	30373.5
Mattias_JPGNAW2-11_20150521_QEN_TMT10_350ugIPG3-10_7of15ul_fr03.mzml	controllerType=0 controllerNumber=1 scan=14549	14549	HCD	485.31003	0	0.8174751	3	HVLVTLGEK	ENSG00000092841(pre=R,post=M);RNASJP_MYL6/ENSG00000092841_+_chr12_56160130_56160148_56160243_56160250_+(pre=-,post=-)	89	89	3.11e-12	3.76e-05	0.005737132	49.9701	61461	10593.7	43296.5	20961.5	8093.63	15212.4	7357.25	8063.88	60367.8
Mattias_JPGNAW2-11_20150521_QEN_TMT10_350ugIPG3-10_7of15ul_fr50.mzml	controllerType=0 controllerNumber=1 scan=10961	10961	HCD	485.31042	0	1.6349502	3	HVLVTLGEK	ENSG00000092841(pre=R,post=M);RNASJP_MYL6/ENSG00000092841_+_chr12_56160130_56160148_56160243_56160250_+(pre=-,post=-)	92	89	5.62e-12	6.79e-05	0.006938798	36.4923	137579	44380.9	101970	55309.5	20666.9	42256	20442.2	28171.1	124410
Mattias_JPGNAW2-11_20150521_QEN_TMT10_350ugIPG3-10_7of15ul_fr58.mzml	controllerType=0 controllerNumber=1 scan=10847	10847	HCD	485.30927	0	-0.75459236	3	HVLVTLGEK	ENSG00000092841(pre=R,post=M);RNASJP_MYL6/ENSG00000092841_+_chr12_56160130_56160148_56160243_56160250_+(pre=-,post=-)	69	66	7.65e-12	9.25e-05	0.007438622	36.697	13780.8	2812.27	9997.9	5808.36	2360.68	5206.07	3274.02	1359.32	13180.2
Mattias_JPGNAW2-11_20150521_QEN_TMT10_350ugIPG3-10_7of15ul_fr57.mzml	controllerType=0 controllerNumber=1 scan=10739	10739	HCD	485.3103	0	1.3834193	3	HVLVTLGEK	ENSG00000092841(pre=R,post=M);RNASJP_MYL6/ENSG00000092841_+_chr12_56160130_56160148_56160243_56160250_+(pre=-,post=-)	83	83	1.13e-11	0.000137	0.008396343	36.3322	14719.1	6370.19	11143.3	6627.86	1561.92	7074.84	3730.99	6774.98	17615.6
Mattias_JPGNAW2-11_20150521_QEN_TMT10_350ugIPG3-10_7of15ul_fr21.mzml	controllerType=0 controllerNumber=1 scan=14155	14155	HCD	755.0694	0	-1.455007	3	HVSIQEAESYAESVGAK	ENSG00000080371(pre=R,post=H);RNASJP_RAB21/ENSG00000080371_+_chr12_71782060_71782085_71782570_71782594_+(pre=-,post=-)	165	165	5.19e-22	6.75e-15	0	47.7564	49966.6	76712.5	90816.1	94251.5	102318	97548.4	89193.1	104112	115159
Mattias_JPGNAW2-11_20150521_QEN_TMT10_350ugIPG3-10_7of15ul_fr19.mzml	controllerType=0 controllerNumber=1 scan=14376	14376	HCD	755.07	0	-0.64666975	3	HVSIQEAESYAESVGAK	ENSG00000080371(pre=R,post=H);RNASJP_RAB21/ENSG00000080371_+_chr12_71782060_71782085_71782570_71782594_+(pre=-,post=-)	142	142	1.04e-21	1.35e-14	0	47.7906	64551	80802.1	100244	98910.6	115321	108460	91355.3	121476	119194
Mattias_JPGNAW2-11_20150521_QEN_TMT10_350ugIPG3-10_7of15ul_fr23.mzml	controllerType=0 controllerNumber=1 scan=13845	13845	HCD	755.07	0	-0.64666975	3	HVSIQEAESYAESVGAK	ENSG00000080371(pre=R,post=H);RNASJP_RAB21/ENSG00000080371_+_chr12_71782060_71782085_71782570_71782594_+(pre=-,post=-)	119	118	2.25e-20	2.92e-13	0	47.0388	15742.1	15937.4	16428.1	18238.7	15417.2	17348.2	12594.9	14020.1	16614.4
Mattias_JPGNAW2-11_20150521_QEN_TMT10_350ugIPG3-10_7of15ul_fr22.mzml	controllerType=0 controllerNumber=1 scan=13954	13954	HCD	755.4	1	-6.519658	3	HVSIQEAESYAESVGAK	ENSG00000080371(pre=R,post=H);RNASJP_RAB21/ENSG00000080371_+_chr12_71782060_71782085_71782570_71782594_+(pre=-,post=-)	152	147	6.29e-20	8.19e-13	0	47.1693	21953.7	30793.4	39916.3	35558.3	36808.6	41519.3	35331.1	34573.5	44026.1
Mattias_JPGNAW2-11_20150521_QEN_TMT10_350ugIPG3-10_7of15ul_fr20.mzml	controllerType=0 controllerNumber=1 scan=14281	14281	HCD	755.07	0	-0.64666975	3	HVSIQEAESYAESVGAK	ENSG00000080371(pre=R,post=H);RNASJP_RAB21/ENSG00000080371_+_chr12_71782060_71782085_71782570_71782594_+(pre=-,post=-)	154	146	4.03e-19	5.24e-12	0	47.8866	59085.7	82646.8	96881.9	74039.1	110186	91507.4	97799.8	117072	125990
Mattias_JPGNAW2-11_20150521_QEN_TMT10_350ugIPG3-10_7of15ul_fr20.mzml	controllerType=0 controllerNumber=1 scan=14300	14300	HCD	1132.1	0	-1.9408722	2	HVSIQEAESYAESVGAK	ENSG00000080371(pre=R,post=H);RNASJP_RAB21/ENSG00000080371_+_chr12_71782060_71782085_71782570_71782594_+(pre=-,post=-)	266	215	2.38e-18	3.1e-11	0	47.9491	22539.2	31925.9	43306.6	33946.3	50148.2	34119.5	37456.1	41311.2	50589.4
Mattias_JPGNAW2-11_20150521_QEN_TMT10_350ugIPG3-10_7of15ul_fr19.mzml	controllerType=0 controllerNumber=1 scan=14404	14404	HCD	1132.6	1	-3.4225538	2	HVSIQEAESYAESVGAK	ENSG00000080371(pre=R,post=H);RNASJP_RAB21/ENSG00000080371_+_chr12_71782060_71782085_71782570_71782594_+(pre=-,post=-)	116	82	2.39e-14	3.11e-07	0.000898905	47.8815	8792.05	8651.31	15590.1	13721.4	20410	20526.8	14987.4	17239.3	19641.4
Mattias_JPGNAW2-11_20150521_QEN_TMT10_350ugIPG3-10_7of15ul_fr09.mzml	controllerType=0 controllerNumber=1 scan=17322	17322	HCD	907.813	0	1.4791322	3	IEGLDSEMIMRPSETEINAK	ENSG00000197969(pre=K,post=L);RNASJP_VPS13A/ENSG00000197969_+_chr9_77283465_77283471_77283547_77283599_+(pre=-,post=-)	238	164	1.48e-18	1.96e-11	0	55.6466	111497	333299	335440	254108	413831	393301	274185	456165	482362
Mattias_JPGNAW2-11_20150521_QEN_TMT10_350ugIPG3-10_7of15ul_fr09.mzml	controllerType=0 controllerNumber=1 scan=14425	14425	HCD	918.4764	0	1.6613181	3	IEGLDSEMIMRPSETEINAK	ENSG00000197969(pre=K,post=L);RNASJP_VPS13A/ENSG00000197969_+_chr9_77283465_77283471_77283547_77283599_+(pre=-,post=-)	157	73	5.66e-14	7.52e-07	0.001337365	47.2281	0	0	0	0	0	0	0	0	0
Mattias_JPGNAW2-11_20150521_QEN_TMT10_350ugIPG3-10_7of15ul_fr06.mzml	controllerType=0 controllerNumber=1 scan=18797	18797	HCD	1339.66	1	-2.8022077	2	IETDYWPCPPSLAVVETEWR	ENSG00000158856(pre=K,post=K);RNASJP_DMTN/ENSG00000158856_+_chr8_22070289_22070334_22072326_22072339_+(pre=-,post=-)	268	191	3.66e-17	4.87e-10	2.44e-05	61.1085	192395	427769	657924	368889	575910	716601	290552	680392	849250
Mattias_JPGNAW2-11_20150521_QEN_TMT10_350ugIPG3-10_7of15ul_fr38.mzml	controllerType=0 controllerNumber=1 scan=18820	18820	HCD	1214.2063	0	0	2	IGPYQPNVPVGIDYVIPK	ENSG00000015479(pre=R,post=T);RNASJP_MATR3/ENSG00000015479_+_chr5_139325632_139325662_139326163_139326185_+(pre=-,post=-)	120	52	1.08e-11	0.000142	0.008322795	59.2597	12110.5	11247.3	13800.3	13687.7	13264.8	14174.3	14435.5	11120.7	21654.7
Mattias_JPGNAW2-11_20150521_QEN_TMT10_350ugIPG3-10_7of15ul_fr52.mzml	controllerType=0 controllerNumber=1 scan=11640	11640	HCD	697.6991	0	-1.2247273	3	IIQHCSNYSTQELLR	ENSG00000087470(pre=R,post=F);RNASJP_DNM1L/ENSG00000087470_+_chr12_32731479_32731511_32731854_32731865_+(pre=-,post=-)	157	126	1.87e-15	2.4e-08	0.000227557	36.5845	263054	200721	612730	202318	289892	286230	226093	242104	405657
Mattias_JPGNAW2-11_20150521_QEN_TMT10_350ugIPG3-10_7of15ul_fr51.mzml	controllerType=0 controllerNumber=1 scan=11411	11411	HCD	697.7017	0	2.536935	3	IIQHCSNYSTQELLR	ENSG00000087470(pre=R,post=F);RNASJP_DNM1L/ENSG00000087470_+_chr12_32731479_32731511_32731854_32731865_+(pre=-,post=-)	140	107	2.25e-15	2.89e-08	0.000270921	36.3888	30955	34394.9	68752.6	35426.2	54216.5	40135.5	49368.8	44815.1	74222.5
Mattias_JPGNAW2-11_20150521_QEN_TMT10_350ugIPG3-10_7of15ul_fr52.mzml	controllerType=0 controllerNumber=1 scan=11650	11650	HCD	1046.0487	0	2.21724	2	IIQHCSNYSTQELLR	ENSG00000087470(pre=R,post=F);RNASJP_DNM1L/ENSG00000087470_+_chr12_32731479_32731511_32731854_32731865_+(pre=-,post=-)	255	157	3.55e-13	4.55e-06	0.002767889	36.6155	18569.1	12444.8	48304.7	16124.4	40557.3	17779.2	22457.7	16753.3	40265.4
Mattias_JPGNAW2-11_20150521_QEN_TMT10_350ugIPG3-10_7of15ul_fr53.mzml	controllerType=0 controllerNumber=1 scan=11322	11322	HCD	697.7014	0	2.0995326	3	IIQHCSNYSTQELLR	ENSG00000087470(pre=R,post=F);RNASJP_DNM1L/ENSG00000087470_+_chr12_32731479_32731511_32731854_32731865_+(pre=-,post=-)	122	73	1.19e-12	1.52e-05	0.004349549	37.2358	11755.4	10883.9	17863.1	12512.2	11377.3	12254.7	12313.3	13036.7	14677.3
Mattias_JPGNAW2-11_20150521_QEN_TMT10_350ugIPG3-10_7of15ul_fr50.mzml	controllerType=0 controllerNumber=1 scan=11272	11272	HCD	697.70026	0	0.4374026	3	IIQHCSNYSTQELLR	ENSG00000087470(pre=R,post=F);RNASJP_DNM1L/ENSG00000087470_+_chr12_32731479_32731511_32731854_32731865_+(pre=-,post=-)	116	78	1.98e-12	2.53e-05	0.004950746	37.5005	9611.3	8099.74	13244.5	11901.9	11060.7	9724.85	11079.7	14086.8	14914.7
Mattias_JPGNAW2-11_20150521_QEN_TMT10_350ugIPG3-10_7of15ul_fr15.mzml	controllerType=0 controllerNumber=1 scan=14880	14880	HCD	855.08	1	-0.83226526	3	ILENPQSLSDPNNYHEFCR	ENSG00000130227(pre=R,post=L);RNASJP_XPO7/ENSG00000130227_+_chr8_21980186_21980203_21981731_21981769_+(pre=-,post=-)	162	113	2.35e-16	3.1e-09	6.03e-05	48.5116	84475.9	68060.4	64499.8	75356.4	62105.7	76129	92796.9	74102.8	85840.9
Mattias_JPGNAW2-11_20150521_QEN_TMT10_350ugIPG3-10_7of15ul_fr44.mzml	controllerType=0 controllerNumber=1 scan=8681	8681	HCD	515.54	0	7.5770645	4	ILTTASSHEFEHTK	ENSG00000169764(pre=K,post=K);RNASJP_UGP2/ENSG00000169764_+_chr2_63856401_63856433_63857829_63857837_+(pre=-,post=-)	156	155	1.21e-18	1.53e-11	0	28.5524	15226.3	24654.1	27814	23181	26860.7	20886.6	21744.9	39548.8	33853.5
Mattias_JPGNAW2-11_20150521_QEN_TMT10_350ugIPG3-10_7of15ul_fr43.mzml	controllerType=0 controllerNumber=1 scan=8771	8771	HCD	687.04	0	-8.261852	3	ILTTASSHEFEHTK	ENSG00000169764(pre=K,post=K);RNASJP_UGP2/ENSG00000169764_+_chr2_63856401_63856433_63857829_63857837_+(pre=-,post=-)	187	180	1.23e-18	1.56e-11	0	27.9641	136225	192875	250620	190880	255554	195812	228947	318039	270156
Mattias_JPGNAW2-11_20150521_QEN_TMT10_350ugIPG3-10_7of15ul_fr43.mzml	controllerType=0 controllerNumber=1 scan=8806	8806	HCD	515.54	0	7.5770645	4	ILTTASSHEFEHTK	ENSG00000169764(pre=K,post=K);RNASJP_UGP2/ENSG00000169764_+_chr2_63856401_63856433_63857829_63857837_+(pre=-,post=-)	177	164	1.29e-18	1.63e-11	0	28.0754	126971	319457	387677	285468	352082	334984	338951	453505	488156
Mattias_JPGNAW2-11_20150521_QEN_TMT10_350ugIPG3-10_7of15ul_fr44.mzml	controllerType=0 controllerNumber=1 scan=8710	8710	HCD	687.38	1	-0.14704126	3	ILTTASSHEFEHTK	ENSG00000169764(pre=K,post=K);RNASJP_UGP2/ENSG00000169764_+_chr2_63856401_63856433_63857829_63857837_+(pre=-,post=-)	125	125	1.94e-18	2.47e-11	0	28.646	11355.9	14460.8	17955.4	13339.6	17215	12260.7	16153.8	23026.6	22818.1
Mattias_JPGNAW2-11_20150521_QEN_TMT10_350ugIPG3-10_7of15ul_fr05.mzml	controllerType=0 controllerNumber=1 scan=18647	18647	HCD	1212.6158	0	0	2	IPESGGDNSVFDIFELTGAAR	ENSG00000137801(pre=R,post=K);RNASJP_THBS1/ENSG00000137801_+_chr15_39581918_39581924_39582193_39582248_+(pre=-,post=-)	282	253	9.81e-25	1.31e-17	0	61.2642	8524487	19114766	27372802	6588751	5.26756e+06	9222050	7.46704e+06	16186708	20648242
Mattias_JPGNAW2-11_20150521_QEN_TMT10_350ugIPG3-10_7of15ul_fr23.mzml	controllerType=0 controllerNumber=1 scan=17968	17968	HCD	1212.6134	0	-2.0133386	2	IPESGGDNSVFDIFELTGAAR	ENSG00000137801(pre=R,post=K);RNASJP_THBS1/ENSG00000137801_+_chr15_39581918_39581924_39582193_39582248_+(pre=-,post=-)	207	167	5.76e-19	7.72e-12	0	60.8117	33183.9	63939.6	76807.1	22936.7	21082.1	29779.7	28568	46780.8	66482
Mattias_JPGNAW2-11_20150521_QEN_TMT10_350ugIPG3-10_7of15ul_fr22.mzml	controllerType=0 controllerNumber=1 scan=18205	18205	HCD	1212.613	0	-2.3153393	2	IPESGGDNSVFDIFELTGAAR	ENSG00000137801(pre=R,post=K);RNASJP_THBS1/ENSG00000137801_+_chr15_39581918_39581924_39582193_39582248_+(pre=-,post=-)	252	181	1.68e-18	2.25e-11	0	60.8884	51970.5	103085	142875	34237.7	29637.2	43004.5	45208	80401.4	109995
Mattias_JPGNAW2-11_20150521_QEN_TMT10_350ugIPG3-10_7of15ul_fr21.mzml	controllerType=0 controllerNumber=1 scan=18234	18234	HCD	1212.6161	0	0.20133385	2	IPESGGDNSVFDIFELTGAAR	ENSG00000137801(pre=R,post=K);RNASJP_THBS1/ENSG00000137801_+_chr15_39581918_39581924_39582193_39582248_+(pre=-,post=-)	220	158	2.86e-17	3.83e-10	2.5e-05	60.9147	33488.1	83530.7	103622	29435.8	26000.1	42738.7	38768.9	62997.6	81579.6
Mattias_JPGNAW2-11_20150521_QEN_TMT10_350ugIPG3-10_7of15ul_fr24.mzml	controllerType=0 controllerNumber=1 scan=17846	17846	HCD	1212.6124	0	-2.818674	2	IPESGGDNSVFDIFELTGAAR	ENSG00000137801(pre=R,post=K);RNASJP_THBS1/ENSG00000137801_+_chr15_39581918_39581924_39582193_39582248_+(pre=-,post=-)	214	147	5.25e-17	7.03e-10	2.35e-05	60.7561	18274.9	40877.1	51585.4	13148.1	16053.1	22969.3	17483.2	35525	42445.9
Mattias_JPGNAW2-11_20150521_QEN_TMT10_350ugIPG3-10_7of15ul_fr20.mzml	controllerType=0 controllerNumber=1 scan=18364	18364	HCD	1212.6155	0	-0.3020008	2	IPESGGDNSVFDIFELTGAAR	ENSG00000137801(pre=R,post=K);RNASJP_THBS1/ENSG00000137801_+_chr15_39581918_39581924_39582193_39582248_+(pre=-,post=-)	218	150	7.99e-17	1.07e-09	2.25e-05	60.9527	53064.7	93807.3	136620	35899	38201	52757.9	46329.4	76802.4	113956
Mattias_JPGNAW2-11_20150521_QEN_TMT10_350ugIPG3-10_7of15ul_fr52.mzml	controllerType=0 controllerNumber=1 scan=19595	19595	HCD	1212.6119	0	-3.2213416	2	IPESGGDNSVFDIFELTGAAR	ENSG00000137801(pre=R,post=K);RNASJP_THBS1/ENSG00000137801_+_chr15_39581918_39581924_39582193_39582248_+(pre=-,post=-)	179	113	8.19e-16	1.1e-08	0.000194801	61.0005	21425.3	45781.8	58266.6	23598.2	17601.5	31447.3	21077.3	43673.9	52836.7
Mattias_JPGNAW2-11_20150521_QEN_TMT10_350ugIPG3-10_7of15ul_fr25.mzml	controllerType=0 controllerNumber=1 scan=17913	17913	HCD	1212.6146	0	-1.0066693	2	IPESGGDNSVFDIFELTGAAR	ENSG00000137801(pre=R,post=K);RNASJP_THBS1/ENSG00000137801_+_chr15_39581918_39581924_39582193_39582248_+(pre=-,post=-)	181	109	1.66e-14	2.23e-07	0.000694335	60.7628	14208.1	26897.4	35489	10411.5	9780.59	12996.2	11982.6	25192.3	28136.9
Mattias_JPGNAW2-11_20150521_QEN_TMT10_350ugIPG3-10_7of15ul_fr18.mzml	controllerType=0 controllerNumber=1 scan=18917	18917	HCD	1212.6143	0	-1.30867	2	IPESGGDNSVFDIFELTGAAR	ENSG00000137801(pre=R,post=K);RNASJP_THBS1/ENSG00000137801_+_chr15_39581918_39581924_39582193_39582248_+(pre=-,post=-)	124	63	1.02e-12	1.36e-05	0.004105347	60.997	31890.9	46888.7	61399.3	35291.8	26023.7	40164.4	31343.9	44934.6	66701.3
Mattias_JPGNAW2-11_20150521_QEN_TMT10_350ugIPG3-10_7of15ul_fr10.mzml	controllerType=0 controllerNumber=1 scan=19469	19469	HCD	1025.0775	0	1.071757	2	IVNSFLCLVPDDAK	ENSG00000151553(pre=K,post=S);RNASJP_FAM160B1/ENSG00000151553_+_chr10_114847223_114847233_114848647_114848677_+(pre=-,post=-)	291	257	3.71e-18	4.71e-11	0	61.0583	4.13074e+06	5291788	5.58556e+06	6176998	5.78351e+06	6454820	6.81008e+06	7.45811e+06	8159423
Mattias_JPGNAW2-11_20150521_QEN_TMT10_350ugIPG3-10_7of15ul_fr44.mzml	controllerType=0 controllerNumber=1 scan=17681	17681	HCD	893.03217	0	0.41007602	2	IYGLGSLALYEK	ENSG00000165629(pre=R,post=A);RNASJP_ATP5C1/ENSG00000165629_+_chr10_7797157_7797178_7798990_7799003_+(pre=-,post=-)	190	186	3.33e-15	4.16e-08	0.000306918	58.1899	40856.2	27133.7	63933.1	43967.2	34174.8	32950.9	38083	33522.5	51670.3
Mattias_JPGNAW2-11_20150521_QEN_TMT10_350ugIPG3-10_7of15ul_fr61.mzml	controllerType=0 controllerNumber=1 scan=9421	9421	HCD	731.37054	0	1.6690652	4	KPSYHGYNQMMECLPGYK	ENSG00000049323(pre=K,post=R);RNASJP_LTBP1/ENSG00000049323_+_chr2_33217648_33217654_33222080_33222126_+(pre=-,post=-)	181	147	1.22e-22	1.59e-15	0	31.9635	23106.7	15678.5	65616.2	15807.6	16369.6	15434.7	19163.7	18075.6	44761.5
Mattias_JPGNAW2-11_20150521_QEN_TMT10_350ugIPG3-10_7of15ul_fr62.mzml	controllerType=0 controllerNumber=1 scan=9435	9435	HCD	731.62	1	-0.22877741	4	KPSYHGYNQMMECLPGYK	ENSG00000049323(pre=K,post=R);RNASJP_LTBP1/ENSG00000049323_+_chr2_33217648_33217654_33222080_33222126_+(pre=-,post=-)	170	138	2.25e-22	2.95e-15	0	31.2772	106670	141234	347882	91538.6	86425.9	92811.2	109280	108304	228742
Mattias_JPGNAW2-11_20150521_QEN_TMT10_350ugIPG3-10_7of15ul_fr62.mzml	controllerType=0 controllerNumber=1 scan=10838	10838	HCD	727.62	1	-1.9921881	4	KPSYHGYNQMMECLPGYK	ENSG00000049323(pre=K,post=R);RNASJP_LTBP1/ENSG00000049323_+_chr2_33217648_33217654_33222080_33222126_+(pre=-,post=-)	161	127	2.09e-21	2.73e-14	0	35.7522	37162.8	23575.5	57376.5	20867.5	20684.2	22931.2	28823	25764	48172
Mattias_JPGNAW2-11_20150521_QEN_TMT10_350ugIPG3-10_7of15ul_fr62.mzml	controllerType=0 controllerNumber=1 scan=9419	9419	HCD	731.37067	0	1.8359718	4	KPSYHGYNQMMECLPGYK	ENSG00000049323(pre=K,post=R);RNASJP_LTBP1/ENSG00000049323_+_chr2_33217648_33217654_33222080_33222126_+(pre=-,post=-)	183	143	5.67e-21	7.43e-14	0	31.2262	39726.4	42659.3	107122	37057.1	34293.9	32018.8	41587.2	42719.7	71366
Mattias_JPGNAW2-11_20150521_QEN_TMT10_350ugIPG3-10_7of15ul_fr62.mzml	controllerType=0 controllerNumber=1 scan=12755	12755	HCD	723.62	1	-3.7750947	4	KPSYHGYNQMMECLPGYK	ENSG00000049323(pre=K,post=R);RNASJP_LTBP1/ENSG00000049323_+_chr2_33217648_33217654_33222080_33222126_+(pre=-,post=-)	151	109	3.17e-20	4.15e-13	0	41.9182	36884.6	29201.4	65961.9	30641.1	35898.8	31277.5	40262.1	34251.5	60007.1
Mattias_JPGNAW2-11_20150521_QEN_TMT10_350ugIPG3-10_7of15ul_fr62.mzml	controllerType=0 controllerNumber=1 scan=9442	9442	HCD	974.82465	0	1.3148416	3	KPSYHGYNQMMECLPGYK	ENSG00000049323(pre=K,post=R);RNASJP_LTBP1/ENSG00000049323_+_chr2_33217648_33217654_33222080_33222126_+(pre=-,post=-)	159	115	3.04e-18	3.98e-11	0	31.2993	8332.78	12572.8	29307.4	4805.31	7460.01	5921.69	6791.79	8888.66	15580.4
Mattias_JPGNAW2-11_20150521_QEN_TMT10_350ugIPG3-10_7of15ul_fr61.mzml	controllerType=0 controllerNumber=1 scan=10678	10678	HCD	727.87	2	-3.1452558	4	KPSYHGYNQMMECLPGYK	ENSG00000049323(pre=K,post=R);RNASJP_LTBP1/ENSG00000049323_+_chr2_33217648_33217654_33222080_33222126_+(pre=-,post=-)	112	59	2.93e-15	3.84e-08	0.000279529	36.1583	13408	6320.79	17256.7	14195.3	8637.74	11992.3	11106.4	8230.64	15732.8
Mattias_JPGNAW2-11_20150521_QEN_TMT10_350ugIPG3-10_7of15ul_fr50.mzml	controllerType=0 controllerNumber=1 scan=9925	9925	HCD	731.87	2	-1.3755407	4	KPSYHGYNQMMECLPGYK	ENSG00000049323(pre=K,post=R);RNASJP_LTBP1/ENSG00000049323_+_chr2_33217648_33217654_33222080_33222126_+(pre=-,post=-)	176	87	6.87e-15	9e-08	0.0004712	33.1385	49480.5	32641.4	50670.2	32216.3	27267	23367.6	30210	29891.7	44038.7
Mattias_JPGNAW2-11_20150521_QEN_TMT10_350ugIPG3-10_7of15ul_fr59.mzml	controllerType=0 controllerNumber=1 scan=9156	9156	HCD	731.3703	0	1.3352522	4	KPSYHGYNQMMECLPGYK	ENSG00000049323(pre=K,post=R);RNASJP_LTBP1/ENSG00000049323_+_chr2_33217648_33217654_33222080_33222126_+(pre=-,post=-)	125	67	1.34e-14	1.76e-07	0.000655212	31.1159	8404.09	8102.3	21775.4	7978.56	4792.91	9280.57	8118.45	6412.16	10383.5
Mattias_JPGNAW2-11_20150521_QEN_TMT10_350ugIPG3-10_7of15ul_fr49.mzml	controllerType=0 controllerNumber=1 scan=9797	9797	HCD	731.6143	1	-7.9899306	4	KPSYHGYNQMMECLPGYK	ENSG00000049323(pre=K,post=R);RNASJP_LTBP1/ENSG00000049323_+_chr2_33217648_33217654_33222080_33222126_+(pre=-,post=-)	143	65	5.27e-13	6.91e-06	0.003135003	33.0199	12949.6	7920.8	17055.2	9402.95	6901.3	8566.28	7245.16	7961.06	14100.9
Mattias_JPGNAW2-11_20150521_QEN_TMT10_350ugIPG3-10_7of15ul_fr61.mzml	controllerType=0 controllerNumber=1 scan=12557	12557	HCD	723.62	1	-3.7750947	4	KPSYHGYNQMMECLPGYK	ENSG00000049323(pre=K,post=R);RNASJP_LTBP1/ENSG00000049323_+_chr2_33217648_33217654_33222080_33222126_+(pre=-,post=-)	86	17	1.98e-11	0.00026	0.009860496	42.4519	12108.2	6421.72	18411.3	11699.5	8320.71	10848.3	10080.8	10682.8	11792.6
Mattias_JPGNAW2-11_20150521_QEN_TMT10_350ugIPG3-10_7of15ul_fr62.mzml	controllerType=0 controllerNumber=1 scan=14241	14241	HCD	678.4198	0	4.2284503	3	KPVAGALDVSFNK	ENSG00000198612(pre=R,post=F);RNASJP_COPS8/ENSG00000198612_+_chr2_237095878_237095884_237096822_237096853_+(pre=-,post=-)	137	137	3.19e-17	4.02e-10	2.47e-05	46.7895	62345.2	32303.3	56977.4	59833.4	37948.1	42532.9	58284.7	46730.8	51705.1
Mattias_JPGNAW2-11_20150521_QEN_TMT10_350ugIPG3-10_7of15ul_fr12.mzml	controllerType=0 controllerNumber=1 scan=18655	18655	HCD	898.46857	0	2.5135064	3	LAELEEFINGPNNAHIQQVGDR	ENSG00000141367(pre=R,post=C);RNASJP_CLTC/ENSG00000141367_+_chr17_59682375_59682428_59682629_59682640_+(pre=-,post=-)	186	177	5.92e-24	7.98e-17	0	59.1305	1.38598e+06	1.93997e+06	2.71617e+06	2.30243e+06	2.88051e+06	2.41868e+06	2.4315e+06	2513422	2.6707e+06
Mattias_JPGNAW2-11_20150521_QEN_TMT10_350ugIPG3-10_7of15ul_fr13.mzml	controllerType=0 controllerNumber=1 scan=18634	18634	HCD	898.4671	0	0.8831239	3	LAELEEFINGPNNAHIQQVGDR	ENSG00000141367(pre=R,post=C);RNASJP_CLTC/ENSG00000141367_+_chr17_59682375_59682428_59682629_59682640_+(pre=-,post=-)	213	192	8.54e-23	1.15e-15	0	58.9114	790429	1.05054e+06	1.47588e+06	1.2896e+06	1.46907e+06	1250120	1.21623e+06	1.52473e+06	1.49463e+06
Mattias_JPGNAW2-11_20150521_QEN_TMT10_350ugIPG3-10_7of15ul_fr22.mzml	controllerType=0 controllerNumber=1 scan=16951	16951	HCD	898.4657	0	-0.67932606	3	LAELEEFINGPNNAHIQQVGDR	ENSG00000141367(pre=R,post=C);RNASJP_CLTC/ENSG00000141367_+_chr17_59682375_59682428_59682629_59682640_+(pre=-,post=-)	187	159	1.83e-20	2.46e-13	0	56.8792	39057	33061.6	45791.9	51510.2	46094	51929.5	50473.7	46939	54510.4
Mattias_JPGNAW2-11_20150521_QEN_TMT10_350ugIPG3-10_7of15ul_fr25.mzml	controllerType=0 controllerNumber=1 scan=16559	16559	HCD	898.4657	0	-0.67932606	3	LAELEEFINGPNNAHIQQVGDR	ENSG00000141367(pre=R,post=C);RNASJP_CLTC/ENSG00000141367_+_chr17_59682375_59682428_59682629_59682640_+(pre=-,post=-)	173	148	5.81e-20	7.83e-13	0	56.2961	32693.7	20662.1	29506.1	29618.5	27122.5	28530.6	28288.9	28617.1	31321.5
Mattias_JPGNAW2-11_20150521_QEN_TMT10_350ugIPG3-10_7of15ul_fr23.mzml	controllerType=0 controllerNumber=1 scan=16698	16698	HCD	898.47	0	4.0759563	3	LAELEEFINGPNNAHIQQVGDR	ENSG00000141367(pre=R,post=C);RNASJP_CLTC/ENSG00000141367_+_chr17_59682375_59682428_59682629_59682640_+(pre=-,post=-)	169	138	2.63e-19	3.54e-12	0	56.5601	26066.2	31608.2	36001.3	32716.4	33286.7	33151.4	29546.3	37215.3	40306.4
Mattias_JPGNAW2-11_20150521_QEN_TMT10_350ugIPG3-10_7of15ul_fr21.mzml	controllerType=0 controllerNumber=1 scan=17071	17071	HCD	898.8	1	-0.8596992	3	LAELEEFINGPNNAHIQQVGDR	ENSG00000141367(pre=R,post=C);RNASJP_CLTC/ENSG00000141367_+_chr17_59682375_59682428_59682629_59682640_+(pre=-,post=-)	143	114	4.49e-18	6.06e-11	0	57.2331	65886.5	40476.2	86725	48789.3	47909.5	51649.3	48298.3	52132.8	97353.7
Mattias_JPGNAW2-11_20150521_QEN_TMT10_350ugIPG3-10_7of15ul_fr12.mzml	controllerType=0 controllerNumber=1 scan=18677	18677	HCD	1347.1984	0	1.8122132	2	LAELEEFINGPNNAHIQQVGDR	ENSG00000141367(pre=R,post=C);RNASJP_CLTC/ENSG00000141367_+_chr17_59682375_59682428_59682629_59682640_+(pre=-,post=-)	344	265	1.04e-17	1.4e-10	0	59.191	63801.9	105917	115975	110642	123269	134249	133121	111780	140656
Mattias_JPGNAW2-11_20150521_QEN_TMT10_350ugIPG3-10_7of15ul_fr07.mzml	controllerType=0 controllerNumber=1 scan=18312	18312	HCD	899.13	2	-5.795355	3	LAELEEFINGPNNAHIQQVGDR	ENSG00000141367(pre=R,post=C);RNASJP_CLTC/ENSG00000141367_+_chr17_59682375_59682428_59682629_59682640_+(pre=-,post=-)	183	135	1.33e-16	1.8e-09	4.27e-05	58.8221	43235	61418.7	69444.3	80855.8	69235	82299.1	72238.3	71155.3	72068.1
Mattias_JPGNAW2-11_20150521_QEN_TMT10_350ugIPG3-10_7of15ul_fr13.mzml	controllerType=0 controllerNumber=1 scan=18656	18656	HCD	1347.1957	0	-0.18122132	2	LAELEEFINGPNNAHIQQVGDR	ENSG00000141367(pre=R,post=C);RNASJP_CLTC/ENSG00000141367_+_chr17_59682375_59682428_59682629_59682640_+(pre=-,post=-)	282	201	1.18e-15	1.59e-08	0.000187515	58.9723	38136.8	55617.5	60488.8	64452.9	78046.3	56589.5	54918.3	67832.1	79153.6
Mattias_JPGNAW2-11_20150521_QEN_TMT10_350ugIPG3-10_7of15ul_fr41.mzml	controllerType=0 controllerNumber=1 scan=7304	7304	HCD	937.01184	0	-0.84679437	2	LEGNSPQGSNQGVK	ENSG00000167461(pre=K,post=I);RNASJP_RAB8A/ENSG00000167461_+_chr19_16129602_16129604_16132212_16132250_+(pre=-,post=-)	239	223	1.61e-18	2.04e-11	0	23.8038	209717	335172	345252	356123	354312	388953	345971	504077	428590
Mattias_JPGNAW2-11_20150521_QEN_TMT10_350ugIPG3-10_7of15ul_fr42.mzml	controllerType=0 controllerNumber=1 scan=7129	7129	HCD	937.0105	0	-2.279831	2	LEGNSPQGSNQGVK	ENSG00000167461(pre=K,post=I);RNASJP_RAB8A/ENSG00000167461_+_chr19_16129602_16129604_16132212_16132250_+(pre=-,post=-)	282	249	2.93e-18	3.72e-11	0	23.3114	177935	296352	283000	309615	314539	349005	277414	421089	357307
Mattias_JPGNAW2-11_20150521_QEN_TMT10_350ugIPG3-10_7of15ul_fr40.mzml	controllerType=0 controllerNumber=1 scan=7167	7167	HCD	937.01337	0	0.7816563	2	LEGNSPQGSNQGVK	ENSG00000167461(pre=K,post=I);RNASJP_RAB8A/ENSG00000167461_+_chr19_16129602_16129604_16132212_16132250_+(pre=-,post=-)	261	231	3.23e-18	4.11e-11	0	23.3772	205922	342757	302674	315348	302234	347924	285134	445562	353446
Mattias_JPGNAW2-11_20150521_QEN_TMT10_350ugIPG3-10_7of15ul_fr39.mzml	controllerType=0 controllerNumber=1 scan=6796	6796	HCD	937.01196	0	-0.71651834	2	LEGNSPQGSNQGVK	ENSG00000167461(pre=K,post=I);RNASJP_RAB8A/ENSG00000167461_+_chr19_16129602_16129604_16132212_16132250_+(pre=-,post=-)	264	226	1.75e-17	2.22e-10	0	22.8126	67367.9	75856.4	114265	82376.2	110468	80622.6	94721.5	101607	125697
Mattias_JPGNAW2-11_20150521_QEN_TMT10_350ugIPG3-10_7of15ul_fr43.mzml	controllerType=0 controllerNumber=1 scan=7250	7250	HCD	937.01154	0	-1.1724845	2	LEGNSPQGSNQGVK	ENSG00000167461(pre=K,post=I);RNASJP_RAB8A/ENSG00000167461_+_chr19_16129602_16129604_16132212_16132250_+(pre=-,post=-)	266	226	3.11e-17	3.95e-10	2.48e-05	23.6023	77470.8	117317	118743	112224	135604	152556	119772	165097	157361
Mattias_JPGNAW2-11_20150521_QEN_TMT10_350ugIPG3-10_7of15ul_fr10.mzml	controllerType=0 controllerNumber=1 scan=9338	9338	HCD	937.5054	1	-9.541598	2	LEGNSPQGSNQGVK	ENSG00000167461(pre=K,post=I);RNASJP_RAB8A/ENSG00000167461_+_chr19_16129602_16129604_16132212_16132250_+(pre=-,post=-)	207	152	7.22e-14	9.18e-07	0.001546228	31.5858	52474.2	89523.3	88048	83160.5	97258.4	89959.5	76685.1	114949	118508
Mattias_JPGNAW2-11_20150521_QEN_TMT10_350ugIPG3-10_7of15ul_fr44.mzml	controllerType=0 controllerNumber=1 scan=7239	7239	HCD	937.0134	0	0.84679437	2	LEGNSPQGSNQGVK	ENSG00000167461(pre=K,post=I);RNASJP_RAB8A/ENSG00000167461_+_chr19_16129602_16129604_16132212_16132250_+(pre=-,post=-)	136	86	5.39e-13	6.85e-06	0.00315728	23.9651	17845	15206.9	19367.9	19071.1	20420	16156.2	17518.3	21670.5	22730.9
Mattias_JPGNAW2-11_20150521_QEN_TMT10_350ugIPG3-10_7of15ul_fr11.mzml	controllerType=0 controllerNumber=1 scan=9492	9492	HCD	937.5051	1	-9.802151	2	LEGNSPQGSNQGVK	ENSG00000167461(pre=K,post=I);RNASJP_RAB8A/ENSG00000167461_+_chr19_16129602_16129604_16132212_16132250_+(pre=-,post=-)	194	110	1.96e-11	0.000249	0.009825978	31.7602	23475.1	40205.6	42379.3	34442.2	48095.9	52110.2	45246	58287.7	58378.5
Mattias_JPGNAW2-11_20150521_QEN_TMT10_350ugIPG3-10_7of15ul_fr38.mzml	controllerType=0 controllerNumber=1 scan=17357	17357	HCD	855.74115	0	-0.78456694	4	LEPGQPQLSPGISTIHLHPQFPVVIEK	ENSG00000049323(pre=K,post=T);RNASJP_LTBP1/ENSG00000049323_+_chr2_33262755_33262821_33263294_33263307_+(pre=-,post=-)	204	103	1.27e-15	1.77e-08	0.000186179	54.8021	80778.1	208783	348857	134622	171989	134790	160543	185128	256808
Mattias_JPGNAW2-11_20150521_QEN_TMT10_350ugIPG3-10_7of15ul_fr39.mzml	controllerType=0 controllerNumber=1 scan=17750	17750	HCD	855.74164	0	-0.21397279	4	LEPGQPQLSPGISTIHLHPQFPVVIEK	ENSG00000049323(pre=K,post=T);RNASJP_LTBP1/ENSG00000049323_+_chr2_33262755_33262821_33263294_33263307_+(pre=-,post=-)	222	104	7.37e-15	1.03e-07	0.000496405	54.6411	102506	233522	406902	129497	182298	130780	127740	199079	267857
Mattias_JPGNAW2-11_20150521_QEN_TMT10_350ugIPG3-10_7of15ul_fr31.mzml	controllerType=0 controllerNumber=1 scan=17118	17118	HCD	1187.96	1	1.3539306	3	LGVNNISGIEEVNMFTNQGTVIHFNNPK	ENSG00000145741(pre=K,post=V);RNASJP_BTF3/ENSG00000145741_+_chr5_73502569_73502601_73502916_73502966_+(pre=-,post=-)	232	217	5.06e-29	7.08e-22	0	55.6484	17341.7	24675.3	51000.5	23251	23597.2	33852.5	21035.1	35660.6	48872.2
Mattias_JPGNAW2-11_20150521_QEN_TMT10_350ugIPG3-10_7of15ul_fr40.mzml	controllerType=0 controllerNumber=1 scan=17905	17905	HCD	758.4783	0	-1.2070566	2	LLLLGAGESGK	ENSG00000087460(pre=R,post=S);ENSG00000114349(pre=K,post=S);ENSG00000114353(pre=K,post=S);ENSG00000127955(pre=K,post=S);ENSG00000214415(pre=K,post=S);ENSG00000263156(pre=K,post=S);ENSG00000141404(pre=R,post=S);ENSG00000087258(pre=K,post=S);ENSG00000065135(pre=K,post=S);ENSG00000134183(pre=K,post=S);RNASJP_GNAS/ENSG00000087460_+_chr20_58891853_58891865_58895612_58895631_+(pre=-,post=-)	193	182	4.8e-13	5.93e-06	0.003000572	53.7359	2.37473e+06	2.46293e+06	3022587	3.2845e+06	2.83856e+06	2.48994e+06	3.22101e+06	3.67896e+06	3190392
Mattias_JPGNAW2-11_20150521_QEN_TMT10_350ugIPG3-10_7of15ul_fr43.mzml	controllerType=0 controllerNumber=1 scan=17587	17587	HCD	758.47974	0	0.724234	2	LLLLGAGESGK	ENSG00000087460(pre=R,post=S);ENSG00000114349(pre=K,post=S);ENSG00000114353(pre=K,post=S);ENSG00000127955(pre=K,post=S);ENSG00000214415(pre=K,post=S);ENSG00000263156(pre=K,post=S);ENSG00000141404(pre=R,post=S);ENSG00000087258(pre=K,post=S);ENSG00000065135(pre=K,post=S);ENSG00000134183(pre=K,post=S);RNASJP_GNAS/ENSG00000087460_+_chr20_58891853_58891865_58895612_58895631_+(pre=-,post=-)	191	169	2.75e-12	3.4e-05	0.005587371	54.6726	75760.9	110705	99801.2	109013	103896	113459	102615	124009	112921
Mattias_JPGNAW2-11_20150521_QEN_TMT10_350ugIPG3-10_7of15ul_fr39.mzml	controllerType=0 controllerNumber=1 scan=17410	17410	HCD	758.4789	0	-0.4023522	2	LLLLGAGESGK	ENSG00000087460(pre=R,post=S);ENSG00000114349(pre=K,post=S);ENSG00000114353(pre=K,post=S);ENSG00000127955(pre=K,post=S);ENSG00000214415(pre=K,post=S);ENSG00000263156(pre=K,post=S);ENSG00000141404(pre=R,post=S);ENSG00000087258(pre=K,post=S);ENSG00000065135(pre=K,post=S);ENSG00000134183(pre=K,post=S);RNASJP_GNAS/ENSG00000087460_+_chr20_58891853_58891865_58895612_58895631_+(pre=-,post=-)	192	170	4.13e-12	5.11e-05	0.006301337	53.6487	251995	201605	317240	247990	260559	223267	308322	280605	344768
Mattias_JPGNAW2-11_20150521_QEN_TMT10_350ugIPG3-10_7of15ul_fr42.mzml	controllerType=0 controllerNumber=1 scan=18045	18045	HCD	758.48	0	1.0461158	2	LLLLGAGESGK	ENSG00000087460(pre=R,post=S);ENSG00000114349(pre=K,post=S);ENSG00000114353(pre=K,post=S);ENSG00000127955(pre=K,post=S);ENSG00000214415(pre=K,post=S);ENSG00000263156(pre=K,post=S);ENSG00000141404(pre=R,post=S);ENSG00000087258(pre=K,post=S);ENSG00000065135(pre=K,post=S);ENSG00000134183(pre=K,post=S);RNASJP_GNAS/ENSG00000087460_+_chr20_58891853_58891865_58895612_58895631_+(pre=-,post=-)	198	166	6.73e-12	8.32e-05	0.007206809	54.5573	324794	406706	413160	441986	410341	392968	410911	529265	505366
Mattias_JPGNAW2-11_20150521_QEN_TMT10_350ugIPG3-10_7of15ul_fr41.mzml	controllerType=0 controllerNumber=1 scan=17793	17793	HCD	758.48	0	1.0461158	2	LLLLGAGESGK	ENSG00000087460(pre=R,post=S);ENSG00000114349(pre=K,post=S);ENSG00000114353(pre=K,post=S);ENSG00000127955(pre=K,post=S);ENSG00000214415(pre=K,post=S);ENSG00000263156(pre=K,post=S);ENSG00000141404(pre=R,post=S);ENSG00000087258(pre=K,post=S);ENSG00000065135(pre=K,post=S);ENSG00000134183(pre=K,post=S);RNASJP_GNAS/ENSG00000087460_+_chr20_58891853_58891865_58895612_58895631_+(pre=-,post=-)	170	146	8.47e-12	0.000105	0.007708905	54.0447	241845	231693	263923	293410	276950	251150	278926	320854	309610
Mattias_JPGNAW2-11_20150521_QEN_TMT10_350ugIPG3-10_7of15ul_fr29.mzml	controllerType=0 controllerNumber=1 scan=6234	6234	HCD	835.9511	0	0.8031418	2	LNECVDHTPK	ENSG00000148834(pre=K,post=L);RNASJP_GSTO1/ENSG00000148834_+_chr10_104266183_104266190_104267252_104267273_+(pre=-,post=-)	147	147	1.33e-14	1.62e-07	0.000655975	21.4218	25468.7	15936.3	27899.5	25806.9	25602.8	25784.1	32987.2	28018.8	31545.7
Mattias_JPGNAW2-11_20150521_QEN_TMT10_350ugIPG3-10_7of15ul_fr35.mzml	controllerType=0 controllerNumber=1 scan=6603	6603	HCD	557.6371	0	1.8607076	3	LNECVDHTPK	ENSG00000148834(pre=K,post=L);RNASJP_GSTO1/ENSG00000148834_+_chr10_104266183_104266190_104267252_104267273_+(pre=-,post=-)	75	75	1.33e-14	1.62e-07	0.000655966	22.8005	9209.83	4642.73	12001.2	10873.1	11157.6	10653.1	12483.6	10696.6	9639.04
Mattias_JPGNAW2-11_20150521_QEN_TMT10_350ugIPG3-10_7of15ul_fr36.mzml	controllerType=0 controllerNumber=1 scan=6543	6543	HCD	557.63513	0	-1.6418009	3	LNECVDHTPK	ENSG00000148834(pre=K,post=L);RNASJP_GSTO1/ENSG00000148834_+_chr10_104266183_104266190_104267252_104267273_+(pre=-,post=-)	122	122	1.33e-14	1.62e-07	0.000655957	22.8765	174367	57718.8	203182	106659	114632	94434.7	111813	89609.4	188049
Mattias_JPGNAW2-11_20150521_QEN_TMT10_350ugIPG3-10_7of15ul_fr45.mzml	controllerType=0 controllerNumber=1 scan=6957	6957	HCD	557.64	0	7.1144705	3	LNECVDHTPK	ENSG00000148834(pre=K,post=L);RNASJP_GSTO1/ENSG00000148834_+_chr10_104266183_104266190_104267252_104267273_+(pre=-,post=-)	94	94	1.33e-14	1.62e-07	0.000655948	23.3074	22544.1	13917.4	29201	20451.6	23072.2	23663.9	32349.9	20981.6	29015.1
Mattias_JPGNAW2-11_20150521_QEN_TMT10_350ugIPG3-10_7of15ul_fr31.mzml	controllerType=0 controllerNumber=1 scan=6503	6503	HCD	835.9494	0	-1.2412192	2	LNECVDHTPK	ENSG00000148834(pre=K,post=L);RNASJP_GSTO1/ENSG00000148834_+_chr10_104266183_104266190_104267252_104267273_+(pre=-,post=-)	122	117	1.33e-14	1.62e-07	0.000655852	21.6577	19431.5	21122.4	31040	30329.3	24091.7	30100.9	31663.3	30163.3	33450.4
Mattias_JPGNAW2-11_20150521_QEN_TMT10_350ugIPG3-10_7of15ul_fr48.mzml	controllerType=0 controllerNumber=1 scan=7313	7313	HCD	557.63666	0	1.0945339	3	LNECVDHTPK	ENSG00000148834(pre=K,post=L);RNASJP_GSTO1/ENSG00000148834_+_chr10_104266183_104266190_104267252_104267273_+(pre=-,post=-)	120	119	1.33e-14	1.63e-07	0.000655615	24.6542	44897.5	33581	58654.8	51394.7	47781.4	39816.2	46979.1	40313.6	50284.2
Mattias_JPGNAW2-11_20150521_QEN_TMT10_350ugIPG3-10_7of15ul_fr39.mzml	controllerType=0 controllerNumber=1 scan=6441	6441	HCD	557.63513	0	-1.6418009	3	LNECVDHTPK	ENSG00000148834(pre=K,post=L);RNASJP_GSTO1/ENSG00000148834_+_chr10_104266183_104266190_104267252_104267273_+(pre=-,post=-)	116	115	1.34e-14	1.64e-07	0.000655238	21.7948	130222	97399.4	162835	159357	158916	155299	138757	142534	190449
Mattias_JPGNAW2-11_20150521_QEN_TMT10_350ugIPG3-10_7of15ul_fr32.mzml	controllerType=0 controllerNumber=1 scan=6549	6549	HCD	557.64	0	7.1144705	3	LNECVDHTPK	ENSG00000148834(pre=K,post=L);RNASJP_GSTO1/ENSG00000148834_+_chr10_104266183_104266190_104267252_104267273_+(pre=-,post=-)	115	113	1.35e-14	1.65e-07	0.000654993	22.4273	345228	118156	206057	278169	149408	164340	282940	135235	186090
Mattias_JPGNAW2-11_20150521_QEN_TMT10_350ugIPG3-10_7of15ul_fr31.mzml	controllerType=0 controllerNumber=1 scan=6480	6480	HCD	557.6357	0	-0.65672034	3	LNECVDHTPK	ENSG00000148834(pre=K,post=L);RNASJP_GSTO1/ENSG00000148834_+_chr10_104266183_104266190_104267252_104267273_+(pre=-,post=-)	131	130	1.35e-14	1.66e-07	0.000667789	21.5842	77124.2	58516.5	89469.5	92462.2	68115	71893.5	98888.2	79747.6	88620.5
Mattias_JPGNAW2-11_20150521_QEN_TMT10_350ugIPG3-10_7of15ul_fr30.mzml	controllerType=0 controllerNumber=1 scan=6694	6694	HCD	557.6356	0	-0.7661737	3	LNECVDHTPK	ENSG00000148834(pre=K,post=L);RNASJP_GSTO1/ENSG00000148834_+_chr10_104266183_104266190_104267252_104267273_+(pre=-,post=-)	107	105	1.36e-14	1.66e-07	0.000667699	22.5495	67368.6	66533.7	82186.2	84638.2	77371.2	89199.4	110390	96191.7	96303
Mattias_JPGNAW2-11_20150521_QEN_TMT10_350ugIPG3-10_7of15ul_fr46.mzml	controllerType=0 controllerNumber=1 scan=6931	6931	HCD	557.636	0	-0.10945339	3	LNECVDHTPK	ENSG00000148834(pre=K,post=L);RNASJP_GSTO1/ENSG00000148834_+_chr10_104266183_104266190_104267252_104267273_+(pre=-,post=-)	96	93	1.44e-14	1.76e-07	0.000677057	23.6144	22840.5	13864.3	26506.1	21602	17874	20811.3	25827.3	17996.9	23958.8
Mattias_JPGNAW2-11_20150521_QEN_TMT10_350ugIPG3-10_7of15ul_fr30.mzml	controllerType=0 controllerNumber=1 scan=6366	6366	HCD	557.63605	0	0	3	LNECVDHTPK	ENSG00000148834(pre=K,post=L);RNASJP_GSTO1/ENSG00000148834_+_chr10_104266183_104266190_104267252_104267273_+(pre=-,post=-)	127	125	1.54e-14	1.88e-07	0.000699448	21.5337	36363792	22485476	38777324	47260476	39125148	36196380	54128544	36711036	39998800
Mattias_JPGNAW2-11_20150521_QEN_TMT10_350ugIPG3-10_7of15ul_fr47.mzml	controllerType=0 controllerNumber=1 scan=7200	7200	HCD	557.63684	0	1.4228941	3	LNECVDHTPK	ENSG00000148834(pre=K,post=L);RNASJP_GSTO1/ENSG00000148834_+_chr10_104266183_104266190_104267252_104267273_+(pre=-,post=-)	116	112	1.61e-14	1.96e-07	0.000696727	24.3425	27793.7	18312.5	32117.3	33652.5	24531.9	26934.8	35491.9	28034.2	30139.7
Mattias_JPGNAW2-11_20150521_QEN_TMT10_350ugIPG3-10_7of15ul_fr33.mzml	controllerType=0 controllerNumber=1 scan=6572	6572	HCD	557.6361	0	0.10945339	3	LNECVDHTPK	ENSG00000148834(pre=K,post=L);RNASJP_GSTO1/ENSG00000148834_+_chr10_104266183_104266190_104267252_104267273_+(pre=-,post=-)	106	94	1.78e-14	2.18e-07	0.000755189	22.5273	11812.3	11720	10917.8	16236.2	8786.22	14094.2	15215.8	14124.4	14998.3
Mattias_JPGNAW2-11_20150521_QEN_TMT10_350ugIPG3-10_7of15ul_fr34.mzml	controllerType=0 controllerNumber=1 scan=6629	6629	HCD	557.6364	0	0.65672034	3	LNECVDHTPK	ENSG00000148834(pre=K,post=L);RNASJP_GSTO1/ENSG00000148834_+_chr10_104266183_104266190_104267252_104267273_+(pre=-,post=-)	51	51	9.67e-14	1.18e-06	0.001789699	22.7875	7846.1	5894.7	10896.5	10544	8452.03	8579.52	7190.35	8568.68	10025.3
Mattias_JPGNAW2-11_20150521_QEN_TMT10_350ugIPG3-10_7of15ul_fr58.mzml	controllerType=0 controllerNumber=1 scan=7342	7342	HCD	557.6368	0	1.3134407	3	LNECVDHTPK	ENSG00000148834(pre=K,post=L);RNASJP_GSTO1/ENSG00000148834_+_chr10_104266183_104266190_104267252_104267273_+(pre=-,post=-)	90	77	2.8e-13	3.42e-06	0.002627478	24.9656	15466.9	10964.7	14614.7	14420.7	12286.2	14872.3	18832.4	13266.5	16580.9
Mattias_JPGNAW2-11_20150521_QEN_TMT10_350ugIPG3-10_7of15ul_fr28.mzml	controllerType=0 controllerNumber=1 scan=18500	18500	HCD	918.1867	0	-1.7947834	3	LNEMVPLISQACDLLLAHLK	RNASJP_TBXAS1/ENSG00000059377_+_chr7_139936299_139936307_139953368_139953418_+(pre=-,post=-)	164	144	4.43e-20	5.89e-13	0	60.4935	1815.96	23888.5	13770.2	7923.32	14156.5	26221.1	10767.4	19231.4	21750.8
Mattias_JPGNAW2-11_20150521_QEN_TMT10_350ugIPG3-10_7of15ul_fr29.mzml	controllerType=0 controllerNumber=1 scan=18572	18572	HCD	918.1882	0	-0.19942038	3	LNEMVPLISQACDLLLAHLK	RNASJP_TBXAS1/ENSG00000059377_+_chr7_139936299_139936307_139953368_139953418_+(pre=-,post=-)	174	141	5.26e-19	6.99e-12	0	60.4544	4885.09	31938	17131.3	13463.1	14362.2	34286.5	16122.3	33808.8	34527
Mattias_JPGNAW2-11_20150521_QEN_TMT10_350ugIPG3-10_7of15ul_fr13.mzml	controllerType=0 controllerNumber=1 scan=19135	19135	HCD	1467.81	1	-5.968371	2	LNSNTQVVLLSATMPSDVLEVTK	ENSG00000161960(pre=K,post=K);RNASJP_EIF4A1/ENSG00000161960_+_chr17_7577148_7577165_7577344_7577394_+(pre=-,post=-)	250	229	3.35e-23	4.54e-16	0	60.2991	194037	644221	473471	392026	483342	635487	555282	860698	870438
Mattias_JPGNAW2-11_20150521_QEN_TMT10_350ugIPG3-10_7of15ul_fr13.mzml	controllerType=0 controllerNumber=1 scan=19371	19371	HCD	1459.3175	0	-1.505678	2	LNSNTQVVLLSATMPSDVLEVTK	ENSG00000161960(pre=K,post=K);RNASJP_EIF4A1/ENSG00000161960_+_chr17_7577148_7577165_7577344_7577394_+(pre=-,post=-)	313	277	4.18e-22	5.68e-15	0	60.9389	149635	492868	358310	313183	344220	500453	391303	607845	655438
Mattias_JPGNAW2-11_20150521_QEN_TMT10_350ugIPG3-10_7of15ul_fr12.mzml	controllerType=0 controllerNumber=1 scan=19292	19292	HCD	1008.0504	0	2.2402706	2	LNTLETEEWFFK	ENSG00000254087(pre=K,post=D);RNASJP_LYN/ENSG00000254087_+_chr8_55950535_55950557_55950681_55950693_+(pre=-,post=-)	280	245	4.24e-16	5.29e-09	0.000151297	60.8544	380232	824257	855821	668112	948413	881912	749338	1021483	1.10605e+06
Mattias_JPGNAW2-11_20150521_QEN_TMT10_350ugIPG3-10_7of15ul_fr11.mzml	controllerType=0 controllerNumber=1 scan=19517	19517	HCD	1008.0479	0	-0.24219143	2	LNTLETEEWFFK	ENSG00000254087(pre=K,post=D);RNASJP_LYN/ENSG00000254087_+_chr8_55950535_55950557_55950681_55950693_+(pre=-,post=-)	308	259	4.99e-16	6.23e-09	0.000167538	60.8598	1.26722e+06	2961479	3.22714e+06	2345814	3.66795e+06	3.20679e+06	2.67041e+06	3953214	4097864
Mattias_JPGNAW2-11_20150521_QEN_TMT10_350ugIPG3-10_7of15ul_fr13.mzml	controllerType=0 controllerNumber=1 scan=19391	19391	HCD	1069.6127	0	-0.114125706	2	LPETIDLGALYLSMK	ENSG00000115956(pre=R,post=D);RNASJP_PLEK/ENSG00000115956_+_chr2_68380882_68380904_68382542_68382563_+(pre=-,post=-)	221	217	9.79e-19	1.25e-11	0	60.9947	1.93561e+06	4.09647e+06	4811862	4296970	4.71169e+06	5301645	5.20435e+06	5866262	6180655
Mattias_JPGNAW2-11_20150521_QEN_TMT10_350ugIPG3-10_7of15ul_fr19.mzml	controllerType=0 controllerNumber=1 scan=18540	18540	HCD	1069.6134	0	0.5706285	2	LPETIDLGALYLSMK	ENSG00000115956(pre=R,post=D);RNASJP_PLEK/ENSG00000115956_+_chr2_68380882_68380904_68382542_68382563_+(pre=-,post=-)	214	214	2.57e-18	3.29e-11	0	60.5838	74289.7	165896	187288	163659	183499	209909	200296	231313	237144
Mattias_JPGNAW2-11_20150521_QEN_TMT10_350ugIPG3-10_7of15ul_fr20.mzml	controllerType=0 controllerNumber=1 scan=18237	18237	HCD	1069.6128	0	0	2	LPETIDLGALYLSMK	ENSG00000115956(pre=R,post=D);RNASJP_PLEK/ENSG00000115956_+_chr2_68380882_68380904_68382542_68382563_+(pre=-,post=-)	204	204	2.57e-18	3.29e-11	0	60.538	69265.1	138477	162248	141347	149698	182979	175449	217291	220026
Mattias_JPGNAW2-11_20150521_QEN_TMT10_350ugIPG3-10_7of15ul_fr22.mzml	controllerType=0 controllerNumber=1 scan=18051	18051	HCD	713.4092	0	-2.395512	3	LPETIDLGALYLSMK	ENSG00000115956(pre=R,post=D);RNASJP_PLEK/ENSG00000115956_+_chr2_68380882_68380904_68382542_68382563_+(pre=-,post=-)	143	143	2.57e-18	3.29e-11	0	60.392	6414.56	11050	17066.9	13203.4	17164.7	16967.8	16485.7	20477	20015.9
Mattias_JPGNAW2-11_20150521_QEN_TMT10_350ugIPG3-10_7of15ul_fr18.mzml	controllerType=0 controllerNumber=1 scan=18789	18789	HCD	1069.6124	0	-0.3423771	2	LPETIDLGALYLSMK	ENSG00000115956(pre=R,post=D);RNASJP_PLEK/ENSG00000115956_+_chr2_68380882_68380904_68382542_68382563_+(pre=-,post=-)	206	204	2.58e-18	3.3e-11	0	60.6083	223785	511918	557615	497176	527211	585583	576690	661841	693220
Mattias_JPGNAW2-11_20150521_QEN_TMT10_350ugIPG3-10_7of15ul_fr22.mzml	controllerType=0 controllerNumber=1 scan=18047	18047	HCD	1070.11	1	-4.193136	2	LPETIDLGALYLSMK	ENSG00000115956(pre=R,post=D);RNASJP_PLEK/ENSG00000115956_+_chr2_68380882_68380904_68382542_68382563_+(pre=-,post=-)	207	201	2.58e-18	3.3e-11	0	60.3804	135747	319494	394952	344805	348378	415509	397264	446631	475901
Mattias_JPGNAW2-11_20150521_QEN_TMT10_350ugIPG3-10_7of15ul_fr14.mzml	controllerType=0 controllerNumber=1 scan=19310	19310	HCD	1069.6128	0	0	2	LPETIDLGALYLSMK	ENSG00000115956(pre=R,post=D);RNASJP_PLEK/ENSG00000115956_+_chr2_68380882_68380904_68382542_68382563_+(pre=-,post=-)	214	208	2.58e-18	3.31e-11	0	60.9287	1.07025e+06	2.31948e+06	2.65395e+06	2.40512e+06	2.47579e+06	3.07276e+06	2.87118e+06	3.28172e+06	3.54714e+06
Mattias_JPGNAW2-11_20150521_QEN_TMT10_350ugIPG3-10_7of15ul_fr22.mzml	controllerType=0 controllerNumber=1 scan=18049	18049	HCD	1069.6111	0	-1.5977598	2	LPETIDLGALYLSMK	ENSG00000115956(pre=R,post=D);RNASJP_PLEK/ENSG00000115956_+_chr2_68380882_68380904_68382542_68382563_+(pre=-,post=-)	201	197	2.58e-18	3.31e-11	0	60.3858	166562	348881	399975	387512	372161	450281	477837	504158	570384
Mattias_JPGNAW2-11_20150521_QEN_TMT10_350ugIPG3-10_7of15ul_fr21.mzml	controllerType=0 controllerNumber=1 scan=18090	18090	HCD	1069.6106	0	-2.0542626	2	LPETIDLGALYLSMK	ENSG00000115956(pre=R,post=D);RNASJP_PLEK/ENSG00000115956_+_chr2_68380882_68380904_68382542_68382563_+(pre=-,post=-)	213	209	2.58e-18	3.31e-11	0	60.4623	122074	257414	278414	269431	259975	304663	300162	343573	359153
Mattias_JPGNAW2-11_20150521_QEN_TMT10_350ugIPG3-10_7of15ul_fr12.mzml	controllerType=0 controllerNumber=1 scan=19383	19383	HCD	1069.61	0	-2.6248913	2	LPETIDLGALYLSMK	ENSG00000115956(pre=R,post=D);RNASJP_PLEK/ENSG00000115956_+_chr2_68380882_68380904_68382542_68382563_+(pre=-,post=-)	208	203	2.58e-18	3.31e-11	0	61.1036	845792	1.76667e+06	1.94061e+06	1.80986e+06	1.85043e+06	1.97702e+06	2.0406e+06	2.34483e+06	2.39709e+06
Mattias_JPGNAW2-11_20150521_QEN_TMT10_350ugIPG3-10_7of15ul_fr17.mzml	controllerType=0 controllerNumber=1 scan=18584	18584	HCD	1069.6102	0	-2.3966398	2	LPETIDLGALYLSMK	ENSG00000115956(pre=R,post=D);RNASJP_PLEK/ENSG00000115956_+_chr2_68380882_68380904_68382542_68382563_+(pre=-,post=-)	201	196	2.6e-18	3.33e-11	0	60.6399	177854	416754	461431	419450	441124	519903	526088	588101	586850
Mattias_JPGNAW2-11_20150521_QEN_TMT10_350ugIPG3-10_7of15ul_fr23.mzml	controllerType=0 controllerNumber=1 scan=17808	17808	HCD	1069.6116	0	-1.141257	2	LPETIDLGALYLSMK	ENSG00000115956(pre=R,post=D);RNASJP_PLEK/ENSG00000115956_+_chr2_68380882_68380904_68382542_68382563_+(pre=-,post=-)	199	191	2.6e-18	3.33e-11	0	60.2771	56341.4	131710	164919	132404	130090	201891	157743	189638	186764
Mattias_JPGNAW2-11_20150521_QEN_TMT10_350ugIPG3-10_7of15ul_fr16.mzml	controllerType=0 controllerNumber=1 scan=19104	19104	HCD	1069.6097	0	-2.8531425	2	LPETIDLGALYLSMK	ENSG00000115956(pre=R,post=D);RNASJP_PLEK/ENSG00000115956_+_chr2_68380882_68380904_68382542_68382563_+(pre=-,post=-)	199	192	2.6e-18	3.33e-11	0	60.7609	376781	809259	927400	826028	874462	973108	977060	1.13849e+06	1.20932e+06
Mattias_JPGNAW2-11_20150521_QEN_TMT10_350ugIPG3-10_7of15ul_fr26.mzml	controllerType=0 controllerNumber=1 scan=17891	17891	HCD	1069.6115	0	-1.2553828	2	LPETIDLGALYLSMK	ENSG00000115956(pre=R,post=D);RNASJP_PLEK/ENSG00000115956_+_chr2_68380882_68380904_68382542_68382563_+(pre=-,post=-)	193	186	2.62e-18	3.35e-11	0	60.1794	47867.7	106921	124674	106333	106889	126030	129765	149098	146389
Mattias_JPGNAW2-11_20150521_QEN_TMT10_350ugIPG3-10_7of15ul_fr25.mzml	controllerType=0 controllerNumber=1 scan=17736	17736	HCD	1069.6134	0	0.5706285	2	LPETIDLGALYLSMK	ENSG00000115956(pre=R,post=D);RNASJP_PLEK/ENSG00000115956_+_chr2_68380882_68380904_68382542_68382563_+(pre=-,post=-)	191	183	2.62e-18	3.36e-11	0	60.1729	42980.4	89926.1	103641	100007	109072	134408	116126	128213	156404
Mattias_JPGNAW2-11_20150521_QEN_TMT10_350ugIPG3-10_7of15ul_fr15.mzml	controllerType=0 controllerNumber=1 scan=19166	19166	HCD	1069.6115	0	-1.2553828	2	LPETIDLGALYLSMK	ENSG00000115956(pre=R,post=D);RNASJP_PLEK/ENSG00000115956_+_chr2_68380882_68380904_68382542_68382563_+(pre=-,post=-)	197	186	2.63e-18	3.36e-11	0	60.8441	588775	1.32132e+06	1.78495e+06	1.50155e+06	1.64341e+06	1791034	1729823	1.87471e+06	2062909
Mattias_JPGNAW2-11_20150521_QEN_TMT10_350ugIPG3-10_7of15ul_fr27.mzml	controllerType=0 controllerNumber=1 scan=18225	18225	HCD	1069.612	0	-0.6847542	2	LPETIDLGALYLSMK	ENSG00000115956(pre=R,post=D);RNASJP_PLEK/ENSG00000115956_+_chr2_68380882_68380904_68382542_68382563_+(pre=-,post=-)	186	175	2.67e-18	3.43e-11	0	60.1947	25244	54120.8	57173.5	49182.2	56003	72485.8	59056.8	78684.7	83530.2
Mattias_JPGNAW2-11_20150521_QEN_TMT10_350ugIPG3-10_7of15ul_fr24.mzml	controllerType=0 controllerNumber=1 scan=17684	17684	HCD	1069.6106	0	-2.0542626	2	LPETIDLGALYLSMK	ENSG00000115956(pre=R,post=D);RNASJP_PLEK/ENSG00000115956_+_chr2_68380882_68380904_68382542_68382563_+(pre=-,post=-)	149	134	4.5e-18	5.76e-11	0	60.2148	29297.6	56184.5	76593.2	59312	59068	102077	71751.4	88701.8	90379
Mattias_JPGNAW2-11_20150521_QEN_TMT10_350ugIPG3-10_7of15ul_fr20.mzml	controllerType=0 controllerNumber=1 scan=18244	18244	HCD	713.4105	0	-0.513324	3	LPETIDLGALYLSMK	ENSG00000115956(pre=R,post=D);RNASJP_PLEK/ENSG00000115956_+_chr2_68380882_68380904_68382542_68382563_+(pre=-,post=-)	124	124	1.66e-17	2.12e-10	0	60.5602	5258.73	13467.6	11161.1	12950.3	10669.1	13844.6	13535.9	13950.4	14191.9
Mattias_JPGNAW2-11_20150521_QEN_TMT10_350ugIPG3-10_7of15ul_fr25.mzml	controllerType=0 controllerNumber=1 scan=17742	17742	HCD	713.40985	0	-1.4544181	3	LPETIDLGALYLSMK	ENSG00000115956(pre=R,post=D);RNASJP_PLEK/ENSG00000115956_+_chr2_68380882_68380904_68382542_68382563_+(pre=-,post=-)	122	122	1.66e-17	2.12e-10	0	60.1943	5258.25	5838.44	7009.5	7179.72	6302.62	8611.9	8552.86	9817.85	10963.7
Mattias_JPGNAW2-11_20150521_QEN_TMT10_350ugIPG3-10_7of15ul_fr11.mzml	controllerType=0 controllerNumber=1 scan=19608	19608	HCD	713.41174	0	1.197756	3	LPETIDLGALYLSMK	ENSG00000115956(pre=R,post=D);RNASJP_PLEK/ENSG00000115956_+_chr2_68380882_68380904_68382542_68382563_+(pre=-,post=-)	132	128	1.69e-17	2.17e-10	0	61.1061	58434.9	121099	143503	128045	155365	137692	128823	200846	204983
Mattias_JPGNAW2-11_20150521_QEN_TMT10_350ugIPG3-10_7of15ul_fr34.mzml	controllerType=0 controllerNumber=1 scan=17927	17927	HCD	1069.6124	0	-0.3423771	2	LPETIDLGALYLSMK	ENSG00000115956(pre=R,post=D);RNASJP_PLEK/ENSG00000115956_+_chr2_68380882_68380904_68382542_68382563_+(pre=-,post=-)	133	124	1.72e-17	2.2e-10	0	60.3049	22354.2	52858.3	48434.1	43647.7	51987.7	51673.3	54234.2	63047.5	72610.8
Mattias_JPGNAW2-11_20150521_QEN_TMT10_350ugIPG3-10_7of15ul_fr18.mzml	controllerType=0 controllerNumber=1 scan=18794	18794	HCD	713.41077	0	-0.171108	3	LPETIDLGALYLSMK	ENSG00000115956(pre=R,post=D);RNASJP_PLEK/ENSG00000115956_+_chr2_68380882_68380904_68382542_68382563_+(pre=-,post=-)	127	125	1.8e-17	2.3e-10	0	60.6239	9406.72	12812.6	21704.7	21200.3	16878.4	20106.6	23754.5	18120.7	21220.8
Mattias_JPGNAW2-11_20150521_QEN_TMT10_350ugIPG3-10_7of15ul_fr10.mzml	controllerType=0 controllerNumber=1 scan=19596	19596	HCD	713.4117	0	1.112202	3	LPETIDLGALYLSMK	ENSG00000115956(pre=R,post=D);RNASJP_PLEK/ENSG00000115956_+_chr2_68380882_68380904_68382542_68382563_+(pre=-,post=-)	130	127	2.4e-17	3.08e-10	2.55e-05	61.4066	4226.37	4815.34	9515.54	7014.23	8638.46	9927.94	10439.5	12356.5	10911.2
Mattias_JPGNAW2-11_20150521_QEN_TMT10_350ugIPG3-10_7of15ul_fr23.mzml	controllerType=0 controllerNumber=1 scan=17814	17814	HCD	713.4098	0	-1.5399721	3	LPETIDLGALYLSMK	ENSG00000115956(pre=R,post=D);RNASJP_PLEK/ENSG00000115956_+_chr2_68380882_68380904_68382542_68382563_+(pre=-,post=-)	127	124	2.5e-17	3.21e-10	2.54e-05	60.2972	5594.3	15348.6	14800.3	11607.3	14521	15703.7	13200.2	17164.3	15956.2
Mattias_JPGNAW2-11_20150521_QEN_TMT10_350ugIPG3-10_7of15ul_fr24.mzml	controllerType=0 controllerNumber=1 scan=17694	17694	HCD	713.4099	0	-1.368864	3	LPETIDLGALYLSMK	ENSG00000115956(pre=R,post=D);RNASJP_PLEK/ENSG00000115956_+_chr2_68380882_68380904_68382542_68382563_+(pre=-,post=-)	121	107	7.1e-17	9.09e-10	2.28e-05	60.2489	3070.17	2673.89	4599.32	4067.88	6249.41	6618.02	1845.61	4202.8	5796.88
Mattias_JPGNAW2-11_20150521_QEN_TMT10_350ugIPG3-10_7of15ul_fr19.mzml	controllerType=0 controllerNumber=1 scan=18553	18553	HCD	713.4114	0	0.684432	3	LPETIDLGALYLSMK	ENSG00000115956(pre=R,post=D);RNASJP_PLEK/ENSG00000115956_+_chr2_68380882_68380904_68382542_68382563_+(pre=-,post=-)	104	95	7.81e-17	1e-09	2.25e-05	60.6266	3499.3	6800.23	7238.66	4704.39	4463.96	5211.72	3940.92	6802.22	6842.49
Mattias_JPGNAW2-11_20150521_QEN_TMT10_350ugIPG3-10_7of15ul_fr10.mzml	controllerType=0 controllerNumber=1 scan=19553	19553	HCD	1061.6154	0	0	2	LPETIDLGALYLSMK	ENSG00000115956(pre=R,post=D);RNASJP_PLEK/ENSG00000115956_+_chr2_68380882_68380904_68382542_68382563_+(pre=-,post=-)	278	240	8.38e-17	1.07e-09	2.24e-05	61.285	13515757	29695870	33406170	30037020	31370658	39894748	36846448	42488472	47646312
Mattias_JPGNAW2-11_20150521_QEN_TMT10_350ugIPG3-10_7of15ul_fr11.mzml	controllerType=0 controllerNumber=1 scan=19672	19672	HCD	1061.6157	0	0.34495634	2	LPETIDLGALYLSMK	ENSG00000115956(pre=R,post=D);RNASJP_PLEK/ENSG00000115956_+_chr2_68380882_68380904_68382542_68382563_+(pre=-,post=-)	257	221	1.11e-16	1.42e-09	4.35e-05	61.2796	500375	884888	995197	922721	1.00985e+06	1.2426e+06	1.21692e+06	1.37315e+06	1.34105e+06
Mattias_JPGNAW2-11_20150521_QEN_TMT10_350ugIPG3-10_7of15ul_fr10.mzml	controllerType=0 controllerNumber=1 scan=19499	19499	HCD	1069.6128	0	0	2	LPETIDLGALYLSMK	ENSG00000115956(pre=R,post=D);RNASJP_PLEK/ENSG00000115956_+_chr2_68380882_68380904_68382542_68382563_+(pre=-,post=-)	181	157	1.46e-16	1.87e-09	4.23e-05	61.1397	10758959	25684936	28592452	26353016	27865874	34111656	34407652	38622120	39941860
Mattias_JPGNAW2-11_20150521_QEN_TMT10_350ugIPG3-10_7of15ul_fr39.mzml	controllerType=0 controllerNumber=1 scan=19646	19646	HCD	1069.6132	0	0.3423771	2	LPETIDLGALYLSMK	ENSG00000115956(pre=R,post=D);RNASJP_PLEK/ENSG00000115956_+_chr2_68380882_68380904_68382542_68382563_+(pre=-,post=-)	113	89	6.06e-15	7.77e-08	0.000433676	60.2661	28405.8	58651	62326.1	49158.2	58794.3	72813.1	67581.6	66111.8	84646.5
Mattias_JPGNAW2-11_20150521_QEN_TMT10_350ugIPG3-10_7of15ul_fr08.mzml	controllerType=0 controllerNumber=1 scan=13282	13282	HCD	731.39166	0	0.9179587	2	LQEELSAATDR	ENSG00000176783(pre=K,post=I);RNASJP_RUFY1/ENSG00000176783_+_chr5_179585854_179585865_179589546_179589566_+(pre=-,post=-)	188	188	3.38e-14	4.18e-07	0.001002469	44.4021	1.56521e+06	2.44893e+06	2.96131e+06	2.74063e+06	3219043	3272850	3.05896e+06	3.71948e+06	3.86658e+06
Mattias_JPGNAW2-11_20150521_QEN_TMT10_350ugIPG3-10_7of15ul_fr12.mzml	controllerType=0 controllerNumber=1 scan=18537	18537	HCD	779.43396	0	1.252914	2	LQLWDIAGQER	ENSG00000118508(pre=R,post=F);ENSG00000117280(pre=R,post=F);ENSG00000123892(pre=R,post=F);RNASJP_RAB32/ENSG00000118508_+_chr6_146544100_146544121_146549464_146549474_+(pre=-,post=-)	168	156	8.19e-14	1.01e-06	0.001626892	58.8073	216163	185374	320804	222795	308423	275693	286851	315563	412660
Mattias_JPGNAW2-11_20150521_QEN_TMT10_350ugIPG3-10_7of15ul_fr07.mzml	controllerType=0 controllerNumber=1 scan=18171	18171	HCD	1073.0658	0	3.2990062	2	LQQTQNQVDEVVDIMR	ENSG00000049245(pre=R,post=V);RNASJP_VAMP3/ENSG00000049245_+_chr1_7773482_7773511_7777160_7777177_+(pre=-,post=-)	293	293	1.04e-21	1.35e-14	0	58.4375	305491	512245	605873	567147	676686	720638	752495	772728	846073
Mattias_JPGNAW2-11_20150521_QEN_TMT10_350ugIPG3-10_7of15ul_fr08.mzml	controllerType=0 controllerNumber=1 scan=18082	18082	HCD	1073.0638	0	1.4788649	2	LQQTQNQVDEVVDIMR	ENSG00000049245(pre=R,post=V);RNASJP_VAMP3/ENSG00000049245_+_chr1_7773482_7773511_7777160_7777177_+(pre=-,post=-)	249	249	1.04e-21	1.35e-14	0	58.4148	115833	164097	215209	158334	154237	189257	188273	193507	233712
Mattias_JPGNAW2-11_20150521_QEN_TMT10_350ugIPG3-10_7of15ul_fr07.mzml	controllerType=0 controllerNumber=1 scan=15479	15479	HCD	1081.0605	0	0.7904209	2	LQQTQNQVDEVVDIMR	ENSG00000049245(pre=R,post=V);RNASJP_VAMP3/ENSG00000049245_+_chr1_7773482_7773511_7777160_7777177_+(pre=-,post=-)	217	210	6.37e-21	8.23e-14	0	50.8226	233817	475109	519394	472435	574042	597293	639016	658545	744904
Mattias_JPGNAW2-11_20150521_QEN_TMT10_350ugIPG3-10_7of15ul_fr08.mzml	controllerType=0 controllerNumber=1 scan=15321	15321	HCD	1081.0607	0	0.9033382	2	LQQTQNQVDEVVDIMR	ENSG00000049245(pre=R,post=V);RNASJP_VAMP3/ENSG00000049245_+_chr1_7773482_7773511_7777160_7777177_+(pre=-,post=-)	156	146	1.24e-19	1.6e-12	0	50.4952	49530.8	98214.4	115140	85862.7	94248.9	111094	101362	119571	146985
Mattias_JPGNAW2-11_20150521_QEN_TMT10_350ugIPG3-10_7of15ul_fr05.mzml	controllerType=0 controllerNumber=1 scan=17791	17791	HCD	1073.5541	1	-9.185046	2	LQQTQNQVDEVVDIMR	ENSG00000049245(pre=R,post=V);RNASJP_VAMP3/ENSG00000049245_+_chr1_7773482_7773511_7777160_7777177_+(pre=-,post=-)	252	164	6.64e-14	8.57e-07	0.001455421	58.925	219521	154204	193238	239638	183161	252072	257875	218854	274168
Mattias_JPGNAW2-11_20150521_QEN_TMT10_350ugIPG3-10_7of15ul_fr08.mzml	controllerType=0 controllerNumber=1 scan=17534	17534	HCD	631.02386	0	-0.38689587	3	LVEENALAPDFSK	ENSG00000138722(pre=K,post=G);RNASJP_MMRN1/ENSG00000138722_+_chr4_89951724_89951751_89952997_89953007_+(pre=-,post=-)	132	132	1.03e-16	1.3e-09	4.38e-05	56.9116	106692	164642	192174	84082.9	85611.5	86580.1	91421.4	116582	175590
Mattias_JPGNAW2-11_20150521_QEN_TMT10_350ugIPG3-10_7of15ul_fr17.mzml	controllerType=0 controllerNumber=1 scan=16596	16596	HCD	946.0307	0	-1.9355092	2	LVEENALAPDFSK	ENSG00000138722(pre=K,post=G);RNASJP_MMRN1/ENSG00000138722_+_chr4_89951724_89951751_89952997_89953007_+(pre=-,post=-)	184	169	1.15e-16	1.45e-09	4.33e-05	54.6529	44043.7	44054.7	61707.8	38650.8	32763.2	42164.9	40449.2	39942.7	65215.3
Mattias_JPGNAW2-11_20150521_QEN_TMT10_350ugIPG3-10_7of15ul_fr26.mzml	controllerType=0 controllerNumber=1 scan=15506	15506	HCD	946.03204	0	-0.5161358	2	LVEENALAPDFSK	ENSG00000138722(pre=K,post=G);RNASJP_MMRN1/ENSG00000138722_+_chr4_89951724_89951751_89952997_89953007_+(pre=-,post=-)	201	179	1.4e-16	1.77e-09	4.24e-05	52.4207	37005.9	59294.8	67962.5	36875	31463.4	44641	37523.9	48971.9	55593.3
Mattias_JPGNAW2-11_20150521_QEN_TMT10_350ugIPG3-10_7of15ul_fr20.mzml	controllerType=0 controllerNumber=1 scan=16270	16270	HCD	946.03	0	-2.645196	2	LVEENALAPDFSK	ENSG00000138722(pre=K,post=G);RNASJP_MMRN1/ENSG00000138722_+_chr4_89951724_89951751_89952997_89953007_+(pre=-,post=-)	218	192	1.53e-16	1.93e-09	4.2e-05	54.3146	103402	101791	122564	95958.1	51419.6	94367.6	75642.2	79497.4	124700
Mattias_JPGNAW2-11_20150521_QEN_TMT10_350ugIPG3-10_7of15ul_fr08.mzml	controllerType=0 controllerNumber=1 scan=17505	17505	HCD	946.033	0	0.5161358	2	LVEENALAPDFSK	ENSG00000138722(pre=K,post=G);RNASJP_MMRN1/ENSG00000138722_+_chr4_89951724_89951751_89952997_89953007_+(pre=-,post=-)	262	225	1.6e-16	2.01e-09	4.18e-05	56.8321	2.63189e+06	3.56143e+06	4297893	1.76713e+06	1.4447e+06	1.86284e+06	1.8113e+06	2.40642e+06	3253908
Mattias_JPGNAW2-11_20150521_QEN_TMT10_350ugIPG3-10_7of15ul_fr21.mzml	controllerType=0 controllerNumber=1 scan=16050	16050	HCD	946.03	0	-2.645196	2	LVEENALAPDFSK	ENSG00000138722(pre=K,post=G);RNASJP_MMRN1/ENSG00000138722_+_chr4_89951724_89951751_89952997_89953007_+(pre=-,post=-)	226	195	2.18e-16	2.74e-09	6.08e-05	53.9445	97715.9	138084	158731	101313	71295.7	109155	81483	99981.1	141416
Mattias_JPGNAW2-11_20150521_QEN_TMT10_350ugIPG3-10_7of15ul_fr23.mzml	controllerType=0 controllerNumber=1 scan=15634	15634	HCD	946.0304	0	-2.258094	2	LVEENALAPDFSK	ENSG00000138722(pre=K,post=G);RNASJP_MMRN1/ENSG00000138722_+_chr4_89951724_89951751_89952997_89953007_+(pre=-,post=-)	229	194	2.64e-16	3.33e-09	5.96e-05	53.0106	73700.4	74783.9	92029.9	63706.1	47253.2	65218.1	50485.6	53321.4	82498.2
Mattias_JPGNAW2-11_20150521_QEN_TMT10_350ugIPG3-10_7of15ul_fr22.mzml	controllerType=0 controllerNumber=1 scan=15900	15900	HCD	946.03	0	-2.645196	2	LVEENALAPDFSK	ENSG00000138722(pre=K,post=G);RNASJP_MMRN1/ENSG00000138722_+_chr4_89951724_89951751_89952997_89953007_+(pre=-,post=-)	246	207	3.15e-16	3.96e-09	9.74e-05	53.5031	122027	177335	192361	94171	87018.2	116589	100683	126682	180065
Mattias_JPGNAW2-11_20150521_QEN_TMT10_350ugIPG3-10_7of15ul_fr25.mzml	controllerType=0 controllerNumber=1 scan=15396	15396	HCD	946.03455	0	2.12906	2	LVEENALAPDFSK	ENSG00000138722(pre=K,post=G);RNASJP_MMRN1/ENSG00000138722_+_chr4_89951724_89951751_89952997_89953007_+(pre=-,post=-)	141	141	7.87e-16	9.91e-09	0.000195615	52.4478	24813.5	35494.5	37143.1	23504.7	14853.4	25435.9	20324.9	21371.4	34633.8
Mattias_JPGNAW2-11_20150521_QEN_TMT10_350ugIPG3-10_7of15ul_fr57.mzml	controllerType=0 controllerNumber=1 scan=16044	16044	HCD	946.03455	0	2.12906	2	LVEENALAPDFSK	ENSG00000138722(pre=K,post=G);RNASJP_MMRN1/ENSG00000138722_+_chr4_89951724_89951751_89952997_89953007_+(pre=-,post=-)	86	85	9.4e-16	1.18e-08	0.000192106	54.2003	12070.7	17325.3	16221.3	10319.7	14484.8	11429.9	9005.34	10916.1	12196.9
Mattias_JPGNAW2-11_20150521_QEN_TMT10_350ugIPG3-10_7of15ul_fr24.mzml	controllerType=0 controllerNumber=1 scan=15464	15464	HCD	946.0325	0	-0.06451698	2	LVEENALAPDFSK	ENSG00000138722(pre=K,post=G);RNASJP_MMRN1/ENSG00000138722_+_chr4_89951724_89951751_89952997_89953007_+(pre=-,post=-)	104	97	1.08e-15	1.36e-08	0.000189198	52.5885	5266.57	8336.08	9143.8	5596.48	4661.35	4603.78	5114.07	7874.14	10810.5
Mattias_JPGNAW2-11_20150521_QEN_TMT10_350ugIPG3-10_7of15ul_fr09.mzml	controllerType=0 controllerNumber=1 scan=17802	17802	HCD	946.03375	0	1.2903395	2	LVEENALAPDFSK	ENSG00000138722(pre=K,post=G);RNASJP_MMRN1/ENSG00000138722_+_chr4_89951724_89951751_89952997_89953007_+(pre=-,post=-)	245	195	2.28e-15	2.87e-08	0.000270459	56.9585	393564	546908	650929	308732	246058	316309	284352	403069	537137
Mattias_JPGNAW2-11_20150521_QEN_TMT10_350ugIPG3-10_7of15ul_fr07.mzml	controllerType=0 controllerNumber=1 scan=17705	17705	HCD	946.0351	0	2.709713	2	LVEENALAPDFSK	ENSG00000138722(pre=K,post=G);RNASJP_MMRN1/ENSG00000138722_+_chr4_89951724_89951751_89952997_89953007_+(pre=-,post=-)	250	196	6.56e-15	8.27e-08	0.000473383	57.1596	1.32046e+06	2.07141e+06	2450140	1.169e+06	1.09033e+06	1.25812e+06	1051299	1.63385e+06	2308877
Mattias_JPGNAW2-11_20150521_QEN_TMT10_350ugIPG3-10_7of15ul_fr41.mzml	controllerType=0 controllerNumber=1 scan=17524	17524	HCD	946.0333	0	0.8387207	2	LVEENALAPDFSK	ENSG00000138722(pre=K,post=G);RNASJP_MMRN1/ENSG00000138722_+_chr4_89951724_89951751_89952997_89953007_+(pre=-,post=-)	45	34	6.82e-13	8.59e-06	0.003410477	53.2603	47405.4	51473.7	61780	58553.9	45395.1	53219.3	56354.8	59084.8	53743
Mattias_JPGNAW2-11_20150521_QEN_TMT10_350ugIPG3-10_7of15ul_fr41.mzml	controllerType=0 controllerNumber=1 scan=19525	19525	HCD	922.03	0	-6.0238447	2	LVINGNPITIFQER	ENSG00000111640(pre=K,post=D);RNASJP_GAPDH/ENSG00000111640_+_chr12_6536753_6536790_6536920_6536923_+(pre=-,post=-)	267	207	1.03e-15	1.3e-08	0.000190292	59.2435	230042	325395	504172	337409	545692	388411	426501	538434	510131
Mattias_JPGNAW2-11_20150521_QEN_TMT10_350ugIPG3-10_7of15ul_fr43.mzml	controllerType=0 controllerNumber=1 scan=18954	18954	HCD	922.0346	0	-1.0591376	2	LVINGNPITIFQER	ENSG00000111640(pre=K,post=D);RNASJP_GAPDH/ENSG00000111640_+_chr12_6536753_6536790_6536920_6536923_+(pre=-,post=-)	275	206	5.44e-15	6.92e-08	0.000408914	59.1482	94874.1	170369	241148	155530	253208	194171	188606	250642	205874
Mattias_JPGNAW2-11_20150521_QEN_TMT10_350ugIPG3-10_7of15ul_fr42.mzml	controllerType=0 controllerNumber=1 scan=19535	19535	HCD	922.0348	0	-0.8605493	2	LVINGNPITIFQER	ENSG00000111640(pre=K,post=D);RNASJP_GAPDH/ENSG00000111640_+_chr12_6536753_6536790_6536920_6536923_+(pre=-,post=-)	268	192	1.05e-14	1.33e-07	0.000575287	59.1491	136098	195058	295548	218454	326765	250103	270364	300768	279272
Mattias_JPGNAW2-11_20150521_QEN_TMT10_350ugIPG3-10_7of15ul_fr44.mzml	controllerType=0 controllerNumber=1 scan=17977	17977	HCD	922.0335	0	-2.2506673	2	LVINGNPITIFQER	ENSG00000111640(pre=K,post=D);RNASJP_GAPDH/ENSG00000111640_+_chr12_6536753_6536790_6536920_6536923_+(pre=-,post=-)	276	200	1.32e-14	1.67e-07	0.000629689	59.187	35579.4	46457.7	72298.9	56175.2	81251.1	59267.5	64330.6	82094.9	56045.9
Mattias_JPGNAW2-11_20150521_QEN_TMT10_350ugIPG3-10_7of15ul_fr45.mzml	controllerType=0 controllerNumber=1 scan=17809	17809	HCD	922.0376	0	2.1844711	2	LVINGNPITIFQER	ENSG00000111640(pre=K,post=D);RNASJP_GAPDH/ENSG00000111640_+_chr12_6536753_6536790_6536920_6536923_+(pre=-,post=-)	256	165	1.06e-13	1.35e-06	0.001903887	59.2673	13452.9	17525.6	30354.1	20146.2	28242.7	26735.6	23130.3	33878.4	27883.3
Mattias_JPGNAW2-11_20150521_QEN_TMT10_350ugIPG3-10_7of15ul_fr40.mzml	controllerType=0 controllerNumber=1 scan=19841	19841	HCD	922.03516	0	-0.46337268	2	LVINGNPITIFQER	ENSG00000111640(pre=K,post=D);RNASJP_GAPDH/ENSG00000111640_+_chr12_6536753_6536790_6536920_6536923_+(pre=-,post=-)	252	171	1.16e-13	1.48e-06	0.001986151	59.2281	52267.5	91431.5	117915	78266.9	110679	103878	94662.1	129620	112512
Mattias_JPGNAW2-11_20150521_QEN_TMT10_350ugIPG3-10_7of15ul_fr48.mzml	controllerType=0 controllerNumber=1 scan=17752	17752	HCD	922.0375	0	2.052079	2	LVINGNPITIFQER	ENSG00000111640(pre=K,post=D);RNASJP_GAPDH/ENSG00000111640_+_chr12_6536753_6536790_6536920_6536923_+(pre=-,post=-)	246	155	2.56e-13	3.25e-06	0.002518029	59.5008	21912.2	25478.9	33162.5	23641.7	43386.3	25679	34945.5	41342	34486.6
Mattias_JPGNAW2-11_20150521_QEN_TMT10_350ugIPG3-10_7of15ul_fr47.mzml	controllerType=0 controllerNumber=1 scan=17729	17729	HCD	922.0368	0	1.3239219	2	LVINGNPITIFQER	ENSG00000111640(pre=K,post=D);RNASJP_GAPDH/ENSG00000111640_+_chr12_6536753_6536790_6536920_6536923_+(pre=-,post=-)	238	150	6.57e-13	8.34e-06	0.003382511	59.3849	13248	22052.8	37919.9	22227.2	31010	29467.7	30039.1	35268.2	26918.3
Mattias_JPGNAW2-11_20150521_QEN_TMT10_350ugIPG3-10_7of15ul_fr46.mzml	controllerType=0 controllerNumber=1 scan=17702	17702	HCD	922.03735	0	1.9196868	2	LVINGNPITIFQER	ENSG00000111640(pre=K,post=D);RNASJP_GAPDH/ENSG00000111640_+_chr12_6536753_6536790_6536920_6536923_+(pre=-,post=-)	248	149	8.89e-13	1.13e-05	0.003972804	59.3136	20376.3	22687.6	39096.7	31416.5	46912.7	30504.7	33887.8	44707.2	35875.4
Mattias_JPGNAW2-11_20150521_QEN_TMT10_350ugIPG3-10_7of15ul_fr49.mzml	controllerType=0 controllerNumber=1 scan=17715	17715	HCD	922.037	0	1.5225102	2	LVINGNPITIFQER	ENSG00000111640(pre=K,post=D);RNASJP_GAPDH/ENSG00000111640_+_chr12_6536753_6536790_6536920_6536923_+(pre=-,post=-)	211	126	1.58e-12	2.01e-05	0.004651083	59.5164	14002.5	21704	34134	27493.2	32437.1	30106.5	23994.8	32439.6	27368.7
Mattias_JPGNAW2-11_20150521_QEN_TMT10_350ugIPG3-10_7of15ul_fr71.mzml	controllerType=0 controllerNumber=1 scan=16704	16704	HCD	830.9386	0	-1.1752509	2	LYGPLCGYYLGR	ENSG00000059377(pre=K,post=R);RNASJP_TBXAS1/ENSG00000059377_+_chr7_139875618_139875637_139911225_139911240_+(pre=-,post=-)	116	84	5.92e-13	7.39e-06	0.003282736	56.1886	9693.38	24065.4	14113.3	14230.2	7891.08	27969.2	17835.7	16457.9	22663.9
Mattias_JPGNAW2-11_20150521_QEN_TMT10_350ugIPG3-10_7of15ul_fr19.mzml	controllerType=0 controllerNumber=1 scan=18037	18037	HCD	958.1919	0	0.12739654	3	LYHEQLLANLSAIQEQWETK	ENSG00000162852(pre=R,post=W);RNASJP_CNST/ENSG00000162852_+_chr1_246633959_246634010_246634473_246634480_+(pre=-,post=-)	180	173	1.76e-23	2.34e-16	0	59.0294	89066.5	125769	105935	121059	87373	150101	131768	130079	159188
Mattias_JPGNAW2-11_20150521_QEN_TMT10_350ugIPG3-10_7of15ul_fr43.mzml	controllerType=0 controllerNumber=1 scan=14254	14254	HCD	670.8849	0	-1.7285618	2	MASGLEFK	ENSG00000059377(pre=R,post=S);RNASJP_TBXAS1/ENSG00000059377_+_chr7_139911319_139911321_139936191_139936211_+(pre=-,post=-)	119	119	2e-11	0.000239	0.00988838	44.1368	43688.1	63807.3	67606.3	66293.4	61644.3	71381.7	60879.1	86332.6	77336.4
Mattias_JPGNAW2-11_20150521_QEN_TMT10_350ugIPG3-10_7of15ul_fr40.mzml	controllerType=0 controllerNumber=1 scan=14270	14270	HCD	670.885	0	-1.5466079	2	MASGLEFK	ENSG00000059377(pre=R,post=S);RNASJP_TBXAS1/ENSG00000059377_+_chr7_139911319_139911321_139936191_139936211_+(pre=-,post=-)	152	152	2.01e-11	0.00024	0.009899397	43.435	430815	624282	714069	727300	824997	682527	749454	925264	859531
Mattias_JPGNAW2-11_20150521_QEN_TMT10_350ugIPG3-10_7of15ul_fr41.mzml	controllerType=0 controllerNumber=1 scan=14443	14443	HCD	670.885	0	-1.5466079	2	MASGLEFK	ENSG00000059377(pre=R,post=S);RNASJP_TBXAS1/ENSG00000059377_+_chr7_139911319_139911321_139936191_139936211_+(pre=-,post=-)	143	141	2.01e-11	0.00024	0.009899328	44.1851	130053	192216	184353	193964	209032	211263	181045	276311	229744
Mattias_JPGNAW2-11_20150521_QEN_TMT10_350ugIPG3-10_7of15ul_fr42.mzml	controllerType=0 controllerNumber=1 scan=14429	14429	HCD	670.8846	0	-2.1834464	2	MASGLEFK	ENSG00000059377(pre=R,post=S);RNASJP_TBXAS1/ENSG00000059377_+_chr7_139911319_139911321_139936191_139936211_+(pre=-,post=-)	145	141	2.02e-11	0.000241	0.009912141	43.8023	267308	403786	353185	389845	419096	447146	402921	554379	473070
Mattias_JPGNAW2-11_20150521_QEN_TMT10_350ugIPG3-10_7of15ul_fr13.mzml	controllerType=0 controllerNumber=1 scan=8102	8102	HCD	731.8804	0	0.9173457	2	MENQVLQEAR	ENSG00000124198(pre=R,post=E);RNASJP_ARFGEF2/ENSG00000124198_+_chr20_48952870_48952884_48953556_48953570_+(pre=-,post=-)	63	61	2.94e-12	3.6e-05	0.005673284	27.7708	24569	27680.8	41187.8	30129.9	40850.4	42323.9	40395.6	50622.6	53769.8
Mattias_JPGNAW2-11_20150521_QEN_TMT10_350ugIPG3-10_7of15ul_fr13.mzml	controllerType=0 controllerNumber=1 scan=13460	13460	HCD	876.94	0	-3.4799955	2	MEVENPNYALTSR	ENSG00000138434(pre=R,post=F);RNASJP_SSFA2/ENSG00000138434_+_chr2_181900871_181900904_181901766_181901770_+(pre=-,post=-)	194	168	5.47e-15	6.89e-08	0.000408735	43.9859	30818.8	33772	34223.3	29526.7	40316.3	40121.8	38701.6	43244	43773.7
Mattias_JPGNAW2-11_20150521_QEN_TMT10_350ugIPG3-10_7of15ul_fr10.mzml	controllerType=0 controllerNumber=1 scan=14764	14764	HCD	939.9946	0	1.4284925	2	MITGDSQETAVAIASR	ENSG00000017260(pre=K,post=L);RNASJP_ATP2C1/ENSG00000017260_+_chr3_130979380_130979419_130980582_130980589_+(pre=-,post=-)	270	270	1.27e-20	1.64e-13	0	47.9424	348355	416840	515107	584777	623787	558773	515606	616717	664160
Mattias_JPGNAW2-11_20150521_QEN_TMT10_350ugIPG3-10_7of15ul_fr15.mzml	controllerType=0 controllerNumber=1 scan=18830	18830	HCD	753.7524	0	-1.3765744	3	MLLDIFDENLHPLSK	ENSG00000108100(pre=R,post=S);RNASJP_CCNY/ENSG00000108100_+_chr10_35529989_35530030_35530124_35530126_+(pre=-,post=-)	124	123	3.95e-19	5.07e-12	0	59.9131	1.43833e+06	2569075	2322172	2.10941e+06	2.34048e+06	2.70503e+06	2.38644e+06	3.19882e+06	3173294
Mattias_JPGNAW2-11_20150521_QEN_TMT10_350ugIPG3-10_7of15ul_fr16.mzml	controllerType=0 controllerNumber=1 scan=18761	18761	HCD	753.7528	0	-0.80974966	3	MLLDIFDENLHPLSK	ENSG00000108100(pre=R,post=S);RNASJP_CCNY/ENSG00000108100_+_chr10_35529989_35530030_35530124_35530126_+(pre=-,post=-)	126	122	5.81e-19	7.45e-12	0	59.7961	324479	576558	536828	518973	555038	603460	591973	781654	750908
Mattias_JPGNAW2-11_20150521_QEN_TMT10_350ugIPG3-10_7of15ul_fr42.mzml	controllerType=0 controllerNumber=1 scan=11766	11766	HCD	638.84656	0	-1.8152494	2	MNLSAIQDR	ENSG00000134108(pre=K,post=E);ENSG00000143862(pre=K,post=E);RNASJP_ARL8B/ENSG00000134108_+_chr3_5174083_5174084_5174344_5174368_+(pre=-,post=-)	120	112	2.57e-12	3.11e-05	0.005532161	36.2433	184210	223078	255883	290706	333397	326656	263761	308859	351445
Mattias_JPGNAW2-11_20150521_QEN_TMT10_350ugIPG3-10_7of15ul_fr43.mzml	controllerType=0 controllerNumber=1 scan=11749	11749	HCD	638.8469	0	-1.2420127	2	MNLSAIQDR	ENSG00000134108(pre=K,post=E);ENSG00000143862(pre=K,post=E);RNASJP_ARL8B/ENSG00000134108_+_chr3_5174083_5174084_5174344_5174368_+(pre=-,post=-)	88	80	3.83e-12	4.63e-05	0.0061757	36.6657	88517.7	103272	115064	123883	131545	127731	119291	134526	141621
Mattias_JPGNAW2-11_20150521_QEN_TMT10_350ugIPG3-10_7of15ul_fr40.mzml	controllerType=0 controllerNumber=1 scan=7280	7280	HCD	646.8433	0	-2.8307467	2	MNLSAIQDR	ENSG00000134108(pre=K,post=E);ENSG00000143862(pre=K,post=E);RNASJP_ARL8B/ENSG00000134108_+_chr3_5174083_5174084_5174344_5174368_+(pre=-,post=-)	56	52	4.88e-12	5.9e-05	0.006683643	23.6916	362588	506597	556628	573512	626054	638270	594266	767972	703474
Mattias_JPGNAW2-11_20150521_QEN_TMT10_350ugIPG3-10_7of15ul_fr40.mzml	controllerType=0 controllerNumber=1 scan=11610	11610	HCD	638.8464	0	-2.1018677	2	MNLSAIQDR	ENSG00000134108(pre=K,post=E);ENSG00000143862(pre=K,post=E);RNASJP_ARL8B/ENSG00000134108_+_chr3_5174083_5174084_5174344_5174368_+(pre=-,post=-)	135	117	1.12e-11	0.000136	0.008394921	35.8924	777476	826904	1.02869e+06	1.04998e+06	1.28153e+06	1.03688e+06	1.11341e+06	1.21003e+06	1.24952e+06
Mattias_JPGNAW2-11_20150521_QEN_TMT10_350ugIPG3-10_7of15ul_fr08.mzml	controllerType=0 controllerNumber=1 scan=13759	13759	HCD	949.0024	0	4.502075	2	MQDQLQAQDFSK	ENSG00000013016(pre=R,post=F);RNASJP_EHD3/ENSG00000013016_+_chr2_31261708_31261713_31266177_31266206_+(pre=-,post=-)	221	212	5.27e-17	6.57e-10	2.34e-05	45.8854	206714	305958	306033	304735	319844	305845	322049	415453	380646
Mattias_JPGNAW2-11_20150521_QEN_TMT10_350ugIPG3-10_7of15ul_fr07.mzml	controllerType=0 controllerNumber=1 scan=14117	14117	HCD	948.9986	0	0.5145229	2	MQDQLQAQDFSK	ENSG00000013016(pre=R,post=F);RNASJP_EHD3/ENSG00000013016_+_chr2_31261708_31261713_31266177_31266206_+(pre=-,post=-)	227	216	5.4e-17	6.75e-10	2.34e-05	46.7767	307463	381995	355054	364804	423190	407759	379917	519984	489248
Mattias_JPGNAW2-11_20150521_QEN_TMT10_350ugIPG3-10_7of15ul_fr08.mzml	controllerType=0 controllerNumber=1 scan=11634	11634	HCD	956.99646	0	0.8928904	2	MQDQLQAQDFSK	ENSG00000013016(pre=R,post=F);RNASJP_EHD3/ENSG00000013016_+_chr2_31261708_31261713_31266177_31266206_+(pre=-,post=-)	163	132	4.13e-15	5.16e-08	0.000360187	39.3911	442594	771293	699985	664222	827630	775032	713937	1.02494e+06	906047
Mattias_JPGNAW2-11_20150521_QEN_TMT10_350ugIPG3-10_7of15ul_fr09.mzml	controllerType=0 controllerNumber=1 scan=11902	11902	HCD	957	0	4.5920076	2	MQDQLQAQDFSK	ENSG00000013016(pre=R,post=F);RNASJP_EHD3/ENSG00000013016_+_chr2_31261708_31261713_31266177_31266206_+(pre=-,post=-)	153	114	4e-13	5e-06	0.002872674	39.6575	184751	226069	234287	229772	245940	237686	276102	324467	287267
Mattias_JPGNAW2-11_20150521_QEN_TMT10_350ugIPG3-10_7of15ul_fr06.mzml	controllerType=0 controllerNumber=1 scan=16921	16921	HCD	875.98846	0	2.020601	2	MTGLVDEAIDTK	ENSG00000035403(pre=K,post=S);RNASJP_VCL/ENSG00000035403_+_chr10_74103922_74103928_74105051_74105079_+(pre=-,post=-)	210	203	3.77e-16	4.71e-09	0.000114857	55.9486	780394	1.252e+06	562456	1.30316e+06	447120	1.27002e+06	1.29496e+06	1.35825e+06	1.14976e+06
Mattias_JPGNAW2-11_20150521_QEN_TMT10_350ugIPG3-10_7of15ul_fr05.mzml	controllerType=0 controllerNumber=1 scan=16197	16197	HCD	875.9873	0	0.6967589	2	MTGLVDEAIDTK	ENSG00000035403(pre=K,post=S);RNASJP_VCL/ENSG00000035403_+_chr10_74103922_74103928_74105051_74105079_+(pre=-,post=-)	186	183	3.78e-16	4.72e-09	0.000133956	54.2528	135936	126309	59388	107476	50900.1	133464	119264	151218	119639
Mattias_JPGNAW2-11_20150521_QEN_TMT10_350ugIPG3-10_7of15ul_fr08.mzml	controllerType=0 controllerNumber=1 scan=17480	17480	HCD	875.98694	0	0.27870357	2	MTGLVDEAIDTK	ENSG00000035403(pre=K,post=S);RNASJP_VCL/ENSG00000035403_+_chr10_74103922_74103928_74105051_74105079_+(pre=-,post=-)	245	238	3.81e-16	4.75e-09	0.000133859	56.7638	17836546	31540188	31091344	28628676	25466416	34724800	32399012	42941252	39839832
Mattias_JPGNAW2-11_20150521_QEN_TMT10_350ugIPG3-10_7of15ul_fr07.mzml	controllerType=0 controllerNumber=1 scan=17775	17775	HCD	875.9876	0	1.0451384	2	MTGLVDEAIDTK	ENSG00000035403(pre=K,post=S);RNASJP_VCL/ENSG00000035403_+_chr10_74103922_74103928_74105051_74105079_+(pre=-,post=-)	211	197	3.82e-16	4.76e-09	0.00013383	57.3504	1.42351e+06	2421405	2499996	2.08994e+06	2.25786e+06	2.92188e+06	2180757	3500065	3.86289e+06
Mattias_JPGNAW2-11_20150521_QEN_TMT10_350ugIPG3-10_7of15ul_fr05.mzml	controllerType=0 controllerNumber=1 scan=17035	17035	HCD	875.9872	0	0.55740714	2	MTGLVDEAIDTK	ENSG00000035403(pre=K,post=S);RNASJP_VCL/ENSG00000035403_+_chr10_74103922_74103928_74105051_74105079_+(pre=-,post=-)	138	131	4.25e-16	5.3e-09	0.00015126	56.7694	70038.5	124760	72319.8	94500.3	68468.7	125083	94698.9	143881	128525
Mattias_JPGNAW2-11_20150521_QEN_TMT10_350ugIPG3-10_7of15ul_fr06.mzml	controllerType=0 controllerNumber=1 scan=16127	16127	HCD	875.9883	0	1.8115733	2	MTGLVDEAIDTK	ENSG00000035403(pre=K,post=S);RNASJP_VCL/ENSG00000035403_+_chr10_74103922_74103928_74105051_74105079_+(pre=-,post=-)	185	164	1.67e-15	2.08e-08	0.000213654	53.6768	1.30003e+06	2.69559e+06	1.10388e+06	2.10402e+06	1.36126e+06	2.75673e+06	2200455	3.37701e+06	2.49872e+06
Mattias_JPGNAW2-11_20150521_QEN_TMT10_350ugIPG3-10_7of15ul_fr08.mzml	controllerType=0 controllerNumber=1 scan=14923	14923	HCD	589.99	1	-5.139774	3	MTGLVDEAIDTK	ENSG00000035403(pre=K,post=S);RNASJP_VCL/ENSG00000035403_+_chr10_74103922_74103928_74105051_74105079_+(pre=-,post=-)	106	104	1.73e-15	2.16e-08	0.000229151	49.3541	16740.9	23452.7	22469.2	22060.3	23261.1	30305	26356.6	34785.5	32126.4
Mattias_JPGNAW2-11_20150521_QEN_TMT10_350ugIPG3-10_7of15ul_fr06.mzml	controllerType=0 controllerNumber=1 scan=14081	14081	HCD	883.98486	0	0.7595008	2	MTGLVDEAIDTK	ENSG00000035403(pre=K,post=S);RNASJP_VCL/ENSG00000035403_+_chr10_74103922_74103928_74105051_74105079_+(pre=-,post=-)	156	140	1.89e-15	2.35e-08	0.00022738	47.6047	207157	383336	170323	358175	142659	407188	365530	477351	354360
Mattias_JPGNAW2-11_20150521_QEN_TMT10_350ugIPG3-10_7of15ul_fr19.mzml	controllerType=0 controllerNumber=1 scan=13536	13536	HCD	883.98	0	-4.7641416	2	MTGLVDEAIDTK	ENSG00000035403(pre=K,post=S);RNASJP_VCL/ENSG00000035403_+_chr10_74103922_74103928_74105051_74105079_+(pre=-,post=-)	136	119	4.52e-15	5.64e-08	0.000357031	45.0949	59381.4	103634	109580	90193.4	96267.2	124792	114408	140106	146694
Mattias_JPGNAW2-11_20150521_QEN_TMT10_350ugIPG3-10_7of15ul_fr27.mzml	controllerType=0 controllerNumber=1 scan=12831	12831	HCD	883.98	0	-4.7641416	2	MTGLVDEAIDTK	ENSG00000035403(pre=K,post=S);RNASJP_VCL/ENSG00000035403_+_chr10_74103922_74103928_74105051_74105079_+(pre=-,post=-)	132	107	2.23e-14	2.78e-07	0.000866308	43.0256	40048.3	62812.6	61153.7	52714.7	49163.5	73493.2	56802.1	81684	82658.1
Mattias_JPGNAW2-11_20150521_QEN_TMT10_350ugIPG3-10_7of15ul_fr20.mzml	controllerType=0 controllerNumber=1 scan=13488	13488	HCD	883.98	0	-4.7641416	2	MTGLVDEAIDTK	ENSG00000035403(pre=K,post=S);RNASJP_VCL/ENSG00000035403_+_chr10_74103922_74103928_74105051_74105079_+(pre=-,post=-)	161	125	3.52e-14	4.39e-07	0.001023055	45.2857	61193.9	103483	104542	95007	92927.8	115705	102502	141779	138570
Mattias_JPGNAW2-11_20150521_QEN_TMT10_350ugIPG3-10_7of15ul_fr18.mzml	controllerType=0 controllerNumber=1 scan=13823	13823	HCD	883.9833	0	-1.0356829	2	MTGLVDEAIDTK	ENSG00000035403(pre=K,post=S);RNASJP_VCL/ENSG00000035403_+_chr10_74103922_74103928_74105051_74105079_+(pre=-,post=-)	150	111	9.58e-14	1.2e-06	0.001791282	45.3405	55776.4	87831.1	91354.1	84555.6	77927.3	100653	86044.6	128651	116129
Mattias_JPGNAW2-11_20150521_QEN_TMT10_350ugIPG3-10_7of15ul_fr07.mzml	controllerType=0 controllerNumber=1 scan=15173	15173	HCD	883.9854	0	1.3809106	2	MTGLVDEAIDTK	ENSG00000035403(pre=K,post=S);RNASJP_VCL/ENSG00000035403_+_chr10_74103922_74103928_74105051_74105079_+(pre=-,post=-)	155	116	9.81e-14	1.22e-06	0.001820047	49.9263	10654566	18425162	20952636	16132589	16532633	19786604	20500464	25552094	27220290
Mattias_JPGNAW2-11_20150521_QEN_TMT10_350ugIPG3-10_7of15ul_fr12.mzml	controllerType=0 controllerNumber=1 scan=14770	14770	HCD	884.49	1	4.661763	2	MTGLVDEAIDTK	ENSG00000035403(pre=K,post=S);RNASJP_VCL/ENSG00000035403_+_chr10_74103922_74103928_74105051_74105079_+(pre=-,post=-)	137	106	9.84e-14	1.23e-06	0.001819666	48.1069	125910	144268	170068	173587	144552	169588	184139	204287	195494
Mattias_JPGNAW2-11_20150521_QEN_TMT10_350ugIPG3-10_7of15ul_fr08.mzml	controllerType=0 controllerNumber=1 scan=15177	15177	HCD	883.98	0	-4.7641416	2	MTGLVDEAIDTK	ENSG00000035403(pre=K,post=S);RNASJP_VCL/ENSG00000035403_+_chr10_74103922_74103928_74105051_74105079_+(pre=-,post=-)	162	116	1.1e-13	1.37e-06	0.001952891	50.067	105674	195326	203854	170075	175743	204758	180759	237823	258458
Mattias_JPGNAW2-11_20150521_QEN_TMT10_350ugIPG3-10_7of15ul_fr16.mzml	controllerType=0 controllerNumber=1 scan=14200	14200	HCD	883.98	0	-4.7641416	2	MTGLVDEAIDTK	ENSG00000035403(pre=K,post=S);RNASJP_VCL/ENSG00000035403_+_chr10_74103922_74103928_74105051_74105079_+(pre=-,post=-)	155	115	1.42e-13	1.78e-06	0.002107302	46.2432	85037.1	152201	158547	149680	132541	160562	147535	192094	198108
Mattias_JPGNAW2-11_20150521_QEN_TMT10_350ugIPG3-10_7of15ul_fr08.mzml	controllerType=0 controllerNumber=1 scan=14820	14820	HCD	883.98486	0	0.7595008	2	MTGLVDEAIDTK	ENSG00000035403(pre=K,post=S);RNASJP_VCL/ENSG00000035403_+_chr10_74103922_74103928_74105051_74105079_+(pre=-,post=-)	166	120	2.44e-13	3.05e-06	0.002489828	49.0501	2.10695e+06	3.8316e+06	4.08787e+06	3357732	3059043	3916576	3841647	4968680	5057634
Mattias_JPGNAW2-11_20150521_QEN_TMT10_350ugIPG3-10_7of15ul_fr06.mzml	controllerType=0 controllerNumber=1 scan=13520	13520	HCD	883.98535	0	1.3118651	2	MTGLVDEAIDTK	ENSG00000035403(pre=K,post=S);RNASJP_VCL/ENSG00000035403_+_chr10_74103922_74103928_74105051_74105079_+(pre=-,post=-)	182	129	2.57e-13	3.21e-06	0.002516331	45.8792	728514	1335878	589121	1.16717e+06	487578	1.40496e+06	1188025	1.50046e+06	1.33604e+06
Mattias_JPGNAW2-11_20150521_QEN_TMT10_350ugIPG3-10_7of15ul_fr14.mzml	controllerType=0 controllerNumber=1 scan=14748	14748	HCD	883.98236	0	-2.0713658	2	MTGLVDEAIDTK	ENSG00000035403(pre=K,post=S);RNASJP_VCL/ENSG00000035403_+_chr10_74103922_74103928_74105051_74105079_+(pre=-,post=-)	168	115	5.24e-13	6.54e-06	0.003127067	47.9314	282673	486182	568996	482405	447935	542149	491518	623095	676037
Mattias_JPGNAW2-11_20150521_QEN_TMT10_350ugIPG3-10_7of15ul_fr15.mzml	controllerType=0 controllerNumber=1 scan=14357	14357	HCD	883.9833	0	-1.0356829	2	MTGLVDEAIDTK	ENSG00000035403(pre=K,post=S);RNASJP_VCL/ENSG00000035403_+_chr10_74103922_74103928_74105051_74105079_+(pre=-,post=-)	151	91	2.91e-12	3.63e-05	0.005670352	46.9673	172076	335596	327135	308858	275319	336218	290308	392947	450625
Mattias_JPGNAW2-11_20150521_QEN_TMT10_350ugIPG3-10_7of15ul_fr13.mzml	controllerType=0 controllerNumber=1 scan=14953	14953	HCD	883.9842	0	0	2	MTGLVDEAIDTK	ENSG00000035403(pre=K,post=S);RNASJP_VCL/ENSG00000035403_+_chr10_74103922_74103928_74105051_74105079_+(pre=-,post=-)	114	76	3.02e-12	3.77e-05	0.00570991	48.385	698862	1246294	1.09139e+06	1.10384e+06	1.08743e+06	1.27673e+06	1.09866e+06	1412000	1.62191e+06
Mattias_JPGNAW2-11_20150521_QEN_TMT10_350ugIPG3-10_7of15ul_fr14.mzml	controllerType=0 controllerNumber=1 scan=17185	17185	HCD	865.4	0	-2.8916502	3	NAFACFDEEASGFIHEDHLR	ENSG00000101335(pre=R,post=E);RNASJP_MYL9/ENSG00000101335_+_chr20_36548160_36548193_36549077_36549102_+(pre=-,post=-)	177	177	8.16e-27	1.09e-19	0	54.9719	122592	108354	182662	99524.8	81394.9	117275	98418.2	97809.1	332885
Mattias_JPGNAW2-11_20150521_QEN_TMT10_350ugIPG3-10_7of15ul_fr13.mzml	controllerType=0 controllerNumber=1 scan=17382	17382	HCD	865.74	1	3.4801943	3	NAFACFDEEASGFIHEDHLR	ENSG00000101335(pre=R,post=E);RNASJP_MYL9/ENSG00000101335_+_chr20_36548160_36548193_36549077_36549102_+(pre=-,post=-)	175	173	9.89e-27	1.31e-19	0	55.3642	188790	115421	261939	163869	118845	160412	111387	139887	370490
Mattias_JPGNAW2-11_20150521_QEN_TMT10_350ugIPG3-10_7of15ul_fr14.mzml	controllerType=0 controllerNumber=1 scan=17191	17191	HCD	1297.6	0	-0.1881478	2	NAFACFDEEASGFIHEDHLR	ENSG00000101335(pre=R,post=E);RNASJP_MYL9/ENSG00000101335_+_chr20_36548160_36548193_36549077_36549102_+(pre=-,post=-)	298	287	3.02e-25	4.01e-18	0	54.9892	103310	79575	129988	70749.6	50788	69473.2	45001.1	67979.3	215310
Mattias_JPGNAW2-11_20150521_QEN_TMT10_350ugIPG3-10_7of15ul_fr13.mzml	controllerType=0 controllerNumber=1 scan=17388	17388	HCD	1298.1	1	-1.4808533	2	NAFACFDEEASGFIHEDHLR	ENSG00000101335(pre=R,post=E);RNASJP_MYL9/ENSG00000101335_+_chr20_36548160_36548193_36549077_36549102_+(pre=-,post=-)	294	252	3.5e-22	4.65e-15	0	55.3808	82625	53188.8	94560.9	62055.6	34730.7	51894.1	44290.2	44450.2	135329
Mattias_JPGNAW2-11_20150521_QEN_TMT10_350ugIPG3-10_7of15ul_fr25.mzml	controllerType=0 controllerNumber=1 scan=15256	15256	HCD	649.55	1	-7.02576	4	NAFACFDEEASGFIHEDHLR	ENSG00000101335(pre=R,post=E);RNASJP_MYL9/ENSG00000101335_+_chr20_36548160_36548193_36549077_36549102_+(pre=-,post=-)	126	108	1.56e-20	2.08e-13	0	51.9885	11238	3590.7	5112.53	7584.35	1319.44	5152.19	3169.02	2969.57	6848.16
Mattias_JPGNAW2-11_20150521_QEN_TMT10_350ugIPG3-10_7of15ul_fr26.mzml	controllerType=0 controllerNumber=1 scan=15331	15331	HCD	649.302	0	-2.6320262	4	NAFACFDEEASGFIHEDHLR	ENSG00000101335(pre=R,post=E);RNASJP_MYL9/ENSG00000101335_+_chr20_36548160_36548193_36549077_36549102_+(pre=-,post=-)	132	107	1.14e-19	1.51e-12	0	51.8605	10965.2	4276.6	7547.26	5470.35	5006.44	5668.34	3648.45	5691.54	12479.9
Mattias_JPGNAW2-11_20150521_QEN_TMT10_350ugIPG3-10_7of15ul_fr14.mzml	controllerType=0 controllerNumber=1 scan=17535	17535	HCD	649.55	1	-7.02576	4	NAFACFDEEASGFIHEDHLR	ENSG00000101335(pre=R,post=E);RNASJP_MYL9/ENSG00000101335_+_chr20_36548160_36548193_36549077_36549102_+(pre=-,post=-)	160	128	1.2e-19	1.59e-12	0	55.9614	17499.6	11847.7	19484.4	15837.8	7585.76	13450.1	7023.87	15265	31646.2
Mattias_JPGNAW2-11_20150521_QEN_TMT10_350ugIPG3-10_7of15ul_fr17.mzml	controllerType=0 controllerNumber=1 scan=16337	16337	HCD	649.30286	0	-1.3160131	4	NAFACFDEEASGFIHEDHLR	ENSG00000101335(pre=R,post=E);RNASJP_MYL9/ENSG00000101335_+_chr20_36548160_36548193_36549077_36549102_+(pre=-,post=-)	172	133	2.68e-19	3.56e-12	0	53.8479	38183.8	27573.7	47935.9	32378	14866.7	26288.1	18643.3	28642.6	74274.6
Mattias_JPGNAW2-11_20150521_QEN_TMT10_350ugIPG3-10_7of15ul_fr14.mzml	controllerType=0 controllerNumber=1 scan=17174	17174	HCD	649.3036	0	-0.18800187	4	NAFACFDEEASGFIHEDHLR	ENSG00000101335(pre=R,post=E);RNASJP_MYL9/ENSG00000101335_+_chr20_36548160_36548193_36549077_36549102_+(pre=-,post=-)	169	125	2.99e-19	3.97e-12	0	54.9418	440218	258559	527221	310604	190953	304620	162109	232484	875624
Mattias_JPGNAW2-11_20150521_QEN_TMT10_350ugIPG3-10_7of15ul_fr16.mzml	controllerType=0 controllerNumber=1 scan=16793	16793	HCD	649.303	0	-1.1280112	4	NAFACFDEEASGFIHEDHLR	ENSG00000101335(pre=R,post=E);RNASJP_MYL9/ENSG00000101335_+_chr20_36548160_36548193_36549077_36549102_+(pre=-,post=-)	164	128	3.8e-19	5.05e-12	0	54.07	36444.7	46236.8	46795.7	36277.3	37653.4	53076	31869.5	47704.3	82926
Mattias_JPGNAW2-11_20150521_QEN_TMT10_350ugIPG3-10_7of15ul_fr20.mzml	controllerType=0 controllerNumber=1 scan=16020	16020	HCD	649.3036	0	-0.18800187	4	NAFACFDEEASGFIHEDHLR	ENSG00000101335(pre=R,post=E);RNASJP_MYL9/ENSG00000101335_+_chr20_36548160_36548193_36549077_36549102_+(pre=-,post=-)	155	116	5.14e-19	6.83e-12	0	53.5257	29239.2	20312.2	30144.4	25991.3	16039.7	27932.9	26112.9	19797.6	31016.5
Mattias_JPGNAW2-11_20150521_QEN_TMT10_350ugIPG3-10_7of15ul_fr18.mzml	controllerType=0 controllerNumber=1 scan=16437	16437	HCD	649.3027	0	-1.5980159	4	NAFACFDEEASGFIHEDHLR	ENSG00000101335(pre=R,post=E);RNASJP_MYL9/ENSG00000101335_+_chr20_36548160_36548193_36549077_36549102_+(pre=-,post=-)	124	97	5.36e-19	7.13e-12	0	53.5333	29450.3	15521.5	29822.7	22394.1	18760.8	24824.3	16738.8	24062.2	42263.6
Mattias_JPGNAW2-11_20150521_QEN_TMT10_350ugIPG3-10_7of15ul_fr13.mzml	controllerType=0 controllerNumber=1 scan=17369	17369	HCD	649.30414	0	0.65800655	4	NAFACFDEEASGFIHEDHLR	ENSG00000101335(pre=R,post=E);RNASJP_MYL9/ENSG00000101335_+_chr20_36548160_36548193_36549077_36549102_+(pre=-,post=-)	169	124	6.5e-19	8.65e-12	0	55.3285	201048	151677	249609	155246	129925	168023	91271.8	133540	427570
Mattias_JPGNAW2-11_20150521_QEN_TMT10_350ugIPG3-10_7of15ul_fr15.mzml	controllerType=0 controllerNumber=1 scan=16906	16906	HCD	649.30316	0	-0.8460084	4	NAFACFDEEASGFIHEDHLR	ENSG00000101335(pre=R,post=E);RNASJP_MYL9/ENSG00000101335_+_chr20_36548160_36548193_36549077_36549102_+(pre=-,post=-)	158	117	7.44e-19	9.89e-12	0	54.4517	75137.9	144420	157589	103773	78837.3	115957	65482.5	113918	218261
Mattias_JPGNAW2-11_20150521_QEN_TMT10_350ugIPG3-10_7of15ul_fr14.mzml	controllerType=0 controllerNumber=1 scan=18022	18022	HCD	649.3039	0	0.2820028	4	NAFACFDEEASGFIHEDHLR	ENSG00000101335(pre=R,post=E);RNASJP_MYL9/ENSG00000101335_+_chr20_36548160_36548193_36549077_36549102_+(pre=-,post=-)	147	111	9.04e-19	1.2e-11	0	57.3353	13175.4	10919.7	14774.4	8969.76	6827.49	8300.9	8555.92	10318.3	17809.8
Mattias_JPGNAW2-11_20150521_QEN_TMT10_350ugIPG3-10_7of15ul_fr21.mzml	controllerType=0 controllerNumber=1 scan=15838	15838	HCD	649.55	1	-7.02576	4	NAFACFDEEASGFIHEDHLR	ENSG00000101335(pre=R,post=E);RNASJP_MYL9/ENSG00000101335_+_chr20_36548160_36548193_36549077_36549102_+(pre=-,post=-)	160	118	2.81e-18	3.74e-11	0	53.2541	31864.1	14446.1	25513.8	22112.1	13907.8	26248.3	16867.8	18613.3	28056
Mattias_JPGNAW2-11_20150521_QEN_TMT10_350ugIPG3-10_7of15ul_fr12.mzml	controllerType=0 controllerNumber=1 scan=15913	15913	HCD	649.56	1	8.390393	4	NAFACFDEEASGFIHEDHLR	ENSG00000101335(pre=R,post=E);RNASJP_MYL9/ENSG00000101335_+_chr20_36548160_36548193_36549077_36549102_+(pre=-,post=-)	160	118	2.84e-18	3.77e-11	0	51.4732	50564.8	35280	38404.2	35971.8	16358.9	41936.9	21636.7	33280.6	75224.1
Mattias_JPGNAW2-11_20150521_QEN_TMT10_350ugIPG3-10_7of15ul_fr22.mzml	controllerType=0 controllerNumber=1 scan=15674	15674	HCD	649.8	2	-8.317463	4	NAFACFDEEASGFIHEDHLR	ENSG00000101335(pre=R,post=E);RNASJP_MYL9/ENSG00000101335_+_chr20_36548160_36548193_36549077_36549102_+(pre=-,post=-)	129	95	5.08e-18	6.75e-11	0	52.7803	23108.7	27511.1	26362.7	28976.3	22091.2	29658.7	24091.9	30313.2	41032.1
Mattias_JPGNAW2-11_20150521_QEN_TMT10_350ugIPG3-10_7of15ul_fr14.mzml	controllerType=0 controllerNumber=1 scan=18981	18981	HCD	649.3034	0	-0.47000468	4	NAFACFDEEASGFIHEDHLR	ENSG00000101335(pre=R,post=E);RNASJP_MYL9/ENSG00000101335_+_chr20_36548160_36548193_36549077_36549102_+(pre=-,post=-)	176	128	5.26e-18	7e-11	0	60.0168	17523.6	13380.9	25418.4	14419.1	12403.9	14574	8233.25	12619.1	37927.6
Mattias_JPGNAW2-11_20150521_QEN_TMT10_350ugIPG3-10_7of15ul_fr23.mzml	controllerType=0 controllerNumber=1 scan=15470	15470	HCD	649.30237	0	-2.0680206	4	NAFACFDEEASGFIHEDHLR	ENSG00000101335(pre=R,post=E);RNASJP_MYL9/ENSG00000101335_+_chr20_36548160_36548193_36549077_36549102_+(pre=-,post=-)	141	92	6.5e-17	8.64e-10	2.29e-05	52.4688	1760.15	4288.44	3940.06	4854.85	4818.15	5640.07	4431.45	4429.36	4916.36
Mattias_JPGNAW2-11_20150521_QEN_TMT10_350ugIPG3-10_7of15ul_fr13.mzml	controllerType=0 controllerNumber=1 scan=16986	16986	HCD	649.05	-1	-4.442354	4	NAFACFDEEASGFIHEDHLR	ENSG00000101335(pre=R,post=E);RNASJP_MYL9/ENSG00000101335_+_chr20_36548160_36548193_36549077_36549102_+(pre=-,post=-)	155	88	3.17e-15	4.21e-08	0.000277564	54.2345	15293.2	16620.6	20215.1	17091.8	13137.4	19498	16352.6	16209.9	36607.7
Mattias_JPGNAW2-11_20150521_QEN_TMT10_350ugIPG3-10_7of15ul_fr14.mzml	controllerType=0 controllerNumber=1 scan=16726	16726	HCD	649.05	-1	-4.442354	4	NAFACFDEEASGFIHEDHLR	ENSG00000101335(pre=R,post=E);RNASJP_MYL9/ENSG00000101335_+_chr20_36548160_36548193_36549077_36549102_+(pre=-,post=-)	159	89	3.97e-15	5.28e-08	0.000346798	53.6726	29734.7	22416	47532.1	30643.8	29835.4	25335.9	25395.6	31219.8	69650.3
Mattias_JPGNAW2-11_20150521_QEN_TMT10_350ugIPG3-10_7of15ul_fr34.mzml	controllerType=0 controllerNumber=1 scan=15673	15673	HCD	649.30316	0	-0.8460084	4	NAFACFDEEASGFIHEDHLR	ENSG00000101335(pre=R,post=E);RNASJP_MYL9/ENSG00000101335_+_chr20_36548160_36548193_36549077_36549102_+(pre=-,post=-)	99	58	3.14e-13	4.17e-06	0.002661179	52.8402	3877.25	1545.29	5330.54	4909.94	1482.37	5231.61	4815.4	4365.9	5784.1
Mattias_JPGNAW2-11_20150521_QEN_TMT10_350ugIPG3-10_7of15ul_fr09.mzml	controllerType=0 controllerNumber=1 scan=17796	17796	HCD	649.55164	1	-4.487735	4	NAFACFDEEASGFIHEDHLR	ENSG00000101335(pre=R,post=E);RNASJP_MYL9/ENSG00000101335_+_chr20_36548160_36548193_36549077_36549102_+(pre=-,post=-)	142	46	1.66e-11	0.000221	0.009361061	56.9416	15469.5	10703.8	21319.8	14540.6	9901.76	15539.9	12158.9	14520.2	31491.8
Mattias_JPGNAW2-11_20150521_QEN_TMT10_350ugIPG3-10_7of15ul_fr02.mzml	controllerType=0 controllerNumber=1 scan=17790	17790	HCD	1405.2291	0	-2.1717107	2	NDFQLIGIQDGYLSLLQDSGEVR	ENSG00000132507(pre=R,post=E);RNASJP_EIF5A/ENSG00000132507_+_chr17_7311111_7311122_7311350_7311406_+(pre=-,post=-)	270	199	9.91e-18	1.34e-10	0	61.2135	45093.3	68771.2	69522.2	76605.6	73128.3	95186.1	69238.4	113864	95816.1
Mattias_JPGNAW2-11_20150521_QEN_TMT10_350ugIPG3-10_7of15ul_fr22.mzml	controllerType=0 controllerNumber=1 scan=18186	18186	HCD	1405.23	0	-1.5636318	2	NDFQLIGIQDGYLSLLQDSGEVR	ENSG00000132507(pre=R,post=E);RNASJP_EIF5A/ENSG00000132507_+_chr17_7311111_7311122_7311350_7311406_+(pre=-,post=-)	199	133	5.72e-16	7.75e-09	0.00020215	60.8264	4905.83	6415.75	9806.7	9201.13	8660.29	11460.4	6825.25	11135.4	12923.2
Mattias_JPGNAW2-11_20150521_QEN_TMT10_350ugIPG3-10_7of15ul_fr10.mzml	controllerType=0 controllerNumber=1 scan=5832	5832	HCD	683.03625	0	1.5190983	3	NEEDENKPQEK	ENSG00000135709(pre=R,post=R);RNASJP_KIAA0513/ENSG00000135709_+_chr16_85077628_85077632_85078415_85078442_+(pre=-,post=-)	187	130	5.32e-13	6.57e-06	0.003152163	20.4064	78661.9	191334	233515	146401	198867	201814	193383	275249	291694
Mattias_JPGNAW2-11_20150521_QEN_TMT10_350ugIPG3-10_7of15ul_fr10.mzml	controllerType=0 controllerNumber=1 scan=5851	5851	HCD	1024.0503	0	1.0728321	2	NEEDENKPQEK	ENSG00000135709(pre=R,post=R);RNASJP_KIAA0513/ENSG00000135709_+_chr16_85077628_85077632_85078415_85078442_+(pre=-,post=-)	85	64	2.86e-12	3.53e-05	0.005622667	20.4687	6798.8	19679.4	23250.8	12302.5	18249.2	21374.7	14658.1	24261.8	22915.4
Mattias_JPGNAW2-11_20150521_QEN_TMT10_350ugIPG3-10_7of15ul_fr23.mzml	controllerType=0 controllerNumber=1 scan=17362	17362	HCD	872.1442	0	-2.2394469	3	NENTFLDLTVQQIEHLNK	ENSG00000169764(pre=R,post=T);RNASJP_UGP2/ENSG00000169764_+_chr2_63882610_63882651_63883960_63883971_+(pre=-,post=-)	146	146	2.71e-23	3.56e-16	0	58.7866	14188.6	13476.3	21770.6	20870.6	20513.5	19117.9	17230.7	24611.5	21762
Mattias_JPGNAW2-11_20150521_QEN_TMT10_350ugIPG3-10_7of15ul_fr14.mzml	controllerType=0 controllerNumber=1 scan=18935	18935	HCD	872.14636	0	0.20994814	3	NENTFLDLTVQQIEHLNK	ENSG00000169764(pre=R,post=T);RNASJP_UGP2/ENSG00000169764_+_chr2_63882610_63882651_63883960_63883971_+(pre=-,post=-)	170	170	4.98e-23	6.53e-16	0	59.8876	286337	303606	454533	383412	394349	402640	401365	513909	434013
Mattias_JPGNAW2-11_20150521_QEN_TMT10_350ugIPG3-10_7of15ul_fr18.mzml	controllerType=0 controllerNumber=1 scan=18398	18398	HCD	872.14514	0	-1.1897061	3	NENTFLDLTVQQIEHLNK	ENSG00000169764(pre=R,post=T);RNASJP_UGP2/ENSG00000169764_+_chr2_63882610_63882651_63883960_63883971_+(pre=-,post=-)	132	132	4.98e-23	6.53e-16	0	59.4088	41996.6	45621.6	53959.4	54481.8	52337.7	58983.4	56560	57249.8	70672.2
Mattias_JPGNAW2-11_20150521_QEN_TMT10_350ugIPG3-10_7of15ul_fr21.mzml	controllerType=0 controllerNumber=1 scan=17684	17684	HCD	872.15	0	4.4089108	3	NENTFLDLTVQQIEHLNK	ENSG00000169764(pre=R,post=T);RNASJP_UGP2/ENSG00000169764_+_chr2_63882610_63882651_63883960_63883971_+(pre=-,post=-)	134	129	5.74e-23	7.53e-16	0	59.19	54912.3	74485.4	68614.3	68336.1	69602.9	83047.3	68993.9	86061.5	80428.5
Mattias_JPGNAW2-11_20150521_QEN_TMT10_350ugIPG3-10_7of15ul_fr15.mzml	controllerType=0 controllerNumber=1 scan=18783	18783	HCD	1307.7122	0	-2.7070403	2	NENTFLDLTVQQIEHLNK	ENSG00000169764(pre=R,post=T);RNASJP_UGP2/ENSG00000169764_+_chr2_63882610_63882651_63883960_63883971_+(pre=-,post=-)	209	192	8.2e-22	1.08e-14	0	59.7852	118705	155734	211874	176719	168155	168378	209997	207654	220644
Mattias_JPGNAW2-11_20150521_QEN_TMT10_350ugIPG3-10_7of15ul_fr22.mzml	controllerType=0 controllerNumber=1 scan=7819	7819	HCD	759.92957	0	-0.64253443	2	NGVSEENLAK	ENSG00000076944(pre=R,post=L);RNASJP_STXBP2/ENSG00000076944_+_chr19_7644749_7644752_7645197_7645222_+(pre=-,post=-)	60	60	1.39e-13	1.7e-06	0.002102836	26.8202	12493.8	12065.9	11946.5	11266.6	12760.5	12133.2	10995.1	18382.4	18413.6
Mattias_JPGNAW2-11_20150521_QEN_TMT10_350ugIPG3-10_7of15ul_fr17.mzml	controllerType=0 controllerNumber=1 scan=8455	8455	HCD	759.93	0	-0.080316804	2	NGVSEENLAK	ENSG00000076944(pre=R,post=L);RNASJP_STXBP2/ENSG00000076944_+_chr19_7644749_7644752_7645197_7645222_+(pre=-,post=-)	126	125	1.39e-13	1.71e-06	0.002101468	28.7328	20759.9	25964.4	23941.9	20179.6	27154.7	27216	21034.5	33208.9	33765.8
Mattias_JPGNAW2-11_20150521_QEN_TMT10_350ugIPG3-10_7of15ul_fr16.mzml	controllerType=0 controllerNumber=1 scan=8637	8637	HCD	760.43	1	-2.2876449	2	NGVSEENLAK	ENSG00000076944(pre=R,post=L);RNASJP_STXBP2/ENSG00000076944_+_chr19_7644749_7644752_7645197_7645222_+(pre=-,post=-)	177	166	1.4e-13	1.71e-06	0.002100415	29.0178	34740.3	42422	47391.1	48303.8	51982.1	44277.3	47692.8	65130	67019
Mattias_JPGNAW2-11_20150521_QEN_TMT10_350ugIPG3-10_7of15ul_fr13.mzml	controllerType=0 controllerNumber=1 scan=9534	9534	HCD	759.92847	0	-2.088237	2	NGVSEENLAK	ENSG00000076944(pre=R,post=L);RNASJP_STXBP2/ENSG00000076944_+_chr19_7644749_7644752_7645197_7645222_+(pre=-,post=-)	191	183	1.4e-13	1.71e-06	0.002100348	32.1741	68166.3	127484	126220	110658	118075	125633	103881	168880	167858
Mattias_JPGNAW2-11_20150521_QEN_TMT10_350ugIPG3-10_7of15ul_fr14.mzml	controllerType=0 controllerNumber=1 scan=9155	9155	HCD	760.43	1	-2.2876449	2	NGVSEENLAK	ENSG00000076944(pre=R,post=L);RNASJP_STXBP2/ENSG00000076944_+_chr19_7644749_7644752_7645197_7645222_+(pre=-,post=-)	169	161	1.4e-13	1.71e-06	0.002100325	30.9009	39243.1	57374.3	60219.8	57288.1	54930.9	62732.6	60511.5	83664.4	89443.1
Mattias_JPGNAW2-11_20150521_QEN_TMT10_350ugIPG3-10_7of15ul_fr15.mzml	controllerType=0 controllerNumber=1 scan=8706	8706	HCD	759.93	0	-0.080316804	2	NGVSEENLAK	ENSG00000076944(pre=R,post=L);RNASJP_STXBP2/ENSG00000076944_+_chr19_7644749_7644752_7645197_7645222_+(pre=-,post=-)	211	196	1.41e-13	1.73e-06	0.002098647	29.5806	99349.6	150962	139980	124564	146126	149032	131557	199279	194339
Mattias_JPGNAW2-11_20150521_QEN_TMT10_350ugIPG3-10_7of15ul_fr19.mzml	controllerType=0 controllerNumber=1 scan=8101	8101	HCD	759.93	0	-0.080316804	2	NGVSEENLAK	ENSG00000076944(pre=R,post=L);RNASJP_STXBP2/ENSG00000076944_+_chr19_7644749_7644752_7645197_7645222_+(pre=-,post=-)	88	83	1.42e-13	1.74e-06	0.0021071	27.6431	11037	18968	17846.6	17358.6	12798.3	16650.9	18310.5	21641.5	21992.1
Mattias_JPGNAW2-11_20150521_QEN_TMT10_350ugIPG3-10_7of15ul_fr20.mzml	controllerType=0 controllerNumber=1 scan=8128	8128	HCD	759.92957	0	-0.64253443	2	NGVSEENLAK	ENSG00000076944(pre=R,post=L);RNASJP_STXBP2/ENSG00000076944_+_chr19_7644749_7644752_7645197_7645222_+(pre=-,post=-)	116	104	1.51e-13	1.84e-06	0.002170828	27.8657	19027.9	26422.5	23518.7	21665.9	24712.6	26769.9	20860	32410.8	29887.3
Mattias_JPGNAW2-11_20150521_QEN_TMT10_350ugIPG3-10_7of15ul_fr12.mzml	controllerType=0 controllerNumber=1 scan=18165	18165	HCD	1110.49	0	-4.287046	3	NNEEWTVDSCTECHCQNSVTICK	ENSG00000137801(pre=R,post=K);RNASJP_THBS1/ENSG00000137801_+_chr15_39584375_39584422_39585470_39585490_+(pre=-,post=-)	194	194	1.04e-32	1.42e-25	0	57.7862	131479	164269	274904	127032	114986	113035	117809	154458	223666
Mattias_JPGNAW2-11_20150521_QEN_TMT10_350ugIPG3-10_7of15ul_fr12.mzml	controllerType=0 controllerNumber=1 scan=15057	15057	HCD	1110.83	1	0.6784977	3	NNEEWTVDSCTECHCQNSVTICK	ENSG00000137801(pre=R,post=K);RNASJP_THBS1/ENSG00000137801_+_chr15_39584375_39584422_39585470_39585490_+(pre=-,post=-)	249	249	1.05e-32	1.42e-25	0	48.9572	131278	231036	357456	87662.2	60669.3	113103	114611	159528	269795
Mattias_JPGNAW2-11_20150521_QEN_TMT10_350ugIPG3-10_7of15ul_fr12.mzml	controllerType=0 controllerNumber=1 scan=16100	16100	HCD	1110.4962	0	1.3190911	3	NNEEWTVDSCTECHCQNSVTICK	ENSG00000137801(pre=R,post=K);RNASJP_THBS1/ENSG00000137801_+_chr15_39584375_39584422_39585470_39585490_+(pre=-,post=-)	262	260	1.05e-32	1.43e-25	0	52.0039	187119	301761	436578	113157	84129.9	135996	136756	225063	329143
Mattias_JPGNAW2-11_20150521_QEN_TMT10_350ugIPG3-10_7of15ul_fr12.mzml	controllerType=0 controllerNumber=1 scan=15405	15405	HCD	1110.5	0	4.726743	3	NNEEWTVDSCTECHCQNSVTICK	ENSG00000137801(pre=R,post=K);RNASJP_THBS1/ENSG00000137801_+_chr15_39584375_39584422_39585470_39585490_+(pre=-,post=-)	283	275	1.14e-32	1.55e-25	0	49.9676	104364	191625	300875	77469.2	54970	97399.6	98687.6	150308	216177
Mattias_JPGNAW2-11_20150521_QEN_TMT10_350ugIPG3-10_7of15ul_fr12.mzml	controllerType=0 controllerNumber=1 scan=18765	18765	HCD	1110.4961	0	1.2091669	3	NNEEWTVDSCTECHCQNSVTICK	ENSG00000137801(pre=R,post=K);RNASJP_THBS1/ENSG00000137801_+_chr15_39584375_39584422_39585470_39585490_+(pre=-,post=-)	222	219	1.17e-32	1.58e-25	0	59.4268	232611	294541	488150	189174	133982	187475	242520	247187	366540
Mattias_JPGNAW2-11_20150521_QEN_TMT10_350ugIPG3-10_7of15ul_fr12.mzml	controllerType=0 controllerNumber=1 scan=14415	14415	HCD	1110.83	1	0.6784977	3	NNEEWTVDSCTECHCQNSVTICK	ENSG00000137801(pre=R,post=K);RNASJP_THBS1/ENSG00000137801_+_chr15_39584375_39584422_39585470_39585490_+(pre=-,post=-)	262	254	1.2e-32	1.62e-25	0	46.9489	131815	212659	327418	88139.5	69861.3	98572.9	104236	162292	233174
Mattias_JPGNAW2-11_20150521_QEN_TMT10_350ugIPG3-10_7of15ul_fr12.mzml	controllerType=0 controllerNumber=1 scan=12335	12335	HCD	1110.5	0	4.726743	3	NNEEWTVDSCTECHCQNSVTICK	ENSG00000137801(pre=R,post=K);RNASJP_THBS1/ENSG00000137801_+_chr15_39584375_39584422_39585470_39585490_+(pre=-,post=-)	253	246	1.31e-32	1.78e-25	0	40.7609	264820	456803	684590	158586	117784	191498	223538	323852	482543
Mattias_JPGNAW2-11_20150521_QEN_TMT10_350ugIPG3-10_7of15ul_fr12.mzml	controllerType=0 controllerNumber=1 scan=16459	16459	HCD	1110.83	1	0.6784977	3	NNEEWTVDSCTECHCQNSVTICK	ENSG00000137801(pre=R,post=K);RNASJP_THBS1/ENSG00000137801_+_chr15_39584375_39584422_39585470_39585490_+(pre=-,post=-)	241	231	1.69e-32	2.29e-25	0	53.0239	211255	339760	506052	160823	136151	178664	198855	282195	388830
Mattias_JPGNAW2-11_20150521_QEN_TMT10_350ugIPG3-10_7of15ul_fr10.mzml	controllerType=0 controllerNumber=1 scan=12695	12695	HCD	1110.5	0	4.726743	3	NNEEWTVDSCTECHCQNSVTICK	ENSG00000137801(pre=R,post=K);RNASJP_THBS1/ENSG00000137801_+_chr15_39584375_39584422_39585470_39585490_+(pre=-,post=-)	235	232	1.69e-32	2.29e-25	0	41.8765	139078	164924	153040	74992.4	34242.2	78014.4	79828.9	120083	158821
Mattias_JPGNAW2-11_20150521_QEN_TMT10_350ugIPG3-10_7of15ul_fr12.mzml	controllerType=0 controllerNumber=1 scan=13722	13722	HCD	1111.16	2	-3.2598236	3	NNEEWTVDSCTECHCQNSVTICK	ENSG00000137801(pre=R,post=K);RNASJP_THBS1/ENSG00000137801_+_chr15_39584375_39584422_39585470_39585490_+(pre=-,post=-)	230	225	2.23e-32	3.03e-25	0	44.9286	99796.2	193300	301855	63006.1	62133	86905.3	106084	146695	215332
Mattias_JPGNAW2-11_20150521_QEN_TMT10_350ugIPG3-10_7of15ul_fr12.mzml	controllerType=0 controllerNumber=1 scan=12659	12659	HCD	1111.16	2	-3.2598236	3	NNEEWTVDSCTECHCQNSVTICK	ENSG00000137801(pre=R,post=K);RNASJP_THBS1/ENSG00000137801_+_chr15_39584375_39584422_39585470_39585490_+(pre=-,post=-)	263	256	2.87e-32	3.89e-25	0	41.7692	262927	501427	741371	186206	123257	205052	223798	350038	513503
Mattias_JPGNAW2-11_20150521_QEN_TMT10_350ugIPG3-10_7of15ul_fr12.mzml	controllerType=0 controllerNumber=1 scan=16821	16821	HCD	1110.83	1	0.6784977	3	NNEEWTVDSCTECHCQNSVTICK	ENSG00000137801(pre=R,post=K);RNASJP_THBS1/ENSG00000137801_+_chr15_39584375_39584422_39585470_39585490_+(pre=-,post=-)	262	247	5.94e-32	8.06e-25	0	54.0339	136996	256710	387627	99975.3	75501.4	123085	139606	186033	291215
Mattias_JPGNAW2-11_20150521_QEN_TMT10_350ugIPG3-10_7of15ul_fr13.mzml	controllerType=0 controllerNumber=1 scan=12295	12295	HCD	1110.49	0	-4.287046	3	NNEEWTVDSCTECHCQNSVTICK	ENSG00000137801(pre=R,post=K);RNASJP_THBS1/ENSG00000137801_+_chr15_39584375_39584422_39585470_39585490_+(pre=-,post=-)	255	236	8.73e-32	1.18e-24	0	40.4911	44118	70357	106416	30885	27489.9	36927	37457	57450.2	75911.1
Mattias_JPGNAW2-11_20150521_QEN_TMT10_350ugIPG3-10_7of15ul_fr11.mzml	controllerType=0 controllerNumber=1 scan=12568	12568	HCD	1110.4955	0	0.65954554	3	NNEEWTVDSCTECHCQNSVTICK	ENSG00000137801(pre=R,post=K);RNASJP_THBS1/ENSG00000137801_+_chr15_39584375_39584422_39585470_39585490_+(pre=-,post=-)	261	249	1.1e-31	1.49e-24	0	41.0811	94895.5	155181	237988	67310.8	45198.3	63108.2	78917.4	109758	160014
Mattias_JPGNAW2-11_20150521_QEN_TMT10_350ugIPG3-10_7of15ul_fr12.mzml	controllerType=0 controllerNumber=1 scan=12984	12984	HCD	1110.83	1	0.6784977	3	NNEEWTVDSCTECHCQNSVTICK	ENSG00000137801(pre=R,post=K);RNASJP_THBS1/ENSG00000137801_+_chr15_39584375_39584422_39585470_39585490_+(pre=-,post=-)	242	231	1.6e-31	2.17e-24	0	42.7776	423325	693044	1.18513e+06	281091	146314	324862	351666	497584	751813
Mattias_JPGNAW2-11_20150521_QEN_TMT10_350ugIPG3-10_7of15ul_fr17.mzml	controllerType=0 controllerNumber=1 scan=11184	11184	HCD	1110.83	1	0.6784977	3	NNEEWTVDSCTECHCQNSVTICK	ENSG00000137801(pre=R,post=K);RNASJP_THBS1/ENSG00000137801_+_chr15_39584375_39584422_39585470_39585490_+(pre=-,post=-)	239	230	2.51e-31	3.41e-24	0	37.428	38607.4	56788.7	92177.3	26123.5	19262.1	23946.1	29292.2	42502.8	64308.4
Mattias_JPGNAW2-11_20150521_QEN_TMT10_350ugIPG3-10_7of15ul_fr12.mzml	controllerType=0 controllerNumber=1 scan=17555	17555	HCD	1110.496	0	1.0992426	3	NNEEWTVDSCTECHCQNSVTICK	ENSG00000137801(pre=R,post=K);RNASJP_THBS1/ENSG00000137801_+_chr15_39584375_39584422_39585470_39585490_+(pre=-,post=-)	224	212	2.9e-31	3.94e-24	0	56.0972	478734	389758	484477	280848	133901	181681	260880	280765	372205
Mattias_JPGNAW2-11_20150521_QEN_TMT10_350ugIPG3-10_7of15ul_fr19.mzml	controllerType=0 controllerNumber=1 scan=11091	11091	HCD	1110.83	1	0.6784977	3	NNEEWTVDSCTECHCQNSVTICK	ENSG00000137801(pre=R,post=K);RNASJP_THBS1/ENSG00000137801_+_chr15_39584375_39584422_39585470_39585490_+(pre=-,post=-)	201	198	9.44e-31	1.28e-23	0	37.219	25042.5	43906.1	69192.9	18686.3	14914.9	21112.2	21381.6	35698.4	50410.4
Mattias_JPGNAW2-11_20150521_QEN_TMT10_350ugIPG3-10_7of15ul_fr12.mzml	controllerType=0 controllerNumber=1 scan=14722	14722	HCD	1111.16	2	-3.2598236	3	NNEEWTVDSCTECHCQNSVTICK	ENSG00000137801(pre=R,post=K);RNASJP_THBS1/ENSG00000137801_+_chr15_39584375_39584422_39585470_39585490_+(pre=-,post=-)	260	240	1.74e-30	2.36e-23	0	47.9518	162875	280178	407985	110866	88521	108938	132354	188852	285250
Mattias_JPGNAW2-11_20150521_QEN_TMT10_350ugIPG3-10_7of15ul_fr12.mzml	controllerType=0 controllerNumber=1 scan=14060	14060	HCD	1110.4968	0	1.8687124	3	NNEEWTVDSCTECHCQNSVTICK	ENSG00000137801(pre=R,post=K);RNASJP_THBS1/ENSG00000137801_+_chr15_39584375_39584422_39585470_39585490_+(pre=-,post=-)	224	216	4.84e-30	6.57e-23	0	45.9385	137452	272662	394737	77925.3	64976	124251	117713	183945	272065
Mattias_JPGNAW2-11_20150521_QEN_TMT10_350ugIPG3-10_7of15ul_fr12.mzml	controllerType=0 controllerNumber=1 scan=17187	17187	HCD	1110.4973	0	2.3084095	3	NNEEWTVDSCTECHCQNSVTICK	ENSG00000137801(pre=R,post=K);RNASJP_THBS1/ENSG00000137801_+_chr15_39584375_39584422_39585470_39585490_+(pre=-,post=-)	214	203	7.36e-30	9.98e-23	0	55.0779	179060	294211	401798	124249	90228.7	148015	151415	205095	323964
Mattias_JPGNAW2-11_20150521_QEN_TMT10_350ugIPG3-10_7of15ul_fr12.mzml	controllerType=0 controllerNumber=1 scan=12328	12328	HCD	1111.16	2	-3.2598236	3	NNEEWTVDSCTECHCQNSVTICK	ENSG00000137801(pre=R,post=K);RNASJP_THBS1/ENSG00000137801_+_chr15_39584375_39584422_39585470_39585490_+(pre=-,post=-)	202	191	1.58e-29	2.15e-22	0	40.7348	90335.3	142258	208994	51928	41406.5	66799.5	77826.3	111909	146227
Mattias_JPGNAW2-11_20150521_QEN_TMT10_350ugIPG3-10_7of15ul_fr16.mzml	controllerType=0 controllerNumber=1 scan=11607	11607	HCD	1111.16	2	-3.2598236	3	NNEEWTVDSCTECHCQNSVTICK	ENSG00000137801(pre=R,post=K);RNASJP_THBS1/ENSG00000137801_+_chr15_39584375_39584422_39585470_39585490_+(pre=-,post=-)	217	199	1.05e-27	1.42e-20	0	38.2702	40129	65712.4	85570.2	25304.2	17375.5	31263.2	27731.6	44514	70530.8
Mattias_JPGNAW2-11_20150521_QEN_TMT10_350ugIPG3-10_7of15ul_fr22.mzml	controllerType=0 controllerNumber=1 scan=10724	10724	HCD	1110.49	0	-4.287046	3	NNEEWTVDSCTECHCQNSVTICK	ENSG00000137801(pre=R,post=K);RNASJP_THBS1/ENSG00000137801_+_chr15_39584375_39584422_39585470_39585490_+(pre=-,post=-)	164	149	2.89e-27	3.92e-20	0	36.4371	12840.3	17928.8	25533	6698.79	4818.21	8749.61	10635.8	12933.8	18040.3
Mattias_JPGNAW2-11_20150521_QEN_TMT10_350ugIPG3-10_7of15ul_fr07.mzml	controllerType=0 controllerNumber=1 scan=12911	12911	HCD	1110.824	1	-4.707791	3	NNEEWTVDSCTECHCQNSVTICK	ENSG00000137801(pre=R,post=K);RNASJP_THBS1/ENSG00000137801_+_chr15_39584375_39584422_39585470_39585490_+(pre=-,post=-)	228	199	3.76e-27	5.1e-20	0	43.1598	572041	704928	1.06463e+06	331710	193895	319194	411546	498981	753416
Mattias_JPGNAW2-11_20150521_QEN_TMT10_350ugIPG3-10_7of15ul_fr06.mzml	controllerType=0 controllerNumber=1 scan=12687	12687	HCD	1110.83	1	0.6784977	3	NNEEWTVDSCTECHCQNSVTICK	ENSG00000137801(pre=R,post=K);RNASJP_THBS1/ENSG00000137801_+_chr15_39584375_39584422_39585470_39585490_+(pre=-,post=-)	198	177	4.69e-27	6.37e-20	0	43.2127	39684.6	46934.5	60230.6	23277.7	17418.1	22050.2	33830	36675.3	50221.8
Mattias_JPGNAW2-11_20150521_QEN_TMT10_350ugIPG3-10_7of15ul_fr13.mzml	controllerType=0 controllerNumber=1 scan=12272	12272	HCD	1111.16	2	-3.2598236	3	NNEEWTVDSCTECHCQNSVTICK	ENSG00000137801(pre=R,post=K);RNASJP_THBS1/ENSG00000137801_+_chr15_39584375_39584422_39585470_39585490_+(pre=-,post=-)	222	186	2.1e-25	2.85e-18	0	40.4141	39579.1	65146.1	105097	35101	24379.8	33754.9	39735.5	58399.2	76725.5
Mattias_JPGNAW2-11_20150521_QEN_TMT10_350ugIPG3-10_7of15ul_fr11.mzml	controllerType=0 controllerNumber=1 scan=13152	13152	HCD	1110.83	1	0.6784977	3	NNEEWTVDSCTECHCQNSVTICK	ENSG00000137801(pre=R,post=K);RNASJP_THBS1/ENSG00000137801_+_chr15_39584375_39584422_39585470_39585490_+(pre=-,post=-)	133	108	1.48e-24	2.01e-17	0	42.8596	11034.1	14987.3	26081.3	5936.25	5969.17	8982.23	10648.3	8383.61	20168.6
Mattias_JPGNAW2-11_20150521_QEN_TMT10_350ugIPG3-10_7of15ul_fr15.mzml	controllerType=0 controllerNumber=1 scan=11721	11721	HCD	1110.83	1	0.6784977	3	NNEEWTVDSCTECHCQNSVTICK	ENSG00000137801(pre=R,post=K);RNASJP_THBS1/ENSG00000137801_+_chr15_39584375_39584422_39585470_39585490_+(pre=-,post=-)	139	121	3.02e-24	4.09e-17	0	38.9504	9532.39	15305.4	23634.4	6380.22	7108.81	7655.57	9975.27	15219.6	19262.9
Mattias_JPGNAW2-11_20150521_QEN_TMT10_350ugIPG3-10_7of15ul_fr14.mzml	controllerType=0 controllerNumber=1 scan=12040	12040	HCD	1110.83	1	0.6784977	3	NNEEWTVDSCTECHCQNSVTICK	ENSG00000137801(pre=R,post=K);RNASJP_THBS1/ENSG00000137801_+_chr15_39584375_39584422_39585470_39585490_+(pre=-,post=-)	191	154	5.31e-24	7.2e-17	0	39.7974	24359.7	37797.6	59888.5	15306.5	13764.5	19435.9	20093.9	28770.7	34406.2
Mattias_JPGNAW2-11_20150521_QEN_TMT10_350ugIPG3-10_7of15ul_fr24.mzml	controllerType=0 controllerNumber=1 scan=10444	10444	HCD	1110.4923	0	-2.1984851	3	NNEEWTVDSCTECHCQNSVTICK	ENSG00000137801(pre=R,post=K);RNASJP_THBS1/ENSG00000137801_+_chr15_39584375_39584422_39585470_39585490_+(pre=-,post=-)	110	101	1.03e-23	1.4e-16	0	35.7128	8823.76	13333	17559.8	3806.18	1801.41	5953.44	5998.21	8094.49	11533.4
Mattias_JPGNAW2-11_20150521_QEN_TMT10_350ugIPG3-10_7of15ul_fr18.mzml	controllerType=0 controllerNumber=1 scan=11298	11298	HCD	1110.4938	0	-0.87939405	3	NNEEWTVDSCTECHCQNSVTICK	ENSG00000137801(pre=R,post=K);RNASJP_THBS1/ENSG00000137801_+_chr15_39584375_39584422_39585470_39585490_+(pre=-,post=-)	171	137	1.65e-23	2.24e-16	0	37.3668	12272.5	25454.2	38449.7	9489.15	6375.75	10822.1	11476	16010.7	28652.6
Mattias_JPGNAW2-11_20150521_QEN_TMT10_350ugIPG3-10_7of15ul_fr26.mzml	controllerType=0 controllerNumber=1 scan=10246	10246	HCD	1111.16	2	-3.2598236	3	NNEEWTVDSCTECHCQNSVTICK	ENSG00000137801(pre=R,post=K);RNASJP_THBS1/ENSG00000137801_+_chr15_39584375_39584422_39585470_39585490_+(pre=-,post=-)	116	97	1.45e-20	1.97e-13	0	34.9918	4469.36	9370.95	14900.4	1356.4	1732.45	5294	5286.81	5832.35	11338.4
Mattias_JPGNAW2-11_20150521_QEN_TMT10_350ugIPG3-10_7of15ul_fr21.mzml	controllerType=0 controllerNumber=1 scan=10952	10952	HCD	1111.16	2	-3.2598236	3	NNEEWTVDSCTECHCQNSVTICK	ENSG00000137801(pre=R,post=K);RNASJP_THBS1/ENSG00000137801_+_chr15_39584375_39584422_39585470_39585490_+(pre=-,post=-)	106	78	6.27e-20	8.5e-13	0	37.1495	6274.88	12426.9	19218	4250.42	2091.8	5986.34	6168.38	10082.2	13213.5
Mattias_JPGNAW2-11_20150521_QEN_TMT10_350ugIPG3-10_7of15ul_fr07.mzml	controllerType=0 controllerNumber=1 scan=14642	14642	HCD	1111.16	2	-3.2598236	3	NNEEWTVDSCTECHCQNSVTICK	ENSG00000137801(pre=R,post=K);RNASJP_THBS1/ENSG00000137801_+_chr15_39584375_39584422_39585470_39585490_+(pre=-,post=-)	174	100	5.85e-17	7.94e-10	2.32e-05	48.3544	18918.3	31501.5	50511.7	14687.5	10954.8	14257.2	21137.1	28541.1	32957.5
Mattias_JPGNAW2-11_20150521_QEN_TMT10_350ugIPG3-10_7of15ul_fr21.mzml	controllerType=0 controllerNumber=1 scan=10935	10935	HCD	1110.82	1	-8.335292	3	NNEEWTVDSCTECHCQNSVTICK	ENSG00000137801(pre=R,post=K);RNASJP_THBS1/ENSG00000137801_+_chr15_39584375_39584422_39585470_39585490_+(pre=-,post=-)	103	52	1.11e-14	1.51e-07	0.000585879	37.0875	7909.06	10771.5	13682.7	3502.88	2070.09	5166.61	4300.98	8280.07	11664.8
Mattias_JPGNAW2-11_20150521_QEN_TMT10_350ugIPG3-10_7of15ul_fr07.mzml	controllerType=0 controllerNumber=1 scan=13247	13247	HCD	1110.8239	1	-4.817715	3	NNEEWTVDSCTECHCQNSVTICK	ENSG00000137801(pre=R,post=K);RNASJP_THBS1/ENSG00000137801_+_chr15_39584375_39584422_39585470_39585490_+(pre=-,post=-)	241	98	1.5e-14	2.04e-07	0.000700725	44.1716	703200	1.28883e+06	1.70287e+06	469727	350790	531132	574950	952517	1.3377e+06
Mattias_JPGNAW2-11_20150521_QEN_TMT10_350ugIPG3-10_7of15ul_fr08.mzml	controllerType=0 controllerNumber=1 scan=12829	12829	HCD	1110.82	1	-8.335292	3	NNEEWTVDSCTECHCQNSVTICK	ENSG00000137801(pre=R,post=K);RNASJP_THBS1/ENSG00000137801_+_chr15_39584375_39584422_39585470_39585490_+(pre=-,post=-)	242	92	2.99e-14	4.05e-07	0.00097742	43.0445	67117.8	82669.4	123722	41894.7	20196.5	36810.3	50964	55811.1	82870.6
Mattias_JPGNAW2-11_20150521_QEN_TMT10_350ugIPG3-10_7of15ul_fr23.mzml	controllerType=0 controllerNumber=1 scan=10571	10571	HCD	1110.492	0	-2.5282578	3	NNEEWTVDSCTECHCQNSVTICK	ENSG00000137801(pre=R,post=K);RNASJP_THBS1/ENSG00000137801_+_chr15_39584375_39584422_39585470_39585490_+(pre=-,post=-)	69	23	1.53e-13	2.07e-06	0.002178626	36.0368	4099.49	4766.17	8661.62	1821.98	1060.22	1992.39	2100.13	4006.98	5221.86
Mattias_JPGNAW2-11_20150521_QEN_TMT10_350ugIPG3-10_7of15ul_fr06.mzml	controllerType=0 controllerNumber=1 scan=13037	13037	HCD	1110.82	1	-8.335292	3	NNEEWTVDSCTECHCQNSVTICK	ENSG00000137801(pre=R,post=K);RNASJP_THBS1/ENSG00000137801_+_chr15_39584375_39584422_39585470_39585490_+(pre=-,post=-)	173	48	3.82e-12	5.18e-05	0.00617644	44.3771	36601.2	50298.6	46137.5	27851.8	12094.4	22608.3	30035.1	37481.9	45269
Mattias_JPGNAW2-11_20150521_QEN_TMT10_350ugIPG3-10_7of15ul_fr64.mzml	controllerType=0 controllerNumber=1 scan=11891	11891	HCD	693.41	0	-2.7286668	3	NNEVSFSQIKPK	ENSG00000149177(pre=K,post=K);RNASJP_PTPRJ/ENSG00000149177_+_chr11_48149460_48149488_48149990_48149996_+(pre=-,post=-)	185	143	1.01e-15	1.26e-08	0.000190671	38.9348	2.14253e+06	4452746	2.49663e+06	4166073	2.92449e+06	4472563	3.25195e+06	6279013	3492794
Mattias_JPGNAW2-11_20150521_QEN_TMT10_350ugIPG3-10_7of15ul_fr58.mzml	controllerType=0 controllerNumber=1 scan=11249	11249	HCD	693.4137	0	2.6406453	3	NNEVSFSQIKPK	ENSG00000149177(pre=K,post=K);RNASJP_PTPRJ/ENSG00000149177_+_chr11_48149460_48149488_48149990_48149996_+(pre=-,post=-)	101	83	2.02e-15	2.52e-08	0.000241861	38.057	21064.3	24865.8	30059.9	29963.5	26516.8	32213.2	29184.1	35258.1	38074.6
Mattias_JPGNAW2-11_20150521_QEN_TMT10_350ugIPG3-10_7of15ul_fr62.mzml	controllerType=0 controllerNumber=1 scan=11812	11812	HCD	693.4138	0	2.816688	3	NNEVSFSQIKPK	ENSG00000149177(pre=K,post=K);RNASJP_PTPRJ/ENSG00000149177_+_chr11_48149460_48149488_48149990_48149996_+(pre=-,post=-)	192	131	2.58e-15	3.23e-08	0.000283117	38.8533	113111	114515	141271	124440	122634	121433	151566	145746	171472
Mattias_JPGNAW2-11_20150521_QEN_TMT10_350ugIPG3-10_7of15ul_fr63.mzml	controllerType=0 controllerNumber=1 scan=12167	12167	HCD	693.41315	0	1.8484516	3	NNEVSFSQIKPK	ENSG00000149177(pre=K,post=K);RNASJP_PTPRJ/ENSG00000149177_+_chr11_48149460_48149488_48149990_48149996_+(pre=-,post=-)	194	133	1.74e-14	2.17e-07	0.000691771	38.8076	372122	258447	465449	288474	398668	255976	458158	331796	551873
Mattias_JPGNAW2-11_20150521_QEN_TMT10_350ugIPG3-10_7of15ul_fr45.mzml	controllerType=0 controllerNumber=1 scan=12414	12414	HCD	646.3923	0	-0.18884861	2	NPITGFGK	ENSG00000022267(pre=K,post=G);RNASJP_FHL1/ENSG00000022267_+_chrX_136208629_136208641_136209871_136209881_+(pre=-,post=-)	99	99	1.74e-11	0.000208	0.009443446	41.1477	98715.5	67528	132174	115806	128219	104341	126021	116106	112079
Mattias_JPGNAW2-11_20150521_QEN_TMT10_350ugIPG3-10_7of15ul_fr56.mzml	controllerType=0 controllerNumber=1 scan=12494	12494	HCD	646.39386	0	2.2661834	2	NPITGFGK	ENSG00000022267(pre=K,post=G);RNASJP_FHL1/ENSG00000022267_+_chrX_136208629_136208641_136209871_136209881_+(pre=-,post=-)	85	85	1.74e-11	0.000208	0.009443379	41.9231	18951.5	20650.6	24051.9	28955.7	29192.2	21042.4	29946.4	32577.1	28128.4
Mattias_JPGNAW2-11_20150521_QEN_TMT10_350ugIPG3-10_7of15ul_fr66.mzml	controllerType=0 controllerNumber=1 scan=14073	14073	HCD	646.3929	0	0.75539446	2	NPITGFGK	ENSG00000022267(pre=K,post=G);RNASJP_FHL1/ENSG00000022267_+_chrX_136208629_136208641_136209871_136209881_+(pre=-,post=-)	87	87	1.74e-11	0.000208	0.009443312	42.767	801303	423572	1006310	754499	1.00169e+06	591977	1.07799e+06	780008	1.09358e+06
Mattias_JPGNAW2-11_20150521_QEN_TMT10_350ugIPG3-10_7of15ul_fr71.mzml	controllerType=0 controllerNumber=1 scan=13087	13087	HCD	646.39343	0	1.6052133	2	NPITGFGK	ENSG00000022267(pre=K,post=G);RNASJP_FHL1/ENSG00000022267_+_chrX_136208629_136208641_136209871_136209881_+(pre=-,post=-)	112	112	1.75e-11	0.000208	0.009456131	44.04	65933.8	40109.7	74473.7	77089.5	77668.2	46991.7	78612.6	71244.6	51291.4
Mattias_JPGNAW2-11_20150521_QEN_TMT10_350ugIPG3-10_7of15ul_fr42.mzml	controllerType=0 controllerNumber=1 scan=9584	9584	HCD	843.79846	0	-0.65100384	3	NQAAIQGRPPYAASAEEVAK	ENSG00000048828(pre=K,post=E);RNASJP_FAM120A/ENSG00000048828_+_chr9_93562287_93562304_93564229_93564270_+(pre=-,post=-)	267	249	7.15e-23	9.51e-16	0	30.1262	215882	89085.1	263516	183367	143615	155702	214123	150711	212365
Mattias_JPGNAW2-11_20150521_QEN_TMT10_350ugIPG3-10_7of15ul_fr13.mzml	controllerType=0 controllerNumber=1 scan=12822	12822	HCD	694.02	0	0.08794438	3	NSDMHLLDLESMGK	ENSG00000011454(pre=R,post=S);RNASJP_RABGAP1/ENSG00000011454_+_chr9_122996579_122996605_122997259_122997273_+(pre=-,post=-)	102	92	1.45e-16	1.84e-09	4.23e-05	42.0944	32814.2	76714.4	49212.3	71475.2	60398.1	116487	70096.7	97507.5	84409.1
Mattias_JPGNAW2-11_20150521_QEN_TMT10_350ugIPG3-10_7of15ul_fr14.mzml	controllerType=0 controllerNumber=1 scan=12487	12487	HCD	694.02	0	0.08794438	3	NSDMHLLDLESMGK	ENSG00000011454(pre=R,post=S);RNASJP_RABGAP1/ENSG00000011454_+_chr9_122996579_122996605_122997259_122997273_+(pre=-,post=-)	92	86	1.79e-15	2.27e-08	0.000228568	41.1598	90581.5	128591	122284	121848	115869	144884	118669	147105	143228
Mattias_JPGNAW2-11_20150521_QEN_TMT10_350ugIPG3-10_7of15ul_fr67.mzml	controllerType=0 controllerNumber=1 scan=10813	10813	HCD	639.0331	0	0.5730707	3	NSSMALQQAHLLK	ENSG00000197386(pre=R,post=N);RNASJP_HTT/ENSG00000197386_+_chr4_3130035_3130047_3130305_3130330_+(pre=-,post=-)	114	108	3.74e-17	4.71e-10	2.43e-05	34.3559	227294	310795	416779	347315	378367	368890	316185	434349	450195
Mattias_JPGNAW2-11_20150521_QEN_TMT10_350ugIPG3-10_7of15ul_fr08.mzml	controllerType=0 controllerNumber=1 scan=13199	13199	HCD	1089.0057	0	1.1209348	2	NTDNIIYPEEYSSCSR	ENSG00000138722(pre=R,post=H);RNASJP_MMRN1/ENSG00000138722_+_chr4_89936774_89936798_89951605_89951627_+(pre=-,post=-)	312	231	3.95e-15	5.11e-08	0.000347039	44.1783	1264508	2.13057e+06	2.16686e+06	1.14191e+06	924118	983843	1.02641e+06	1.35552e+06	2.0052e+06
Mattias_JPGNAW2-11_20150521_QEN_TMT10_350ugIPG3-10_7of15ul_fr07.mzml	controllerType=0 controllerNumber=1 scan=13315	13315	HCD	1089.005	0	0.44837394	2	NTDNIIYPEEYSSCSR	ENSG00000138722(pre=R,post=H);RNASJP_MMRN1/ENSG00000138722_+_chr4_89936774_89936798_89951605_89951627_+(pre=-,post=-)	309	224	1.79e-14	2.31e-07	0.000754786	44.3606	1.02731e+06	1.69848e+06	1.65267e+06	778448	732322	789739	822667	1.16376e+06	1.63343e+06
Mattias_JPGNAW2-11_20150521_QEN_TMT10_350ugIPG3-10_7of15ul_fr05.mzml	controllerType=0 controllerNumber=1 scan=13193	13193	HCD	1089	0	-4.147459	2	NTDNIIYPEEYSSCSR	ENSG00000138722(pre=R,post=H);RNASJP_MMRN1/ENSG00000138722_+_chr4_89936774_89936798_89951605_89951627_+(pre=-,post=-)	237	145	1.52e-12	1.96e-05	0.004599983	44.8623	37091.9	70846.4	42898.5	29148.7	20543.8	35794.7	34439	47042	52689.5
Mattias_JPGNAW2-11_20150521_QEN_TMT10_350ugIPG3-10_7of15ul_fr20.mzml	controllerType=0 controllerNumber=1 scan=12044	12044	HCD	1089.0042	0	-0.33628047	2	NTDNIIYPEEYSSCSR	ENSG00000138722(pre=R,post=H);RNASJP_MMRN1/ENSG00000138722_+_chr4_89936774_89936798_89951605_89951627_+(pre=-,post=-)	146	80	4.73e-12	6.11e-05	0.006602552	40.5982	6627.69	8540.89	5929.98	7017.62	3673.14	3683.51	4005.87	7195.11	8934.44
Mattias_JPGNAW2-11_20150521_QEN_TMT10_350ugIPG3-10_7of15ul_fr09.mzml	controllerType=0 controllerNumber=1 scan=13504	13504	HCD	1090.01	2	1.9635676	2	NTDNIIYPEEYSSCSR	ENSG00000138722(pre=R,post=H);RNASJP_MMRN1/ENSG00000138722_+_chr4_89936774_89936798_89951605_89951627_+(pre=-,post=-)	226	135	4.88e-12	6.3e-05	0.00668401	44.4984	34516.4	50208.2	52692.3	36664	23906.4	35657.5	32724.1	44848.3	50197
Mattias_JPGNAW2-11_20150521_QEN_TMT10_350ugIPG3-10_7of15ul_fr22.mzml	controllerType=0 controllerNumber=1 scan=11741	11741	HCD	1089.0046	0	0.112093486	2	NTDNIIYPEEYSSCSR	ENSG00000138722(pre=R,post=H);RNASJP_MMRN1/ENSG00000138722_+_chr4_89936774_89936798_89951605_89951627_+(pre=-,post=-)	153	80	1.17e-11	0.000151	0.008456242	39.7956	7176.69	8418.46	10002	3607.54	3864.3	3754.24	5974.15	5090.22	10291.2
Mattias_JPGNAW2-11_20150521_QEN_TMT10_350ugIPG3-10_7of15ul_fr19.mzml	controllerType=0 controllerNumber=1 scan=12077	12077	HCD	1089	0	-4.147459	2	NTDNIIYPEEYSSCSR	ENSG00000138722(pre=R,post=H);RNASJP_MMRN1/ENSG00000138722_+_chr4_89936774_89936798_89951605_89951627_+(pre=-,post=-)	181	100	1.19e-11	0.000153	0.008480514	40.3901	7606.83	7633.9	8919.08	5186.5	1861.83	6153.88	5550.47	9399.91	8717.45
Mattias_JPGNAW2-11_20150521_QEN_TMT10_350ugIPG3-10_7of15ul_fr21.mzml	controllerType=0 controllerNumber=1 scan=11891	11891	HCD	1089.51	1	3.5038872	2	NTDNIIYPEEYSSCSR	ENSG00000138722(pre=R,post=H);RNASJP_MMRN1/ENSG00000138722_+_chr4_89936774_89936798_89951605_89951627_+(pre=-,post=-)	144	64	1.68e-11	0.000217	0.00938374	40.2545	5928.37	6081.11	9433.35	5894.81	1546.75	2146.69	7005.58	1773.87	7025
Mattias_JPGNAW2-11_20150521_QEN_TMT10_350ugIPG3-10_7of15ul_fr09.mzml	controllerType=0 controllerNumber=1 scan=18416	18416	HCD	1546.25	0	1.9736549	2	PVSPYMYISPPEALENPCYDMK	ENSG00000259207(pre=K,post=T);ENSG00000259753(pre=K,post=T);RNASJP_ITGB3/ENSG00000259207_+_chr17_47284622_47284695_47286260_47286266_+(pre=K,post=-)	168	77	3.22e-13	4.34e-06	0.002684352	58.6304	34465	41314.2	194249	56367.4	652842	61848.2	79992.4	327659	104701
Mattias_JPGNAW2-11_20150521_QEN_TMT10_350ugIPG3-10_7of15ul_fr11.mzml	controllerType=0 controllerNumber=1 scan=18363	18363	HCD	1255.65	1	1.767138	3	QAEAFLNNQEYVLAHTEMPTTLEGAEAAIK	ENSG00000115306(pre=K,post=K);RNASJP_SPTBN1/ENSG00000115306_+_chr2_54631585_54631611_54632566_54632628_+(pre=-,post=-)	238	231	2.57e-33	3.63e-26	0	57.7394	278090	576062	638952	567430	606794	809970	527723	754071	1.09067e+06
Mattias_JPGNAW2-11_20150521_QEN_TMT10_350ugIPG3-10_7of15ul_fr71.mzml	controllerType=0 controllerNumber=1 scan=5103	5103	HCD	467.2673	0	-0.45717505	3	QCNAAIHK	ENSG00000163932(pre=R,post=K);ENSG00000065675(pre=R,post=K);ENSG00000273482(pre=R,post=K);RNASJP_PRKCD/ENSG00000163932_+_chr3_53181732_53181732_53183121_53183143_+(pre=-,post=-)	98	89	4.9e-12	5.84e-05	0.006689173	17.6036	27307.4	34347.6	32998.4	36446.8	34393.7	37865.1	36292.7	46966.3	41570.4
Mattias_JPGNAW2-11_20150521_QEN_TMT10_350ugIPG3-10_7of15ul_fr67.mzml	controllerType=0 controllerNumber=1 scan=4992	4992	HCD	467.26807	0	1.175593	3	QCNAAIHK	ENSG00000163932(pre=R,post=K);ENSG00000065675(pre=R,post=K);ENSG00000273482(pre=R,post=K);RNASJP_PRKCD/ENSG00000163932_+_chr3_53181732_53181732_53183121_53183143_+(pre=-,post=-)	100	99	5.31e-12	6.33e-05	0.006847983	17.5552	49096.1	72276.8	79789.7	68793.5	81932.4	86786.1	62924	89325.1	83906.7
Mattias_JPGNAW2-11_20150521_QEN_TMT10_350ugIPG3-10_7of15ul_fr70.mzml	controllerType=0 controllerNumber=1 scan=5174	5174	HCD	467.26828	0	1.632768	3	QCNAAIHK	ENSG00000163932(pre=R,post=K);ENSG00000065675(pre=R,post=K);ENSG00000273482(pre=R,post=K);RNASJP_PRKCD/ENSG00000163932_+_chr3_53181732_53181732_53183121_53183143_+(pre=-,post=-)	84	81	5.32e-12	6.35e-05	0.006854058	17.7377	87541.1	90130.7	98218.3	99620.1	85861.1	117979	95105	114373	105706
Mattias_JPGNAW2-11_20150521_QEN_TMT10_350ugIPG3-10_7of15ul_fr45.mzml	controllerType=0 controllerNumber=1 scan=4848	4848	HCD	467.26752	0	0	3	QCNAAIHK	ENSG00000163932(pre=R,post=K);ENSG00000065675(pre=R,post=K);ENSG00000273482(pre=R,post=K);RNASJP_PRKCD/ENSG00000163932_+_chr3_53181732_53181732_53183121_53183143_+(pre=-,post=-)	86	84	1.98e-11	0.000236	0.009860773	16.753	24253.3	29966.9	28331	26009.2	37465.9	32007.8	29030.8	37786.4	36490.6
Mattias_JPGNAW2-11_20150521_QEN_TMT10_350ugIPG3-10_7of15ul_fr12.mzml	controllerType=0 controllerNumber=1 scan=17753	17753	HCD	987.01	0	-3.8339684	2	QFLDFGSVNACEK	ENSG00000152256(pre=K,post=T);RNASJP_PDK1/ENSG00000152256_+_chr2_172556331_172556346_172558708_172558730_+(pre=-,post=-)	276	253	4.55e-18	5.73e-11	0	56.6475	380092	569971	591098	584981	815460	634836	625142	712084	734666
Mattias_JPGNAW2-11_20150521_QEN_TMT10_350ugIPG3-10_7of15ul_fr28.mzml	controllerType=0 controllerNumber=1 scan=6886	6886	HCD	497.76782	0	-0.79701453	4	QHADHLALNEEIVNR	ENSG00000127603(pre=R,post=K);RNASJP_MACF1/ENSG00000127603_+_chr1_39428270_39428287_39429242_39429268_+(pre=-,post=-)	168	168	5.53e-20	7.09e-13	0	23.2971	3563.46	5931.31	6560.09	6326.32	4838.78	6649.91	6399.67	4179.69	7305.13
Mattias_JPGNAW2-11_20150521_QEN_TMT10_350ugIPG3-10_7of15ul_fr68.mzml	controllerType=0 controllerNumber=1 scan=4817	4817	HCD	647.02106	0	1.4149904	3	QHPVPPPAQNQNQVR	ENSG00000159840(pre=K,post=S);RNASJP_ZYX/ENSG00000159840_+_chr7_143383284_143383322_143388219_143388224_+(pre=-,post=-)	109	70	2.6e-12	3.33e-05	0.005533656	16.964	40337.6	32212.7	38984.2	54121.3	28622.1	58288.3	53449.3	45856.7	56549.1
Mattias_JPGNAW2-11_20150521_QEN_TMT10_350ugIPG3-10_7of15ul_fr40.mzml	controllerType=0 controllerNumber=1 scan=16356	16356	HCD	774.44	0	-1.0245548	2	QITFLNAQIDR	ENSG00000182732(pre=K,post=H);RNASJP_RGS6/ENSG00000182732_+_chr14_72476838_72476840_72478268_72478297_+(pre=-,post=-)	161	156	2.3e-14	2.85e-07	0.000876235	49.367	359155	545144	664838	444796	749819	582332	437719	876546	723770
Mattias_JPGNAW2-11_20150521_QEN_TMT10_350ugIPG3-10_7of15ul_fr31.mzml	controllerType=0 controllerNumber=1 scan=18278	18278	HCD	909.82214	0	-0.1341694	3	QLAIFCPHVALQTTICEVLER	ENSG00000143363(pre=R,post=S);RNASJP_PRUNE/ENSG00000143363_+_chr1_151028903_151028944_151033806_151033826_+(pre=-,post=-)	203	187	1.04e-22	1.39e-15	0	59.4482	12954.1	9518.79	7045.66	13395.5	6850.84	12341.8	11410.2	10925.6	14077.8
Mattias_JPGNAW2-11_20150521_QEN_TMT10_350ugIPG3-10_7of15ul_fr16.mzml	controllerType=0 controllerNumber=1 scan=10297	10297	HCD	606.6645	0	-0.5030385	3	QLGHEEDYALGK	ENSG00000100077(pre=K,post=D);ENSG00000173020(pre=K,post=D);RNASJP_ADRBK2/ENSG00000100077_+_chr22_25714552_25714570_25718245_25718261_+(pre=-,post=-)	155	155	3.22e-16	4.01e-09	0.000116636	34.2373	33559.5	88501.8	85865.4	72044.2	98659.2	100392	81820.9	125009	117001
Mattias_JPGNAW2-11_20150521_QEN_TMT10_350ugIPG3-10_7of15ul_fr38.mzml	controllerType=0 controllerNumber=1 scan=13507	13507	HCD	1004.5587	0	-2.3695633	2	QLSQALDTSNVMVK	ENSG00000203485(pre=R,post=K);RNASJP_INF2/ENSG00000203485_+_chr14_104701744_104701756_104703105_104703133_+(pre=-,post=-)	178	169	2.69e-18	3.42e-11	0	43.1426	36818.9	69246.2	53814.8	71686.6	59537.6	79472.8	57711.4	89952.8	80815.8
Mattias_JPGNAW2-11_20150521_QEN_TMT10_350ugIPG3-10_7of15ul_fr37.mzml	controllerType=0 controllerNumber=1 scan=13253	13253	HCD	1004.55865	0	-2.4303212	2	QLSQALDTSNVMVK	ENSG00000203485(pre=R,post=K);RNASJP_INF2/ENSG00000203485_+_chr14_104701744_104701756_104703105_104703133_+(pre=-,post=-)	215	199	3.09e-18	3.92e-11	0	43.7128	113332	198363	179418	181134	203689	194434	196101	257261	246533
Mattias_JPGNAW2-11_20150521_QEN_TMT10_350ugIPG3-10_7of15ul_fr37.mzml	controllerType=0 controllerNumber=1 scan=14999	14999	HCD	997.07	1	4.686345	2	QLSQALDTSNVMVK	ENSG00000203485(pre=R,post=K);RNASJP_INF2/ENSG00000203485_+_chr14_104701744_104701756_104703105_104703133_+(pre=-,post=-)	293	276	3.39e-18	4.31e-11	0	49.1892	57152.9	101021	95200.2	101206	108969	116230	105887	133365	136598
Mattias_JPGNAW2-11_20150521_QEN_TMT10_350ugIPG3-10_7of15ul_fr36.mzml	controllerType=0 controllerNumber=1 scan=12961	12961	HCD	1004.5613	0	0.1822741	2	QLSQALDTSNVMVK	ENSG00000203485(pre=R,post=K);RNASJP_INF2/ENSG00000203485_+_chr14_104701744_104701756_104703105_104703133_+(pre=-,post=-)	170	141	5.84e-16	7.42e-09	0.000201742	43.8016	21061	31640.6	42695.6	30681.5	35113.3	32915.1	43618.5	33940.4	67527.7
Mattias_JPGNAW2-11_20150521_QEN_TMT10_350ugIPG3-10_7of15ul_fr35.mzml	controllerType=0 controllerNumber=1 scan=12698	12698	HCD	1004.57	0	8.870673	2	QLSQALDTSNVMVK	ENSG00000203485(pre=R,post=K);RNASJP_INF2/ENSG00000203485_+_chr14_104701744_104701756_104703105_104703133_+(pre=-,post=-)	58	44	1.53e-12	1.94e-05	0.004605433	43.1593	4427.36	7146.46	4182.07	6666.13	4681.6	9078.25	5678.23	7877.37	6456.24
Mattias_JPGNAW2-11_20150521_QEN_TMT10_350ugIPG3-10_7of15ul_fr55.mzml	controllerType=0 controllerNumber=1 scan=5287	5287	HCD	578.32	0	-6.6488953	3	QPDMVPLGHHK	ENSG00000108839(pre=R,post=E);RNASJP_ALOX12/ENSG00000108839_+_chr17_7010115_7010126_7010244_7010264_+(pre=-,post=-)	71	66	8.62e-15	1.07e-07	0.000544655	18.0169	22575.8	45960.1	49422.5	57310.2	63830.6	69672.5	38334.4	64613.2	57334.1
Mattias_JPGNAW2-11_20150521_QEN_TMT10_350ugIPG3-10_7of15ul_fr55.mzml	controllerType=0 controllerNumber=1 scan=7240	7240	HCD	430	0	9.439247	4	QPDMVPLGHHK	ENSG00000108839(pre=R,post=E);RNASJP_ALOX12/ENSG00000108839_+_chr17_7010115_7010126_7010244_7010264_+(pre=-,post=-)	90	78	1.35e-14	1.67e-07	0.000668012	24.0883	22892.3	52239.9	50403.5	30604.3	72671.6	45024.1	38676.5	76801.9	59057.2
Mattias_JPGNAW2-11_20150521_QEN_TMT10_350ugIPG3-10_7of15ul_fr55.mzml	controllerType=0 controllerNumber=1 scan=5377	5377	HCD	433.99493	0	0.56254286	4	QPDMVPLGHHK	ENSG00000108839(pre=R,post=E);RNASJP_ALOX12/ENSG00000108839_+_chr17_7010115_7010126_7010244_7010264_+(pre=-,post=-)	94	69	2.68e-12	3.31e-05	0.005576116	18.2942	369189	324619	512136	721901	553226	583215	357650	474884	450203
Mattias_JPGNAW2-11_20150521_QEN_TMT10_350ugIPG3-10_7of15ul_fr67.mzml	controllerType=0 controllerNumber=1 scan=13671	13671	HCD	893.03894	0	3.9640524	2	QPINISSQQLAK	ENSG00000185015(pre=K,post=F);RNASJP_CA13/ENSG00000185015_+_chr8_85268601_85268627_85281230_85281238_+(pre=-,post=-)	178	175	2.3e-15	2.87e-08	0.000270287	42.4996	176775	332226	258586	383752	276331	397974	201811	627297	251928
Mattias_JPGNAW2-11_20150521_QEN_TMT10_350ugIPG3-10_7of15ul_fr66.mzml	controllerType=0 controllerNumber=1 scan=13821	13821	HCD	893.03735	0	2.1870635	2	QPINISSQQLAK	ENSG00000185015(pre=K,post=F);RNASJP_CA13/ENSG00000185015_+_chr8_85268601_85268627_85281230_85281238_+(pre=-,post=-)	211	204	2.37e-15	2.96e-08	0.000269486	42.0797	272160	221913	610292	289188	584642	250410	366803	432941	536441
Mattias_JPGNAW2-11_20150521_QEN_TMT10_350ugIPG3-10_7of15ul_fr66.mzml	controllerType=0 controllerNumber=1 scan=18279	18279	HCD	921.4951	0	3.0468156	2	QQIYCWATWK	ENSG00000108839(pre=R,post=E);RNASJP_ALOX12/ENSG00000108839_+_chr17_6998577_6998590_6998715_6998730_+(pre=-,post=-)	153	152	7.26e-16	8.88e-09	0.0001972	54.6436	96450.6	279305	116520	165489	95421.4	272289	185977	198091	185548
Mattias_JPGNAW2-11_20150521_QEN_TMT10_350ugIPG3-10_7of15ul_fr41.mzml	controllerType=0 controllerNumber=1 scan=5712	5712	HCD	659.36865	0	-1.8513178	2	QQLTNTEVR	ENSG00000198836(pre=R,post=R);RNASJP_OPA1/ENSG00000198836_+_chr3_193666368_193666389_193667170_193667174_+(pre=-,post=-)	154	154	9.37e-13	1.13e-05	0.004026749	19.2845	193506	157765	189173	203000	261545	195050	199932	228811	265832
Mattias_JPGNAW2-11_20150521_QEN_TMT10_350ugIPG3-10_7of15ul_fr42.mzml	controllerType=0 controllerNumber=1 scan=5620	5620	HCD	659.3691	0	-1.2033565	2	QQLTNTEVR	ENSG00000198836(pre=R,post=R);RNASJP_OPA1/ENSG00000198836_+_chr3_193666368_193666389_193667170_193667174_+(pre=-,post=-)	167	167	9.37e-13	1.13e-05	0.004026713	19.1438	475086	513540	615990	648866	716350	647543	651345	770977	768611
Mattias_JPGNAW2-11_20150521_QEN_TMT10_350ugIPG3-10_7of15ul_fr43.mzml	controllerType=0 controllerNumber=1 scan=5721	5721	HCD	659.36975	0	-0.18513177	2	QQLTNTEVR	ENSG00000198836(pre=R,post=R);RNASJP_OPA1/ENSG00000198836_+_chr3_193666368_193666389_193667170_193667174_+(pre=-,post=-)	155	155	9.37e-13	1.13e-05	0.004026677	19.2258	853322	157701	299013	230104	241764	213771	211040	240369	277832
Mattias_JPGNAW2-11_20150521_QEN_TMT10_350ugIPG3-10_7of15ul_fr44.mzml	controllerType=0 controllerNumber=1 scan=5818	5818	HCD	659.3706	0	1.1107906	2	QQLTNTEVR	ENSG00000198836(pre=R,post=R);RNASJP_OPA1/ENSG00000198836_+_chr3_193666368_193666389_193667170_193667174_+(pre=-,post=-)	107	107	9.37e-13	1.13e-05	0.004026641	19.5344	79885.2	15349.2	35427.2	27923.8	22935.1	21800	24889.3	25609.6	27047.1
Mattias_JPGNAW2-11_20150521_QEN_TMT10_350ugIPG3-10_7of15ul_fr07.mzml	controllerType=0 controllerNumber=1 scan=13749	13749	HCD	1084.07	1	2.3949134	2	QSEPAAPPLEVSEEQVAR	ENSG00000134882(pre=R,post=L);RNASJP_UBAC2/ENSG00000134882_+_chr13_99367862_99367906_99385228_99385236_+(pre=-,post=-)	249	140	4.66e-13	6.11e-06	0.002997756	45.6741	49312	49024.8	52359.5	48220.3	56877.7	64374.8	48950.5	80183.5	67144
Mattias_JPGNAW2-11_20150521_QEN_TMT10_350ugIPG3-10_7of15ul_fr66.mzml	controllerType=0 controllerNumber=1 scan=13947	13947	HCD	1272.13	1	-4.870909	2	QYLINSQCCSLCQPGQK	ENSG00000101017(pre=K,post=L);RNASJP_CD40/ENSG00000101017_+_chr20_46121856_46121898_46122233_46122240_+(pre=-,post=-)	270	259	7.48e-22	9.73e-15	0	42.4279	93490.3	93560.5	150020	110651	206910	116505	167618	150935	184973
Mattias_JPGNAW2-11_20150521_QEN_TMT10_350ugIPG3-10_7of15ul_fr39.mzml	controllerType=0 controllerNumber=1 scan=18751	18751	HCD	1205.12	1	2.6609309	2	SCAASGPQPFLLFANSQDIR	ENSG00000138798(pre=K,post=H);RNASJP_EGF/ENSG00000138798_+_chr4_109963283_109963298_109964401_109964444_+(pre=-,post=-)	328	284	1.63e-20	2.17e-13	0	57.6283	99820.1	84617.6	104797	87200.9	47544.8	67239	105132	80914.5	125440
Mattias_JPGNAW2-11_20150521_QEN_TMT10_350ugIPG3-10_7of15ul_fr40.mzml	controllerType=0 controllerNumber=1 scan=19316	19316	HCD	1204.6136	0	-1.2160264	2	SCAASGPQPFLLFANSQDIR	ENSG00000138798(pre=K,post=H);RNASJP_EGF/ENSG00000138798_+_chr4_109963283_109963298_109964401_109964444_+(pre=-,post=-)	272	224	7.1e-19	9.45e-12	0	57.6994	58328.9	52129	50113.6	48939.1	33197.3	44475.4	58445.3	50773.7	55522.7
Mattias_JPGNAW2-11_20150521_QEN_TMT10_350ugIPG3-10_7of15ul_fr52.mzml	controllerType=0 controllerNumber=1 scan=14117	14117	HCD	700.40356	0	1.3942873	3	SCEVIIGSTHVLTPK	ENSG00000116266(pre=K,post=K);RNASJP_STXBP3/ENSG00000116266_+_chr1_108807531_108807549_108808783_108808808_+(pre=-,post=-)	189	189	2.3e-19	2.94e-12	0	44.0662	103665	153936	154000	165820	165583	189229	138341	224608	165954
Mattias_JPGNAW2-11_20150521_QEN_TMT10_350ugIPG3-10_7of15ul_fr51.mzml	controllerType=0 controllerNumber=1 scan=13917	13917	HCD	700.4	0	-3.6600044	3	SCEVIIGSTHVLTPK	ENSG00000116266(pre=K,post=K);RNASJP_STXBP3/ENSG00000116266_+_chr1_108807531_108807549_108808783_108808808_+(pre=-,post=-)	175	175	5.53e-19	7.08e-12	0	44.0231	210311	218509	285457	259052	309344	270738	286628	294557	370973
Mattias_JPGNAW2-11_20150521_QEN_TMT10_350ugIPG3-10_7of15ul_fr06.mzml	controllerType=0 controllerNumber=1 scan=12006	12006	HCD	1126.069	0	2.4932969	2	SETIQDTDTQSLVGSPSTR	ENSG00000196914(pre=K,post=I);RNASJP_ARHGEF12/ENSG00000196914_+_chr11_120437362_120437382_120440129_120440164_+(pre=-,post=-)	317	272	2.41e-18	3.19e-11	0	41.1327	19283.7	49573.4	39834.8	27555.2	31953.7	43625.2	44812.8	58672.9	56975.9
Mattias_JPGNAW2-11_20150521_QEN_TMT10_350ugIPG3-10_7of15ul_fr06.mzml	controllerType=0 controllerNumber=1 scan=18553	18553	HCD	1207.1147	0	0.30337715	2	SEYIVAEYDAYFEEVK	ENSG00000160145(pre=R,post=Q);RNASJP_KALRN/ENSG00000160145_+_chr3_124658479_124658517_124659365_124659373_+(pre=-,post=-)	293	285	1.18e-21	1.53e-14	0	60.4499	237450	973001	1.04005e+06	556672	1.1291e+06	1111689	789211	1.45202e+06	1490754
Mattias_JPGNAW2-11_20150521_QEN_TMT10_350ugIPG3-10_7of15ul_fr14.mzml	controllerType=0 controllerNumber=1 scan=10879	10879	HCD	818.95	0	-3.2792454	2	SGLEMIQQEK	ENSG00000153064(pre=K,post=L);RNASJP_BANK1/ENSG00000153064_+_chr4_102060366_102060389_102063075_102063080_+(pre=-,post=-)	118	102	2.13e-13	2.6e-06	0.002439724	36.215	124257	160851	230462	157604	199482	189435	205419	225318	265215
Mattias_JPGNAW2-11_20150521_QEN_TMT10_350ugIPG3-10_7of15ul_fr15.mzml	controllerType=0 controllerNumber=1 scan=10628	10628	HCD	818.96	0	8.943397	2	SGLEMIQQEK	ENSG00000153064(pre=K,post=L);RNASJP_BANK1/ENSG00000153064_+_chr4_102060366_102060389_102063075_102063080_+(pre=-,post=-)	111	81	8.31e-13	1.02e-05	0.003875688	35.6027	56993.7	63757.1	89058.7	65394.8	76302.3	81464.1	87860.1	92608	104634
Mattias_JPGNAW2-11_20150521_QEN_TMT10_350ugIPG3-10_7of15ul_fr09.mzml	controllerType=0 controllerNumber=1 scan=15028	15028	HCD	774.45	0	-7.565796	2	SIGDSVVIGDK	ENSG00000150995(pre=R,post=V);RNASJP_ITPR1/ENSG00000150995_+_chr3_4642237_4642251_4644136_4644153_+(pre=-,post=-)	194	180	3.36e-14	4.16e-07	0.001002923	49.0424	216575	326533	316355	334854	389233	396247	354893	409614	401898
Mattias_JPGNAW2-11_20150521_QEN_TMT10_350ugIPG3-10_7of15ul_fr08.mzml	controllerType=0 controllerNumber=1 scan=14856	14856	HCD	774.456	0	0.15762074	2	SIGDSVVIGDK	ENSG00000150995(pre=R,post=V);RNASJP_ITPR1/ENSG00000150995_+_chr3_4642237_4642251_4644136_4644153_+(pre=-,post=-)	219	202	3.37e-14	4.16e-07	0.00100285	49.1497	282804	630453	633225	599051	825697	730747	583293	790975	754428
Mattias_JPGNAW2-11_20150521_QEN_TMT10_350ugIPG3-10_7of15ul_fr09.mzml	controllerType=0 controllerNumber=1 scan=16832	16832	HCD	796.9628	0	2.2975461	2	SLSELETDIK	ENSG00000124532(pre=K,post=I);RNASJP_MRS2/ENSG00000124532_+_chr6_24415162_24415163_24416397_24416424_+(pre=-,post=-)	199	184	1.78e-12	2.17e-05	0.004803966	54.2586	241520	450574	508244	442928	601525	524769	460941	600400	641054
Mattias_JPGNAW2-11_20150521_QEN_TMT10_350ugIPG3-10_7of15ul_fr40.mzml	controllerType=0 controllerNumber=1 scan=8651	8651	HCD	913.9882	0	2.337268	2	SSNSSENQQFLK	ENSG00000110514(pre=R,post=E);RNASJP_MADD/ENSG00000110514_+_chr11_47289480_47289493_47289867_47289888_+(pre=-,post=-)	281	251	5.85e-16	7.3e-09	0.000201709	27.545	284031	271116	410405	343669	309623	399200	429315	368652	502580
Mattias_JPGNAW2-11_20150521_QEN_TMT10_350ugIPG3-10_7of15ul_fr04.mzml	controllerType=0 controllerNumber=1 scan=13958	13958	HCD	1355.11	0	-4.864376	2	SVAENDENGQAENFSMDPQLER	ENSG00000197959(pre=K,post=Q);RNASJP_DNM3/ENSG00000197959_+_chr1_172308834_172308839_172379018_172379077_+(pre=-,post=-)	212	189	3.5e-23	4.72e-16	0	47.6489	6103.8	24112.9	28420.3	9767.09	20864.4	22134.4	11894	25788.7	38110.3
Mattias_JPGNAW2-11_20150521_QEN_TMT10_350ugIPG3-10_7of15ul_fr04.mzml	controllerType=0 controllerNumber=1 scan=13951	13951	HCD	1355.61	1	-6.1022143	2	SVAENDENGQAENFSMDPQLER	ENSG00000197959(pre=K,post=Q);RNASJP_DNM3/ENSG00000197959_+_chr1_172308834_172308839_172379018_172379077_+(pre=-,post=-)	202	173	2.91e-22	3.92e-15	0	47.6274	3556.49	23500.8	29004.2	14967.2	20072.5	22315.8	11119.8	19071.8	32497
Mattias_JPGNAW2-11_20150521_QEN_TMT10_350ugIPG3-10_7of15ul_fr03.mzml	controllerType=0 controllerNumber=1 scan=14465	14465	HCD	1355.61	1	-6.1022143	2	SVAENDENGQAENFSMDPQLER	ENSG00000197959(pre=K,post=Q);RNASJP_DNM3/ENSG00000197959_+_chr1_172308834_172308839_172379018_172379077_+(pre=-,post=-)	208	83	7.15e-13	9.64e-06	0.003497566	49.6934	4709.4	18952	24502.3	9035.11	14546.9	23352.9	10382	23089.4	28258
Mattias_JPGNAW2-11_20150521_QEN_TMT10_350ugIPG3-10_7of15ul_fr04.mzml	controllerType=0 controllerNumber=1 scan=15852	15852	HCD	855.9142	0	0.2852397	2	TDVDPLDEVCYR	ENSG00000137145(pre=K,post=V);RNASJP_DENND4C/ENSG00000137145_+_chr9_19332161_19332184_19334977_19334988_+(pre=-,post=-)	157	126	1.97e-14	2.46e-07	0.000774104	53.6779	18208.1	65315.9	57955.7	33382.2	45818.2	63273.1	40055.8	75454.2	75095.6
Mattias_JPGNAW2-11_20150521_QEN_TMT10_350ugIPG3-10_7of15ul_fr11.mzml	controllerType=0 controllerNumber=1 scan=19385	19385	HCD	1014.5577	0	1.323508	2	TFGENYVQELLEK	ENSG00000147471(pre=R,post=A);RNASJP_PROSC/ENSG00000147471_+_chr8_37765616_37765633_37765711_37765731_+(pre=-,post=-)	285	278	1.67e-17	2.11e-10	0	60.5021	2.82559e+06	1.5509e+06	3.32999e+06	2.56149e+06	3.03679e+06	2301953	2.98034e+06	2.74203e+06	2.59558e+06
Mattias_JPGNAW2-11_20150521_QEN_TMT10_350ugIPG3-10_7of15ul_fr63.mzml	controllerType=0 controllerNumber=1 scan=4960	4960	HCD	502.44724	0	0	6	THKPDPGTPQHTSSRPPEPQK	ENSG00000119139(pre=K,post=A);RNASJP_TJP2/ENSG00000119139_+_chr9_69252863_69252900_69254209_69254233_+(pre=-,post=-)	147	83	2.19e-16	2.93e-09	6.07e-05	17.2636	1.20906e+06	206018	1.05686e+06	720069	369791	668714	717110	363598	956707
Mattias_JPGNAW2-11_20150521_QEN_TMT10_350ugIPG3-10_7of15ul_fr07.mzml	controllerType=0 controllerNumber=1 scan=17837	17837	HCD	1123.6318	0	1.4123099	2	TITLEVEPSDTIENVK	ENSG00000221983(pre=K,post=A);ENSG00000263563(pre=K,post=A);ENSG00000150991(pre=K,post=A);ENSG00000170315(pre=K,post=A);ENSG00000143947(pre=K,post=A);RNASJP_UBBP4/ENSG00000263563_+_chr17_22204582_22204596_22204824_22204856_+(pre=-,post=-)	301	267	1.11e-17	1.44e-10	0	57.5208	7190209	8999438	15509021	14076226	21836114	12038991	13538490	18968838	15986154
Mattias_JPGNAW2-11_20150521_QEN_TMT10_350ugIPG3-10_7of15ul_fr08.mzml	controllerType=0 controllerNumber=1 scan=17692	17692	HCD	1123.6309	0	0.5431961	2	TITLEVEPSDTIENVK	ENSG00000221983(pre=K,post=A);ENSG00000263563(pre=K,post=A);ENSG00000150991(pre=K,post=A);ENSG00000170315(pre=K,post=A);ENSG00000143947(pre=K,post=A);RNASJP_UBBP4/ENSG00000263563_+_chr17_22204582_22204596_22204824_22204856_+(pre=-,post=-)	297	235	2.31e-15	2.98e-08	0.000270236	57.3412	204274	245580	381701	355794	516313	327312	339434	444324	394882
Mattias_JPGNAW2-11_20150521_QEN_TMT10_350ugIPG3-10_7of15ul_fr01.mzml	controllerType=0 controllerNumber=1 scan=16901	16901	HCD	1123.629	0	-1.0863922	2	TITLEVEPSDTIENVK	ENSG00000221983(pre=K,post=A);ENSG00000263563(pre=K,post=A);ENSG00000150991(pre=K,post=A);ENSG00000170315(pre=K,post=A);ENSG00000143947(pre=K,post=A);RNASJP_UBBP4/ENSG00000263563_+_chr17_22204582_22204596_22204824_22204856_+(pre=-,post=-)	202	119	3.13e-13	4.04e-06	0.002661811	59.5195	12261.9	16320.3	19894.1	18845	18582.8	33098.5	33508.6	33106.2	48533.8
Mattias_JPGNAW2-11_20150521_QEN_TMT10_350ugIPG3-10_7of15ul_fr72.mzml	controllerType=0 controllerNumber=1 scan=16453	16453	HCD	1123.63	0	-0.21727844	2	TITLEVEPSDTIENVK	ENSG00000221983(pre=K,post=A);ENSG00000263563(pre=K,post=A);ENSG00000150991(pre=K,post=A);ENSG00000170315(pre=K,post=A);ENSG00000143947(pre=K,post=A);RNASJP_UBBP4/ENSG00000263563_+_chr17_22204582_22204596_22204824_22204856_+(pre=-,post=-)	75	39	3.8e-12	4.9e-05	0.00617126	55.2145	4123.46	4887.83	6854.25	5483.84	5945.12	5812.9	4847.74	5260.22	5141.84
Mattias_JPGNAW2-11_20150521_QEN_TMT10_350ugIPG3-10_7of15ul_fr66.mzml	controllerType=0 controllerNumber=1 scan=12872	12872	HCD	617.7214	0	1.4821062	3	TIVITSHPGQIVK	ENSG00000086061(pre=R,post=H);RNASJP_DNAJA1/ENSG00000086061_+_chr9_33036665_33036689_33037015_33037028_+(pre=-,post=-)	131	125	2.02e-16	2.55e-09	6.12e-05	39.3454	712039	524387	1.1513e+06	626064	983164	578201	883675	713976	1.19761e+06
Mattias_JPGNAW2-11_20150521_QEN_TMT10_350ugIPG3-10_7of15ul_fr29.mzml	controllerType=0 controllerNumber=1 scan=14179	14179	HCD	648.37	0	-2.447538	3	TLFPGTDHIDQLK	ENSG00000112062(pre=R,post=L);RNASJP_MAPK14/ENSG00000112062_+_chr6_36076587_36076608_36095987_36096003_+(pre=-,post=-)	147	147	2.3e-17	2.89e-10	2.56e-05	46.6064	93140.3	135422	142996	135517	116194	151636	147148	181737	162473
Mattias_JPGNAW2-11_20150521_QEN_TMT10_350ugIPG3-10_7of15ul_fr30.mzml	controllerType=0 controllerNumber=1 scan=14368	14368	HCD	648.37	0	-2.447538	3	TLFPGTDHIDQLK	ENSG00000112062(pre=R,post=L);RNASJP_MAPK14/ENSG00000112062_+_chr6_36076587_36076608_36095987_36096003_+(pre=-,post=-)	146	141	1.97e-16	2.49e-09	6.14e-05	46.7987	43688.2	50805	65580.5	60060.6	53131.5	64217.8	61894.7	74153.9	71605.9
Mattias_JPGNAW2-11_20150521_QEN_TMT10_350ugIPG3-10_7of15ul_fr32.mzml	controllerType=0 controllerNumber=1 scan=14154	14154	HCD	648.37	0	-2.447538	3	TLFPGTDHIDQLK	ENSG00000112062(pre=R,post=L);RNASJP_MAPK14/ENSG00000112062_+_chr6_36076587_36076608_36095987_36096003_+(pre=-,post=-)	137	128	2.75e-16	3.46e-09	5.93e-05	47.5255	15427.7	17892.2	19323.2	20052.8	18316.9	19008.4	20126.5	21392.4	25204.6
Mattias_JPGNAW2-11_20150521_QEN_TMT10_350ugIPG3-10_7of15ul_fr31.mzml	controllerType=0 controllerNumber=1 scan=14573	14573	HCD	648.37103	0	-0.84722465	3	TLFPGTDHIDQLK	ENSG00000112062(pre=R,post=L);RNASJP_MAPK14/ENSG00000112062_+_chr6_36076587_36076608_36095987_36096003_+(pre=-,post=-)	146	140	8.85e-16	1.12e-08	0.000193223	47.3879	34482.6	39271.1	38160.9	36678.2	32232.4	42772.1	43764	45550.8	49319.1
Mattias_JPGNAW2-11_20150521_QEN_TMT10_350ugIPG3-10_7of15ul_fr28.mzml	controllerType=0 controllerNumber=1 scan=14208	14208	HCD	648.3703	0	-1.9768575	3	TLFPGTDHIDQLK	ENSG00000112062(pre=R,post=L);RNASJP_MAPK14/ENSG00000112062_+_chr6_36076587_36076608_36095987_36096003_+(pre=-,post=-)	140	132	1.2e-15	1.51e-08	0.000187135	46.868	1.4968e+06	1.87866e+06	1.82655e+06	1.22738e+06	1.56503e+06	1.96885e+06	1.79666e+06	1.80426e+06	2.29696e+06
Mattias_JPGNAW2-11_20150521_QEN_TMT10_350ugIPG3-10_7of15ul_fr34.mzml	controllerType=0 controllerNumber=1 scan=14193	14193	HCD	648.37	0	-2.447538	3	TLFPGTDHIDQLK	ENSG00000112062(pre=R,post=L);RNASJP_MAPK14/ENSG00000112062_+_chr6_36076587_36076608_36095987_36096003_+(pre=-,post=-)	108	100	4.46e-15	5.62e-08	0.000357478	47.9428	12170.5	17663.3	17013.3	17745.5	12677.3	18177.1	14751.4	19524.6	19767.1
Mattias_JPGNAW2-11_20150521_QEN_TMT10_350ugIPG3-10_7of15ul_fr33.mzml	controllerType=0 controllerNumber=1 scan=14112	14112	HCD	648.3712	0	-0.5648165	3	TLFPGTDHIDQLK	ENSG00000112062(pre=R,post=L);RNASJP_MAPK14/ENSG00000112062_+_chr6_36076587_36076608_36095987_36096003_+(pre=-,post=-)	95	84	1.23e-14	1.55e-07	0.000620548	47.6193	15148.1	16195.2	18855.1	18102.3	17335	20452	20147.3	18983.6	24627.8
Mattias_JPGNAW2-11_20150521_QEN_TMT10_350ugIPG3-10_7of15ul_fr36.mzml	controllerType=0 controllerNumber=1 scan=14252	14252	HCD	648.3721	0	0.7530886	3	TLFPGTDHIDQLK	ENSG00000112062(pre=R,post=L);RNASJP_MAPK14/ENSG00000112062_+_chr6_36076587_36076608_36095987_36096003_+(pre=-,post=-)	96	83	4.65e-14	5.86e-07	0.001174572	47.9799	11733.6	8952.96	8639.88	13847.8	10426.9	14904.3	12583.5	15730.5	17140.9
Mattias_JPGNAW2-11_20150521_QEN_TMT10_350ugIPG3-10_7of15ul_fr29.mzml	controllerType=0 controllerNumber=1 scan=14235	14235	HCD	972.05	0	-3.8929737	2	TLFPGTDHIDQLK	ENSG00000112062(pre=R,post=L);RNASJP_MAPK14/ENSG00000112062_+_chr6_36076587_36076608_36095987_36096003_+(pre=-,post=-)	149	119	7.99e-14	1.01e-06	0.001608314	46.7923	34696.3	49867.5	49501.1	42634.8	52723	58022.2	53686.3	59683.4	69921.9
Mattias_JPGNAW2-11_20150521_QEN_TMT10_350ugIPG3-10_7of15ul_fr28.mzml	controllerType=0 controllerNumber=1 scan=14173	14173	HCD	972.05	0	-3.8929737	2	TLFPGTDHIDQLK	ENSG00000112062(pre=R,post=L);RNASJP_MAPK14/ENSG00000112062_+_chr6_36076587_36076608_36095987_36096003_+(pre=-,post=-)	141	105	3.07e-13	3.87e-06	0.002657149	46.7541	28780.4	31735.7	36324.2	29708.3	32306.3	32794.3	40130.1	38921.2	44516
Mattias_JPGNAW2-11_20150521_QEN_TMT10_350ugIPG3-10_7of15ul_fr27.mzml	controllerType=0 controllerNumber=1 scan=14089	14089	HCD	648.04	-1	4.3919353	3	TLFPGTDHIDQLK	ENSG00000112062(pre=R,post=L);RNASJP_MAPK14/ENSG00000112062_+_chr6_36076587_36076608_36095987_36096003_+(pre=-,post=-)	114	59	1.42e-11	0.000179	0.00897232	47.0951	33798.8	24833.6	30978.4	33419.8	16594.4	29745.5	43005.6	26078	32903
Mattias_JPGNAW2-11_20150521_QEN_TMT10_350ugIPG3-10_7of15ul_fr38.mzml	controllerType=0 controllerNumber=1 scan=15068	15068	HCD	867.47974	0	-1.5478994	2	TLGMVYIYDGK	ENSG00000138448(pre=R,post=N);RNASJP_ITGAV/ENSG00000138448_+_chr2_186638309_186638320_186638409_186638429_+(pre=-,post=-)	131	122	1.85e-15	2.29e-08	0.000227846	47.8679	55037.4	166589	215936	110553	243386	202035	142134	217571	327019
Mattias_JPGNAW2-11_20150521_QEN_TMT10_350ugIPG3-10_7of15ul_fr13.mzml	controllerType=0 controllerNumber=1 scan=17289	17289	HCD	813.10944	0	0.1501278	3	TLQAEEDTLPSAETALILHR	ENSG00000196547(pre=R,post=K);RNASJP_MAN2A2/ENSG00000196547_+_chr15_90918374_90918388_90918645_90918689_+(pre=-,post=-)	143	143	2.29e-24	3.05e-17	0	55.0995	81064.6	82700.4	121693	108993	101364	114397	107245	117154	141629
Mattias_JPGNAW2-11_20150521_QEN_TMT10_350ugIPG3-10_7of15ul_fr39.mzml	controllerType=0 controllerNumber=1 scan=19437	19437	HCD	1004.56683	0	-0.6075765	2	TLQLLNDLSIGYSSVR	ENSG00000130227(pre=K,post=K);RNASJP_XPO7/ENSG00000130227_+_chr8_21989052_21989083_21990344_21990359_+(pre=-,post=-)	252	178	1.51e-12	1.95e-05	0.00460181	59.6496	55735.4	60635.1	87028.4	69021	67167.5	69017.8	73772.4	79338.9	81849.9
Mattias_JPGNAW2-11_20150521_QEN_TMT10_350ugIPG3-10_7of15ul_fr43.mzml	controllerType=0 controllerNumber=1 scan=16040	16040	HCD	863.0104	0	1.5559205	2	TLVGSENPPLTVIR	ENSG00000145703(pre=K,post=K);RNASJP_IQGAP2/ENSG00000145703_+_chr5_76654997_76655003_76658459_76658493_+(pre=-,post=-)	235	178	1.23e-13	1.56e-06	0.001997797	49.6631	55530.6	65044.6	70602.2	84451	93112.5	78773	76644.6	100459	83716.7
Mattias_JPGNAW2-11_20150521_QEN_TMT10_350ugIPG3-10_7of15ul_fr42.mzml	controllerType=0 controllerNumber=1 scan=16391	16391	HCD	863.0094	0	0.42434195	2	TLVGSENPPLTVIR	ENSG00000145703(pre=K,post=K);RNASJP_IQGAP2/ENSG00000145703_+_chr5_76654997_76655003_76658459_76658493_+(pre=-,post=-)	241	173	3.34e-13	4.25e-06	0.002703978	49.5117	73375	98921.2	104336	119330	142588	127744	119094	135215	138843
Mattias_JPGNAW2-11_20150521_QEN_TMT10_350ugIPG3-10_7of15ul_fr45.mzml	controllerType=0 controllerNumber=1 scan=15133	15133	HCD	863.0094	0	0.42434195	2	TLVGSENPPLTVIR	ENSG00000145703(pre=K,post=K);RNASJP_IQGAP2/ENSG00000145703_+_chr5_76654997_76655003_76658459_76658493_+(pre=-,post=-)	192	133	4.78e-13	6.07e-06	0.0030012	50.2541	17185.9	24346.1	24458.7	34825.5	30074.8	33262	26105.8	36456.6	36617.5
Mattias_JPGNAW2-11_20150521_QEN_TMT10_350ugIPG3-10_7of15ul_fr46.mzml	controllerType=0 controllerNumber=1 scan=15104	15104	HCD	863.00836	0	-0.77796024	2	TLVGSENPPLTVIR	ENSG00000145703(pre=K,post=K);RNASJP_IQGAP2/ENSG00000145703_+_chr5_76654997_76655003_76658459_76658493_+(pre=-,post=-)	190	122	1.07e-12	1.36e-05	0.00416074	50.5603	15553.5	15564.5	16233.9	26004.8	20296.5	19831	17418.1	20886.6	22413.5
Mattias_JPGNAW2-11_20150521_QEN_TMT10_350ugIPG3-10_7of15ul_fr47.mzml	controllerType=0 controllerNumber=1 scan=15221	15221	HCD	863.00934	0	0.3536183	2	TLVGSENPPLTVIR	ENSG00000145703(pre=K,post=K);RNASJP_IQGAP2/ENSG00000145703_+_chr5_76654997_76655003_76658459_76658493_+(pre=-,post=-)	190	122	3.51e-12	4.46e-05	0.006009219	50.9396	25869.4	23255.1	26325.7	42224.2	29582.9	32548.5	29352.2	30663.1	36358.3
Mattias_JPGNAW2-11_20150521_QEN_TMT10_350ugIPG3-10_7of15ul_fr50.mzml	controllerType=0 controllerNumber=1 scan=15647	15647	HCD	863.0119	0	3.324012	2	TLVGSENPPLTVIR	ENSG00000145703(pre=K,post=K);RNASJP_IQGAP2/ENSG00000145703_+_chr5_76654997_76655003_76658459_76658493_+(pre=-,post=-)	176	108	7.03e-12	8.93e-05	0.00727563	51.753	45946.4	39806.8	50931.8	53130.6	53436.7	55835.2	56239.6	57123.9	71850
Mattias_JPGNAW2-11_20150521_QEN_TMT10_350ugIPG3-10_7of15ul_fr56.mzml	controllerType=0 controllerNumber=1 scan=15163	15163	HCD	863.01117	0	2.475328	2	TLVGSENPPLTVIR	ENSG00000145703(pre=K,post=K);RNASJP_IQGAP2/ENSG00000145703_+_chr5_76654997_76655003_76658459_76658493_+(pre=-,post=-)	125	65	7.21e-12	9.16e-05	0.007337876	50.8808	8242.82	11920.3	15080.1	12030	14223.9	14709.5	12658	12719.8	19471.4
Mattias_JPGNAW2-11_20150521_QEN_TMT10_350ugIPG3-10_7of15ul_fr47.mzml	controllerType=0 controllerNumber=1 scan=7404	7404	HCD	600.4981	0	1.4229743	5	TMHGHDHNVSSVAIMPNGDHIVSASR	ENSG00000007168(pre=R,post=D);RNASJP_PAFAH1B1/ENSG00000007168_+_chr17_2670322_2670331_2672655_2672722_+(pre=-,post=-)	161	154	2.6e-29	3.59e-22	0	25.0059	5117.99	3063.25	4850.85	3758.54	3735.72	4707.6	6250.7	3157.24	5564.44
Mattias_JPGNAW2-11_20150521_QEN_TMT10_350ugIPG3-10_7of15ul_fr47.mzml	controllerType=0 controllerNumber=1 scan=5208	5208	HCD	606.8954	0	0.30170855	5	TMHGHDHNVSSVAIMPNGDHIVSASR	ENSG00000007168(pre=R,post=D);RNASJP_PAFAH1B1/ENSG00000007168_+_chr17_2670322_2670331_2672655_2672722_+(pre=-,post=-)	158	140	9.33e-26	1.29e-18	0	17.8897	8105.46	5399.58	13379.8	8607.05	15459.4	6533.14	6597.95	6203.09	12894.7
Mattias_JPGNAW2-11_20150521_QEN_TMT10_350ugIPG3-10_7of15ul_fr47.mzml	controllerType=0 controllerNumber=1 scan=5220	5220	HCD	505.91403	0	0.30160844	6	TMHGHDHNVSSVAIMPNGDHIVSASR	ENSG00000007168(pre=R,post=D);RNASJP_PAFAH1B1/ENSG00000007168_+_chr17_2670322_2670331_2672655_2672722_+(pre=-,post=-)	153	124	1.04e-23	1.43e-16	0	17.925	56412.4	22848.2	71040.7	83388.9	57576.7	55140.6	41502.4	32819	42214.6
Mattias_JPGNAW2-11_20150521_QEN_TMT10_350ugIPG3-10_7of15ul_fr47.mzml	controllerType=0 controllerNumber=1 scan=6707	6707	HCD	603.7	0	6.2683506	5	TMHGHDHNVSSVAIMPNGDHIVSASR	ENSG00000007168(pre=R,post=D);RNASJP_PAFAH1B1/ENSG00000007168_+_chr17_2670322_2670331_2672655_2672722_+(pre=-,post=-)	148	108	1.16e-21	1.61e-14	0	22.7484	7586.5	4599.03	8862.56	4555.97	8106.17	5338.35	6466.61	6005.33	7418.01
Mattias_JPGNAW2-11_20150521_QEN_TMT10_350ugIPG3-10_7of15ul_fr46.mzml	controllerType=0 controllerNumber=1 scan=5096	5096	HCD	606.89526	0	0.10056952	5	TMHGHDHNVSSVAIMPNGDHIVSASR	ENSG00000007168(pre=R,post=D);RNASJP_PAFAH1B1/ENSG00000007168_+_chr17_2670322_2670331_2672655_2672722_+(pre=-,post=-)	135	77	3.47e-16	4.79e-09	0.000115846	17.6857	4003.65	3740.76	7263.91	6229.26	6918.24	5267.33	6743.64	4503.62	5695.16
Mattias_JPGNAW2-11_20150521_QEN_TMT10_350ugIPG3-10_7of15ul_fr47.mzml	controllerType=0 controllerNumber=1 scan=5222	5222	HCD	758.3669	0	-0.40241164	4	TMHGHDHNVSSVAIMPNGDHIVSASR	ENSG00000007168(pre=R,post=D);RNASJP_PAFAH1B1/ENSG00000007168_+_chr17_2670322_2670331_2672655_2672722_+(pre=-,post=-)	149	64	2.49e-13	3.45e-06	0.002504797	17.9309	3973.09	1521.78	9469.85	2750.33	9837.83	3732.52	4919.3	5198.23	6151.98
Mattias_JPGNAW2-11_20150521_QEN_TMT10_350ugIPG3-10_7of15ul_fr27.mzml	controllerType=0 controllerNumber=1 scan=14103	14103	HCD	710.06586	0	-0.25787103	3	TMLHLTDIQLQDNK	ENSG00000211456(pre=K,post=T);RNASJP_SACM1L/ENSG00000211456_+_chr3_45706881_45706907_45709498_45709512_+(pre=-,post=-)	136	136	8.18e-19	1.04e-11	0	47.1408	15870.8	22347.1	34913.3	25085	32834.8	29280.6	25338.7	32705.3	38212
Mattias_JPGNAW2-11_20150521_QEN_TMT10_350ugIPG3-10_7of15ul_fr28.mzml	controllerType=0 controllerNumber=1 scan=12511	12511	HCD	715.73	1	-2.9566553	3	TMLHLTDIQLQDNK	ENSG00000211456(pre=K,post=T);RNASJP_SACM1L/ENSG00000211456_+_chr3_45706881_45706907_45709498_45709512_+(pre=-,post=-)	122	122	8.18e-19	1.04e-11	0	41.4226	27248.4	62445.9	79667.1	49678.9	79171.7	67272	53637.1	93834.6	93851.3
Mattias_JPGNAW2-11_20150521_QEN_TMT10_350ugIPG3-10_7of15ul_fr28.mzml	controllerType=0 controllerNumber=1 scan=14207	14207	HCD	710.4	1	-0.65801626	3	TMLHLTDIQLQDNK	ENSG00000211456(pre=K,post=T);RNASJP_SACM1L/ENSG00000211456_+_chr3_45706881_45706907_45709498_45709512_+(pre=-,post=-)	129	123	2.9e-18	3.69e-11	0	46.8657	22814.5	20702	22444.2	31710.7	24418.7	24712	26011.5	27891.3	33070.8
Mattias_JPGNAW2-11_20150521_QEN_TMT10_350ugIPG3-10_7of15ul_fr27.mzml	controllerType=0 controllerNumber=1 scan=12520	12520	HCD	715.397	0	-0.9384805	3	TMLHLTDIQLQDNK	ENSG00000211456(pre=K,post=T);RNASJP_SACM1L/ENSG00000211456_+_chr3_45706881_45706907_45709498_45709512_+(pre=-,post=-)	118	106	9.88e-15	1.26e-07	0.000564894	42.007	25620.8	53854.8	81662.8	37368.7	85176.2	65954.8	46931.8	90246.2	86775.1
Mattias_JPGNAW2-11_20150521_QEN_TMT10_350ugIPG3-10_7of15ul_fr26.mzml	controllerType=0 controllerNumber=1 scan=12530	12530	HCD	715.3968	0	-1.1944296	3	TMLHLTDIQLQDNK	ENSG00000211456(pre=K,post=T);RNASJP_SACM1L/ENSG00000211456_+_chr3_45706881_45706907_45709498_45709512_+(pre=-,post=-)	98	64	2.71e-12	3.44e-05	0.005579018	42.5758	3003.8	8851.33	5523.9	6058.4	6396.13	9244.58	6434.97	12416	8430.33
Mattias_JPGNAW2-11_20150521_QEN_TMT10_350ugIPG3-10_7of15ul_fr67.mzml	controllerType=0 controllerNumber=1 scan=5975	5975	HCD	475.519	0	2.823814	4	TPFHTSLHQGTSK	ENSG00000158856(pre=R,post=S);RNASJP_DMTN/ENSG00000158856_+_chr8_22073820_22073835_22080180_22080202_+(pre=-,post=-)	85	82	2.04e-16	2.56e-09	6.12e-05	20.6667	67693	67921.6	128537	90805.1	155354	117634	77163.2	135698	129975
Mattias_JPGNAW2-11_20150521_QEN_TMT10_350ugIPG3-10_7of15ul_fr55.mzml	controllerType=0 controllerNumber=1 scan=7711	7711	HCD	565.1025	0	1.7281188	5	TSLPHFHHPETSRPDSNIYK	ENSG00000158856(pre=R,post=K);RNASJP_DMTN/ENSG00000158856_+_chr8_22069491_22069518_22069881_22069912_+(pre=-,post=-)	146	115	9.39e-20	1.25e-12	0	25.5611	14511.4	11224	37292.4	13004.3	21497.7	16048.3	12614.5	16983.3	24132.3
Mattias_JPGNAW2-11_20150521_QEN_TMT10_350ugIPG3-10_7of15ul_fr51.mzml	controllerType=0 controllerNumber=1 scan=14339	14339	HCD	917.1299	0	0.79860276	3	TTPEYVFHCQSAVMSATFAK	ENSG00000077380(pre=K,post=F);RNASJP_DYNC1I2/ENSG00000077380_+_chr2_171726887_171726916_171727821_171727850_+(pre=-,post=-)	186	176	3.99e-24	5.3e-17	0	45.3198	41895.2	30514.2	45552.7	41935.1	60927.7	36966.6	49385	47312	64892.2
Mattias_JPGNAW2-11_20150521_QEN_TMT10_350ugIPG3-10_7of15ul_fr52.mzml	controllerType=0 controllerNumber=1 scan=14556	14556	HCD	917.129	0	-0.13310046	3	TTPEYVFHCQSAVMSATFAK	ENSG00000077380(pre=K,post=F);RNASJP_DYNC1I2/ENSG00000077380_+_chr2_171726887_171726916_171727821_171727850_+(pre=-,post=-)	193	182	6.13e-24	8.15e-17	0	45.4039	59452.3	68320.8	58549.8	80707.4	88526.4	65340.8	62516.6	80467.6	79382.9
Mattias_JPGNAW2-11_20150521_QEN_TMT10_350ugIPG3-10_7of15ul_fr57.mzml	controllerType=0 controllerNumber=1 scan=4996	4996	HCD	536.55035	0	1.1375489	4	TVQGSGHQEHINIHK	ENSG00000085733(pre=K,post=L);RNASJP_CTTN/ENSG00000085733_+_chr11_70407557_70407591_70409831_70409840_+(pre=-,post=-)	146	146	1.57e-20	2.01e-13	0	17.3373	17184.1	17691.5	21151.6	21614.5	18034.4	24672.6	15036.1	29395.5	24814.6
Mattias_JPGNAW2-11_20150521_QEN_TMT10_350ugIPG3-10_7of15ul_fr56.mzml	controllerType=0 controllerNumber=1 scan=4921	4921	HCD	536.5489	0	-1.5925684	4	TVQGSGHQEHINIHK	ENSG00000085733(pre=K,post=L);RNASJP_CTTN/ENSG00000085733_+_chr11_70407557_70407591_70409831_70409840_+(pre=-,post=-)	155	151	1.26e-19	1.61e-12	0	17.2298	159452	212662	304816	208083	304227	293655	219712	318026	329580
Mattias_JPGNAW2-11_20150521_QEN_TMT10_350ugIPG3-10_7of15ul_fr48.mzml	controllerType=0 controllerNumber=1 scan=5231	5231	HCD	429.6385	1	-8.000765	5	TVQGSGHQEHINIHK	ENSG00000085733(pre=K,post=L);RNASJP_CTTN/ENSG00000085733_+_chr11_70407557_70407591_70409831_70409840_+(pre=-,post=-)	122	71	6.67e-13	8.55e-06	0.003387509	17.8876	68796.3	36736.8	48694.2	55008.6	43168.4	50685.9	41559.7	51141.7	55593.7
Mattias_JPGNAW2-11_20150521_QEN_TMT10_350ugIPG3-10_7of15ul_fr56.mzml	controllerType=0 controllerNumber=1 scan=4913	4913	HCD	429.44	0	-2.9136016	5	TVQGSGHQEHINIHK	ENSG00000085733(pre=K,post=L);RNASJP_CTTN/ENSG00000085733_+_chr11_70407557_70407591_70409831_70409840_+(pre=-,post=-)	114	73	1.13e-12	1.45e-05	0.004227171	17.2077	1.10968e+06	1.33632e+06	1.95246e+06	1.37733e+06	1.7222e+06	1.91236e+06	1.47355e+06	2.02036e+06	2.45262e+06
Mattias_JPGNAW2-11_20150521_QEN_TMT10_350ugIPG3-10_7of15ul_fr09.mzml	controllerType=0 controllerNumber=1 scan=6564	6564	HCD	429.64	1	-4.4475923	5	TVQGSGHQEHINIHK	ENSG00000085733(pre=K,post=L);RNASJP_CTTN/ENSG00000085733_+_chr11_70407557_70407591_70409831_70409840_+(pre=-,post=-)	132	68	6.5e-12	8.33e-05	0.007127453	22.9257	10468.3	14075.3	20329.4	12810.2	16823	20475.3	15409.6	18263.4	29571.4
Mattias_JPGNAW2-11_20150521_QEN_TMT10_350ugIPG3-10_7of15ul_fr56.mzml	controllerType=0 controllerNumber=1 scan=5568	5568	HCD	536.3	-1	2.0181692	4	TVQGSGHQEHINIHK	ENSG00000085733(pre=K,post=L);RNASJP_CTTN/ENSG00000085733_+_chr11_70407557_70407591_70409831_70409840_+(pre=-,post=-)	104	47	1.63e-11	0.000209	0.009333495	19.2361	7942.75	5655.3	10772.4	9507.16	10251.6	8923.75	10074.6	10898	11624.2
Mattias_JPGNAW2-11_20150521_QEN_TMT10_350ugIPG3-10_7of15ul_fr40.mzml	controllerType=0 controllerNumber=1 scan=11928	11928	HCD	653.3718	0	-0.09341565	2	VAIYSPDGVR	ENSG00000156026(pre=R,post=V);RNASJP_MCU/ENSG00000156026_+_chr10_72859329_72859347_72860423_72860433_+(pre=-,post=-)	142	142	1.02e-13	1.24e-06	0.00185649	36.795	342874	364952	511318	467582	565191	504431	441254	554100	673784
Mattias_JPGNAW2-11_20150521_QEN_TMT10_350ugIPG3-10_7of15ul_fr42.mzml	controllerType=0 controllerNumber=1 scan=12009	12009	HCD	653.3712	0	-1.027572	2	VAIYSPDGVR	ENSG00000156026(pre=R,post=V);RNASJP_MCU/ENSG00000156026_+_chr10_72859329_72859347_72860423_72860433_+(pre=-,post=-)	128	128	1.02e-13	1.24e-06	0.00185647	36.923	156333	165649	227424	230576	258448	195696	200997	226829	265637
Mattias_JPGNAW2-11_20150521_QEN_TMT10_350ugIPG3-10_7of15ul_fr37.mzml	controllerType=0 controllerNumber=1 scan=11245	11245	HCD	653.37	0	-2.895885	2	VAIYSPDGVR	ENSG00000156026(pre=R,post=V);RNASJP_MCU/ENSG00000156026_+_chr10_72859329_72859347_72860423_72860433_+(pre=-,post=-)	133	132	2.04e-13	2.49e-06	0.002419288	37.2675	95981.4	94907.3	153984	160960	167820	140250	130761	133509	212608
Mattias_JPGNAW2-11_20150521_QEN_TMT10_350ugIPG3-10_7of15ul_fr37.mzml	controllerType=0 controllerNumber=1 scan=11272	11272	HCD	653.87	1	-5.4632053	2	VAIYSPDGVR	ENSG00000156026(pre=R,post=V);RNASJP_MCU/ENSG00000156026_+_chr10_72859329_72859347_72860423_72860433_+(pre=-,post=-)	124	124	2.04e-13	2.49e-06	0.002419264	37.3492	69016.8	58855.9	97026.4	90647.6	91529.5	71096.7	79625.6	78002.7	123828
Mattias_JPGNAW2-11_20150521_QEN_TMT10_350ugIPG3-10_7of15ul_fr38.mzml	controllerType=0 controllerNumber=1 scan=11377	11377	HCD	653.3722	0	0.46707824	2	VAIYSPDGVR	ENSG00000156026(pre=R,post=V);RNASJP_MCU/ENSG00000156026_+_chr10_72859329_72859347_72860423_72860433_+(pre=-,post=-)	148	147	2.04e-13	2.49e-06	0.002419239	36.7654	153121	144029	214939	213693	220298	191807	177395	190444	221935
Mattias_JPGNAW2-11_20150521_QEN_TMT10_350ugIPG3-10_7of15ul_fr45.mzml	controllerType=0 controllerNumber=1 scan=11468	11468	HCD	653.37256	0	1.027572	2	VAIYSPDGVR	ENSG00000156026(pre=R,post=V);RNASJP_MCU/ENSG00000156026_+_chr10_72859329_72859347_72860423_72860433_+(pre=-,post=-)	112	111	2.04e-13	2.49e-06	0.002419214	37.9998	15210	16116.1	19872.2	17405.6	22606.9	20823.2	16344.5	23763.3	22441.3
Mattias_JPGNAW2-11_20150521_QEN_TMT10_350ugIPG3-10_7of15ul_fr43.mzml	controllerType=0 controllerNumber=1 scan=11939	11939	HCD	653.3725	0	0.9341565	2	VAIYSPDGVR	ENSG00000156026(pre=R,post=V);RNASJP_MCU/ENSG00000156026_+_chr10_72859329_72859347_72860423_72860433_+(pre=-,post=-)	121	116	3.88e-13	4.74e-06	0.002842563	37.2299	71120.7	77553.6	97839.8	91770.3	106749	88189.6	83741.9	101875	110786
Mattias_JPGNAW2-11_20150521_QEN_TMT10_350ugIPG3-10_7of15ul_fr39.mzml	controllerType=0 controllerNumber=1 scan=11561	11561	HCD	653.37	0	-2.895885	2	VAIYSPDGVR	ENSG00000156026(pre=R,post=V);RNASJP_MCU/ENSG00000156026_+_chr10_72859329_72859347_72860423_72860433_+(pre=-,post=-)	138	134	4.89e-13	5.98e-06	0.003014397	36.6551	309629	313496	391768	454254	408875	423979	380298	432840	400275
Mattias_JPGNAW2-11_20150521_QEN_TMT10_350ugIPG3-10_7of15ul_fr41.mzml	controllerType=0 controllerNumber=1 scan=12062	12062	HCD	653.3719	0	0	2	VAIYSPDGVR	ENSG00000156026(pre=R,post=V);RNASJP_MCU/ENSG00000156026_+_chr10_72859329_72859347_72860423_72860433_+(pre=-,post=-)	130	126	4.89e-13	5.98e-06	0.003014368	37.3015	169415	179396	239284	236681	280865	221744	222591	252733	285400
Mattias_JPGNAW2-11_20150521_QEN_TMT10_350ugIPG3-10_7of15ul_fr49.mzml	controllerType=0 controllerNumber=1 scan=11950	11950	HCD	653.37	0	-2.895885	2	VAIYSPDGVR	ENSG00000156026(pre=R,post=V);RNASJP_MCU/ENSG00000156026_+_chr10_72859329_72859347_72860423_72860433_+(pre=-,post=-)	103	102	4.89e-13	5.98e-06	0.00301434	40.1476	25552.7	16664.9	19861.5	29744.9	22851.5	22785.6	25340.7	23999.5	27491.4
Mattias_JPGNAW2-11_20150521_QEN_TMT10_350ugIPG3-10_7of15ul_fr47.mzml	controllerType=0 controllerNumber=1 scan=11730	11730	HCD	653.37213	0	0.3736626	2	VAIYSPDGVR	ENSG00000156026(pre=R,post=V);RNASJP_MCU/ENSG00000156026_+_chr10_72859329_72859347_72860423_72860433_+(pre=-,post=-)	106	106	7.75e-13	9.48e-06	0.003691453	39.2378	11583.7	14333.7	16308.8	16595.5	17337.1	14385.6	16298	15392.2	14621.6
Mattias_JPGNAW2-11_20150521_QEN_TMT10_350ugIPG3-10_7of15ul_fr46.mzml	controllerType=0 controllerNumber=1 scan=11579	11579	HCD	653.3723	0	0.6539095	2	VAIYSPDGVR	ENSG00000156026(pre=R,post=V);RNASJP_MCU/ENSG00000156026_+_chr10_72859329_72859347_72860423_72860433_+(pre=-,post=-)	109	96	1.64e-11	0.0002	0.0093323	38.7728	12710.3	14779	19253.7	18427.5	16355.4	16884.3	20000.1	16486.7	20979.4
Mattias_JPGNAW2-11_20150521_QEN_TMT10_350ugIPG3-10_7of15ul_fr48.mzml	controllerType=0 controllerNumber=1 scan=11879	11879	HCD	653.3725	0	0.9341565	2	VAIYSPDGVR	ENSG00000156026(pre=R,post=V);RNASJP_MCU/ENSG00000156026_+_chr10_72859329_72859347_72860423_72860433_+(pre=-,post=-)	88	80	1.73e-11	0.000212	0.009440176	39.7568	11786	10847.6	13597.2	14653.9	13665.3	11802	14718.2	16419	17245.6
Mattias_JPGNAW2-11_20150521_QEN_TMT10_350ugIPG3-10_7of15ul_fr12.mzml	controllerType=0 controllerNumber=1 scan=14316	14316	HCD	943.5081	0	1.5525527	2	VDQSAVGFEYQGK	ENSG00000085733(pre=R,post=T);RNASJP_CTTN/ENSG00000085733_+_chr11_70414644_70414652_70415663_70415692_+(pre=-,post=-)	251	203	7.98e-18	1.01e-10	0	46.6765	68394.8	107567	119563	108105	118343	140827	115503	154165	181144
Mattias_JPGNAW2-11_20150521_QEN_TMT10_350ugIPG3-10_7of15ul_fr09.mzml	controllerType=0 controllerNumber=1 scan=14392	14392	HCD	943.50665	0	0	2	VDQSAVGFEYQGK	ENSG00000085733(pre=R,post=T);RNASJP_CTTN/ENSG00000085733_+_chr11_70414644_70414652_70415663_70415692_+(pre=-,post=-)	327	251	2.1e-17	2.64e-10	0	47.1373	588470	771257	1.00261e+06	808707	985174	1.14752e+06	878662	1.27928e+06	1.317e+06
Mattias_JPGNAW2-11_20150521_QEN_TMT10_350ugIPG3-10_7of15ul_fr10.mzml	controllerType=0 controllerNumber=1 scan=14463	14463	HCD	943.5082	0	1.6172423	2	VDQSAVGFEYQGK	ENSG00000085733(pre=R,post=T);RNASJP_CTTN/ENSG00000085733_+_chr11_70414644_70414652_70415663_70415692_+(pre=-,post=-)	338	256	7.43e-17	9.36e-10	2.26e-05	47.0755	319326	449570	608110	482545	565467	617654	494521	741853	747586
Mattias_JPGNAW2-11_20150521_QEN_TMT10_350ugIPG3-10_7of15ul_fr11.mzml	controllerType=0 controllerNumber=1 scan=14539	14539	HCD	943.50916	0	2.6522775	2	VDQSAVGFEYQGK	ENSG00000085733(pre=R,post=T);RNASJP_CTTN/ENSG00000085733_+_chr11_70414644_70414652_70415663_70415692_+(pre=-,post=-)	299	214	2.36e-16	2.98e-09	6.03e-05	46.9441	169993	262801	327493	264624	310403	377164	269311	458813	451501
Mattias_JPGNAW2-11_20150521_QEN_TMT10_350ugIPG3-10_7of15ul_fr20.mzml	controllerType=0 controllerNumber=1 scan=12926	12926	HCD	943.5068	0	0.12937939	2	VDQSAVGFEYQGK	ENSG00000085733(pre=R,post=T);RNASJP_CTTN/ENSG00000085733_+_chr11_70414644_70414652_70415663_70415692_+(pre=-,post=-)	295	209	4.62e-16	5.83e-09	0.000168808	43.4642	23297.3	32681.1	46404.9	28630.1	37988.3	55946.3	32282.9	56285.1	53330.7
Mattias_JPGNAW2-11_20150521_QEN_TMT10_350ugIPG3-10_7of15ul_fr17.mzml	controllerType=0 controllerNumber=1 scan=13078	13078	HCD	943.5061	0	-0.58220726	2	VDQSAVGFEYQGK	ENSG00000085733(pre=R,post=T);RNASJP_CTTN/ENSG00000085733_+_chr11_70414644_70414652_70415663_70415692_+(pre=-,post=-)	314	221	5.94e-16	7.49e-09	0.000201351	43.3759	29060.6	33905.9	53660.1	36298.9	45404.8	54927.9	40235.4	58739	68271.2
Mattias_JPGNAW2-11_20150521_QEN_TMT10_350ugIPG3-10_7of15ul_fr23.mzml	controllerType=0 controllerNumber=1 scan=12400	12400	HCD	943.5043	0	-2.522898	2	VDQSAVGFEYQGK	ENSG00000085733(pre=R,post=T);RNASJP_CTTN/ENSG00000085733_+_chr11_70414644_70414652_70415663_70415692_+(pre=-,post=-)	200	155	2.14e-15	2.69e-08	0.000256439	42.1835	8991.61	15523.9	19774.6	16297.6	24026.1	25788.4	23312	30928.2	29407.3
Mattias_JPGNAW2-11_20150521_QEN_TMT10_350ugIPG3-10_7of15ul_fr21.mzml	controllerType=0 controllerNumber=1 scan=12773	12773	HCD	943.5	0	-7.0511765	2	VDQSAVGFEYQGK	ENSG00000085733(pre=R,post=T);RNASJP_CTTN/ENSG00000085733_+_chr11_70414644_70414652_70415663_70415692_+(pre=-,post=-)	243	162	3.63e-15	4.57e-08	0.000304377	43.1739	15035.6	21115.8	25885.1	18344	22217.7	32615.7	18203.9	27221	38288
Mattias_JPGNAW2-11_20150521_QEN_TMT10_350ugIPG3-10_7of15ul_fr22.mzml	controllerType=0 controllerNumber=1 scan=12561	12561	HCD	943.5053	0	-1.4231733	2	VDQSAVGFEYQGK	ENSG00000085733(pre=R,post=T);RNASJP_CTTN/ENSG00000085733_+_chr11_70414644_70414652_70415663_70415692_+(pre=-,post=-)	318	204	4.58e-15	5.77e-08	0.000356676	42.58	25727.3	37900.8	44399.1	43155.8	50071.1	62322.7	49291	70002.8	71957.2
Mattias_JPGNAW2-11_20150521_QEN_TMT10_350ugIPG3-10_7of15ul_fr19.mzml	controllerType=0 controllerNumber=1 scan=12971	12971	HCD	943.50616	0	-0.51751757	2	VDQSAVGFEYQGK	ENSG00000085733(pre=R,post=T);RNASJP_CTTN/ENSG00000085733_+_chr11_70414644_70414652_70415663_70415692_+(pre=-,post=-)	222	142	1.71e-14	2.15e-07	0.000692928	43.258	19524	26921.2	30613.9	22276.6	28203	35801.1	22522.3	39138.2	39137.8
Mattias_JPGNAW2-11_20150521_QEN_TMT10_350ugIPG3-10_7of15ul_fr26.mzml	controllerType=0 controllerNumber=1 scan=12101	12101	HCD	944.008	1	-0.35467854	2	VDQSAVGFEYQGK	ENSG00000085733(pre=R,post=T);RNASJP_CTTN/ENSG00000085733_+_chr11_70414644_70414652_70415663_70415692_+(pre=-,post=-)	104	54	1.41e-11	0.000178	0.008950688	41.1461	4559.98	8631.91	13600.2	4801.91	12891.9	11060.4	11162.8	14155	18516.9
Mattias_JPGNAW2-11_20150521_QEN_TMT10_350ugIPG3-10_7of15ul_fr39.mzml	controllerType=0 controllerNumber=1 scan=14888	14888	HCD	840.46313	0	1.960767	2	WDTANNPLYK	ENSG00000259207(pre=K,post=E);RNASJP_ITGB3/ENSG00000259207_+_chr17_47307629_47307637_47310139_47310159_+(pre=-,post=-)	122	115	4.38e-15	5.36e-08	0.000358059	46.3646	101313	109588	122839	105002	116129	122566	131926	158561	153434
Mattias_JPGNAW2-11_20150521_QEN_TMT10_350ugIPG3-10_7of15ul_fr36.mzml	controllerType=0 controllerNumber=1 scan=13921	13921	HCD	840.46	0	-1.7429041	2	WDTANNPLYK	ENSG00000259207(pre=K,post=E);RNASJP_ITGB3/ENSG00000259207_+_chr17_47307629_47307637_47310139_47310159_+(pre=-,post=-)	190	189	4.39e-15	5.37e-08	0.00035799	46.9151	52689.6	51788.6	72483.2	58938.9	69449.7	54107.9	75164.4	93001.6	108144
Mattias_JPGNAW2-11_20150521_QEN_TMT10_350ugIPG3-10_7of15ul_fr42.mzml	controllerType=0 controllerNumber=1 scan=15348	15348	HCD	840.46094	0	-0.653589	2	WDTANNPLYK	ENSG00000259207(pre=K,post=E);RNASJP_ITGB3/ENSG00000259207_+_chr17_47307629_47307637_47310139_47310159_+(pre=-,post=-)	193	189	4.39e-15	5.37e-08	0.000357958	46.4661	179830	259664	244169	299271	294441	317880	256856	427903	360891
Mattias_JPGNAW2-11_20150521_QEN_TMT10_350ugIPG3-10_7of15ul_fr38.mzml	controllerType=0 controllerNumber=1 scan=14580	14580	HCD	840.4616	0	0.145242	2	WDTANNPLYK	ENSG00000259207(pre=K,post=E);RNASJP_ITGB3/ENSG00000259207_+_chr17_47307629_47307637_47310139_47310159_+(pre=-,post=-)	207	199	4.39e-15	5.37e-08	0.000357931	46.3817	96856.1	170106	160929	173845	179829	190294	160796	308817	223699
Mattias_JPGNAW2-11_20150521_QEN_TMT10_350ugIPG3-10_7of15ul_fr41.mzml	controllerType=0 controllerNumber=1 scan=15323	15323	HCD	840.4618	0	0.36310503	2	WDTANNPLYK	ENSG00000259207(pre=K,post=E);RNASJP_ITGB3/ENSG00000259207_+_chr17_47307629_47307637_47310139_47310159_+(pre=-,post=-)	191	185	4.39e-15	5.37e-08	0.000357926	46.7314	133479	189433	202482	207786	215707	217699	199299	325813	245251
Mattias_JPGNAW2-11_20150521_QEN_TMT10_350ugIPG3-10_7of15ul_fr43.mzml	controllerType=0 controllerNumber=1 scan=15101	15101	HCD	840.4635	0	2.3964932	2	WDTANNPLYK	ENSG00000259207(pre=K,post=E);RNASJP_ITGB3/ENSG00000259207_+_chr17_47307629_47307637_47310139_47310159_+(pre=-,post=-)	157	151	4.4e-15	5.39e-08	0.000357835	46.7313	46764.1	58410.6	58426.6	66971.8	61899.9	73121.3	59897.5	86137.9	84267.6
Mattias_JPGNAW2-11_20150521_QEN_TMT10_350ugIPG3-10_7of15ul_fr37.mzml	controllerType=0 controllerNumber=1 scan=14166	14166	HCD	840.96	1	-3.7387302	2	WDTANNPLYK	ENSG00000259207(pre=K,post=E);RNASJP_ITGB3/ENSG00000259207_+_chr17_47307629_47307637_47310139_47310159_+(pre=-,post=-)	203	184	6.91e-15	8.45e-08	0.000470978	46.6533	222170	398041	299091	380610	311604	421575	404404	627188	452878
Mattias_JPGNAW2-11_20150521_QEN_TMT10_350ugIPG3-10_7of15ul_fr44.mzml	controllerType=0 controllerNumber=1 scan=14378	14378	HCD	840.4635	0	2.3964932	2	WDTANNPLYK	ENSG00000259207(pre=K,post=E);RNASJP_ITGB3/ENSG00000259207_+_chr17_47307629_47307637_47310139_47310159_+(pre=-,post=-)	101	74	2.42e-12	2.96e-05	0.005325989	47.1717	28135.8	19874.4	34749.1	27758.8	33626.5	28237	31108.6	35263.2	41647.4
[truncated: 89 more rows]

## Sheet: S6B_Norm data
Supplemental Table S6B: Normalized data counts of the TMT-reporter of peptides in CTRL and COLL- or TRAP-activated platelet samples
[truncated: 1,067 more rows]

## Sheet: S6C_Median collapsed and FC
Supplemental Table S6C: Median collapsed data counts of the TMT-reporter of peptides in CTRL and COLL- or TRAP-activated platelet samples
[truncated: 209 more rows]
